# Supplementary material for: Direct profiling of non-adenosines in poly(A) tails of endogenous and therapeutic mRNAs with Ninetails
Source: Nat Commun. 2025 Mar 18;16:2664. doi: 10.1038/s41467-025-57787-6 (PMC11920217; doi:10.1038/s41467-025-57787-6)
Supplement: Supplementary file 3 — Dataset 1 [file 41467_2025_57787_MOESM3_ESM.xlsx]

## Sheet: data_characteristics
sample name	scientific name	taxid	reference	platform	guppy	nanopolish	total reads	accession number	source	alias
Cele_L4_1_ONT	Caenorhabditis elegans	6239	WBcel235	ONT DRS	6.0.0	0.13.2	1264763	ERS16761899	this work
Cele_L4_2_ONT	Caenorhabditis elegans	6239	WBcel235	ONT DRS	6.0.0	0.13.2	1988510	ERS16372214	this work
Cele_L4_1_FLAM	Caenorhabditis elegans	6239	WBcel235	PacBio	NA	NA	94113	SRR8568877	Legnini et al., 2019
Cele_L4_2_FLAM	Caenorhabditis elegans	6239	WBcel235	PacBio	NA	NA	120476	SRR8568878	Legnini et al., 2019
HeLa_1_ONT	Homo sapiens	9606	human Gencode32	ONT DRS	6.0.0	0.13.2	661082	SRR24298526	Tavakoli et al., 2023
HeLa_2_ONT	Homo sapiens	9606	human Gencode32	ONT DRS	6.0.0	0.13.2	602810	SRR24298524	Tavakoli et al., 2023
HeLa_1_FLAM	Homo sapiens	9606	human Gencode32	PacBio	NA	NA	329881	SRR8568871	Legnini et al., 2019
HeLa_2_FLAM	Homo sapiens	9606	human Gencode32	PacBio	NA	NA	342921	SRR8568872	Legnini et al., 2019
BMDM_mrna1273_0h_1	Mus musculus	10090	mouse Gencode26 with Moderna vaccine	ONT DRS	6.0.0	0.13.3	925181	ERS14275054	Krawczyk et al., 2022	WT_00_1
BMDM_mrna1273_0h_2	Mus musculus	10090	mouse Gencode26 with Moderna vaccine	ONT DRS	6.0.0	0.13.3	855876	ERS14275055	Krawczyk et al., 2022	WT_00_2
BMDM_mrna1273_4h_1	Mus musculus	10090	mouse Gencode26 with Moderna vaccine	ONT DRS	5.0.11	0.13.3	784114	ERS14275056	Krawczyk et al., 2022	WT_4_1
BMDM_mrna1273_4h_2	Mus musculus	10090	mouse Gencode26 with Moderna vaccine	ONT DRS	6.0.0	0.13.3	748528	ERS14275057	Krawczyk et al., 2022	WT_4_2
BMDM_mrna1273_4h_3	Mus musculus	10090	mouse Gencode26 with Moderna vaccine	ONT DRS	6.0.0	0.13.3	904614	ERS14275058	Krawczyk et al., 2022	WT_4_3
BMDM_mrna1273_12h_1	Mus musculus	10090	mouse Gencode26 with Moderna vaccine	ONT DRS	5.0.11	0.13.3	461750	ERS14275059	Krawczyk et al., 2022	WT_12_1
BMDM_mrna1273_12h_2	Mus musculus	10090	mouse Gencode26 with Moderna vaccine	ONT DRS	6.0.0	0.13.3	634025	ERS14275060	Krawczyk et al., 2022	WT_12_4
BMDM_mrna1273_12h_3	Mus musculus	10090	mouse Gencode26 with Moderna vaccine	ONT DRS	6.0.0	0.13.3	681805	ERS14275061	Krawczyk et al., 2022	WT_12_3
BMDM_mrna1273_24h_1	Mus musculus	10090	mouse Gencode26 with Moderna vaccine	ONT DRS	5.0.11	0.13.3	1287190	ERS14275062	Krawczyk et al., 2022	WT_24_1
BMDM_mrna1273_24h_2	Mus musculus	10090	mouse Gencode26 with Moderna vaccine	ONT DRS	6.0.0	0.13.3	1027705	ERS14275063	Krawczyk et al., 2022	WT_24_2
BMDM_mrna1273_24h_3	Mus musculus	10090	mouse Gencode26 with Moderna vaccine	ONT DRS	6.0.0	0.13.3	998455	ERS14275064	Krawczyk et al., 2022	WT_24_3
BMDM_mrna1273_48h_1	Mus musculus	10090	mouse Gencode26 with Moderna vaccine	ONT DRS	5.0.11	0.13.3	1211215	ERS14275065	Krawczyk et al., 2022	WT_48_1
BMDM_mrna1273_48h_2	Mus musculus	10090	mouse Gencode26 with Moderna vaccine	ONT DRS	6.0.0	0.13.3	1325451	ERS14275066	Krawczyk et al., 2022	WT_48_2
BMDM_mrna1273_48h_3	Mus musculus	10090	mouse Gencode26 with Moderna vaccine	ONT DRS	6.0.0	0.13.3	909508	ERS14275067	Krawczyk et al., 2022	WT_48_3
BMDM_mrna1273_72h_1	Mus musculus	10090	mouse Gencode26 with Moderna vaccine	ONT DRS	5.0.11	0.13.3	1040871	ERS14275068	Krawczyk et al., 2022	WT_72_1
BMDM_mrna1273_72h_2	Mus musculus	10090	mouse Gencode26 with Moderna vaccine	ONT DRS	6.0.0	0.13.3	1892059	ERS14275069	Krawczyk et al., 2022	WT_72_2
BMDM_mrna1273_72h_3	Mus musculus	10090	mouse Gencode26 with Moderna vaccine	ONT DRS	6.0.0	0.13.3	1154463	ERS14275070	Krawczyk et al., 2022	WT_72_3
BMDM_TENT5AC_mrna1273_0h_1	Mus musculus	10090	mouse Gencode26 with Moderna vaccine	ONT DRS	6.0.0	0.13.3	1222292	ERS14275074	Krawczyk et al., 2022	AC_0_1
BMDM_TENT5AC_mrna1273_0h_2	Mus musculus	10090	mouse Gencode26 with Moderna vaccine	ONT DRS	6.0.0	0.13.3	1564895	ERS14275075	Krawczyk et al., 2022	AC_0_2
BMDM_TENT5AC_mrna1273_4h_1	Mus musculus	10090	mouse Gencode26 with Moderna vaccine	ONT DRS	6.0.0	0.13.3	1236173	ERS14275076	Krawczyk et al., 2022	AC_4_1
BMDM_TENT5AC_mrna1273_4h_2	Mus musculus	10090	mouse Gencode26 with Moderna vaccine	ONT DRS	6.0.0	0.13.3	1205435	ERS14275077	Krawczyk et al., 2022	AC_4_2
BMDM_TENT5AC_mrna1273_12h_1	Mus musculus	10090	mouse Gencode26 with Moderna vaccine	ONT DRS	6.0.0	0.13.3	1767641	ERS14275078	Krawczyk et al., 2022	AC_12_1
BMDM_TENT5AC_mrna1273_12h_2	Mus musculus	10090	mouse Gencode26 with Moderna vaccine	ONT DRS	6.0.0	0.13.3	738865	ERS14275079	Krawczyk et al., 2022	AC_12_2
BMDM_TENT5AC_mrna1273_24h_1	Mus musculus	10090	mouse Gencode26 with Moderna vaccine	ONT DRS	6.0.0	0.13.3	1530964	ERS14275080	Krawczyk et al., 2022	AC_24_1
BMDM_TENT5AC_mrna1273_24h_2	Mus musculus	10090	mouse Gencode26 with Moderna vaccine	ONT DRS	6.0.0	0.13.3	1359968	ERS14275081	Krawczyk et al., 2022	AC_24_2
BMDM_TENT5AC_mrna1273_48h_1	Mus musculus	10090	mouse Gencode26 with Moderna vaccine	ONT DRS	6.0.0	0.13.3	1783459	ERS14275082	Krawczyk et al., 2022	AC_48_1
BMDM_TENT5AC_mrna1273_48h_2	Mus musculus	10090	mouse Gencode26 with Moderna vaccine	ONT DRS	6.0.0	0.13.3	1191277	ERS14275083	Krawczyk et al., 2022	AC_48_2
BMDM_TENT5AC_mrna1273_72h_1	Mus musculus	10090	mouse Gencode26 with Moderna vaccine	ONT DRS	6.0.0	0.13.3	1818442	ERS14275084	Krawczyk et al., 2022	AC_72_1
BMDM_TENT5AC_mrna1273_72h_2	Mus musculus	10090	mouse Gencode26 with Moderna vaccine	ONT DRS	6.0.0	0.13.3	1548047	ERS14275085	Krawczyk et al., 2022	AC_72_2
Bcells1_shcontrol	Mus musculus	10090	mouse Gencode26	ONT DRS	6.0.0	0.13.2	958343	ERS16761897	this work	BC_1
Bcells2_shcontrol	Mus musculus	10090	mouse Gencode26	ONT DRS	6.0.0	0.13.2	482853	ERS16761898	this work	BC_2
BMDC_mrna1273_0h_1	Mus musculus	10090	mouse Gencode26 with Moderna vaccine	ONT DRS	5.0.11	0.13.3	1757159	ERS14275122	Krawczyk et al., 2022	DC_1
BMDC_mrna1273_0h_2	Mus musculus	10090	mouse Gencode26 with Moderna vaccine	ONT DRS	6.0.0	0.13.3	1046632	ERS14275123	Krawczyk et al., 2022	DC_2
TC_1	Mus musculus	10090	mouse Gencode26	ONT DRS	4.0.11	0.11.1	2509954	ERS5927537	this work
Mrna1273_1	synthetic RNA	2086595	mouse Gencode26 with Moderna vaccine	ONT DRS	4.4.1	0.13.3	85145	ERS14275134	Krawczyk et al., 2022	Vac_00_1
Mrna1273_2	synthetic RNA	2086595	mouse Gencode26 with Moderna vaccine	ONT DRS	6.0.0	0.13.3	15122	ERS14275135	Krawczyk et al., 2022	Vac_00_2
syntheticRNA_training_CNN	synthetic RNA	2086595	pRL-5BoxB (Renilla luciferase containing five BoxB structures)	ONT DRS	6.0.0	0.13.2	66872	ERS16761900	this work
LacZ_PAP_ATP	synthetic RNA	2086595	pCIneo-NHA-LacZ (Addgene)	ONT DRS	6.0.0	0.13.2	86727	ERS16761901	this work
LacZ_PAP_rNTPs	synthetic RNA	2086595	pCIneo-NHA-LacZ (Addgene)	ONT DRS	6.0.0	0.13.2	158706	ERS16761902	this work
LacZ_PAP_rNTPs_cellular	synthetic RNA	2086595	pCIneo-NHA-LacZ (Addgene)	ONT DRS	6.0.0	0.13.2	83011	ERS16761903	this work
LacZ_T7	synthetic RNA	2086595	pCIneo-NHA-LacZ (Addgene)	ONT DRS	6.0.0	0.13.2	222391	ERS16761904	this work
LacZ_T7_mut	synthetic RNA	2086595	pCIneo-NHA-LacZ (Addgene)	ONT DRS	6.0.0	0.13.2	404971	ERS16761905	this work

## Sheet: CNN_architecture+stats
Model architecture							Confusion Matrix and Statistics						Model statistics by class
Layer type	Output shape	Param #	Trainable				Reference							Class
Conv2D	(None, 96, 96, 32)	1632	Y				0 (A)	1 (C)	2 (G)	3 (U)				0 (A)	1 (C)	2 (G)	3 (U)
BatchNormalization	(None, 96, 96, 32)	128	Y		Prediction	0 (A)	942	3	4	6		Parameter	sensitivity (recall) TP/(TP+FN)	0.9979	0.8665	0.9841	0.8792
ReLU	(None, 48, 48, 32)	0	Y			1 (C)	0	818	6	99			specificity TN/(TN + FP)	0.9954	0.9629	0.9933	0.9576
MaxPooling2D	(None, 48, 48, 32)	0	Y			2 (G)	0	10	929	9			positive predictive value (PPV; precision) TP/(TP+FP)	0.9864	0.8862	0.9800	0.8737
Dropout	(None, 44, 44, 32)	0	Y			3 (U)	2	113	5	830			negative predictive value (NPV) TN/(TN + FN)	0.9993	0.9558	0.9947	0.9597
Conv2D	(None, 44, 44, 32)	25632	Y										accuracy (TP+TN)/all	0.9960	0.9388	0.9910	0.9380
BatchNormalization	(None, 44, 44, 32)	128	Y										balanced accuracy (sensitivity + specificity)/2	0.9966	0.9147	0.9887	0.9184
ReLU	(None, 22, 22, 32)	0	Y			Overall Statistics							F1 score (2×TP)/((2×TP)+FP+FN)	0.9921	0.8763	0.9820	0.8765
MaxPooling2D	(None, 22, 22, 32)	0	Y			Accuracy:			0.9319				Matthews correlation coefficient (MCC)	0.9895	0.8357	0.9760	0.8351
Dropout	(None, 22, 22, 64)	0	Y			95% CI:			(0.9234, 0.9398)				Cohen's kappa	0.9894	0.8356	0.9760	0.8351
Conv2D	(None, 22, 22, 64)	18496	Y			No Information Rate:			0.25				false discovery rate (FDR) 1-PPV	0.0136	0.1138	0.0200	0.1263
BatchNormalization	(None, 22, 22, 64)	256	Y			P-Value [Acc > NIR]:			< 2e-16				false omission rate (FOR) 1-NPV	0.0007	0.0442	0.0053	0.0403
ReLU	(None, 22, 22, 64)	0	Y										prevalence	0.2500	0.2500	0.2500	0.2500
MaxPooling2D	(None, 11, 11, 64)	0	Y			Kappa:			0.9093				detection rate TP/(TP+FP+TN+FN)	0.2495	0.2166	0.2460	0.2198
Dropout	(None, 11, 11, 64)	0	Y										detection prevalence (TP+FP)/(TP+FP+TN+FN)	0.2529	0.2444	0.2511	0.2516
Conv2D	(None, 11, 11, 128)	73856	Y			Mcnemar's Test P-Value:			0.06048
BatchNormalization	(None, 11, 11, 128)	512	Y
ReLU)	(None, 11, 11, 128)	0	Y
MaxPooling2D	(None, 5, 5, 128)	0	Y
Dropout	(None, 5, 5, 128)	0	Y
Flatten	(None, 3200)	0	Y
Dense	(None, 4)	12804	Y
Total params:	133.444
Trainable params:	132.932
Non-trainable params:	512

## Sheet: software_versions
Platform: x86_64-pc-linux-gnu (64-bit)
Running under: Ubuntu 22.04.1 LTS
software:
Guppy*
minimap2_2.17
nanopolish*
python_3.8.15**
R_4.1.2
samtools_1.9	*detailed info regarding this software version for each sample is provided in data_characteristics chart
subread_2.0.1	**dependencies listed below; virtual environment created by conda forge
R version 4.1.2 (2021-11-01)
attached base packages:	other attached packages:	loaded via a namespace (and not attached):
base	BiocGenerics_0.40.0	AnnotationDbi_1.56.2	curl_5.0.0	globals_0.16.2	MASS_7.3-58.2	restfulr_0.0.15	VariantAnnotation_1.40.0
datasets	biomaRt_2.50.3	AnnotationFilter_1.18.0	data.table_1.14.8	glue_1.6.2	Matrix_1.5-4	rhdf5filters_1.6.0	vctrs_0.5.2
graphics	caret_6.0-93	assertthat_0.2.1	DBI_1.1.3	gower_1.0.1	MatrixGenerics_1.6.0	Rhdf5lib_1.16.0	viridisLite_0.4.1
grDevices	ComplexHeatmap_2.10.0	backports_1.4.1	dbplyr_2.3.1	gridExtra_2.3	matrixStats_0.63.0	rjson_0.2.21	vroom_1.6.1
grid	dplyr_1.1.0	base64enc_0.1-3	DelayedArray_0.20.0	gtable_0.3.3	memoise_2.0.1	rlang_1.1.1	whisker_0.4.1
methods	forcats_1.0.0	Biobase_2.54.0	deldir_1.0-6	hardhat_1.2.0	ModelMetrics_1.2.2.2	rmarkdown_2.20	withr_2.5.0
stats	GenomeInfoDb_1.30.1	BiocFileCache_2.2.1	dichromat_2.0-0.1	here_1.0.1	munsell_0.5.0	rpart_4.1.19	xfun_0.39
stats4	GenomicRanges_1.46.1	BiocIO_1.4.0	digest_0.6.31	Hmisc_4.8-0	nlme_3.1-162	rprojroot_2.0.3	XML_3.99-0.14
utils	ggplot2_3.4.1	BiocParallel_1.28.3	doParallel_1.0.17	hms_1.1.3	nnet_7.3-18	Rsamtools_2.10.0	xml2_1.3.4
	gprofiler2_0.2.1	Biostrings_2.62.0	doSNOW_1.0.20	htmlTable_2.4.1	parallel_4.1.2	RSQLite_2.3.0	XVector_0.34.0
	Gviz_1.38.4	biovizBase_1.42.0	ensembldb_2.18.4	htmltools_0.5.5	parallelly_1.35.0	rstudioapi_0.14	yaml_2.3.7
	IRanges_2.28.0	bit_4.0.5	evaluate_0.20	htmlwidgets_1.6.1	pillar_1.9.0	rtracklayer_1.54.0	zeallot_0.1.0
	keras_2.11.0	bit64_4.0.5	fansi_1.0.4	httr_1.4.5	pkgconfig_2.0.3	scales_1.2.1	zlibbioc_1.40.0
	lattice_0.21-8	bitops_1.0-7	farver_2.1.1	interp_1.1-4	plotly_4.10.1	shape_1.4.6
	lubridate_1.9.2	blob_1.2.4	fastmap_1.1.1	ipred_0.9-13	plyr_1.8.8	snow_0.4-4
	nanotail_0.1.0	BSgenome_1.62.0	filelock_1.0.2	iterators_1.0.14	png_0.1-8	splines_4.1.2
	ninetails_1.0.0	cachem_1.0.8	foreach_1.5.2	jpeg_0.1-10	prettyunits_1.1.1	stringi_1.7.12
	pROC_1.18.0	checkmate_2.2.0	foreign_0.8-84	jsonlite_1.8.4	prodlim_2019.11.13	SummarizedExperiment_1.24.0
	purrr_1.0.1	circlize_0.4.15	Formula_1.2-5	KEGGREST_1.34.0	progress_1.2.2	survival_3.5-5
	readr_2.1.4	class_7.3-21	future.apply_1.10.0	knitr_1.42	ProtGenerics_1.26.0	tensorflow_2.11.0
	reticulate_1.28	cli_3.6.0	future_1.32.0	labeling_0.4.2	R6_2.5.1	tfruns_1.5.1
	rhdf5_2.38.1	clue_0.3-64	generics_0.1.3	latticeExtra_0.6-30	rappdirs_0.3.3	tidyselect_1.2.0
	S4Vectors_0.32.4	cluster_2.1.4	GenomeInfoDbData_1.2.7	lava_1.7.2.1	RColorBrewer_1.1-3	timechange_0.2.0
	stringr_1.5.0	codetools_0.2-19	GenomicAlignments_1.30.0	lazyeval_0.2.2	Rcpp_1.0.10	timeDate_4022.108
	tibble_3.1.8	colorspace_2.1-0	GenomicFeatures_1.46.5	lifecycle_1.0.3	RCurl_1.98-1.12	tools_4.1.2
	tidyr_1.3.0	compiler_4.1.2	GetoptLong_1.0.5	listenv_0.9.0	recipes_1.0.5	tzdb_0.3.0
	tidyverse_2.0.0	crayon_1.5.2	GlobalOptions_0.1.2	magrittr_2.0.3	reshape2_1.4.4	utf8_1.2.3
python_3.8.15 packages (via pip):
absl-py_1.4.0	keras_2.11.0	six_1.16.0
astunparse_1.6.3	libclang_15.0.6.1	tensorboard_2.11.2
cachetools_5.2.1	markdown_3.4.1	tensorboard-data-server_0.6.1
certifi_2022.12.7	markupsafe_2.1.1	tensorboard-plugin-wit_1.8.1
charset-normalizer_3.0.1	numpy_1.24.1	tensorflow_2.11.0
flatbuffers_23.1.4	oauthlib_3.2.2	tensorflow-estimator_2.11.0
gast_0.4.0	opt-einsum_3.3.0	tensorflow-io-gcs-filesystem_0.29.0
google-auth_2.16.0	packaging_23.0	termcolor_2.2.0
google-auth-oauthlib_0.4.6	protobuf_3.19.6	typing-extensions_4.4.0
google-pasta_0.2.0	pyasn1_0.4.8	urllib3_1.26.14
grpcio_1.51.1	pyasn1-modules_0.2.8	werkzeug_2.2.2
h5py_3.7.0	requests_2.28.2	wrapt_1.14.1
idna_3.4	requests-oauthlib_1.3.1	zipp_3.11.0
importlib-metadata_6.0.0	rsa_4.9
