# Supplementary material for: Direct profiling of non-adenosines in poly(A) tails of endogenous and therapeutic mRNAs with Ninetails
Source: Nat Commun. 2025 Mar 18;16:2664. doi: 10.1038/s41467-025-57787-6 (PMC11920217; doi:10.1038/s41467-025-57787-6)
Supplement: Supplementary file 4 — Dataset 2 [file 41467_2025_57787_MOESM4_ESM.xlsx]

## Sheet: summarized_data_C.elegans
ensembl ID	symbol	group	sample name	poly(A) median	poly(A) mean	counts total	counts nonA	counts C	counts G	counts U	hits nonA	hits C	hits G	hits U	nonA AR	C AR	G AR	U AR	nonA LR	C LR	G LR	U LR	description
WBGene00007071	AC3.5	FLAMseq	Cele_L4_1_FLAM	69	67.6	5	0	0	0	0	0	0	0	0	0	0	0	0	0	0	0	0	Aminopeptidase-like protein AC3.5 [Source:UniProtKB/Swiss-Prot;Acc:Q17405]
WBGene00007071	AC3.5	FLAMseq	Cele_L4_2_FLAM	57.5	55.5	10	0	0	0	0	0	0	0	0	0	0	0	0	0	0	0	0	Aminopeptidase-like protein AC3.5 [Source:UniProtKB/Swiss-Prot;Acc:Q17405]
WBGene00014997	AC7.3	FLAMseq	Cele_L4_2_FLAM	35	35	2	0	0	0	0	0	0	0	0	0	0	0	0	0	0	0	0	Poly(3-hydroxyalkanoate) polymerase subunit PhaE [Source:UniProtKB/TrEMBL;Acc:Q7JNR0]
WBGene00014999	AH9.3	FLAMseq	Cele_L4_1_FLAM	48	48	1	0	0	0	0	0	0	0	0	0	0	0	0	0	0	0	0
WBGene00044701	AH9.6	FLAMseq	Cele_L4_1_FLAM	102.5	102.5	2	1	0	1	0	1	0	1	0	0.5	0	0.5	0	0.00487805	0	0.00487805	0
WBGene00044701	AH9.6	FLAMseq	Cele_L4_2_FLAM	125	125	1	0	0	0	0	0	0	0	0	0	0	0	0	0	0	0	0
WBGene00007088	B0001.3	FLAMseq	Cele_L4_1_FLAM	48	48	1	1	0	0	1	1	0	0	1	1	0	0	1	0.0208333	0	0	0.0208333	DUF4210 domain-containing protein [Source:UniProtKB/TrEMBL;Acc:A0A061ACH8]
WBGene00007088	B0001.3	FLAMseq	Cele_L4_2_FLAM	53	53	1	0	0	0	0	0	0	0	0	0	0	0	0	0	0	0	0	DUF4210 domain-containing protein [Source:UniProtKB/TrEMBL;Acc:A0A061ACH8]
WBGene00007089	B0001.4	FLAMseq	Cele_L4_1_FLAM	77	77	1	0	0	0	0	0	0	0	0	0	0	0	0	0	0	0	0	Probable uridine-cytidine kinase [Source:UniProtKB/Swiss-Prot;Acc:Q17413]
WBGene00007089	B0001.4	FLAMseq	Cele_L4_2_FLAM	32.5	32.5	2	0	0	0	0	0	0	0	0	0	0	0	0	0	0	0	0	Probable uridine-cytidine kinase [Source:UniProtKB/Swiss-Prot;Acc:Q17413]
WBGene00007090	B0001.5	FLAMseq	Cele_L4_2_FLAM	73	73	1	0	0	0	0	0	0	0	0	0	0	0	0	0	0	0	0	MABP domain-containing protein [Source:UniProtKB/TrEMBL;Acc:Q17414]
WBGene00007092	B0001.7	FLAMseq	Cele_L4_1_FLAM	28	28	1	0	0	0	0	0	0	0	0	0	0	0	0	0	0	0	0	Movement protein [Source:UniProtKB/TrEMBL;Acc:Q17416]
WBGene00007092	B0001.7	FLAMseq	Cele_L4_2_FLAM	109	109	1	0	0	0	0	0	0	0	0	0	0	0	0	0	0	0	0	Movement protein [Source:UniProtKB/TrEMBL;Acc:Q17416]
WBGene00007093	B0001.8	FLAMseq	Cele_L4_2_FLAM	63	63	1	0	0	0	0	0	0	0	0	0	0	0	0	0	0	0	0	SET domain-containing protein [Source:UniProtKB/TrEMBL;Acc:Q8WQH2]
WBGene00007101	B0024.11	FLAMseq	Cele_L4_2_FLAM	14	14	1	0	0	0	0	0	0	0	0	0	0	0	0	0	0	0	0	Putative pseudouridine synthase B0024.11 [Source:UniProtKB/Swiss-Prot;Acc:Q17426]
WBGene00007102	B0024.13	FLAMseq	Cele_L4_2_FLAM	53	53	1	0	0	0	0	0	0	0	0	0	0	0	0	0	0	0	0	Polyprenol reductase [Source:UniProtKB/Swiss-Prot;Acc:Q17428]
WBGene00007097	B0024.4	FLAMseq	Cele_L4_1_FLAM	67.5	68.7	10	0	0	0	0	0	0	0	0	0	0	0	0	0	0	0	0	IgGFc_binding domain-containing protein [Source:UniProtKB/TrEMBL;Acc:Q17420]
WBGene00007097	B0024.4	FLAMseq	Cele_L4_2_FLAM	53	57.8125	16	1	1	0	0	1	1	0	0	0.0625	0.0625	0	0	0.00108108	0.00108108	0	0	IgGFc_binding domain-containing protein [Source:UniProtKB/TrEMBL;Acc:Q17420]
WBGene00015001	B0025.4	FLAMseq	Cele_L4_2_FLAM	45	45	1	0	0	0	0	0	0	0	0	0	0	0	0	0	0	0	0	Chromatin modification-related protein MEAF6 [Source:UniProtKB/TrEMBL;Acc:Q8WQC3]
WBGene00007112	B0035.13	FLAMseq	Cele_L4_1_FLAM	68.5	74.3636	22	1	0	1	0	1	0	1	0	0.0454545	0	0.0454545	0	0.000611247	0	0.000611247	0	Lipase_3 domain-containing protein [Source:UniProtKB/TrEMBL;Acc:Q17437]
WBGene00007112	B0035.13	FLAMseq	Cele_L4_2_FLAM	41	47.0526	19	1	1	0	0	3	3	0	0	0.0526316	0.0526316	0	0	0.0033557	0.0033557	0	0	Lipase_3 domain-containing protein [Source:UniProtKB/TrEMBL;Acc:Q17437]
WBGene00007113	B0035.15	FLAMseq	Cele_L4_1_FLAM	104	104	1	0	0	0	0	0	0	0	0	0	0	0	0	0	0	0	0
WBGene00007113	B0035.15	FLAMseq	Cele_L4_2_FLAM	54	68.6667	3	2	1	1	0	2	1	1	0	0.666667	0.333333	0.333333	0	0.00970874	0.00485437	0.00485437	0
WBGene00007106	B0035.3	FLAMseq	Cele_L4_1_FLAM	60	66.3333	3	1	1	0	1	3	2	0	1	0.333333	0.333333	0	0.333333	0.0150754	0.0100503	0	0.00502513	Macro domain-containing protein [Source:UniProtKB/TrEMBL;Acc:Q17432]
WBGene00007106	B0035.3	FLAMseq	Cele_L4_2_FLAM	70	70.6667	3	1	0	1	0	1	0	1	0	0.333333	0	0.333333	0	0.00471698	0	0.00471698	0	Macro domain-containing protein [Source:UniProtKB/TrEMBL;Acc:Q17432]
WBGene00015009	B0041.5	FLAMseq	Cele_L4_1_FLAM	95	95	1	1	1	1	1	4	1	1	2	1	1	1	1	0.0421053	0.0105263	0.0105263	0.0210526	EamA domain-containing protein [Source:UniProtKB/TrEMBL;Acc:A0A2K5ATJ4]
WBGene00015011	B0041.8	FLAMseq	Cele_L4_1_FLAM	42.5	50	4	0	0	0	0	0	0	0	0	0	0	0	0	0	0	0	0	Plus3 domain-containing protein [Source:UniProtKB/TrEMBL;Acc:Q95R19]
WBGene00015011	B0041.8	FLAMseq	Cele_L4_2_FLAM	46	60	5	1	0	0	1	2	0	0	2	0.2	0	0	0.2	0.00666667	0	0	0.00666667	Plus3 domain-containing protein [Source:UniProtKB/TrEMBL;Acc:Q95R19]
WBGene00015017	B0205.1	FLAMseq	Cele_L4_1_FLAM	55	55	2	0	0	0	0	0	0	0	0	0	0	0	0	0	0	0	0	SPK domain-containing protein [Source:UniProtKB/TrEMBL;Acc:Q2MGE6]
WBGene00015017	B0205.1	FLAMseq	Cele_L4_2_FLAM	20	20	1	0	0	0	0	0	0	0	0	0	0	0	0	0	0	0	0	SPK domain-containing protein [Source:UniProtKB/TrEMBL;Acc:Q2MGE6]
WBGene00044644	B0205.13	FLAMseq	Cele_L4_1_FLAM	73.5	68.4583	24	2	2	0	0	4	4	0	0	0.0833333	0.0833333	0	0	0.00243457	0.00243457	0	0	NADH dehydrogenase [ubiquinone] 1 alpha subcomplex subunit 1 [Source:UniProtKB/TrEMBL;Acc:Q336L1]
WBGene00044644	B0205.13	FLAMseq	Cele_L4_2_FLAM	64	70.2308	39	4	2	0	2	4	2	0	2	0.102564	0.0512821	0	0.0512821	0.00146039	0.000730194	0	0.000730194	NADH dehydrogenase [ubiquinone] 1 alpha subcomplex subunit 1 [Source:UniProtKB/TrEMBL;Acc:Q336L1]
WBGene00044646	B0205.14	FLAMseq	Cele_L4_2_FLAM	78	72.3333	3	0	0	0	0	0	0	0	0	0	0	0	0	0	0	0	0	Cystatin domain-containing protein [Source:UniProtKB/TrEMBL;Acc:Q336L2]
WBGene00015022	B0205.8	FLAMseq	Cele_L4_1_FLAM	181	181	1	1	1	0	0	1	1	0	0	1	1	0	0	0.00552486	0.00552486	0	0	TFG domain-containing protein [Source:UniProtKB/TrEMBL;Acc:O61743]
WBGene00015022	B0205.8	FLAMseq	Cele_L4_2_FLAM	69	73	3	1	0	1	1	3	0	1	2	0.333333	0	0.333333	0.333333	0.0136986	0	0.00456621	0.00913242	TFG domain-containing protein [Source:UniProtKB/TrEMBL;Acc:O61743]
WBGene00015023	B0205.9	FLAMseq	Cele_L4_1_FLAM	105	105	1	1	1	0	0	2	2	0	0	1	1	0	0	0.0190476	0.0190476	0	0	SPK domain-containing protein [Source:UniProtKB/TrEMBL;Acc:O61745]
WBGene00015023	B0205.9	FLAMseq	Cele_L4_2_FLAM	102.5	102.5	2	1	0	1	1	2	0	1	1	0.5	0	0.5	0.5	0.0097561	0	0.00487805	0.00487805	SPK domain-containing protein [Source:UniProtKB/TrEMBL;Acc:O61745]
WBGene00015034	B0207.11	FLAMseq	Cele_L4_2_FLAM	38	38	1	0	0	0	0	0	0	0	0	0	0	0	0	0	0	0	0	SH2 domain-containing protein [Source:UniProtKB/TrEMBL;Acc:O01434]
WBGene00015030	B0207.7	FLAMseq	Cele_L4_1_FLAM	171	171	2	0	0	0	0	0	0	0	0	0	0	0	0	0	0	0	0	Protein kinase domain-containing protein [Source:UniProtKB/TrEMBL;Acc:O01429]
WBGene00015030	B0207.7	FLAMseq	Cele_L4_2_FLAM	121	121	1	1	1	0	0	1	1	0	0	1	1	0	0	0.00826446	0.00826446	0	0	Protein kinase domain-containing protein [Source:UniProtKB/TrEMBL;Acc:O01429]
WBGene00015051	B0218.7	FLAMseq	Cele_L4_1_FLAM	64	64	2	1	0	0	1	1	0	0	1	0.5	0	0	0.5	0.0078125	0	0	0.0078125	Protein aurora borealis [Source:UniProtKB/TrEMBL;Acc:Q17451]
WBGene00015051	B0218.7	FLAMseq	Cele_L4_2_FLAM	94	94	1	1	0	0	1	3	0	0	3	1	0	0	1	0.0319149	0	0	0.0319149	Protein aurora borealis [Source:UniProtKB/TrEMBL;Acc:Q17451]
WBGene00015056	B0222.5	FLAMseq	Cele_L4_1_FLAM	169	169	1	0	0	0	0	0	0	0	0	0	0	0	0	0	0	0	0	Kunitz/Bovine pancreatic trypsin inhibitor domain protein [Source:UniProtKB/TrEMBL;Acc:Q17457]
WBGene00015059	B0228.1	FLAMseq	Cele_L4_1_FLAM	63	63	2	0	0	0	0	0	0	0	0	0	0	0	0	0	0	0	0
WBGene00015064	B0228.7	FLAMseq	Cele_L4_1_FLAM	48	48.5	4	1	1	0	0	1	1	0	0	0.25	0.25	0	0	0.00515464	0.00515464	0	0	S-methyl-5'-thioadenosine phosphorylase [Source:UniProtKB/Swiss-Prot;Acc:Q09438]
WBGene00015064	B0228.7	FLAMseq	Cele_L4_2_FLAM	100.5	100.5	2	0	0	0	0	0	0	0	0	0	0	0	0	0	0	0	0	S-methyl-5'-thioadenosine phosphorylase [Source:UniProtKB/Swiss-Prot;Acc:Q09438]
WBGene00015075	B0238.11	FLAMseq	Cele_L4_1_FLAM	63	63	2	0	0	0	0	0	0	0	0	0	0	0	0	0	0	0	0	HMG box domain-containing protein [Source:UniProtKB/TrEMBL;Acc:O16487]
WBGene00015075	B0238.11	FLAMseq	Cele_L4_2_FLAM	49	49	1	0	0	0	0	0	0	0	0	0	0	0	0	0	0	0	0	HMG box domain-containing protein [Source:UniProtKB/TrEMBL;Acc:O16487]
WBGene00015073	B0238.9	FLAMseq	Cele_L4_1_FLAM	85	85	1	0	0	0	0	0	0	0	0	0	0	0	0	0	0	0	0
WBGene00015073	B0238.9	FLAMseq	Cele_L4_2_FLAM	56	56	2	0	0	0	0	0	0	0	0	0	0	0	0	0	0	0	0
WBGene00015085	B0244.10	FLAMseq	Cele_L4_1_FLAM	186	186	1	1	1	0	1	3	2	0	1	1	1	0	1	0.016129	0.0107527	0	0.00537634	Putative G-protein coupled receptor B0244.10 [Source:UniProtKB/Swiss-Prot;Acc:Q960A0]
WBGene00015085	B0244.10	FLAMseq	Cele_L4_2_FLAM	153	153	1	1	1	0	0	2	2	0	0	1	1	0	0	0.0130719	0.0130719	0	0	Putative G-protein coupled receptor B0244.10 [Source:UniProtKB/Swiss-Prot;Acc:Q960A0]
WBGene00007122	B0250.5	FLAMseq	Cele_L4_1_FLAM	46	46	1	0	0	0	0	0	0	0	0	0	0	0	0	0	0	0	0	Probable 3-hydroxyisobutyrate dehydrogenase, mitochondrial [Source:UniProtKB/Swiss-Prot;Acc:Q9XTI0]
WBGene00007122	B0250.5	FLAMseq	Cele_L4_2_FLAM	58	58	2	0	0	0	0	0	0	0	0	0	0	0	0	0	0	0	0	Probable 3-hydroxyisobutyrate dehydrogenase, mitochondrial [Source:UniProtKB/Swiss-Prot;Acc:Q9XTI0]
WBGene00015087	B0252.1	FLAMseq	Cele_L4_2_FLAM	30	30	1	0	0	0	0	0	0	0	0	0	0	0	0	0	0	0	0	Protein kinase domain-containing protein [Source:UniProtKB/TrEMBL;Acc:Q10915]
WBGene00015088	B0252.3	FLAMseq	Cele_L4_2_FLAM	27	27	1	0	0	0	0	0	0	0	0	0	0	0	0	0	0	0	0	Putative transporter B0252.3 [Source:UniProtKB/Swiss-Prot;Acc:Q10917]
WBGene00015095	B0261.7	FLAMseq	Cele_L4_1_FLAM	47	47	1	0	0	0	0	0	0	0	0	0	0	0	0	0	0	0	0	Zf-tcix domain-containing protein [Source:UniProtKB/TrEMBL;Acc:O01442]
WBGene00015095	B0261.7	FLAMseq	Cele_L4_2_FLAM	61	61	1	0	0	0	0	0	0	0	0	0	0	0	0	0	0	0	0	Zf-tcix domain-containing protein [Source:UniProtKB/TrEMBL;Acc:O01442]
WBGene00007130	B0272.4	FLAMseq	Cele_L4_2_FLAM	71	71	1	0	0	0	0	0	0	0	0	0	0	0	0	0	0	0	0
WBGene00015106	B0280.11	FLAMseq	Cele_L4_1_FLAM	70	70	1	1	1	0	0	3	3	0	0	1	1	0	0	0.0428571	0.0428571	0	0	Putative tyrosine-protein phosphatase B0280.11 [Source:UniProtKB/Swiss-Prot;Acc:P42083]
WBGene00015103	B0280.7	FLAMseq	Cele_L4_1_FLAM	22	22	1	0	0	0	0	0	0	0	0	0	0	0	0	0	0	0	0
WBGene00015103	B0280.7	FLAMseq	Cele_L4_2_FLAM	108	108	1	1	1	0	0	1	1	0	0	1	1	0	0	0.00925926	0.00925926	0	0
WBGene00015104	B0280.9	FLAMseq	Cele_L4_1_FLAM	65	65	1	0	0	0	0	0	0	0	0	0	0	0	0	0	0	0	0	U3 small nucleolar RNA-associated protein 18 homolog [Source:UniProtKB/Swiss-Prot;Acc:P42000]
WBGene00015104	B0280.9	FLAMseq	Cele_L4_2_FLAM	91	91	1	0	0	0	0	0	0	0	0	0	0	0	0	0	0	0	0	U3 small nucleolar RNA-associated protein 18 homolog [Source:UniProtKB/Swiss-Prot;Acc:P42000]
WBGene00007136	B0285.3	FLAMseq	Cele_L4_1_FLAM	13	13	1	0	0	0	0	0	0	0	0	0	0	0	0	0	0	0	0
WBGene00007136	B0285.3	FLAMseq	Cele_L4_2_FLAM	42	42	1	0	0	0	0	0	0	0	0	0	0	0	0	0	0	0	0
WBGene00015115	B0286.1	FLAMseq	Cele_L4_1_FLAM	64.5	64.5	2	0	0	0	0	0	0	0	0	0	0	0	0	0	0	0	0
WBGene00015122	B0302.5	FLAMseq	Cele_L4_1_FLAM	107	107	1	0	0	0	0	0	0	0	0	0	0	0	0	0	0	0	0
WBGene00015131	B0303.11	FLAMseq	Cele_L4_1_FLAM	130	130	2	1	0	0	1	1	0	0	1	0.5	0	0	0.5	0.00384615	0	0	0.00384615	Solute carrier family 12 protein B0303.11 [Source:UniProtKB/Swiss-Prot;Acc:P34261]
WBGene00015131	B0303.11	FLAMseq	Cele_L4_2_FLAM	39	39	1	0	0	0	0	0	0	0	0	0	0	0	0	0	0	0	0	Solute carrier family 12 protein B0303.11 [Source:UniProtKB/Swiss-Prot;Acc:P34261]
WBGene00015132	B0303.14	FLAMseq	Cele_L4_2_FLAM	123	123	1	0	0	0	0	0	0	0	0	0	0	0	0	0	0	0	0
WBGene00015125	B0303.3	FLAMseq	Cele_L4_1_FLAM	57	51.3333	3	1	1	0	0	2	2	0	0	0.333333	0.333333	0	0	0.012987	0.012987	0	0	Probable 3-ketoacyl-CoA thiolase [Source:UniProtKB/Swiss-Prot;Acc:P34255]
WBGene00015125	B0303.3	FLAMseq	Cele_L4_2_FLAM	50	60.6667	3	0	0	0	0	0	0	0	0	0	0	0	0	0	0	0	0	Probable 3-ketoacyl-CoA thiolase [Source:UniProtKB/Swiss-Prot;Acc:P34255]
WBGene00015126	B0303.4	FLAMseq	Cele_L4_1_FLAM	99	93.25	4	1	1	0	0	1	1	0	0	0.25	0.25	0	0	0.00268097	0.00268097	0	0
WBGene00015126	B0303.4	FLAMseq	Cele_L4_2_FLAM	44	44	1	0	0	0	0	0	0	0	0	0	0	0	0	0	0	0	0
WBGene00015128	B0303.7	FLAMseq	Cele_L4_1_FLAM	88	79.4	5	1	0	0	1	1	0	0	1	0.2	0	0	0.2	0.00251889	0	0	0.00251889	SH3 domain-containing protein [Source:UniProtKB/TrEMBL;Acc:A9Z1J8]
WBGene00015128	B0303.7	FLAMseq	Cele_L4_2_FLAM	46	46	1	0	0	0	0	0	0	0	0	0	0	0	0	0	0	0	0	SH3 domain-containing protein [Source:UniProtKB/TrEMBL;Acc:A9Z1J8]
WBGene00015134	B0304.2	FLAMseq	Cele_L4_1_FLAM	33	33	1	0	0	0	0	0	0	0	0	0	0	0	0	0	0	0	0
WBGene00015134	B0304.2	FLAMseq	Cele_L4_2_FLAM	22	22	1	0	0	0	0	0	0	0	0	0	0	0	0	0	0	0	0
WBGene00015136	B0304.4	FLAMseq	Cele_L4_2_FLAM	42.5	42.5	2	0	0	0	0	0	0	0	0	0	0	0	0	0	0	0	0
WBGene00015137	B0310.1	FLAMseq	Cele_L4_1_FLAM	68	68	1	0	0	0	0	0	0	0	0	0	0	0	0	0	0	0	0
WBGene00015137	B0310.1	FLAMseq	Cele_L4_2_FLAM	68	67.6667	3	1	1	0	0	2	2	0	0	0.333333	0.333333	0	0	0.00985222	0.00985222	0	0
WBGene00015138	B0310.2	FLAMseq	Cele_L4_2_FLAM	65	65	1	0	0	0	0	0	0	0	0	0	0	0	0	0	0	0	0	Putative zinc finger protein B0310.2 [Source:UniProtKB/Swiss-Prot;Acc:Q10938]
WBGene00015142	B0310.6	FLAMseq	Cele_L4_1_FLAM	130	95.6667	3	1	1	0	0	1	1	0	0	0.333333	0.333333	0	0	0.00348432	0.00348432	0	0
WBGene00015142	B0310.6	FLAMseq	Cele_L4_2_FLAM	65	64.8333	12	0	0	0	0	0	0	0	0	0	0	0	0	0	0	0	0
WBGene00007144	B0334.4	FLAMseq	Cele_L4_1_FLAM	112	112	1	0	0	0	0	0	0	0	0	0	0	0	0	0	0	0	0	PRELI/MSF1 domain-containing protein [Source:UniProtKB/TrEMBL;Acc:Q17476]
WBGene00007144	B0334.4	FLAMseq	Cele_L4_2_FLAM	61	61	1	0	0	0	0	0	0	0	0	0	0	0	0	0	0	0	0	PRELI/MSF1 domain-containing protein [Source:UniProtKB/TrEMBL;Acc:Q17476]
WBGene00015150	B0336.13	FLAMseq	Cele_L4_2_FLAM	44	44	1	0	0	0	0	0	0	0	0	0	0	0	0	0	0	0	0	Transcription initiation factor IIA small chain homolog [Source:UniProtKB/Swiss-Prot;Acc:Q9BIB4]
WBGene00015147	B0336.7	FLAMseq	Cele_L4_1_FLAM	105	105	1	0	0	0	0	0	0	0	0	0	0	0	0	0	0	0	0	THAP-type domain-containing protein [Source:UniProtKB/TrEMBL;Acc:Q5DX39]
WBGene00015147	B0336.7	FLAMseq	Cele_L4_2_FLAM	24.5	24.5	2	0	0	0	0	0	0	0	0	0	0	0	0	0	0	0	0	THAP-type domain-containing protein [Source:UniProtKB/TrEMBL;Acc:Q5DX39]
WBGene00015157	B0361.3	FLAMseq	Cele_L4_1_FLAM	47.5	75	4	0	0	0	0	0	0	0	0	0	0	0	0	0	0	0	0
WBGene00015157	B0361.3	FLAMseq	Cele_L4_2_FLAM	49	49	1	0	0	0	0	0	0	0	0	0	0	0	0	0	0	0	0
WBGene00015158	B0361.4	FLAMseq	Cele_L4_1_FLAM	54	54	1	0	0	0	0	0	0	0	0	0	0	0	0	0	0	0	0
WBGene00015163	B0361.9	FLAMseq	Cele_L4_1_FLAM	104	95.7778	9	1	1	0	0	1	1	0	0	0.111111	0.111111	0	0	0.00116009	0.00116009	0	0
WBGene00015163	B0361.9	FLAMseq	Cele_L4_2_FLAM	66	68.8462	13	1	1	0	0	2	2	0	0	0.0769231	0.0769231	0	0	0.00223464	0.00223464	0	0
WBGene00219208	B0365.9	FLAMseq	Cele_L4_1_FLAM	101	101	2	0	0	0	0	0	0	0	0	0	0	0	0	0	0	0	0	CPG4 domain-containing protein [Source:UniProtKB/TrEMBL;Acc:Q52GY3]
WBGene00219208	B0365.9	FLAMseq	Cele_L4_2_FLAM	90	83.4444	9	2	1	1	0	2	1	1	0	0.222222	0.111111	0.111111	0	0.00266312	0.00133156	0.00133156	0	CPG4 domain-containing protein [Source:UniProtKB/TrEMBL;Acc:Q52GY3]
WBGene00007155	B0379.1	FLAMseq	Cele_L4_1_FLAM	49.5	72.4444	18	2	1	2	1	5	1	2	2	0.111111	0.0555556	0.111111	0.0555556	0.00383436	0.000766871	0.00153374	0.00153374
WBGene00007155	B0379.1	FLAMseq	Cele_L4_2_FLAM	55.5	65.5	16	1	1	0	1	3	1	0	2	0.0625	0.0625	0	0.0625	0.0028626	0.000954198	0	0.0019084
WBGene00007168	B0393.3	FLAMseq	Cele_L4_1_FLAM	89	82.3333	3	0	0	0	0	0	0	0	0	0	0	0	0	0	0	0	0	F-box domain-containing protein [Source:UniProtKB/TrEMBL;Acc:Q17492]
WBGene00007168	B0393.3	FLAMseq	Cele_L4_2_FLAM	83.5	83.5	2	0	0	0	0	0	0	0	0	0	0	0	0	0	0	0	0	F-box domain-containing protein [Source:UniProtKB/TrEMBL;Acc:Q17492]
WBGene00007169	B0393.4	FLAMseq	Cele_L4_1_FLAM	84	83.4286	7	2	2	0	0	5	5	0	0	0.285714	0.285714	0	0	0.00856164	0.00856164	0	0	Maelstrom domain-containing protein [Source:UniProtKB/TrEMBL;Acc:Q17493]
WBGene00007169	B0393.4	FLAMseq	Cele_L4_2_FLAM	49	51.6	5	0	0	0	0	0	0	0	0	0	0	0	0	0	0	0	0	Maelstrom domain-containing protein [Source:UniProtKB/TrEMBL;Acc:Q17493]
WBGene00007171	B0393.6	FLAMseq	Cele_L4_1_FLAM	35	35	1	0	0	0	0	0	0	0	0	0	0	0	0	0	0	0	0	RING-type domain-containing protein [Source:UniProtKB/TrEMBL;Acc:Q17495]
WBGene00044636	B0393.9	FLAMseq	Cele_L4_1_FLAM	77	77	1	0	0	0	0	0	0	0	0	0	0	0	0	0	0	0	0	CUB domain-containing protein [Source:UniProtKB/TrEMBL;Acc:Q38G53]
WBGene00007175	B0395.3	FLAMseq	Cele_L4_1_FLAM	52.5	52.5	2	1	1	0	0	1	1	0	0	0.5	0.5	0	0	0.00952381	0.00952381	0	0	Carn_acyltransf domain-containing protein [Source:UniProtKB/TrEMBL;Acc:Q17499]
WBGene00015169	B0403.5	FLAMseq	Cele_L4_1_FLAM	97	97	1	0	0	0	0	0	0	0	0	0	0	0	0	0	0	0	0	Secreted protein [Source:UniProtKB/TrEMBL;Acc:Q6LCP9]
WBGene00015169	B0403.5	FLAMseq	Cele_L4_2_FLAM	15	15	1	0	0	0	0	0	0	0	0	0	0	0	0	0	0	0	0	Secreted protein [Source:UniProtKB/TrEMBL;Acc:Q6LCP9]
WBGene00043982	B0403.6	FLAMseq	Cele_L4_1_FLAM	232	232	1	1	0	0	1	3	0	0	3	1	0	0	1	0.012931	0	0	0.012931	DUF5658 domain-containing protein [Source:UniProtKB/TrEMBL;Acc:Q5WRT2]
WBGene00043982	B0403.6	FLAMseq	Cele_L4_2_FLAM	28	28	1	0	0	0	0	0	0	0	0	0	0	0	0	0	0	0	0	DUF5658 domain-containing protein [Source:UniProtKB/TrEMBL;Acc:Q5WRT2]
WBGene00015172	B0410.3	FLAMseq	Cele_L4_1_FLAM	79	81.7	10	2	1	1	1	4	1	1	2	0.2	0.1	0.1	0.1	0.00489596	0.00122399	0.00122399	0.00244798
WBGene00015172	B0410.3	FLAMseq	Cele_L4_2_FLAM	89.5	73.8	10	1	1	0	1	2	1	0	1	0.1	0.1	0	0.1	0.00271003	0.00135501	0	0.00135501
WBGene00015182	B0416.7	FLAMseq	Cele_L4_1_FLAM	104	104	2	2	0	1	1	2	0	1	1	1	0	0.5	0.5	0.00961538	0	0.00480769	0.00480769
WBGene00015182	B0416.7	FLAMseq	Cele_L4_2_FLAM	57	57	1	0	0	0	0	0	0	0	0	0	0	0	0	0	0	0	0
WBGene00015188	B0432.7	FLAMseq	Cele_L4_1_FLAM	62	62	1	0	0	0	0	0	0	0	0	0	0	0	0	0	0	0	0
WBGene00015189	B0432.8	FLAMseq	Cele_L4_1_FLAM	47	47	1	1	1	0	0	1	1	0	0	1	1	0	0	0.0212766	0.0212766	0	0	Hydrolase, TatD family [Source:UniProtKB/TrEMBL;Acc:P90989]
WBGene00015196	B0454.5	FLAMseq	Cele_L4_2_FLAM	34	34	1	0	0	0	0	0	0	0	0	0	0	0	0	0	0	0	0
WBGene00015197	B0454.6	FLAMseq	Cele_L4_2_FLAM	51	51	2	0	0	0	0	0	0	0	0	0	0	0	0	0	0	0	0	AA_permease_C domain-containing protein [Source:UniProtKB/TrEMBL;Acc:O17167]
WBGene00007178	B0457.2	FLAMseq	Cele_L4_1_FLAM	67.5	67.5	2	1	1	1	1	3	1	1	1	0.5	0.5	0.5	0.5	0.0222222	0.00740741	0.00740741	0.00740741	Glycine-rich protein [Source:UniProtKB/TrEMBL;Acc:G5EGF7]
WBGene00007178	B0457.2	FLAMseq	Cele_L4_2_FLAM	79	63.6	5	0	0	0	0	0	0	0	0	0	0	0	0	0	0	0	0	Glycine-rich protein [Source:UniProtKB/TrEMBL;Acc:G5EGF7]
WBGene00007179	B0457.4	FLAMseq	Cele_L4_1_FLAM	47	47	1	0	0	0	0	0	0	0	0	0	0	0	0	0	0	0	0	CxC3 domain-containing protein [Source:UniProtKB/TrEMBL;Acc:Q17502]
WBGene00007180	B0457.6	FLAMseq	Cele_L4_1_FLAM	129	129	1	0	0	0	0	0	0	0	0	0	0	0	0	0	0	0	0	Expressed conserved protein [Source:UniProtKB/TrEMBL;Acc:Q7YX77]
WBGene00007186	B0464.6	FLAMseq	Cele_L4_1_FLAM	48.5	61.75	4	0	0	0	0	0	0	0	0	0	0	0	0	0	0	0	0
WBGene00007186	B0464.6	FLAMseq	Cele_L4_2_FLAM	45.5	45.5	2	0	0	0	0	0	0	0	0	0	0	0	0	0	0	0	0
WBGene00015202	B0478.3	FLAMseq	Cele_L4_1_FLAM	50	50	1	0	0	0	0	0	0	0	0	0	0	0	0	0	0	0	0
WBGene00015202	B0478.3	FLAMseq	Cele_L4_2_FLAM	47	47	1	1	0	1	0	1	0	1	0	1	0	1	0	0.0212766	0	0.0212766	0
WBGene00007193	B0491.6	FLAMseq	Cele_L4_1_FLAM	161	161	2	1	1	0	1	5	3	0	2	0.5	0.5	0	0.5	0.015528	0.00931677	0	0.00621118	DNA helicase [Source:UniProtKB/TrEMBL;Acc:A5Z2S5]
WBGene00007193	B0491.6	FLAMseq	Cele_L4_2_FLAM	89.5	89.5	2	0	0	0	0	0	0	0	0	0	0	0	0	0	0	0	0	DNA helicase [Source:UniProtKB/TrEMBL;Acc:A5Z2S5]
WBGene00015206	B0495.7	FLAMseq	Cele_L4_1_FLAM	106	104.4	5	1	1	0	0	1	1	0	0	0.2	0.2	0	0	0.00191571	0.00191571	0	0	Putative endoplasmic reticulum metallopeptidase 1-A [Source:UniProtKB/Swiss-Prot;Acc:Q09216]
WBGene00015206	B0495.7	FLAMseq	Cele_L4_2_FLAM	59	61	6	0	0	0	0	0	0	0	0	0	0	0	0	0	0	0	0	Putative endoplasmic reticulum metallopeptidase 1-A [Source:UniProtKB/Swiss-Prot;Acc:Q09216]
WBGene00015208	B0495.9	FLAMseq	Cele_L4_1_FLAM	88	86.6	5	1	1	0	0	1	1	0	0	0.2	0.2	0	0	0.00230947	0.00230947	0	0
WBGene00015208	B0495.9	FLAMseq	Cele_L4_2_FLAM	69.5	76.6	10	1	1	0	0	1	1	0	0	0.1	0.1	0	0	0.00130548	0.00130548	0	0
WBGene00015210	B0496.1	FLAMseq	Cele_L4_2_FLAM	80	80	1	0	0	0	0	0	0	0	0	0	0	0	0	0	0	0	0	BTB domain-containing protein [Source:UniProtKB/TrEMBL;Acc:Q17523]
WBGene00015219	B0507.2	FLAMseq	Cele_L4_1_FLAM	64	64	1	0	0	0	0	0	0	0	0	0	0	0	0	0	0	0	0	BRO1 domain-containing protein BROX homolog [Source:UniProtKB/Swiss-Prot;Acc:Q22885]
WBGene00015219	B0507.2	FLAMseq	Cele_L4_2_FLAM	76	76	1	1	1	0	0	1	1	0	0	1	1	0	0	0.0131579	0.0131579	0	0	BRO1 domain-containing protein BROX homolog [Source:UniProtKB/Swiss-Prot;Acc:Q22885]
WBGene00015220	B0507.3	FLAMseq	Cele_L4_1_FLAM	132	132	1	0	0	0	0	0	0	0	0	0	0	0	0	0	0	0	0	GLTSCR1 domain-containing protein [Source:UniProtKB/TrEMBL;Acc:H2KYB0]
WBGene00015220	B0507.3	FLAMseq	Cele_L4_2_FLAM	73	73	1	0	0	0	0	0	0	0	0	0	0	0	0	0	0	0	0	GLTSCR1 domain-containing protein [Source:UniProtKB/TrEMBL;Acc:H2KYB0]
WBGene00015232	B0511.6	FLAMseq	Cele_L4_1_FLAM	52	65.4	5	0	0	0	0	0	0	0	0	0	0	0	0	0	0	0	0	RNA helicase [Source:UniProtKB/TrEMBL;Acc:O61815]
WBGene00015232	B0511.6	FLAMseq	Cele_L4_2_FLAM	78	75.2857	7	0	0	0	0	0	0	0	0	0	0	0	0	0	0	0	0	RNA helicase [Source:UniProtKB/TrEMBL;Acc:O61815]
WBGene00015244	B0524.5	FLAMseq	Cele_L4_2_FLAM	51	51	1	1	0	0	1	1	0	0	1	1	0	0	1	0.0196078	0	0	0.0196078
WBGene00015251	B0546.4	FLAMseq	Cele_L4_1_FLAM	78	78	1	0	0	0	0	0	0	0	0	0	0	0	0	0	0	0	0	Protein yippee-like B0546.4 [Source:UniProtKB/Swiss-Prot;Acc:O44440]
WBGene00015258	B0554.5	FLAMseq	Cele_L4_1_FLAM	67	67	1	0	0	0	0	0	0	0	0	0	0	0	0	0	0	0	0	UNC93-like protein MFSD11 [Source:UniProtKB/TrEMBL;Acc:P91003]
WBGene00015258	B0554.5	FLAMseq	Cele_L4_2_FLAM	81.5	81.5	2	0	0	0	0	0	0	0	0	0	0	0	0	0	0	0	0	UNC93-like protein MFSD11 [Source:UniProtKB/TrEMBL;Acc:P91003]
WBGene00015263	B0563.6	FLAMseq	Cele_L4_1_FLAM	170	170	1	0	0	0	0	0	0	0	0	0	0	0	0	0	0	0	0	Probable G-protein coupled receptor B0563.6 [Source:UniProtKB/Swiss-Prot;Acc:Q11082]
WBGene00015263	B0563.6	FLAMseq	Cele_L4_2_FLAM	68	68	1	0	0	0	0	0	0	0	0	0	0	0	0	0	0	0	0	Probable G-protein coupled receptor B0563.6 [Source:UniProtKB/Swiss-Prot;Acc:Q11082]
WBGene00015266	BE0003N10.1	FLAMseq	Cele_L4_1_FLAM	37	37	1	0	0	0	0	0	0	0	0	0	0	0	0	0	0	0	0	polyribonucleotide nucleotidyltransferase [Source:UniProtKB/TrEMBL;Acc:Q965N3]
WBGene00015266	BE0003N10.1	FLAMseq	Cele_L4_2_FLAM	73	73	1	0	0	0	0	0	0	0	0	0	0	0	0	0	0	0	0	polyribonucleotide nucleotidyltransferase [Source:UniProtKB/TrEMBL;Acc:Q965N3]
WBGene00015268	BE0003N10.3	FLAMseq	Cele_L4_2_FLAM	83	83	1	0	0	0	0	0	0	0	0	0	0	0	0	0	0	0	0	UBR-type domain-containing protein [Source:UniProtKB/TrEMBL;Acc:A0A0K3ARS9]
WBGene00007209	BE10.1	FLAMseq	Cele_L4_1_FLAM	30	30	1	0	0	0	0	0	0	0	0	0	0	0	0	0	0	0	0	RING-type domain-containing protein [Source:UniProtKB/TrEMBL;Acc:O17551]
WBGene00044294	C01B10.11	FLAMseq	Cele_L4_1_FLAM	66	66	1	0	0	0	0	0	0	0	0	0	0	0	0	0	0	0	0	Acetyltransf_18 domain-containing protein [Source:UniProtKB/TrEMBL;Acc:Q3Y3Z9]
WBGene00044294	C01B10.11	FLAMseq	Cele_L4_2_FLAM	78	78	2	0	0	0	0	0	0	0	0	0	0	0	0	0	0	0	0	Acetyltransf_18 domain-containing protein [Source:UniProtKB/TrEMBL;Acc:Q3Y3Z9]
WBGene00015278	C01B10.3	FLAMseq	Cele_L4_1_FLAM	153	153	1	1	0	1	0	1	0	1	0	1	0	1	0	0.00653595	0	0.00653595	0	Endonuclease/exonuclease/phosphatase family protein [Source:UniProtKB/TrEMBL;Acc:Q17543]
WBGene00015280	C01B10.6	FLAMseq	Cele_L4_1_FLAM	72	55.4	5	0	0	0	0	0	0	0	0	0	0	0	0	0	0	0	0	EGF-like domain-containing protein [Source:UniProtKB/TrEMBL;Acc:V6CLC8]
WBGene00015280	C01B10.6	FLAMseq	Cele_L4_2_FLAM	75	75	2	1	0	0	1	2	0	0	2	0.5	0	0	0.5	0.0133333	0	0	0.0133333	EGF-like domain-containing protein [Source:UniProtKB/TrEMBL;Acc:V6CLC8]
WBGene00015282	C01B10.8	FLAMseq	Cele_L4_1_FLAM	72	72	1	0	0	0	0	0	0	0	0	0	0	0	0	0	0	0	0	Methyltranfer_dom domain-containing protein [Source:UniProtKB/TrEMBL;Acc:Q17539]
WBGene00015282	C01B10.8	FLAMseq	Cele_L4_2_FLAM	69	54.6667	3	1	0	0	1	1	0	0	1	0.333333	0	0	0.333333	0.00609756	0	0	0.00609756	Methyltranfer_dom domain-containing protein [Source:UniProtKB/TrEMBL;Acc:Q17539]
WBGene00015283	C01B10.9	FLAMseq	Cele_L4_1_FLAM	68	68	2	0	0	0	0	0	0	0	0	0	0	0	0	0	0	0	0	bis(5'-adenosyl)-triphosphatase [Source:UniProtKB/TrEMBL;Acc:Q17540]
WBGene00015283	C01B10.9	FLAMseq	Cele_L4_2_FLAM	77	77	1	0	0	0	0	0	0	0	0	0	0	0	0	0	0	0	0	bis(5'-adenosyl)-triphosphatase [Source:UniProtKB/TrEMBL;Acc:Q17540]
WBGene00015291	C01B12.8	FLAMseq	Cele_L4_2_FLAM	77	67.6667	3	0	0	0	0	0	0	0	0	0	0	0	0	0	0	0	0	Small vasohibin-binding protein [Source:UniProtKB/TrEMBL;Acc:O17210]
WBGene00007220	C01B9.1	FLAMseq	Cele_L4_2_FLAM	97	97	1	1	0	0	1	1	0	0	1	1	0	0	1	0.0103093	0	0	0.0103093	RING-type domain-containing protein [Source:UniProtKB/TrEMBL;Acc:O45231]
WBGene00015294	C01C10.2	FLAMseq	Cele_L4_1_FLAM	36	74	3	0	0	0	0	0	0	0	0	0	0	0	0	0	0	0	0	MYM-type domain-containing protein [Source:UniProtKB/TrEMBL;Acc:Q6AHQ9]
WBGene00015293	C01C4.3	FLAMseq	Cele_L4_1_FLAM	104	104	1	0	0	0	0	0	0	0	0	0	0	0	0	0	0	0	0	Putative serine/threonine-protein kinase C01C4.3 [Source:UniProtKB/Swiss-Prot;Acc:Q11090]
WBGene00015293	C01C4.3	FLAMseq	Cele_L4_2_FLAM	110	110	1	0	0	0	0	0	0	0	0	0	0	0	0	0	0	0	0	Putative serine/threonine-protein kinase C01C4.3 [Source:UniProtKB/Swiss-Prot;Acc:Q11090]
WBGene00007240	C01G10.15	FLAMseq	Cele_L4_2_FLAM	46	46	1	0	0	0	0	0	0	0	0	0	0	0	0	0	0	0	0
WBGene00007234	C01G10.7	FLAMseq	Cele_L4_1_FLAM	53	53	1	0	0	0	0	0	0	0	0	0	0	0	0	0	0	0	0	HpcH_HpaI domain-containing protein [Source:UniProtKB/TrEMBL;Acc:Q93167]
WBGene00007236	C01G10.9	FLAMseq	Cele_L4_1_FLAM	65	68.75	4	0	0	0	0	0	0	0	0	0	0	0	0	0	0	0	0	Methylthioribose-1-phosphate isomerase [Source:UniProtKB/Swiss-Prot;Acc:Q93169]
WBGene00007236	C01G10.9	FLAMseq	Cele_L4_2_FLAM	62	59.6667	3	0	0	0	0	0	0	0	0	0	0	0	0	0	0	0	0	Methylthioribose-1-phosphate isomerase [Source:UniProtKB/Swiss-Prot;Acc:Q93169]
WBGene00007244	C01G12.3	FLAMseq	Cele_L4_1_FLAM	90.5	90.5	2	1	1	0	1	2	1	0	1	0.5	0.5	0	0.5	0.0110497	0.00552486	0	0.00552486	Ovule protein [Source:UniProtKB/TrEMBL;Acc:O45235]
WBGene00007244	C01G12.3	FLAMseq	Cele_L4_2_FLAM	69	69	1	0	0	0	0	0	0	0	0	0	0	0	0	0	0	0	0	Ovule protein [Source:UniProtKB/TrEMBL;Acc:O45235]
WBGene00015305	C01G5.3	FLAMseq	Cele_L4_2_FLAM	95	95	1	0	0	0	0	0	0	0	0	0	0	0	0	0	0	0	0	DNA-directed RNA polymerase III subunit RPC5 [Source:UniProtKB/TrEMBL;Acc:Q17565]
WBGene00015307	C01G5.5	FLAMseq	Cele_L4_1_FLAM	20	20	1	0	0	0	0	0	0	0	0	0	0	0	0	0	0	0	0	Aldo_ket_red domain-containing protein [Source:UniProtKB/TrEMBL;Acc:Q17568]
WBGene00007224	C01G6.2	FLAMseq	Cele_L4_2_FLAM	44	44	2	0	0	0	0	0	0	0	0	0	0	0	0	0	0	0	0
WBGene00007227	C01G6.5	FLAMseq	Cele_L4_1_FLAM	74	93.6667	3	0	0	0	0	0	0	0	0	0	0	0	0	0	0	0	0
WBGene00007227	C01G6.5	FLAMseq	Cele_L4_2_FLAM	58	73.2	5	0	0	0	0	0	0	0	0	0	0	0	0	0	0	0	0
WBGene00015312	C01G8.1	FLAMseq	Cele_L4_1_FLAM	48	48	1	0	0	0	0	0	0	0	0	0	0	0	0	0	0	0	0
WBGene00007254	C01H6.4	FLAMseq	Cele_L4_1_FLAM	86	86	2	1	1	0	1	2	1	0	1	0.5	0.5	0	0.5	0.0116279	0.00581395	0	0.00581395	Flavin-containing monooxygenase [Source:UniProtKB/TrEMBL;Acc:Q17585]
WBGene00007254	C01H6.4	FLAMseq	Cele_L4_2_FLAM	44	44	2	0	0	0	0	0	0	0	0	0	0	0	0	0	0	0	0	Flavin-containing monooxygenase [Source:UniProtKB/TrEMBL;Acc:Q17585]
WBGene00007257	C01H6.8	FLAMseq	Cele_L4_1_FLAM	42.5	39.5	4	1	0	0	1	1	0	0	1	0.25	0	0	0.25	0.00632911	0	0	0.00632911	Secreted protein [Source:UniProtKB/TrEMBL;Acc:A5JYT4]
WBGene00007257	C01H6.8	FLAMseq	Cele_L4_2_FLAM	125	125	1	1	0	0	1	2	0	0	2	1	0	0	1	0.016	0	0	0.016	Secreted protein [Source:UniProtKB/TrEMBL;Acc:A5JYT4]
WBGene00015329	C02B10.4	FLAMseq	Cele_L4_1_FLAM	91	82	3	0	0	0	0	0	0	0	0	0	0	0	0	0	0	0	0	RRM domain-containing protein [Source:UniProtKB/TrEMBL;Acc:O44444]
WBGene00015330	C02B10.5	FLAMseq	Cele_L4_1_FLAM	12	12	1	0	0	0	0	0	0	0	0	0	0	0	0	0	0	0	0	SH3 domain-containing protein [Source:UniProtKB/TrEMBL;Acc:O44447]
WBGene00015330	C02B10.5	FLAMseq	Cele_L4_2_FLAM	112	112	2	0	0	0	0	0	0	0	0	0	0	0	0	0	0	0	0	SH3 domain-containing protein [Source:UniProtKB/TrEMBL;Acc:O44447]
WBGene00015322	C02B8.3	FLAMseq	Cele_L4_1_FLAM	69	63.6667	3	2	0	0	2	4	0	0	4	0.666667	0	0	0.666667	0.0209424	0	0	0.0209424
WBGene00015322	C02B8.3	FLAMseq	Cele_L4_2_FLAM	32	32	2	0	0	0	0	0	0	0	0	0	0	0	0	0	0	0	0
WBGene00015324	C02B8.6	FLAMseq	Cele_L4_2_FLAM	148	148	1	0	0	0	0	0	0	0	0	0	0	0	0	0	0	0	0	Uncharacterized RING finger protein C02B8.6 [Source:UniProtKB/Swiss-Prot;Acc:Q11096]
WBGene00015336	C02D5.2	FLAMseq	Cele_L4_1_FLAM	162	162	1	0	0	0	0	0	0	0	0	0	0	0	0	0	0	0	0	GILT-like protein C02D5.2 [Source:UniProtKB/Swiss-Prot;Acc:P34276]
WBGene00043097	C02D5.4	FLAMseq	Cele_L4_1_FLAM	75.5	66	4	0	0	0	0	0	0	0	0	0	0	0	0	0	0	0	0	Glutathione S-transferase omega [Source:UniProtKB/TrEMBL;Acc:D7SFI3]
WBGene00015339	C02E7.6	FLAMseq	Cele_L4_1_FLAM	61	60.2727	11	1	0	1	0	1	0	1	0	0.0909091	0	0.0909091	0	0.0015083	0	0.0015083	0	Secreted protein [Source:UniProtKB/TrEMBL;Acc:O16428]
WBGene00015339	C02E7.6	FLAMseq	Cele_L4_2_FLAM	53	47.875	8	0	0	0	0	0	0	0	0	0	0	0	0	0	0	0	0	Secreted protein [Source:UniProtKB/TrEMBL;Acc:O16428]
WBGene00015340	C02E7.7	FLAMseq	Cele_L4_1_FLAM	66	70.7895	19	1	1	0	0	1	1	0	0	0.0526316	0.0526316	0	0	0.000743494	0.000743494	0	0
WBGene00015340	C02E7.7	FLAMseq	Cele_L4_2_FLAM	67.5	69.0625	16	1	0	0	1	1	0	0	1	0.0625	0	0	0.0625	0.000904977	0	0	0.000904977
WBGene00015355	C02F12.5	FLAMseq	Cele_L4_1_FLAM	101.5	101.5	2	0	0	0	0	0	0	0	0	0	0	0	0	0	0	0	0	BPTI/Kunitz inhibitor domain-containing protein C02F12.5 [Source:UniProtKB/Swiss-Prot;Acc:Q11101]
WBGene00007264	C02F4.4	FLAMseq	Cele_L4_1_FLAM	53	77.6667	3	1	1	0	0	2	2	0	0	0.333333	0.333333	0	0	0.00858369	0.00858369	0	0
WBGene00007264	C02F4.4	FLAMseq	Cele_L4_2_FLAM	97.5	97.5	2	0	0	0	0	0	0	0	0	0	0	0	0	0	0	0	0
WBGene00015352	C02F5.12	FLAMseq	Cele_L4_2_FLAM	109	109	1	1	1	1	1	9	7	1	1	1	1	1	1	0.0825688	0.0642202	0.00917431	0.00917431	Putative zinc finger protein C02F5.12 [Source:UniProtKB/Swiss-Prot;Acc:Q95QY7]
WBGene00044445	C02F5.14	FLAMseq	Cele_L4_1_FLAM	81	69.2	5	2	1	1	0	3	2	1	0	0.4	0.2	0.2	0	0.00867052	0.00578035	0.00289017	0	MBL fold metallo-hydrolase [Source:UniProtKB/TrEMBL;Acc:Q4PJ10]
WBGene00044445	C02F5.14	FLAMseq	Cele_L4_2_FLAM	81	81	2	0	0	0	0	0	0	0	0	0	0	0	0	0	0	0	0	MBL fold metallo-hydrolase [Source:UniProtKB/TrEMBL;Acc:Q4PJ10]
WBGene00015348	C02F5.5	FLAMseq	Cele_L4_1_FLAM	52	52	1	0	0	0	0	0	0	0	0	0	0	0	0	0	0	0	0
WBGene00015348	C02F5.5	FLAMseq	Cele_L4_2_FLAM	71	71	2	0	0	0	0	0	0	0	0	0	0	0	0	0	0	0	0
WBGene00007267	C03A3.2	FLAMseq	Cele_L4_1_FLAM	104	85.3333	3	1	1	0	0	4	4	0	0	0.333333	0.333333	0	0	0.015625	0.015625	0	0	Transmembrane protein 104 homolog [Source:UniProtKB/Swiss-Prot;Acc:Q17598]
WBGene00007267	C03A3.2	FLAMseq	Cele_L4_2_FLAM	60.5	60.5	2	0	0	0	0	0	0	0	0	0	0	0	0	0	0	0	0	Transmembrane protein 104 homolog [Source:UniProtKB/Swiss-Prot;Acc:Q17598]
WBGene00015381	C03B1.13	FLAMseq	Cele_L4_2_FLAM	122	122	1	0	0	0	0	0	0	0	0	0	0	0	0	0	0	0	0	MFS domain-containing protein [Source:UniProtKB/TrEMBL;Acc:Q95QY6]
WBGene00007274	C03C11.1	FLAMseq	Cele_L4_2_FLAM	50	50	1	1	0	0	1	1	0	0	1	1	0	0	1	0.02	0	0	0.02	Collagen triple helix repeat protein [Source:UniProtKB/TrEMBL;Acc:Q9XVT6]
WBGene00015402	C03G6.17	FLAMseq	Cele_L4_1_FLAM	75	76.3333	3	2	2	0	0	3	3	0	0	0.666667	0.666667	0	0	0.0131004	0.0131004	0	0	DUF1248 domain-containing protein [Source:UniProtKB/TrEMBL;Acc:O01460]
WBGene00015402	C03G6.17	FLAMseq	Cele_L4_2_FLAM	64	64	1	0	0	0	0	0	0	0	0	0	0	0	0	0	0	0	0	DUF1248 domain-containing protein [Source:UniProtKB/TrEMBL;Acc:O01460]
WBGene00007284	C03H12.1	FLAMseq	Cele_L4_2_FLAM	31	31	1	0	0	0	0	0	0	0	0	0	0	0	0	0	0	0	0	SRR1 domain-containing protein [Source:UniProtKB/TrEMBL;Acc:S6FCZ6]
WBGene00015405	C03H5.3	FLAMseq	Cele_L4_1_FLAM	79.5	79.5	2	0	0	0	0	0	0	0	0	0	0	0	0	0	0	0	0	SRF-dependent transcription regulation-associated protein [Source:UniProtKB/TrEMBL;Acc:O16657]
WBGene00015405	C03H5.3	FLAMseq	Cele_L4_2_FLAM	55	63	5	1	0	0	1	1	0	0	1	0.2	0	0	0.2	0.0031746	0	0	0.0031746	SRF-dependent transcription regulation-associated protein [Source:UniProtKB/TrEMBL;Acc:O16657]
WBGene00015407	C03H5.5	FLAMseq	Cele_L4_1_FLAM	87	87	1	0	0	0	0	0	0	0	0	0	0	0	0	0	0	0	0	TPR_REGION domain-containing protein [Source:UniProtKB/TrEMBL;Acc:O16656]
WBGene00015434	C04E12.4	FLAMseq	Cele_L4_1_FLAM	76	76	1	0	0	0	0	0	0	0	0	0	0	0	0	0	0	0	0
WBGene00015434	C04E12.4	FLAMseq	Cele_L4_2_FLAM	81	101.667	3	0	0	0	0	0	0	0	0	0	0	0	0	0	0	0	0
WBGene00015425	C04E6.11	FLAMseq	Cele_L4_1_FLAM	73	73	2	1	0	0	1	1	0	0	1	0.5	0	0	0.5	0.00684932	0	0	0.00684932	RAP domain-containing protein [Source:UniProtKB/TrEMBL;Acc:O01470]
WBGene00015425	C04E6.11	FLAMseq	Cele_L4_2_FLAM	38	38	1	0	0	0	0	0	0	0	0	0	0	0	0	0	0	0	0	RAP domain-containing protein [Source:UniProtKB/TrEMBL;Acc:O01470]
WBGene00015423	C04E6.7	FLAMseq	Cele_L4_2_FLAM	88	88	1	0	0	0	0	0	0	0	0	0	0	0	0	0	0	0	0	HAD family phosphatase [Source:UniProtKB/TrEMBL;Acc:O01464]
WBGene00007297	C04F12.1	FLAMseq	Cele_L4_2_FLAM	86	86	1	0	0	0	0	0	0	0	0	0	0	0	0	0	0	0	0	Piwi domain-containing protein [Source:UniProtKB/TrEMBL;Acc:Q9XVF1]
WBGene00007301	C04F12.7	FLAMseq	Cele_L4_1_FLAM	74	72.6	10	0	0	0	0	0	0	0	0	0	0	0	0	0	0	0	0	Membrane-associated protein [Source:UniProtKB/TrEMBL;Acc:Q9U3R9]
WBGene00007301	C04F12.7	FLAMseq	Cele_L4_2_FLAM	38	49.2	5	0	0	0	0	0	0	0	0	0	0	0	0	0	0	0	0	Membrane-associated protein [Source:UniProtKB/TrEMBL;Acc:Q9U3R9]
WBGene00015450	C04F5.8	FLAMseq	Cele_L4_1_FLAM	59	59	1	0	0	0	0	0	0	0	0	0	0	0	0	0	0	0	0	Methyltransf_25 domain-containing protein [Source:UniProtKB/TrEMBL;Acc:Q9GZD0]
WBGene00015450	C04F5.8	FLAMseq	Cele_L4_2_FLAM	51	51	2	1	1	0	1	2	1	0	1	0.5	0.5	0	0.5	0.0196078	0.00980392	0	0.00980392	Methyltransf_25 domain-containing protein [Source:UniProtKB/TrEMBL;Acc:Q9GZD0]
WBGene00007309	C04G2.10	FLAMseq	Cele_L4_1_FLAM	45	46	3	0	0	0	0	0	0	0	0	0	0	0	0	0	0	0	0	Protein kinase domain-containing protein [Source:UniProtKB/TrEMBL;Acc:C1P644]
WBGene00007309	C04G2.10	FLAMseq	Cele_L4_2_FLAM	53	48.3333	3	0	0	0	0	0	0	0	0	0	0	0	0	0	0	0	0	Protein kinase domain-containing protein [Source:UniProtKB/TrEMBL;Acc:C1P644]
WBGene00007306	C04G2.5	FLAMseq	Cele_L4_1_FLAM	78	78	1	0	0	0	0	0	0	0	0	0	0	0	0	0	0	0	0	BTB domain-containing protein [Source:UniProtKB/TrEMBL;Acc:Q17628]
WBGene00015454	C04G6.4	FLAMseq	Cele_L4_1_FLAM	115	115	1	0	0	0	0	0	0	0	0	0	0	0	0	0	0	0	0
WBGene00007317	C05A9.2	FLAMseq	Cele_L4_1_FLAM	127	127	1	0	0	0	0	0	0	0	0	0	0	0	0	0	0	0	0	Syndecan [Source:UniProtKB/TrEMBL;Acc:Q17644]
WBGene00007317	C05A9.2	FLAMseq	Cele_L4_2_FLAM	14	14	1	0	0	0	0	0	0	0	0	0	0	0	0	0	0	0	0	Syndecan [Source:UniProtKB/TrEMBL;Acc:Q17644]
WBGene00007320	C05B5.2	FLAMseq	Cele_L4_2_FLAM	87	87	1	0	0	0	0	0	0	0	0	0	0	0	0	0	0	0	0
WBGene00007324	C05B5.8	FLAMseq	Cele_L4_2_FLAM	37	37	1	0	0	0	0	0	0	0	0	0	0	0	0	0	0	0	0
WBGene00007329	C05C10.2	FLAMseq	Cele_L4_1_FLAM	43	51.6667	3	0	0	0	0	0	0	0	0	0	0	0	0	0	0	0	0	Uncharacterized ATP-dependent helicase C05C10.2 [Source:UniProtKB/Swiss-Prot;Acc:Q09449]
WBGene00007330	C05C10.3	FLAMseq	Cele_L4_1_FLAM	65	70	5	1	0	0	1	1	0	0	1	0.2	0	0	0.2	0.00285714	0	0	0.00285714	Probable succinyl-CoA:3-ketoacid coenzyme A transferase, mitochondrial [Source:UniProtKB/Swiss-Prot;Acc:Q09450]
WBGene00007330	C05C10.3	FLAMseq	Cele_L4_2_FLAM	63	71.2222	9	1	0	1	0	1	0	1	0	0.111111	0	0.111111	0	0.00156006	0	0.00156006	0	Probable succinyl-CoA:3-ketoacid coenzyme A transferase, mitochondrial [Source:UniProtKB/Swiss-Prot;Acc:Q09450]
WBGene00007334	C05C10.7	FLAMseq	Cele_L4_1_FLAM	41	41	2	0	0	0	0	0	0	0	0	0	0	0	0	0	0	0	0
WBGene00007334	C05C10.7	FLAMseq	Cele_L4_2_FLAM	45	45	2	0	0	0	0	0	0	0	0	0	0	0	0	0	0	0	0
WBGene00007336	C05C12.4	FLAMseq	Cele_L4_2_FLAM	98	98	1	0	0	0	0	0	0	0	0	0	0	0	0	0	0	0	0	EGF-like domain-containing protein [Source:UniProtKB/TrEMBL;Acc:Q17649]
WBGene00007337	C05C12.5	FLAMseq	Cele_L4_1_FLAM	50	50	2	0	0	0	0	0	0	0	0	0	0	0	0	0	0	0	0	Phosphoprotein [Source:UniProtKB/TrEMBL;Acc:Q17648]
WBGene00007337	C05C12.5	FLAMseq	Cele_L4_2_FLAM	56	69	3	0	0	0	0	0	0	0	0	0	0	0	0	0	0	0	0	Phosphoprotein [Source:UniProtKB/TrEMBL;Acc:Q17648]
WBGene00015460	C05C8.1	FLAMseq	Cele_L4_1_FLAM	81	81	1	0	0	0	0	0	0	0	0	0	0	0	0	0	0	0	0	ATP synthase subunit s, mitochondrial [Source:UniProtKB/TrEMBL;Acc:O16314]
WBGene00015460	C05C8.1	FLAMseq	Cele_L4_2_FLAM	56	56	1	0	0	0	0	0	0	0	0	0	0	0	0	0	0	0	0	ATP synthase subunit s, mitochondrial [Source:UniProtKB/TrEMBL;Acc:O16314]
WBGene00015462	C05C8.5	FLAMseq	Cele_L4_1_FLAM	73	73	1	0	0	0	0	0	0	0	0	0	0	0	0	0	0	0	0	Exonuclease domain-containing protein [Source:UniProtKB/TrEMBL;Acc:O16312]
WBGene00015462	C05C8.5	FLAMseq	Cele_L4_2_FLAM	73.5	73.5	2	0	0	0	0	0	0	0	0	0	0	0	0	0	0	0	0	Exonuclease domain-containing protein [Source:UniProtKB/TrEMBL;Acc:O16312]
WBGene00015464	C05C8.7	FLAMseq	Cele_L4_1_FLAM	57	64.0909	11	1	0	0	1	2	0	0	2	0.0909091	0	0	0.0909091	0.00283688	0	0	0.00283688	mannose-6-phosphate isomerase [Source:UniProtKB/TrEMBL;Acc:O16315]
WBGene00015464	C05C8.7	FLAMseq	Cele_L4_2_FLAM	49.5	48.75	12	3	0	0	3	4	0	0	4	0.25	0	0	0.25	0.00683761	0	0	0.00683761	mannose-6-phosphate isomerase [Source:UniProtKB/TrEMBL;Acc:O16315]
WBGene00015480	C05D10.4	FLAMseq	Cele_L4_1_FLAM	37	37	1	0	0	0	0	0	0	0	0	0	0	0	0	0	0	0	0
WBGene00015480	C05D10.4	FLAMseq	Cele_L4_2_FLAM	72.5	72.5	2	0	0	0	0	0	0	0	0	0	0	0	0	0	0	0	0
WBGene00015481	C05D11.1	FLAMseq	Cele_L4_1_FLAM	71	75.1538	13	0	0	0	0	0	0	0	0	0	0	0	0	0	0	0	0
WBGene00015481	C05D11.1	FLAMseq	Cele_L4_2_FLAM	50	48.25	4	0	0	0	0	0	0	0	0	0	0	0	0	0	0	0	0
WBGene00015483	C05D11.5	FLAMseq	Cele_L4_1_FLAM	90	90	1	1	1	0	0	1	1	0	0	1	1	0	0	0.0111111	0.0111111	0	0	Putative hydroxypyruvate isomerase [Source:UniProtKB/Swiss-Prot;Acc:Q11185]
WBGene00015483	C05D11.5	FLAMseq	Cele_L4_2_FLAM	46.5	46	4	0	0	0	0	0	0	0	0	0	0	0	0	0	0	0	0	Putative hydroxypyruvate isomerase [Source:UniProtKB/Swiss-Prot;Acc:Q11185]
WBGene00014666	C05D12.3	FLAMseq	Cele_L4_1_FLAM	133	121.667	3	1	1	0	1	3	1	0	2	0.333333	0.333333	0	0.333333	0.00821918	0.00273973	0	0.00547945	EGF-like domain-containing protein [Source:UniProtKB/TrEMBL;Acc:Q6A4V9]
WBGene00014666	C05D12.3	FLAMseq	Cele_L4_2_FLAM	36	66.1429	7	1	0	0	1	1	0	0	1	0.142857	0	0	0.142857	0.00215983	0	0	0.00215983	EGF-like domain-containing protein [Source:UniProtKB/TrEMBL;Acc:Q6A4V9]
WBGene00044029	C05D12.7	FLAMseq	Cele_L4_1_FLAM	70	70	1	0	0	0	0	0	0	0	0	0	0	0	0	0	0	0	0
WBGene00015469	C05D2.8	FLAMseq	Cele_L4_1_FLAM	82.5	82.5	2	1	1	0	0	1	1	0	0	0.5	0.5	0	0	0.00606061	0.00606061	0	0	DUF3598 domain-containing protein [Source:UniProtKB/TrEMBL;Acc:O45136]
WBGene00015469	C05D2.8	FLAMseq	Cele_L4_2_FLAM	43	43	1	0	0	0	0	0	0	0	0	0	0	0	0	0	0	0	0	DUF3598 domain-containing protein [Source:UniProtKB/TrEMBL;Acc:O45136]
WBGene00015476	C05D9.9	FLAMseq	Cele_L4_1_FLAM	59	69	9	0	0	0	0	0	0	0	0	0	0	0	0	0	0	0	0	TransThyretin-Related family domain [Source:UniProtKB/TrEMBL;Acc:H2KYG6]
WBGene00015476	C05D9.9	FLAMseq	Cele_L4_2_FLAM	55	63.4286	7	1	0	0	1	1	0	0	1	0.142857	0	0	0.142857	0.00225225	0	0	0.00225225	TransThyretin-Related family domain [Source:UniProtKB/TrEMBL;Acc:H2KYG6]
WBGene00007344	C05E7.2	FLAMseq	Cele_L4_1_FLAM	64.5	73.875	8	1	0	0	1	4	0	0	4	0.125	0	0	0.125	0.00676819	0	0	0.00676819
WBGene00007344	C05E7.2	FLAMseq	Cele_L4_2_FLAM	81.5	80.6	10	4	2	0	2	6	2	0	4	0.4	0.2	0	0.2	0.00744417	0.00248139	0	0.00496278
WBGene00007357	C06A12.3	FLAMseq	Cele_L4_1_FLAM	94.5	94.5	2	0	0	0	0	0	0	0	0	0	0	0	0	0	0	0	0	DUF727 domain-containing protein [Source:UniProtKB/TrEMBL;Acc:Q9XU41]
WBGene00007357	C06A12.3	FLAMseq	Cele_L4_2_FLAM	66	66	1	0	0	0	0	0	0	0	0	0	0	0	0	0	0	0	0	DUF727 domain-containing protein [Source:UniProtKB/TrEMBL;Acc:Q9XU41]
WBGene00015501	C06A5.3	FLAMseq	Cele_L4_1_FLAM	55	68	3	0	0	0	0	0	0	0	0	0	0	0	0	0	0	0	0	PWWP domain-containing protein [Source:UniProtKB/TrEMBL;Acc:H2KY56]
WBGene00015509	C06A6.4	FLAMseq	Cele_L4_1_FLAM	90.5	90.5	2	0	0	0	0	0	0	0	0	0	0	0	0	0	0	0	0	N-acyl-aliphatic-L-amino acid amidohydrolase [Source:UniProtKB/TrEMBL;Acc:Q5WRS4]
WBGene00015509	C06A6.4	FLAMseq	Cele_L4_2_FLAM	54.5	60.75	4	1	0	1	0	1	0	1	0	0.25	0	0.25	0	0.00411523	0	0.00411523	0	N-acyl-aliphatic-L-amino acid amidohydrolase [Source:UniProtKB/TrEMBL;Acc:Q5WRS4]
WBGene00015511	C06A6.7	FLAMseq	Cele_L4_1_FLAM	121	121	1	1	0	0	1	1	0	0	1	1	0	0	1	0.00826446	0	0	0.00826446	FTH domain-containing protein [Source:UniProtKB/TrEMBL;Acc:Q7JP64]
WBGene00015511	C06A6.7	FLAMseq	Cele_L4_2_FLAM	69	69	1	0	0	0	0	0	0	0	0	0	0	0	0	0	0	0	0	FTH domain-containing protein [Source:UniProtKB/TrEMBL;Acc:Q7JP64]
WBGene00015516	C06A8.6	FLAMseq	Cele_L4_1_FLAM	122	122	1	0	0	0	0	0	0	0	0	0	0	0	0	0	0	0	0	Protein phosphatase 1 regulatory subunit 7 [Source:UniProtKB/TrEMBL;Acc:Q17692]
WBGene00015517	C06A8.8	FLAMseq	Cele_L4_1_FLAM	43.5	41.25	4	0	0	0	0	0	0	0	0	0	0	0	0	0	0	0	0	PITH domain-containing protein [Source:UniProtKB/TrEMBL;Acc:A0A3B1E3L0]
WBGene00015517	C06A8.8	FLAMseq	Cele_L4_2_FLAM	64	64	1	0	0	0	0	0	0	0	0	0	0	0	0	0	0	0	0	PITH domain-containing protein [Source:UniProtKB/TrEMBL;Acc:A0A3B1E3L0]
WBGene00007365	C06B3.6	FLAMseq	Cele_L4_1_FLAM	61	61	2	0	0	0	0	0	0	0	0	0	0	0	0	0	0	0	0	DUF3444 domain-containing protein [Source:UniProtKB/TrEMBL;Acc:Q17705]
WBGene00007368	C06B8.2	FLAMseq	Cele_L4_2_FLAM	35	35	1	0	0	0	0	0	0	0	0	0	0	0	0	0	0	0	0	Nucleotid_trans domain-containing protein [Source:UniProtKB/TrEMBL;Acc:G5ED61]
WBGene00007372	C06B8.7	FLAMseq	Cele_L4_1_FLAM	37	37	1	0	0	0	0	0	0	0	0	0	0	0	0	0	0	0	0	HHIP-like protein 1 [Source:UniProtKB/TrEMBL;Acc:O17575]
WBGene00015524	C06E1.9	FLAMseq	Cele_L4_1_FLAM	83.5	83.5	2	0	0	0	0	0	0	0	0	0	0	0	0	0	0	0	0
WBGene00015524	C06E1.9	FLAMseq	Cele_L4_2_FLAM	94	94	1	0	0	0	0	0	0	0	0	0	0	0	0	0	0	0	0
WBGene00015531	C06E4.2	FLAMseq	Cele_L4_2_FLAM	61	61	1	0	0	0	0	0	0	0	0	0	0	0	0	0	0	0	0	Secreted protein [Source:UniProtKB/TrEMBL;Acc:Q17728]
WBGene00015532	C06E4.3	FLAMseq	Cele_L4_1_FLAM	103	103	1	1	1	0	1	2	1	0	1	1	1	0	1	0.0194175	0.00970874	0	0.00970874	Oxidoreductase [Source:UniProtKB/TrEMBL;Acc:Q17726]
WBGene00015532	C06E4.3	FLAMseq	Cele_L4_2_FLAM	52.5	52.5	2	0	0	0	0	0	0	0	0	0	0	0	0	0	0	0	0	Oxidoreductase [Source:UniProtKB/TrEMBL;Acc:Q17726]
WBGene00015539	C06E7.2	FLAMseq	Cele_L4_1_FLAM	120	120	1	0	0	0	0	0	0	0	0	0	0	0	0	0	0	0	0
WBGene00015545	C06G1.1	FLAMseq	Cele_L4_1_FLAM	114.5	114.5	2	0	0	0	0	0	0	0	0	0	0	0	0	0	0	0	0	BPI2 domain-containing protein [Source:UniProtKB/TrEMBL;Acc:H2KYI4]
WBGene00015545	C06G1.1	FLAMseq	Cele_L4_2_FLAM	65	62.3333	3	1	1	0	0	1	1	0	0	0.333333	0.333333	0	0	0.00534759	0.00534759	0	0	BPI2 domain-containing protein [Source:UniProtKB/TrEMBL;Acc:H2KYI4]
WBGene00015549	C06G3.3	FLAMseq	Cele_L4_1_FLAM	51	51	1	0	0	0	0	0	0	0	0	0	0	0	0	0	0	0	0
WBGene00015552	C06G3.6	FLAMseq	Cele_L4_1_FLAM	125	125	1	0	0	0	0	0	0	0	0	0	0	0	0	0	0	0	0	ZZ-type domain-containing protein [Source:UniProtKB/TrEMBL;Acc:Q17746]
WBGene00015552	C06G3.6	FLAMseq	Cele_L4_2_FLAM	85	85	1	0	0	0	0	0	0	0	0	0	0	0	0	0	0	0	0	ZZ-type domain-containing protein [Source:UniProtKB/TrEMBL;Acc:Q17746]
WBGene00015554	C06G3.8	FLAMseq	Cele_L4_2_FLAM	70	70	1	0	0	0	0	0	0	0	0	0	0	0	0	0	0	0	0	OB domain-containing protein [Source:UniProtKB/TrEMBL;Acc:Q17749]
WBGene00015558	C06G4.4	FLAMseq	Cele_L4_1_FLAM	51	51	1	0	0	0	0	0	0	0	0	0	0	0	0	0	0	0	0
WBGene00015558	C06G4.4	FLAMseq	Cele_L4_2_FLAM	35	35	1	0	0	0	0	0	0	0	0	0	0	0	0	0	0	0	0
WBGene00007391	C06H2.7	FLAMseq	Cele_L4_1_FLAM	54	54	1	0	0	0	0	0	0	0	0	0	0	0	0	0	0	0	0	F-box domain-containing protein [Source:UniProtKB/TrEMBL;Acc:I2HAA3]
WBGene00007394	C06H5.6	FLAMseq	Cele_L4_1_FLAM	98	98	2	0	0	0	0	0	0	0	0	0	0	0	0	0	0	0	0	MFS domain-containing protein [Source:UniProtKB/TrEMBL;Acc:G5EDA7]
WBGene00015561	C07A12.7	FLAMseq	Cele_L4_2_FLAM	82	82	1	1	0	1	1	2	0	1	1	1	0	1	1	0.0243902	0	0.0121951	0.0121951	GAT domain-containing protein [Source:UniProtKB/TrEMBL;Acc:Q86GT7]
WBGene00044227	C07A9.13	FLAMseq	Cele_L4_1_FLAM	57	57	1	1	1	0	0	1	1	0	0	1	1	0	0	0.0175439	0.0175439	0	0	USP domain-containing protein [Source:UniProtKB/TrEMBL;Acc:Q565D5]
WBGene00007405	C07A9.9	FLAMseq	Cele_L4_2_FLAM	75	75	1	0	0	0	0	0	0	0	0	0	0	0	0	0	0	0	0
WBGene00007408	C07B5.3	FLAMseq	Cele_L4_2_FLAM	29	29	1	0	0	0	0	0	0	0	0	0	0	0	0	0	0	0	0
WBGene00015565	C07D8.6	FLAMseq	Cele_L4_1_FLAM	72.5	71	4	0	0	0	0	0	0	0	0	0	0	0	0	0	0	0	0	Aldo_ket_red domain-containing protein [Source:UniProtKB/TrEMBL;Acc:P91020]
WBGene00015565	C07D8.6	FLAMseq	Cele_L4_2_FLAM	30	40	3	0	0	0	0	0	0	0	0	0	0	0	0	0	0	0	0	Aldo_ket_red domain-containing protein [Source:UniProtKB/TrEMBL;Acc:P91020]
WBGene00007414	C07E3.3	FLAMseq	Cele_L4_1_FLAM	93	93	1	1	0	1	0	1	0	1	0	1	0	1	0	0.0107527	0	0.0107527	0	SH2 domain-containing protein [Source:UniProtKB/TrEMBL;Acc:K8FDZ1]
WBGene00007415	C07E3.4	FLAMseq	Cele_L4_1_FLAM	124	124	1	0	0	0	0	0	0	0	0	0	0	0	0	0	0	0	0	Tyrosine-protein phosphatase domain-containing protein [Source:UniProtKB/TrEMBL;Acc:Q17787]
WBGene00007415	C07E3.4	FLAMseq	Cele_L4_2_FLAM	139.5	139.5	2	0	0	0	0	0	0	0	0	0	0	0	0	0	0	0	0	Tyrosine-protein phosphatase domain-containing protein [Source:UniProtKB/TrEMBL;Acc:Q17787]
WBGene00015572	C07G1.6	FLAMseq	Cele_L4_1_FLAM	82	82	1	0	0	0	0	0	0	0	0	0	0	0	0	0	0	0	0	Histone deacetylase HDT1 [Source:UniProtKB/TrEMBL;Acc:Q17798]
WBGene00015572	C07G1.6	FLAMseq	Cele_L4_2_FLAM	81	84.6667	3	1	1	0	0	2	2	0	0	0.333333	0.333333	0	0	0.00787402	0.00787402	0	0	Histone deacetylase HDT1 [Source:UniProtKB/TrEMBL;Acc:Q17798]
WBGene00015582	C07H6.9	FLAMseq	Cele_L4_2_FLAM	26	26	1	0	0	0	0	0	0	0	0	0	0	0	0	0	0	0	0	Serpentine receptor class gamma [Source:UniProtKB/TrEMBL;Acc:A0A078BS77]
WBGene00007436	C08B11.9	FLAMseq	Cele_L4_2_FLAM	114	114	1	0	0	0	0	0	0	0	0	0	0	0	0	0	0	0	0
WBGene00007430	C08B6.10	FLAMseq	Cele_L4_1_FLAM	34	30	3	0	0	0	0	0	0	0	0	0	0	0	0	0	0	0	0	Proline-rich proteoglycan 2-like [Source:UniProtKB/TrEMBL;Acc:Q17821]
WBGene00007430	C08B6.10	FLAMseq	Cele_L4_2_FLAM	39	34.3333	3	0	0	0	0	0	0	0	0	0	0	0	0	0	0	0	0	Proline-rich proteoglycan 2-like [Source:UniProtKB/TrEMBL;Acc:Q17821]
WBGene00007431	C08B6.11	FLAMseq	Cele_L4_1_FLAM	151.5	151.5	2	0	0	0	0	0	0	0	0	0	0	0	0	0	0	0	0
WBGene00007431	C08B6.11	FLAMseq	Cele_L4_2_FLAM	154	154	1	0	0	0	0	0	0	0	0	0	0	0	0	0	0	0	0
WBGene00007429	C08B6.8	FLAMseq	Cele_L4_1_FLAM	54	54	1	0	0	0	0	0	0	0	0	0	0	0	0	0	0	0	0	Probable oligoribonuclease [Source:UniProtKB/Swiss-Prot;Acc:Q17819]
WBGene00007429	C08B6.8	FLAMseq	Cele_L4_2_FLAM	67	67	1	0	0	0	0	0	0	0	0	0	0	0	0	0	0	0	0	Probable oligoribonuclease [Source:UniProtKB/Swiss-Prot;Acc:Q17819]
WBGene00007440	C08E8.4	FLAMseq	Cele_L4_2_FLAM	32	32	1	0	0	0	0	0	0	0	0	0	0	0	0	0	0	0	0	NADAR domain-containing protein [Source:UniProtKB/TrEMBL;Acc:G5EFJ3]
WBGene00007460	C08F11.13	FLAMseq	Cele_L4_1_FLAM	90	89	3	0	0	0	0	0	0	0	0	0	0	0	0	0	0	0	0	Dolichol kinase [Source:UniProtKB/TrEMBL;Acc:O62054]
WBGene00007460	C08F11.13	FLAMseq	Cele_L4_2_FLAM	59	59	1	0	0	0	0	0	0	0	0	0	0	0	0	0	0	0	0	Dolichol kinase [Source:UniProtKB/TrEMBL;Acc:O62054]
WBGene00007444	C08F8.2	FLAMseq	Cele_L4_1_FLAM	56	56	1	0	0	0	0	0	0	0	0	0	0	0	0	0	0	0	0	ATP-dependent RNA helicase SUV3 homolog, mitochondrial [Source:UniProtKB/Swiss-Prot;Acc:Q17828]
WBGene00007444	C08F8.2	FLAMseq	Cele_L4_2_FLAM	102.5	102.5	2	0	0	0	0	0	0	0	0	0	0	0	0	0	0	0	0	ATP-dependent RNA helicase SUV3 homolog, mitochondrial [Source:UniProtKB/Swiss-Prot;Acc:Q17828]
WBGene00007445	C08F8.3	FLAMseq	Cele_L4_2_FLAM	109	109	1	0	0	0	0	0	0	0	0	0	0	0	0	0	0	0	0
WBGene00007449	C08F8.9	FLAMseq	Cele_L4_2_FLAM	55	55	1	1	1	0	0	3	3	0	0	1	1	0	0	0.0545455	0.0545455	0	0
WBGene00015619	C08G9.1	FLAMseq	Cele_L4_1_FLAM	88	75.7273	11	1	1	0	0	4	4	0	0	0.0909091	0.0909091	0	0	0.00480192	0.00480192	0	0	Activin_recp domain-containing protein [Source:UniProtKB/TrEMBL;Acc:Q8MXJ0]
WBGene00015619	C08G9.1	FLAMseq	Cele_L4_2_FLAM	76	88.6	5	1	1	0	0	1	1	0	0	0.2	0.2	0	0	0.00225734	0.00225734	0	0	Activin_recp domain-containing protein [Source:UniProtKB/TrEMBL;Acc:Q8MXJ0]
WBGene00007474	C08H9.15	FLAMseq	Cele_L4_1_FLAM	96	96	1	1	0	0	1	1	0	0	1	1	0	0	1	0.0104167	0	0	0.0104167	Transmembrane protein [Source:UniProtKB/TrEMBL;Acc:Q7YX93]
WBGene00007474	C08H9.15	FLAMseq	Cele_L4_2_FLAM	63	63	1	0	0	0	0	0	0	0	0	0	0	0	0	0	0	0	0	Transmembrane protein [Source:UniProtKB/TrEMBL;Acc:Q7YX93]
WBGene00086566	C08H9.16	FLAMseq	Cele_L4_1_FLAM	76	76	1	0	0	0	0	0	0	0	0	0	0	0	0	0	0	0	0
WBGene00015621	C09B7.2	FLAMseq	Cele_L4_2_FLAM	45.5	45.5	2	0	0	0	0	0	0	0	0	0	0	0	0	0	0	0	0	PDEase domain-containing protein [Source:UniProtKB/TrEMBL;Acc:A0A2K5ATY9]
WBGene00015632	C09D4.1	FLAMseq	Cele_L4_1_FLAM	45.5	45.5	2	0	0	0	0	0	0	0	0	0	0	0	0	0	0	0	0	Uncharacterized MFS-type transporter C09D4.1 [Source:UniProtKB/Swiss-Prot;Acc:O01735]
WBGene00015633	C09D4.2	FLAMseq	Cele_L4_1_FLAM	86	87.75	4	1	0	0	1	1	0	0	1	0.25	0	0	0.25	0.002849	0	0	0.002849	DUF4773 domain-containing protein [Source:UniProtKB/TrEMBL;Acc:O01734]
WBGene00015633	C09D4.2	FLAMseq	Cele_L4_2_FLAM	97	81.6667	3	0	0	0	0	0	0	0	0	0	0	0	0	0	0	0	0	DUF4773 domain-containing protein [Source:UniProtKB/TrEMBL;Acc:O01734]
WBGene00015634	C09D4.3	FLAMseq	Cele_L4_1_FLAM	85	85	1	1	1	0	0	3	3	0	0	1	1	0	0	0.0352941	0.0352941	0	0	Protein kinase domain-containing protein [Source:UniProtKB/TrEMBL;Acc:O01733]
WBGene00015634	C09D4.3	FLAMseq	Cele_L4_2_FLAM	45	45	1	1	1	0	0	1	1	0	0	1	1	0	0	0.0222222	0.0222222	0	0	Protein kinase domain-containing protein [Source:UniProtKB/TrEMBL;Acc:O01733]
WBGene00015635	C09D4.4	FLAMseq	Cele_L4_1_FLAM	96	95.6667	3	2	2	0	0	2	2	0	0	0.666667	0.666667	0	0	0.00696864	0.00696864	0	0	DUF676 domain-containing protein [Source:UniProtKB/TrEMBL;Acc:H2KYM5]
WBGene00015635	C09D4.4	FLAMseq	Cele_L4_2_FLAM	46	59	3	0	0	0	0	0	0	0	0	0	0	0	0	0	0	0	0	DUF676 domain-containing protein [Source:UniProtKB/TrEMBL;Acc:H2KYM5]
WBGene00015638	C09E7.4	FLAMseq	Cele_L4_2_FLAM	76.5	76.5	2	1	1	1	1	3	1	1	1	0.5	0.5	0.5	0.5	0.0196078	0.00653595	0.00653595	0.00653595	Dimer_Tnp_hAT domain-containing protein [Source:UniProtKB/TrEMBL;Acc:Q9N5Z0]
WBGene00015642	C09E7.8	FLAMseq	Cele_L4_1_FLAM	89	89	1	1	1	0	0	1	1	0	0	1	1	0	0	0.011236	0.011236	0	0	RING-type domain-containing protein [Source:UniProtKB/TrEMBL;Acc:H2KYM7]
WBGene00015644	C09E8.1	FLAMseq	Cele_L4_2_FLAM	83	83	1	0	0	0	0	0	0	0	0	0	0	0	0	0	0	0	0	Sodium-and chloride-dependent glycine transporter 2 [Source:UniProtKB/TrEMBL;Acc:H2KYM8]
WBGene00007476	C09E9.1	FLAMseq	Cele_L4_2_FLAM	113	113	1	0	0	0	0	0	0	0	0	0	0	0	0	0	0	0	0	DNA_pol_B_exo1 domain-containing protein [Source:UniProtKB/TrEMBL;Acc:U4PRQ9]
WBGene00007478	C09F9.1	FLAMseq	Cele_L4_1_FLAM	59.5	59.5	2	0	0	0	0	0	0	0	0	0	0	0	0	0	0	0	0
WBGene00007486	C09G1.4	FLAMseq	Cele_L4_2_FLAM	39	39	1	0	0	0	0	0	0	0	0	0	0	0	0	0	0	0	0
WBGene00007492	C09G9.1	FLAMseq	Cele_L4_1_FLAM	137	137	1	0	0	0	0	0	0	0	0	0	0	0	0	0	0	0	0	GtrA domain-containing protein [Source:UniProtKB/TrEMBL;Acc:L8E6N6]
WBGene00007492	C09G9.1	FLAMseq	Cele_L4_2_FLAM	47.5	57.75	4	0	0	0	0	0	0	0	0	0	0	0	0	0	0	0	0	GtrA domain-containing protein [Source:UniProtKB/TrEMBL;Acc:L8E6N6]
WBGene00007499	C09H10.5	FLAMseq	Cele_L4_2_FLAM	106	106	1	0	0	0	0	0	0	0	0	0	0	0	0	0	0	0	0	Secreted protein [Source:UniProtKB/TrEMBL;Acc:E3W729]
WBGene00007503	C09H10.9	FLAMseq	Cele_L4_2_FLAM	31	31	1	0	0	0	0	0	0	0	0	0	0	0	0	0	0	0	0	YqaJ domain-containing protein [Source:UniProtKB/TrEMBL;Acc:Q17885]
WBGene00050957	C10A4.10	FLAMseq	Cele_L4_1_FLAM	108	108	1	0	0	0	0	0	0	0	0	0	0	0	0	0	0	0	0
WBGene00050957	C10A4.10	FLAMseq	Cele_L4_2_FLAM	124	124	1	0	0	0	0	0	0	0	0	0	0	0	0	0	0	0	0
WBGene00045456	C10A4.9	FLAMseq	Cele_L4_1_FLAM	130	93.4	5	0	0	0	0	0	0	0	0	0	0	0	0	0	0	0	0	Epithelial membrane protein 2 [Source:UniProtKB/TrEMBL;Acc:H8W3X0]
WBGene00045456	C10A4.9	FLAMseq	Cele_L4_2_FLAM	81.5	84.5	4	0	0	0	0	0	0	0	0	0	0	0	0	0	0	0	0	Epithelial membrane protein 2 [Source:UniProtKB/TrEMBL;Acc:H8W3X0]
WBGene00015670	C10B5.1	FLAMseq	Cele_L4_2_FLAM	88	88	1	0	0	0	0	0	0	0	0	0	0	0	0	0	0	0	0	WD_REPEATS_REGION domain-containing protein [Source:UniProtKB/TrEMBL;Acc:O16318]
WBGene00015671	C10B5.3	FLAMseq	Cele_L4_2_FLAM	93	93	1	0	0	0	0	0	0	0	0	0	0	0	0	0	0	0	0
WBGene00007507	C10C5.3	FLAMseq	Cele_L4_1_FLAM	91.5	91.75	4	0	0	0	0	0	0	0	0	0	0	0	0	0	0	0	0	N-acyl-aliphatic-L-amino acid amidohydrolase [Source:UniProtKB/TrEMBL;Acc:Q17898]
WBGene00007507	C10C5.3	FLAMseq	Cele_L4_2_FLAM	148	148	1	0	0	0	0	0	0	0	0	0	0	0	0	0	0	0	0	N-acyl-aliphatic-L-amino acid amidohydrolase [Source:UniProtKB/TrEMBL;Acc:Q17898]
WBGene00007508	C10C5.4	FLAMseq	Cele_L4_1_FLAM	87	87	1	0	0	0	0	0	0	0	0	0	0	0	0	0	0	0	0	N-acyl-aliphatic-L-amino acid amidohydrolase [Source:UniProtKB/TrEMBL;Acc:Q17899]
WBGene00015688	C10G11.8	FLAMseq	Cele_L4_1_FLAM	90	79.4	5	1	0	0	1	1	0	0	1	0.2	0	0	0.2	0.00251889	0	0	0.00251889	AAA domain-containing protein [Source:UniProtKB/TrEMBL;Acc:P91025]
WBGene00015688	C10G11.8	FLAMseq	Cele_L4_2_FLAM	68.5	68.5	2	1	1	0	0	1	1	0	0	0.5	0.5	0	0	0.00729927	0.00729927	0	0	AAA domain-containing protein [Source:UniProtKB/TrEMBL;Acc:P91025]
WBGene00015682	C10G8.3	FLAMseq	Cele_L4_2_FLAM	78	78	1	0	0	0	0	0	0	0	0	0	0	0	0	0	0	0	0	BPTI/Kunitz inhibitor domain-containing protein [Source:UniProtKB/TrEMBL;Acc:Q94163]
WBGene00015684	C10G8.8	FLAMseq	Cele_L4_1_FLAM	77	77	1	0	0	0	0	0	0	0	0	0	0	0	0	0	0	0	0	NUFIP1 domain-containing protein [Source:UniProtKB/TrEMBL;Acc:Q8I7I6]
WBGene00015684	C10G8.8	FLAMseq	Cele_L4_2_FLAM	104	88	3	1	0	0	1	1	0	0	1	0.333333	0	0	0.333333	0.00378788	0	0	0.00378788	NUFIP1 domain-containing protein [Source:UniProtKB/TrEMBL;Acc:Q8I7I6]
WBGene00015702	C11D2.4	FLAMseq	Cele_L4_1_FLAM	100	100	1	0	0	0	0	0	0	0	0	0	0	0	0	0	0	0	0	Queuosine salvage protein [Source:UniProtKB/TrEMBL;Acc:O45069]
WBGene00015702	C11D2.4	FLAMseq	Cele_L4_2_FLAM	71.5	71.5	2	0	0	0	0	0	0	0	0	0	0	0	0	0	0	0	0	Queuosine salvage protein [Source:UniProtKB/TrEMBL;Acc:O45069]
WBGene00015703	C11D2.7	FLAMseq	Cele_L4_1_FLAM	53	54	5	1	0	0	1	2	0	0	2	0.2	0	0	0.2	0.00740741	0	0	0.00740741	PUA domain-containing protein [Source:UniProtKB/TrEMBL;Acc:Q8MXH7]
WBGene00015703	C11D2.7	FLAMseq	Cele_L4_2_FLAM	61	63	3	1	1	0	1	2	1	0	1	0.333333	0.333333	0	0.333333	0.010582	0.00529101	0	0.00529101	PUA domain-containing protein [Source:UniProtKB/TrEMBL;Acc:Q8MXH7]
WBGene00007525	C11G10.1	FLAMseq	Cele_L4_1_FLAM	120	120	1	1	0	0	1	1	0	0	1	1	0	0	1	0.00833333	0	0	0.00833333	BRICHOS domain-containing protein [Source:UniProtKB/TrEMBL;Acc:Q17903]
WBGene00007525	C11G10.1	FLAMseq	Cele_L4_2_FLAM	56	59.5	4	0	0	0	0	0	0	0	0	0	0	0	0	0	0	0	0	BRICHOS domain-containing protein [Source:UniProtKB/TrEMBL;Acc:Q17903]
WBGene00007530	C11H1.5	FLAMseq	Cele_L4_1_FLAM	117	117	2	0	0	0	0	0	0	0	0	0	0	0	0	0	0	0	0
WBGene00007530	C11H1.5	FLAMseq	Cele_L4_2_FLAM	91	91	2	1	0	0	1	1	0	0	1	0.5	0	0	0.5	0.00549451	0	0	0.00549451
WBGene00007531	C11H1.7	FLAMseq	Cele_L4_2_FLAM	83	84	3	0	0	0	0	0	0	0	0	0	0	0	0	0	0	0	0	DUF3456 domain-containing protein [Source:UniProtKB/TrEMBL;Acc:G5EDB0]
WBGene00015713	C12D12.1	FLAMseq	Cele_L4_1_FLAM	83	90.8333	6	3	2	0	1	4	3	0	1	0.5	0.333333	0	0.166667	0.00733945	0.00550459	0	0.00183486	IgGFc_binding domain-containing protein [Source:UniProtKB/TrEMBL;Acc:H2KYQ2]
WBGene00015713	C12D12.1	FLAMseq	Cele_L4_2_FLAM	58.5	60.25	12	2	1	0	1	4	2	0	2	0.166667	0.0833333	0	0.0833333	0.0055325	0.00276625	0	0.00276625	IgGFc_binding domain-containing protein [Source:UniProtKB/TrEMBL;Acc:H2KYQ2]
WBGene00015706	C12D5.3	FLAMseq	Cele_L4_1_FLAM	48.5	55.3333	6	1	1	0	0	2	2	0	0	0.166667	0.166667	0	0	0.0060241	0.0060241	0	0	Activin_recp domain-containing protein [Source:UniProtKB/TrEMBL;Acc:Q17927]
WBGene00015706	C12D5.3	FLAMseq	Cele_L4_2_FLAM	33	32.6667	3	0	0	0	0	0	0	0	0	0	0	0	0	0	0	0	0	Activin_recp domain-containing protein [Source:UniProtKB/TrEMBL;Acc:Q17927]
WBGene00015710	C12D5.9	FLAMseq	Cele_L4_1_FLAM	39.5	39.5	2	0	0	0	0	0	0	0	0	0	0	0	0	0	0	0	0	DUF19 domain-containing protein [Source:UniProtKB/TrEMBL;Acc:Q17930]
WBGene00015710	C12D5.9	FLAMseq	Cele_L4_2_FLAM	43	42.6667	3	0	0	0	0	0	0	0	0	0	0	0	0	0	0	0	0	DUF19 domain-containing protein [Source:UniProtKB/TrEMBL;Acc:Q17930]
WBGene00015728	C13A10.1	FLAMseq	Cele_L4_2_FLAM	111	111	1	0	0	0	0	0	0	0	0	0	0	0	0	0	0	0	0	DPPIV_N domain-containing protein [Source:UniProtKB/TrEMBL;Acc:A0A078BTM6]
WBGene00007545	C13B4.1	FLAMseq	Cele_L4_1_FLAM	108	108	1	0	0	0	0	0	0	0	0	0	0	0	0	0	0	0	0	Cytochrome b561 domain-containing protein [Source:UniProtKB/TrEMBL;Acc:O45247]
WBGene00007545	C13B4.1	FLAMseq	Cele_L4_2_FLAM	113	116.667	3	1	1	1	0	2	1	1	0	0.333333	0.333333	0.333333	0	0.00571429	0.00285714	0.00285714	0	Cytochrome b561 domain-containing protein [Source:UniProtKB/TrEMBL;Acc:O45247]
WBGene00007550	C13C4.6	FLAMseq	Cele_L4_1_FLAM	64	64	1	0	0	0	0	0	0	0	0	0	0	0	0	0	0	0	0	MFS domain-containing protein [Source:UniProtKB/TrEMBL;Acc:O01928]
WBGene00015741	C13F10.1	FLAMseq	Cele_L4_1_FLAM	81.5	81.5	2	0	0	0	0	0	0	0	0	0	0	0	0	0	0	0	0	50S ribosomal protein L6 [Source:UniProtKB/TrEMBL;Acc:H2KYG3]
WBGene00015741	C13F10.1	FLAMseq	Cele_L4_2_FLAM	39	39	1	0	0	0	0	0	0	0	0	0	0	0	0	0	0	0	0	50S ribosomal protein L6 [Source:UniProtKB/TrEMBL;Acc:H2KYG3]
WBGene00015745	C13F10.6	FLAMseq	Cele_L4_2_FLAM	36	36	1	1	0	0	1	1	0	0	1	1	0	0	1	0.0277778	0	0	0.0277778	F-box domain-containing protein [Source:UniProtKB/TrEMBL;Acc:O01487]
WBGene00015746	C13F10.7	FLAMseq	Cele_L4_1_FLAM	42	42	1	0	0	0	0	0	0	0	0	0	0	0	0	0	0	0	0	CCHC-type domain-containing protein [Source:UniProtKB/TrEMBL;Acc:O01489]
WBGene00007553	C13G3.1	FLAMseq	Cele_L4_1_FLAM	81	81.75	8	1	1	0	0	1	1	0	0	0.125	0.125	0	0	0.00152905	0.00152905	0	0	ELYS [Source:UniProtKB/TrEMBL;Acc:Q17947]
WBGene00007553	C13G3.1	FLAMseq	Cele_L4_2_FLAM	102	117	3	0	0	0	0	0	0	0	0	0	0	0	0	0	0	0	0	ELYS [Source:UniProtKB/TrEMBL;Acc:Q17947]
WBGene00007562	C14A4.12	FLAMseq	Cele_L4_1_FLAM	85	85	1	1	0	0	1	2	0	0	2	1	0	0	1	0.0235294	0	0	0.0235294	Phosphatidylinositol-glycan biosynthesis class W protein [Source:UniProtKB/TrEMBL;Acc:Q7JMG4]
WBGene00007558	C14A4.7	FLAMseq	Cele_L4_2_FLAM	48	53.25	4	0	0	0	0	0	0	0	0	0	0	0	0	0	0	0	0	MARVEL domain-containing protein [Source:UniProtKB/TrEMBL;Acc:Q17954]
WBGene00184990	C14B1.12	FLAMseq	Cele_L4_2_FLAM	55	55	1	0	0	0	0	0	0	0	0	0	0	0	0	0	0	0	0	Spliceosome-associated protein CWC15 homolog [Source:UniProtKB/TrEMBL;Acc:C0P279]
WBGene00007573	C14B1.2	FLAMseq	Cele_L4_1_FLAM	197	197	1	0	0	0	0	0	0	0	0	0	0	0	0	0	0	0	0	Conserved plasma membrane protein [Source:UniProtKB/TrEMBL;Acc:Q17961]
WBGene00007573	C14B1.2	FLAMseq	Cele_L4_2_FLAM	56	56	1	0	0	0	0	0	0	0	0	0	0	0	0	0	0	0	0	Conserved plasma membrane protein [Source:UniProtKB/TrEMBL;Acc:Q17961]
WBGene00007574	C14B1.3	FLAMseq	Cele_L4_1_FLAM	52.5	53.5	4	0	0	0	0	0	0	0	0	0	0	0	0	0	0	0	0	F-box domain-containing protein [Source:UniProtKB/TrEMBL;Acc:Q17962]
WBGene00007574	C14B1.3	FLAMseq	Cele_L4_2_FLAM	44	60	5	0	0	0	0	0	0	0	0	0	0	0	0	0	0	0	0	F-box domain-containing protein [Source:UniProtKB/TrEMBL;Acc:Q17962]
WBGene00007579	C14B1.8	FLAMseq	Cele_L4_1_FLAM	93	93	1	0	0	0	0	0	0	0	0	0	0	0	0	0	0	0	0	FGFR1 oncogene partner 2 homolog [Source:UniProtKB/TrEMBL;Acc:Q17964]
WBGene00007583	C14B4.2	FLAMseq	Cele_L4_2_FLAM	96	96	1	0	0	0	0	0	0	0	0	0	0	0	0	0	0	0	0	Fmp27_GFWDK domain-containing protein [Source:UniProtKB/TrEMBL;Acc:G5ED06]
WBGene00015755	C14B9.10	FLAMseq	Cele_L4_2_FLAM	59	59	1	0	0	0	0	0	0	0	0	0	0	0	0	0	0	0	0	Complex III subunit 9 [Source:UniProtKB/TrEMBL;Acc:Q8MNV8]
WBGene00015752	C14B9.2	FLAMseq	Cele_L4_1_FLAM	61	79.6667	3	0	0	0	0	0	0	0	0	0	0	0	0	0	0	0	0	Probable protein disulfide-isomerase A4 [Source:UniProtKB/Swiss-Prot;Acc:P34329]
WBGene00015752	C14B9.2	FLAMseq	Cele_L4_2_FLAM	73.5	70.5	6	1	0	0	1	1	0	0	1	0.166667	0	0	0.166667	0.00236407	0	0	0.00236407	Probable protein disulfide-isomerase A4 [Source:UniProtKB/Swiss-Prot;Acc:P34329]
WBGene00015754	C14B9.8	FLAMseq	Cele_L4_1_FLAM	58	82.6	5	0	0	0	0	0	0	0	0	0	0	0	0	0	0	0	0	Probable phosphorylase b kinase regulatory subunit alpha [Source:UniProtKB/Swiss-Prot;Acc:P34335]
WBGene00015754	C14B9.8	FLAMseq	Cele_L4_2_FLAM	92	92	2	0	0	0	0	0	0	0	0	0	0	0	0	0	0	0	0	Probable phosphorylase b kinase regulatory subunit alpha [Source:UniProtKB/Swiss-Prot;Acc:P34335]
WBGene00007585	C14C10.2	FLAMseq	Cele_L4_2_FLAM	46	46	1	0	0	0	0	0	0	0	0	0	0	0	0	0	0	0	0	ERAP1_C domain-containing protein [Source:UniProtKB/TrEMBL;Acc:Q2PJ75]
WBGene00007588	C14C10.5	FLAMseq	Cele_L4_1_FLAM	91	85.8	5	3	2	0	1	5	3	0	2	0.6	0.4	0	0.2	0.011655	0.00699301	0	0.004662	BLM10_mid domain-containing protein [Source:UniProtKB/TrEMBL;Acc:N1NTN5]
WBGene00007588	C14C10.5	FLAMseq	Cele_L4_2_FLAM	75	75	1	0	0	0	0	0	0	0	0	0	0	0	0	0	0	0	0	BLM10_mid domain-containing protein [Source:UniProtKB/TrEMBL;Acc:N1NTN5]
WBGene00015766	C14C11.2	FLAMseq	Cele_L4_1_FLAM	37	37	2	0	0	0	0	0	0	0	0	0	0	0	0	0	0	0	0	YDG domain-containing protein [Source:UniProtKB/TrEMBL;Acc:Q17979]
WBGene00015766	C14C11.2	FLAMseq	Cele_L4_2_FLAM	39	39	2	0	0	0	0	0	0	0	0	0	0	0	0	0	0	0	0	YDG domain-containing protein [Source:UniProtKB/TrEMBL;Acc:Q17979]
WBGene00015769	C14C11.7	FLAMseq	Cele_L4_1_FLAM	83	83	1	0	0	0	0	0	0	0	0	0	0	0	0	0	0	0	0
WBGene00015756	C14C6.2	FLAMseq	Cele_L4_2_FLAM	48	48.6667	3	1	1	0	1	2	1	0	1	0.333333	0.333333	0	0.333333	0.0136986	0.00684932	0	0.00684932	ShTK domain protein [Source:UniProtKB/TrEMBL;Acc:A0A0K3AVD0]
WBGene00015759	C14C6.5	FLAMseq	Cele_L4_1_FLAM	64.5	64.5	2	0	0	0	0	0	0	0	0	0	0	0	0	0	0	0	0	ShTK domain protein [Source:UniProtKB/TrEMBL;Acc:O44667]
WBGene00015759	C14C6.5	FLAMseq	Cele_L4_2_FLAM	49	47	3	0	0	0	0	0	0	0	0	0	0	0	0	0	0	0	0	ShTK domain protein [Source:UniProtKB/TrEMBL;Acc:O44667]
WBGene00007592	C14H10.2	FLAMseq	Cele_L4_1_FLAM	34	34	1	0	0	0	0	0	0	0	0	0	0	0	0	0	0	0	0	JAKMIP_CC3 domain-containing protein [Source:UniProtKB/TrEMBL;Acc:G5EDI1]
WBGene00007592	C14H10.2	FLAMseq	Cele_L4_2_FLAM	60	60	2	0	0	0	0	0	0	0	0	0	0	0	0	0	0	0	0	JAKMIP_CC3 domain-containing protein [Source:UniProtKB/TrEMBL;Acc:G5EDI1]
WBGene00007593	C14H10.3	FLAMseq	Cele_L4_1_FLAM	129	129	1	1	1	0	0	1	1	0	0	1	1	0	0	0.00775194	0.00775194	0	0	Glutamate decarboxylase [Source:UniProtKB/TrEMBL;Acc:B1Q255]
WBGene00007599	C15A11.7	FLAMseq	Cele_L4_1_FLAM	89	103.889	9	3	1	0	2	3	1	0	2	0.333333	0.111111	0	0.222222	0.00320856	0.00106952	0	0.00213904
WBGene00007599	C15A11.7	FLAMseq	Cele_L4_2_FLAM	52	52	2	0	0	0	0	0	0	0	0	0	0	0	0	0	0	0	0
WBGene00015783	C15B12.1	FLAMseq	Cele_L4_1_FLAM	81	76.3333	3	1	1	0	0	1	1	0	0	0.333333	0.333333	0	0	0.00436681	0.00436681	0	0	Putative sarcosine oxidase [Source:UniProtKB/Swiss-Prot;Acc:Q18006]
WBGene00015783	C15B12.1	FLAMseq	Cele_L4_2_FLAM	48.5	48.5	2	0	0	0	0	0	0	0	0	0	0	0	0	0	0	0	0	Putative sarcosine oxidase [Source:UniProtKB/Swiss-Prot;Acc:Q18006]
WBGene00015788	C15B12.8	FLAMseq	Cele_L4_1_FLAM	93.5	93.5	2	0	0	0	0	0	0	0	0	0	0	0	0	0	0	0	0	sarcosine oxidasee (formaldehyde-forming) [Source:UniProtKB/TrEMBL;Acc:Q8WSW2]
WBGene00015788	C15B12.8	FLAMseq	Cele_L4_2_FLAM	131	131	1	0	0	0	0	0	0	0	0	0	0	0	0	0	0	0	0	sarcosine oxidasee (formaldehyde-forming) [Source:UniProtKB/TrEMBL;Acc:Q8WSW2]
WBGene00007601	C15C6.2	FLAMseq	Cele_L4_1_FLAM	70	73.3333	3	1	0	0	1	1	0	0	1	0.333333	0	0	0.333333	0.00454545	0	0	0.00454545	PH domain-containing protein [Source:UniProtKB/TrEMBL;Acc:Q9XVT4]
WBGene00007601	C15C6.2	FLAMseq	Cele_L4_2_FLAM	101	101	2	1	0	1	0	1	0	1	0	0.5	0	0.5	0	0.0049505	0	0.0049505	0	PH domain-containing protein [Source:UniProtKB/TrEMBL;Acc:Q9XVT4]
WBGene00015790	C15C7.4	FLAMseq	Cele_L4_1_FLAM	125	125	1	0	0	0	0	0	0	0	0	0	0	0	0	0	0	0	0	Activin_recp domain-containing protein [Source:UniProtKB/TrEMBL;Acc:Q18010]
WBGene00015792	C15C7.6	FLAMseq	Cele_L4_1_FLAM	131	131	1	0	0	0	0	0	0	0	0	0	0	0	0	0	0	0	0	Glycoprotein [Source:UniProtKB/TrEMBL;Acc:Q18015]
WBGene00015792	C15C7.6	FLAMseq	Cele_L4_2_FLAM	21	21	1	0	0	0	0	0	0	0	0	0	0	0	0	0	0	0	0	Glycoprotein [Source:UniProtKB/TrEMBL;Acc:Q18015]
WBGene00007609	C15C8.7	FLAMseq	Cele_L4_2_FLAM	49	49	1	0	0	0	0	0	0	0	0	0	0	0	0	0	0	0	0	5N224 [Source:UniProtKB/TrEMBL;Acc:G5EC11]
WBGene00015794	C15F1.1	FLAMseq	Cele_L4_2_FLAM	58	52.3333	3	0	0	0	0	0	0	0	0	0	0	0	0	0	0	0	0	ShKT domain-containing protein [Source:UniProtKB/TrEMBL;Acc:A0A2C9C2Z6]
WBGene00015795	C15F1.2	FLAMseq	Cele_L4_2_FLAM	102	102	1	0	0	0	0	0	0	0	0	0	0	0	0	0	0	0	0
WBGene00015797	C15F1.8	FLAMseq	Cele_L4_1_FLAM	98	98	1	0	0	0	0	0	0	0	0	0	0	0	0	0	0	0	0	Ribosomal protein L29 [Source:UniProtKB/TrEMBL;Acc:Q9N5Y0]
WBGene00007619	C15H11.11	FLAMseq	Cele_L4_1_FLAM	38	38	1	1	1	0	1	2	1	0	1	1	1	0	1	0.0526316	0.0263158	0	0.0263158	Essential MCU regulator, mitochondrial [Source:UniProtKB/TrEMBL;Acc:B5U8N3]
WBGene00007619	C15H11.11	FLAMseq	Cele_L4_2_FLAM	31	31	2	0	0	0	0	0	0	0	0	0	0	0	0	0	0	0	0	Essential MCU regulator, mitochondrial [Source:UniProtKB/TrEMBL;Acc:B5U8N3]
WBGene00007610	C15H7.3	FLAMseq	Cele_L4_1_FLAM	68	68	2	1	0	0	1	1	0	0	1	0.5	0	0	0.5	0.00735294	0	0	0.00735294	Putative tyrosine-protein phosphatase C15H7.3 [Source:UniProtKB/Swiss-Prot;Acc:P34337]
WBGene00015805	C15H9.11	FLAMseq	Cele_L4_1_FLAM	48	48	2	0	0	0	0	0	0	0	0	0	0	0	0	0	0	0	0	UPAR/Ly6 domain-containing protein [Source:UniProtKB/TrEMBL;Acc:Q95QW3]
WBGene00015805	C15H9.11	FLAMseq	Cele_L4_2_FLAM	45	55.4	5	0	0	0	0	0	0	0	0	0	0	0	0	0	0	0	0	UPAR/Ly6 domain-containing protein [Source:UniProtKB/TrEMBL;Acc:Q95QW3]
WBGene00015800	C15H9.4	FLAMseq	Cele_L4_1_FLAM	138	138	1	0	0	0	0	0	0	0	0	0	0	0	0	0	0	0	0	Transmembrane and coiled-coil domains protein 2 [Source:UniProtKB/TrEMBL;Acc:Q18025]
WBGene00015803	C15H9.9	FLAMseq	Cele_L4_1_FLAM	67	67	1	0	0	0	0	0	0	0	0	0	0	0	0	0	0	0	0
WBGene00015817	C16A11.4	FLAMseq	Cele_L4_1_FLAM	60	49.3333	3	0	0	0	0	0	0	0	0	0	0	0	0	0	0	0	0	SPK domain-containing protein [Source:UniProtKB/TrEMBL;Acc:H2KYD1]
WBGene00015817	C16A11.4	FLAMseq	Cele_L4_2_FLAM	73	76	4	0	0	0	0	0	0	0	0	0	0	0	0	0	0	0	0	SPK domain-containing protein [Source:UniProtKB/TrEMBL;Acc:H2KYD1]
WBGene00015820	C16A11.7	FLAMseq	Cele_L4_1_FLAM	44	44	1	0	0	0	0	0	0	0	0	0	0	0	0	0	0	0	0	SH2 domain-containing protein [Source:UniProtKB/TrEMBL;Acc:O76585]
WBGene00015820	C16A11.7	FLAMseq	Cele_L4_2_FLAM	55.5	55.5	2	1	1	0	0	2	2	0	0	0.5	0.5	0	0	0.018018	0.018018	0	0	SH2 domain-containing protein [Source:UniProtKB/TrEMBL;Acc:O76585]
WBGene00015810	C16A3.5	FLAMseq	Cele_L4_1_FLAM	67	57.6667	3	0	0	0	0	0	0	0	0	0	0	0	0	0	0	0	0	NADH dehydrogenase [ubiquinone] 1 beta subcomplex subunit 9 [Source:UniProtKB/TrEMBL;Acc:Q18036]
WBGene00015810	C16A3.5	FLAMseq	Cele_L4_2_FLAM	42	51.2308	13	2	2	0	0	2	2	0	0	0.153846	0.153846	0	0	0.003003	0.003003	0	0	NADH dehydrogenase [ubiquinone] 1 beta subcomplex subunit 9 [Source:UniProtKB/TrEMBL;Acc:Q18036]
WBGene00015811	C16A3.6	FLAMseq	Cele_L4_1_FLAM	54	54	1	0	0	0	0	0	0	0	0	0	0	0	0	0	0	0	0
WBGene00015811	C16A3.6	FLAMseq	Cele_L4_2_FLAM	64	64	1	0	0	0	0	0	0	0	0	0	0	0	0	0	0	0	0
WBGene00015822	C16B8.2	FLAMseq	Cele_L4_1_FLAM	89	89	1	0	0	0	0	0	0	0	0	0	0	0	0	0	0	0	0
WBGene00015823	C16B8.3	FLAMseq	Cele_L4_1_FLAM	57	64.5357	28	1	1	0	0	1	1	0	0	0.0357143	0.0357143	0	0	0.000553403	0.000553403	0	0	Prion-like-(Q/N-rich)-domain-bearing protein [Source:UniProtKB/TrEMBL;Acc:Q18043]
WBGene00015823	C16B8.3	FLAMseq	Cele_L4_2_FLAM	53.5	57.7917	24	5	1	3	2	8	1	3	4	0.208333	0.0416667	0.125	0.0833333	0.00576784	0.000720981	0.00216294	0.00288392	Prion-like-(Q/N-rich)-domain-bearing protein [Source:UniProtKB/TrEMBL;Acc:Q18043]
WBGene00007622	C16C10.1	FLAMseq	Cele_L4_1_FLAM	87	87	1	0	0	0	0	0	0	0	0	0	0	0	0	0	0	0	0	Uncharacterized mitochondrial carrier C16C10.1 [Source:UniProtKB/Swiss-Prot;Acc:Q09461]
WBGene00007622	C16C10.1	FLAMseq	Cele_L4_2_FLAM	121	121	1	0	0	0	0	0	0	0	0	0	0	0	0	0	0	0	0	Uncharacterized mitochondrial carrier C16C10.1 [Source:UniProtKB/Swiss-Prot;Acc:Q09461]
WBGene00007623	C16C10.2	FLAMseq	Cele_L4_2_FLAM	77	76.25	4	0	0	0	0	0	0	0	0	0	0	0	0	0	0	0	0	Probable U3 small nucleolar RNA-associated protein 11 [Source:UniProtKB/Swiss-Prot;Acc:Q09462]
WBGene00007621	C16C2.4	FLAMseq	Cele_L4_1_FLAM	110	110	1	1	1	0	0	1	1	0	0	1	1	0	0	0.00909091	0.00909091	0	0	BSD domain-containing protein [Source:UniProtKB/TrEMBL;Acc:O17591]
WBGene00007621	C16C2.4	FLAMseq	Cele_L4_2_FLAM	81	81	1	0	0	0	0	0	0	0	0	0	0	0	0	0	0	0	0	BSD domain-containing protein [Source:UniProtKB/TrEMBL;Acc:O17591]
WBGene00015855	C16C8.18	FLAMseq	Cele_L4_1_FLAM	62	62	2	0	0	0	0	0	0	0	0	0	0	0	0	0	0	0	0	TPR_REGION domain-containing protein [Source:UniProtKB/TrEMBL;Acc:P91061]
WBGene00015855	C16C8.18	FLAMseq	Cele_L4_2_FLAM	54	60.5	4	2	1	0	1	2	1	0	1	0.5	0.25	0	0.25	0.00826446	0.00413223	0	0.00413223	TPR_REGION domain-containing protein [Source:UniProtKB/TrEMBL;Acc:P91061]
WBGene00015842	C16C8.4	FLAMseq	Cele_L4_2_FLAM	38	38	1	0	0	0	0	0	0	0	0	0	0	0	0	0	0	0	0	Ubiquitin-like domain-containing protein [Source:UniProtKB/TrEMBL;Acc:P91057]
WBGene00015859	C16D9.4	FLAMseq	Cele_L4_1_FLAM	79	79	1	0	0	0	0	0	0	0	0	0	0	0	0	0	0	0	0	Alpha-1,6-mannosyl-glycoprotein 2-beta-N-acetylglucosaminyltransferase [Source:UniProtKB/TrEMBL;Acc:Q22898]
WBGene00015865	C16E9.1	FLAMseq	Cele_L4_2_FLAM	72	72	1	0	0	0	0	0	0	0	0	0	0	0	0	0	0	0	0	VWFA domain-containing protein [Source:UniProtKB/TrEMBL;Acc:Q18048]
WBGene00015887	C17C3.1	FLAMseq	Cele_L4_1_FLAM	52.5	69.8	10	2	2	1	0	3	2	1	0	0.2	0.2	0.1	0	0.00429799	0.00286533	0.00143266	0	Acyl-coenzyme A thioesterase 8 [Source:UniProtKB/TrEMBL;Acc:Q9BIA9]
WBGene00015887	C17C3.1	FLAMseq	Cele_L4_2_FLAM	92.5	83.6875	16	4	2	1	1	4	2	1	1	0.25	0.125	0.0625	0.0625	0.0029873	0.00149365	0.000746826	0.000746826	Acyl-coenzyme A thioesterase 8 [Source:UniProtKB/TrEMBL;Acc:Q9BIA9]
WBGene00015896	C17C3.15	FLAMseq	Cele_L4_1_FLAM	107	107	1	0	0	0	0	0	0	0	0	0	0	0	0	0	0	0	0	SPK domain-containing protein [Source:UniProtKB/TrEMBL;Acc:Q9BIA6]
WBGene00007647	C17E4.10	FLAMseq	Cele_L4_1_FLAM	34	34	1	0	0	0	0	0	0	0	0	0	0	0	0	0	0	0	0	PRKC apoptosis WT1 regulator protein [Source:UniProtKB/TrEMBL;Acc:B3WFW8]
WBGene00015907	C17F3.1	FLAMseq	Cele_L4_1_FLAM	64	64	1	0	0	0	0	0	0	0	0	0	0	0	0	0	0	0	0	Lipoprotein [Source:UniProtKB/TrEMBL;Acc:O44946]
WBGene00015907	C17F3.1	FLAMseq	Cele_L4_2_FLAM	47	47	1	0	0	0	0	0	0	0	0	0	0	0	0	0	0	0	0	Lipoprotein [Source:UniProtKB/TrEMBL;Acc:O44946]
WBGene00015910	C17F4.2	FLAMseq	Cele_L4_1_FLAM	112	112	1	1	1	1	1	5	1	1	3	1	1	1	1	0.0446429	0.00892857	0.00892857	0.0267857	Serine hydrolase [Source:UniProtKB/TrEMBL;Acc:O16542]
WBGene00015913	C17F4.7	FLAMseq	Cele_L4_1_FLAM	60	63.0366	5465	423	222	110	143	619	289	137	193	0.0774016	0.0406221	0.0201281	0.0261665	0.00179683	0.000838909	0.000397684	0.00056024	ML domain-containing protein [Source:UniProtKB/TrEMBL;Acc:Q9BKP8]
WBGene00015913	C17F4.7	FLAMseq	Cele_L4_2_FLAM	53	56.2661	9004	666	346	167	240	964	433	190	341	0.0739671	0.0384274	0.0185473	0.0266548	0.00190281	0.000854684	0.000375035	0.000673088	ML domain-containing protein [Source:UniProtKB/TrEMBL;Acc:Q9BKP8]
WBGene00007652	C17G1.5	FLAMseq	Cele_L4_1_FLAM	75	68.6667	3	0	0	0	0	0	0	0	0	0	0	0	0	0	0	0	0
WBGene00007652	C17G1.5	FLAMseq	Cele_L4_2_FLAM	75	72.6667	3	1	0	0	1	1	0	0	1	0.333333	0	0	0.333333	0.00458716	0	0	0.00458716
WBGene00015915	C17G10.1	FLAMseq	Cele_L4_2_FLAM	47	47	1	0	0	0	0	0	0	0	0	0	0	0	0	0	0	0	0	uS12 prolyl 3-hydroxylase [Source:UniProtKB/TrEMBL;Acc:Q09973]
WBGene00270322	C17G10.13	FLAMseq	Cele_L4_2_FLAM	48	48	1	0	0	0	0	0	0	0	0	0	0	0	0	0	0	0	0	THAP-type domain-containing protein [Source:UniProtKB/TrEMBL;Acc:A0A0K3ARH1]
WBGene00015922	C17H11.2	FLAMseq	Cele_L4_1_FLAM	96	96	1	0	0	0	0	0	0	0	0	0	0	0	0	0	0	0	0	CNDH2_C domain-containing protein [Source:UniProtKB/TrEMBL;Acc:P91063]
WBGene00015926	C17H11.6	FLAMseq	Cele_L4_1_FLAM	102	89.3333	3	0	0	0	0	0	0	0	0	0	0	0	0	0	0	0	0	RBR-type E3 ubiquitin transferase [Source:UniProtKB/TrEMBL;Acc:Q86ME0]
WBGene00015926	C17H11.6	FLAMseq	Cele_L4_2_FLAM	55	55	1	0	0	0	0	0	0	0	0	0	0	0	0	0	0	0	0	RBR-type E3 ubiquitin transferase [Source:UniProtKB/TrEMBL;Acc:Q86ME0]
WBGene00015935	C17H12.10	FLAMseq	Cele_L4_2_FLAM	60.5	60.5	2	0	0	0	0	0	0	0	0	0	0	0	0	0	0	0	0	Ion_trans_2 domain-containing protein [Source:UniProtKB/TrEMBL;Acc:O45081]
WBGene00015929	C17H12.3	FLAMseq	Cele_L4_1_FLAM	83	83	1	0	0	0	0	0	0	0	0	0	0	0	0	0	0	0	0	Tyrosine-protein phosphatase [Source:UniProtKB/TrEMBL;Acc:O45085]
WBGene00015931	C17H12.5	FLAMseq	Cele_L4_1_FLAM	74	74	2	0	0	0	0	0	0	0	0	0	0	0	0	0	0	0	0	Tyrosine-protein phosphatase domain-containing protein [Source:UniProtKB/TrEMBL;Acc:O45079]
WBGene00015932	C17H12.6	FLAMseq	Cele_L4_1_FLAM	35	35	2	0	0	0	0	0	0	0	0	0	0	0	0	0	0	0	0	CUB_2 domain-containing protein [Source:UniProtKB/TrEMBL;Acc:V6CKA7]
WBGene00015932	C17H12.6	FLAMseq	Cele_L4_2_FLAM	47.5	47.5	2	0	0	0	0	0	0	0	0	0	0	0	0	0	0	0	0	CUB_2 domain-containing protein [Source:UniProtKB/TrEMBL;Acc:V6CKA7]
WBGene00015933	C17H12.8	FLAMseq	Cele_L4_1_FLAM	42	74.6667	3	1	1	1	0	2	1	1	0	0.333333	0.333333	0.333333	0	0.00892857	0.00446429	0.00446429	0	CUB_2 domain-containing protein [Source:UniProtKB/TrEMBL;Acc:O45078]
WBGene00015933	C17H12.8	FLAMseq	Cele_L4_2_FLAM	35	42.1429	7	0	0	0	0	0	0	0	0	0	0	0	0	0	0	0	0	CUB_2 domain-containing protein [Source:UniProtKB/TrEMBL;Acc:O45078]
WBGene00015947	C18A11.1	FLAMseq	Cele_L4_1_FLAM	35	49.5714	7	1	1	0	0	2	2	0	0	0.142857	0.142857	0	0	0.00576369	0.00576369	0	0	FBA_2 domain-containing protein [Source:UniProtKB/TrEMBL;Acc:Q18070]
WBGene00015947	C18A11.1	FLAMseq	Cele_L4_2_FLAM	53	65.3333	3	0	0	0	0	0	0	0	0	0	0	0	0	0	0	0	0	FBA_2 domain-containing protein [Source:UniProtKB/TrEMBL;Acc:Q18070]
WBGene00015948	C18A11.2	FLAMseq	Cele_L4_1_FLAM	41	41	1	0	0	0	0	0	0	0	0	0	0	0	0	0	0	0	0
WBGene00015948	C18A11.2	FLAMseq	Cele_L4_2_FLAM	111	111	1	0	0	0	0	0	0	0	0	0	0	0	0	0	0	0	0
WBGene00015950	C18A11.4	FLAMseq	Cele_L4_1_FLAM	70	70	1	0	0	0	0	0	0	0	0	0	0	0	0	0	0	0	0	UPF0113_N domain-containing protein [Source:UniProtKB/TrEMBL;Acc:Q18065]
WBGene00015941	C18A3.3	FLAMseq	Cele_L4_1_FLAM	139	139	1	0	0	0	0	0	0	0	0	0	0	0	0	0	0	0	0	Probable rRNA-processing protein EBP2 homolog [Source:UniProtKB/Swiss-Prot;Acc:Q09958]
WBGene00015941	C18A3.3	FLAMseq	Cele_L4_2_FLAM	60.5	60.5	2	0	0	0	0	0	0	0	0	0	0	0	0	0	0	0	0	Probable rRNA-processing protein EBP2 homolog [Source:UniProtKB/Swiss-Prot;Acc:Q09958]
WBGene00015963	C18B10.6	FLAMseq	Cele_L4_2_FLAM	32	32	1	0	0	0	0	0	0	0	0	0	0	0	0	0	0	0	0	CHK domain-containing protein [Source:UniProtKB/TrEMBL;Acc:P91071]
WBGene00007666	C18B12.4	FLAMseq	Cele_L4_1_FLAM	121	121	1	0	0	0	0	0	0	0	0	0	0	0	0	0	0	0	0	RING-type domain-containing protein [Source:UniProtKB/TrEMBL;Acc:Q9XX98]
WBGene00007666	C18B12.4	FLAMseq	Cele_L4_2_FLAM	98	98	1	0	0	0	0	0	0	0	0	0	0	0	0	0	0	0	0	RING-type domain-containing protein [Source:UniProtKB/TrEMBL;Acc:Q9XX98]
WBGene00015954	C18B2.3	FLAMseq	Cele_L4_1_FLAM	72	73.6667	9	2	2	0	1	5	2	0	3	0.222222	0.222222	0	0.111111	0.00754148	0.00301659	0	0.00452489
WBGene00015954	C18B2.3	FLAMseq	Cele_L4_2_FLAM	86	81.8	5	1	0	0	1	2	0	0	2	0.2	0	0	0.2	0.00488998	0	0	0.00488998
WBGene00015955	C18B2.4	FLAMseq	Cele_L4_1_FLAM	46	47	3	0	0	0	0	0	0	0	0	0	0	0	0	0	0	0	0	GRAM domain-containing protein [Source:UniProtKB/TrEMBL;Acc:Q18075]
WBGene00015955	C18B2.4	FLAMseq	Cele_L4_2_FLAM	55	56.25	4	0	0	0	0	0	0	0	0	0	0	0	0	0	0	0	0	GRAM domain-containing protein [Source:UniProtKB/TrEMBL;Acc:Q18075]
WBGene00015956	C18B2.5	FLAMseq	Cele_L4_1_FLAM	47	64	11	3	3	0	0	3	3	0	0	0.272727	0.272727	0	0	0.00426136	0.00426136	0	0	G domain-containing protein [Source:UniProtKB/TrEMBL;Acc:H2KYV3]
WBGene00015956	C18B2.5	FLAMseq	Cele_L4_2_FLAM	71.5	77.75	8	1	0	0	1	3	0	0	3	0.125	0	0	0.125	0.00482315	0	0	0.00482315	G domain-containing protein [Source:UniProtKB/TrEMBL;Acc:H2KYV3]
WBGene00007679	C18D11.1	FLAMseq	Cele_L4_1_FLAM	17	17	1	0	0	0	0	0	0	0	0	0	0	0	0	0	0	0	0
WBGene00007679	C18D11.1	FLAMseq	Cele_L4_2_FLAM	121	121	1	1	1	0	0	2	2	0	0	1	1	0	0	0.0165289	0.0165289	0	0
WBGene00007681	C18D11.3	FLAMseq	Cele_L4_1_FLAM	92	92	2	0	0	0	0	0	0	0	0	0	0	0	0	0	0	0	0	Fcf2 domain-containing protein [Source:UniProtKB/TrEMBL;Acc:Q9XTZ3]
WBGene00015976	C18E3.9	FLAMseq	Cele_L4_1_FLAM	58	58	2	0	0	0	0	0	0	0	0	0	0	0	0	0	0	0	0	C3H1-type domain-containing protein [Source:UniProtKB/TrEMBL;Acc:H2KYW0]
WBGene00015976	C18E3.9	FLAMseq	Cele_L4_2_FLAM	52	52	2	2	1	0	1	2	1	0	1	1	0.5	0	0.5	0.0192308	0.00961538	0	0.00961538	C3H1-type domain-containing protein [Source:UniProtKB/TrEMBL;Acc:H2KYW0]
WBGene00007683	C18E9.2	FLAMseq	Cele_L4_1_FLAM	69	87.5	16	1	1	0	0	1	1	0	0	0.0625	0.0625	0	0	0.000714286	0.000714286	0	0	Translocation protein SEC62 [Source:UniProtKB/TrEMBL;Acc:Q18093]
WBGene00007683	C18E9.2	FLAMseq	Cele_L4_2_FLAM	77	78.2333	30	5	2	4	1	8	3	4	1	0.166667	0.0666667	0.133333	0.0333333	0.00340861	0.00127823	0.0017043	0.000426076	Translocation protein SEC62 [Source:UniProtKB/TrEMBL;Acc:Q18093]
WBGene00007684	C18E9.4	FLAMseq	Cele_L4_2_FLAM	40	40	1	0	0	0	0	0	0	0	0	0	0	0	0	0	0	0	0	NADH dehydrogenase [ubiquinone] 1 beta subcomplex subunit 3 [Source:UniProtKB/TrEMBL;Acc:Q18095]
WBGene00007685	C18E9.5	FLAMseq	Cele_L4_1_FLAM	56	66.2258	31	4	3	0	1	7	6	0	1	0.129032	0.0967742	0	0.0322581	0.00340964	0.00292255	0	0.000487092	Conserved domain protein [Source:UniProtKB/TrEMBL;Acc:Q18091]
WBGene00007685	C18E9.5	FLAMseq	Cele_L4_2_FLAM	49.5	67.1	30	2	2	0	0	2	2	0	0	0.0666667	0.0666667	0	0	0.000993542	0.000993542	0	0	Conserved domain protein [Source:UniProtKB/TrEMBL;Acc:Q18091]
WBGene00007689	C18E9.9	FLAMseq	Cele_L4_1_FLAM	62	92.3333	3	0	0	0	0	0	0	0	0	0	0	0	0	0	0	0	0	MARVEL domain-containing protein [Source:UniProtKB/TrEMBL;Acc:Q18089]
WBGene00007689	C18E9.9	FLAMseq	Cele_L4_2_FLAM	39	45.3333	3	0	0	0	0	0	0	0	0	0	0	0	0	0	0	0	0	MARVEL domain-containing protein [Source:UniProtKB/TrEMBL;Acc:Q18089]
WBGene00015978	C18F10.7	FLAMseq	Cele_L4_1_FLAM	59	58.3333	3	1	1	0	0	1	1	0	0	0.333333	0.333333	0	0	0.00571429	0.00571429	0	0	Ankyrin_rpt-contain_dom domain-containing protein [Source:UniProtKB/TrEMBL;Acc:Q8MNV2]
WBGene00015978	C18F10.7	FLAMseq	Cele_L4_2_FLAM	120	120	1	0	0	0	0	0	0	0	0	0	0	0	0	0	0	0	0	Ankyrin_rpt-contain_dom domain-containing protein [Source:UniProtKB/TrEMBL;Acc:Q8MNV2]
WBGene00015987	C18G1.9	FLAMseq	Cele_L4_1_FLAM	132	132	1	0	0	0	0	0	0	0	0	0	0	0	0	0	0	0	0	FERM domain-containing protein [Source:UniProtKB/TrEMBL;Acc:O61923]
WBGene00044457	C18H7.11	FLAMseq	Cele_L4_1_FLAM	28	28	1	0	0	0	0	0	0	0	0	0	0	0	0	0	0	0	0	CUB_2 domain-containing protein [Source:UniProtKB/TrEMBL;Acc:Q4R118]
WBGene00044457	C18H7.11	FLAMseq	Cele_L4_2_FLAM	33	32.6667	3	0	0	0	0	0	0	0	0	0	0	0	0	0	0	0	0	CUB_2 domain-containing protein [Source:UniProtKB/TrEMBL;Acc:Q4R118]
WBGene00015997	C18H7.7	FLAMseq	Cele_L4_2_FLAM	43	43	1	0	0	0	0	0	0	0	0	0	0	0	0	0	0	0	0	Oocyte-secreted protein 2 [Source:UniProtKB/TrEMBL;Acc:Q9GZG0]
WBGene00016003	C18H9.5	FLAMseq	Cele_L4_2_FLAM	123.5	123.5	2	0	0	0	0	0	0	0	0	0	0	0	0	0	0	0	0	MFS domain-containing protein [Source:UniProtKB/TrEMBL;Acc:Q09484]
WBGene00016004	C18H9.6	FLAMseq	Cele_L4_1_FLAM	110	141.125	8	4	3	0	3	12	4	0	8	0.5	0.375	0	0.375	0.0106289	0.00354296	0	0.00708592
WBGene00016004	C18H9.6	FLAMseq	Cele_L4_2_FLAM	36.5	36.5	2	0	0	0	0	0	0	0	0	0	0	0	0	0	0	0	0
WBGene00016009	C23F12.4	FLAMseq	Cele_L4_1_FLAM	168	168	2	1	0	1	0	2	0	2	0	0.5	0	0.5	0	0.00595238	0	0.00595238	0	LisH domain-containing protein [Source:UniProtKB/TrEMBL;Acc:Q18107]
WBGene00016009	C23F12.4	FLAMseq	Cele_L4_2_FLAM	51.5	51.5	2	1	0	0	1	3	0	0	3	0.5	0	0	0.5	0.0291262	0	0	0.0291262	LisH domain-containing protein [Source:UniProtKB/TrEMBL;Acc:Q18107]
WBGene00016011	C23G10.2	FLAMseq	Cele_L4_1_FLAM	46	46.6667	3	1	0	1	0	1	0	1	0	0.333333	0	0.333333	0	0.00714286	0	0.00714286	0	RutC family protein C23G10.2 [Source:UniProtKB/Swiss-Prot;Acc:Q10121]
WBGene00016011	C23G10.2	FLAMseq	Cele_L4_2_FLAM	39	39	1	0	0	0	0	0	0	0	0	0	0	0	0	0	0	0	0	RutC family protein C23G10.2 [Source:UniProtKB/Swiss-Prot;Acc:Q10121]
WBGene00016014	C23G10.7	FLAMseq	Cele_L4_2_FLAM	105	105	1	0	0	0	0	0	0	0	0	0	0	0	0	0	0	0	0	Probable tRNA (uracil-O(2)-)-methyltransferase [Source:UniProtKB/Swiss-Prot;Acc:Q45EK7]
WBGene00016018	C23H3.2	FLAMseq	Cele_L4_1_FLAM	65	65	2	0	0	0	0	0	0	0	0	0	0	0	0	0	0	0	0	DUF3810 domain-containing protein [Source:UniProtKB/TrEMBL;Acc:Q8IFY5]
WBGene00016018	C23H3.2	FLAMseq	Cele_L4_2_FLAM	60	73.6667	3	1	1	0	0	2	2	0	0	0.333333	0.333333	0	0	0.00904977	0.00904977	0	0	DUF3810 domain-containing protein [Source:UniProtKB/TrEMBL;Acc:Q8IFY5]
WBGene00219423	C23H5.15	FLAMseq	Cele_L4_2_FLAM	36	32.75	4	0	0	0	0	0	0	0	0	0	0	0	0	0	0	0	0
WBGene00016027	C23H5.8	FLAMseq	Cele_L4_1_FLAM	77	76.6316	19	5	1	2	3	8	2	2	4	0.263158	0.0526316	0.105263	0.157895	0.00549451	0.00137363	0.00137363	0.00274725	BURP domain-containing protein [Source:UniProtKB/TrEMBL;Acc:H2KYY0]
WBGene00016027	C23H5.8	FLAMseq	Cele_L4_2_FLAM	50.5	59.4444	18	2	2	2	0	5	3	2	0	0.111111	0.111111	0.111111	0	0.0046729	0.00280374	0.00186916	0	BURP domain-containing protein [Source:UniProtKB/TrEMBL;Acc:H2KYY0]
WBGene00016040	C24A11.1	FLAMseq	Cele_L4_1_FLAM	39	39	1	0	0	0	0	0	0	0	0	0	0	0	0	0	0	0	0	Zf-RING_14 domain-containing protein [Source:UniProtKB/TrEMBL;Acc:P91090]
WBGene00016033	C24A3.2	FLAMseq	Cele_L4_1_FLAM	110.5	110.5	2	0	0	0	0	0	0	0	0	0	0	0	0	0	0	0	0	Conserved plasma membrane protein [Source:UniProtKB/TrEMBL;Acc:Q18124]
WBGene00016033	C24A3.2	FLAMseq	Cele_L4_2_FLAM	65.5	65.5	2	0	0	0	0	0	0	0	0	0	0	0	0	0	0	0	0	Conserved plasma membrane protein [Source:UniProtKB/TrEMBL;Acc:Q18124]
WBGene00016046	C24B5.4	FLAMseq	Cele_L4_1_FLAM	47	47	2	1	1	0	0	1	1	0	0	0.5	0.5	0	0	0.0106383	0.0106383	0	0	DUF1907 domain-containing protein [Source:UniProtKB/TrEMBL;Acc:Q3Y402]
WBGene00016046	C24B5.4	FLAMseq	Cele_L4_2_FLAM	91.5	91.5	2	1	0	0	1	1	0	0	1	0.5	0	0	0.5	0.00546448	0	0	0.00546448	DUF1907 domain-containing protein [Source:UniProtKB/TrEMBL;Acc:Q3Y402]
WBGene00016048	C24B9.3	FLAMseq	Cele_L4_1_FLAM	42	44.8	5	1	1	0	0	1	1	0	0	0.2	0.2	0	0	0.00446429	0.00446429	0	0	VWFA domain-containing protein [Source:UniProtKB/TrEMBL;Acc:O76430]
WBGene00016048	C24B9.3	FLAMseq	Cele_L4_2_FLAM	57	65.3333	9	0	0	0	0	0	0	0	0	0	0	0	0	0	0	0	0	VWFA domain-containing protein [Source:UniProtKB/TrEMBL;Acc:O76430]
WBGene00016054	C24D10.2	FLAMseq	Cele_L4_2_FLAM	77	77	2	1	0	0	1	1	0	0	1	0.5	0	0	0.5	0.00649351	0	0	0.00649351
WBGene00016055	C24D10.4	FLAMseq	Cele_L4_2_FLAM	60	60	2	0	0	0	0	0	0	0	0	0	0	0	0	0	0	0	0	ER to Golgi transport-related protein [Source:UniProtKB/TrEMBL;Acc:O44134]
WBGene00007697	C24F3.2	FLAMseq	Cele_L4_1_FLAM	73	73	1	0	0	0	0	0	0	0	0	0	0	0	0	0	0	0	0	protein-tyrosine-phosphatase [Source:UniProtKB/TrEMBL;Acc:Q9XXK8]
WBGene00007697	C24F3.2	FLAMseq	Cele_L4_2_FLAM	63	63	2	0	0	0	0	0	0	0	0	0	0	0	0	0	0	0	0	protein-tyrosine-phosphatase [Source:UniProtKB/TrEMBL;Acc:Q9XXK8]
WBGene00016062	C24G6.8	FLAMseq	Cele_L4_1_FLAM	19	19	1	0	0	0	0	0	0	0	0	0	0	0	0	0	0	0	0	Probable peptidyl-tRNA hydrolase 2 [Source:UniProtKB/Swiss-Prot;Acc:O76387]
WBGene00016062	C24G6.8	FLAMseq	Cele_L4_2_FLAM	78	78	2	0	0	0	0	0	0	0	0	0	0	0	0	0	0	0	0	Probable peptidyl-tRNA hydrolase 2 [Source:UniProtKB/Swiss-Prot;Acc:O76387]
WBGene00016073	C24H12.4	FLAMseq	Cele_L4_1_FLAM	62.5	62.5	2	0	0	0	0	0	0	0	0	0	0	0	0	0	0	0	0	RNA helicase [Source:UniProtKB/TrEMBL;Acc:O17157]
WBGene00007705	C25A1.1	FLAMseq	Cele_L4_1_FLAM	25	25	2	0	0	0	0	0	0	0	0	0	0	0	0	0	0	0	0	FAM192A_Fyv6_N domain-containing protein [Source:UniProtKB/TrEMBL;Acc:O17594]
WBGene00007705	C25A1.1	FLAMseq	Cele_L4_2_FLAM	43	43	1	1	1	0	0	1	1	0	0	1	1	0	0	0.0232558	0.0232558	0	0	FAM192A_Fyv6_N domain-containing protein [Source:UniProtKB/TrEMBL;Acc:O17594]
WBGene00077526	C25A1.16	FLAMseq	Cele_L4_1_FLAM	98.5	98.5	2	0	0	0	0	0	0	0	0	0	0	0	0	0	0	0	0
WBGene00016087	C25A11.2	FLAMseq	Cele_L4_2_FLAM	70	70	1	1	0	0	1	2	0	0	2	1	0	0	1	0.0285714	0	0	0.0285714	BTB domain-containing protein [Source:UniProtKB/TrEMBL;Acc:Q18140]
WBGene00016081	C25A6.1	FLAMseq	Cele_L4_1_FLAM	51	51	1	0	0	0	0	0	0	0	0	0	0	0	0	0	0	0	0	Serine/threonine-protein phosphatase [Source:UniProtKB/TrEMBL;Acc:Q4R171]
WBGene00016085	C25A8.5	FLAMseq	Cele_L4_1_FLAM	46	46	1	0	0	0	0	0	0	0	0	0	0	0	0	0	0	0	0	Tyrosine-protein kinase [Source:UniProtKB/TrEMBL;Acc:Q18142]
WBGene00007714	C25D7.1	FLAMseq	Cele_L4_1_FLAM	23	23	1	0	0	0	0	0	0	0	0	0	0	0	0	0	0	0	0	Major sperm protein [Source:UniProtKB/TrEMBL;Acc:Q9U3P3]
WBGene00007714	C25D7.1	FLAMseq	Cele_L4_2_FLAM	116	116	1	0	0	0	0	0	0	0	0	0	0	0	0	0	0	0	0	Major sperm protein [Source:UniProtKB/TrEMBL;Acc:Q9U3P3]
WBGene00007720	C25D7.10	FLAMseq	Cele_L4_2_FLAM	124	124	1	0	0	0	0	0	0	0	0	0	0	0	0	0	0	0	0	TPT domain-containing protein [Source:UniProtKB/TrEMBL;Acc:O17602]
WBGene00007722	C25D7.15	FLAMseq	Cele_L4_1_FLAM	31	31	1	0	0	0	0	0	0	0	0	0	0	0	0	0	0	0	0
WBGene00007717	C25D7.5	FLAMseq	Cele_L4_1_FLAM	23	23	1	0	0	0	0	0	0	0	0	0	0	0	0	0	0	0	0	Lactamase_B domain-containing protein [Source:UniProtKB/TrEMBL;Acc:O17598]
WBGene00016099	C25E10.10	FLAMseq	Cele_L4_1_FLAM	58.5	58.5	2	0	0	0	0	0	0	0	0	0	0	0	0	0	0	0	0	TIL domain-containing protein [Source:UniProtKB/TrEMBL;Acc:Q18159]
WBGene00016099	C25E10.10	FLAMseq	Cele_L4_2_FLAM	65	65	1	0	0	0	0	0	0	0	0	0	0	0	0	0	0	0	0	TIL domain-containing protein [Source:UniProtKB/TrEMBL;Acc:Q18159]
WBGene00016095	C25E10.5	FLAMseq	Cele_L4_1_FLAM	120	120	1	0	0	0	0	0	0	0	0	0	0	0	0	0	0	0	0	Membrane transporter [Source:UniProtKB/TrEMBL;Acc:Q18152]
WBGene00016097	C25E10.8	FLAMseq	Cele_L4_2_FLAM	88	86.6667	3	0	0	0	0	0	0	0	0	0	0	0	0	0	0	0	0	TIL domain-containing protein [Source:UniProtKB/TrEMBL;Acc:Q18157]
WBGene00044291	C25F9.10	FLAMseq	Cele_L4_1_FLAM	78	65.6667	3	0	0	0	0	0	0	0	0	0	0	0	0	0	0	0	0
WBGene00044291	C25F9.10	FLAMseq	Cele_L4_2_FLAM	40	38.25	4	0	0	0	0	0	0	0	0	0	0	0	0	0	0	0	0
WBGene00045411	C25F9.11	FLAMseq	Cele_L4_1_FLAM	111	111	2	1	1	0	1	3	2	0	1	0.5	0.5	0	0.5	0.0135135	0.00900901	0	0.0045045	PH domain-containing protein [Source:UniProtKB/TrEMBL;Acc:A5JYW3]
WBGene00045461	C25F9.14	FLAMseq	Cele_L4_2_FLAM	36	36	1	0	0	0	0	0	0	0	0	0	0	0	0	0	0	0	0	BACK domain-containing protein [Source:UniProtKB/TrEMBL;Acc:A5Z2V6]
WBGene00007725	C25F9.5	FLAMseq	Cele_L4_1_FLAM	46	46	2	1	1	0	0	2	2	0	0	0.5	0.5	0	0	0.0217391	0.0217391	0	0	SNF2_N domain-containing protein [Source:UniProtKB/TrEMBL;Acc:O62079]
WBGene00007725	C25F9.5	FLAMseq	Cele_L4_2_FLAM	94	94	1	0	0	0	0	0	0	0	0	0	0	0	0	0	0	0	0	SNF2_N domain-containing protein [Source:UniProtKB/TrEMBL;Acc:O62079]
WBGene00007728	C25F9.9	FLAMseq	Cele_L4_2_FLAM	51	51	1	1	1	0	0	1	1	0	0	1	1	0	0	0.0196078	0.0196078	0	0	AAA_lid_7 domain-containing protein [Source:UniProtKB/TrEMBL;Acc:O62073]
WBGene00007730	C25G4.2	FLAMseq	Cele_L4_2_FLAM	78	78	1	0	0	0	0	0	0	0	0	0	0	0	0	0	0	0	0	Esterase C25G4.2 [Source:UniProtKB/Swiss-Prot;Acc:Q18169]
WBGene00016119	C25H3.10	FLAMseq	Cele_L4_1_FLAM	125	125	1	0	0	0	0	0	0	0	0	0	0	0	0	0	0	0	0	F-box domain-containing protein [Source:UniProtKB/TrEMBL;Acc:Q5WRT7]
WBGene00016119	C25H3.10	FLAMseq	Cele_L4_2_FLAM	19	19	1	0	0	0	0	0	0	0	0	0	0	0	0	0	0	0	0	F-box domain-containing protein [Source:UniProtKB/TrEMBL;Acc:Q5WRT7]
WBGene00016123	C25H3.14	FLAMseq	Cele_L4_2_FLAM	55	55	1	0	0	0	0	0	0	0	0	0	0	0	0	0	0	0	0	4HBT domain-containing protein [Source:UniProtKB/TrEMBL;Acc:Q8IG45]
WBGene00194642	C25H3.17	FLAMseq	Cele_L4_1_FLAM	27	27	1	0	0	0	0	0	0	0	0	0	0	0	0	0	0	0	0	PET117 cytochrome c oxidase chaperone [Source:UniProtKB/TrEMBL;Acc:C8JQQ0]
WBGene00194642	C25H3.17	FLAMseq	Cele_L4_2_FLAM	33	33	1	0	0	0	0	0	0	0	0	0	0	0	0	0	0	0	0	PET117 cytochrome c oxidase chaperone [Source:UniProtKB/TrEMBL;Acc:C8JQQ0]
WBGene00016116	C25H3.7	FLAMseq	Cele_L4_1_FLAM	52	50	3	1	0	0	1	1	0	0	1	0.333333	0	0	0.333333	0.00666667	0	0	0.00666667	GST_C_6 domain-containing protein [Source:UniProtKB/TrEMBL;Acc:Q8MQC1]
WBGene00016116	C25H3.7	FLAMseq	Cele_L4_2_FLAM	26	52	3	1	1	0	0	1	1	0	0	0.333333	0.333333	0	0	0.00641026	0.00641026	0	0	GST_C_6 domain-containing protein [Source:UniProtKB/TrEMBL;Acc:Q8MQC1]
WBGene00016125	C26B2.2	FLAMseq	Cele_L4_1_FLAM	72	72	1	0	0	0	0	0	0	0	0	0	0	0	0	0	0	0	0	Membrane-associated kinase regulator [Source:UniProtKB/TrEMBL;Acc:Q18193]
WBGene00016125	C26B2.2	FLAMseq	Cele_L4_2_FLAM	128	128	1	1	0	0	1	1	0	0	1	1	0	0	1	0.0078125	0	0	0.0078125	Membrane-associated kinase regulator [Source:UniProtKB/TrEMBL;Acc:Q18193]
WBGene00016129	C26B2.7	FLAMseq	Cele_L4_1_FLAM	69.5	69.5	2	0	0	0	0	0	0	0	0	0	0	0	0	0	0	0	0	Cytochrome c oxidase assembly protein COX14 [Source:UniProtKB/TrEMBL;Acc:W6RY53]
WBGene00016129	C26B2.7	FLAMseq	Cele_L4_2_FLAM	44	44.8333	6	1	0	1	0	1	0	1	0	0.166667	0	0.166667	0	0.00371747	0	0.00371747	0	Cytochrome c oxidase assembly protein COX14 [Source:UniProtKB/TrEMBL;Acc:W6RY53]
WBGene00016133	C26B9.3	FLAMseq	Cele_L4_1_FLAM	56	61.0909	11	4	1	2	2	6	1	3	2	0.363636	0.0909091	0.181818	0.181818	0.00892857	0.0014881	0.00446429	0.00297619
WBGene00016133	C26B9.3	FLAMseq	Cele_L4_2_FLAM	65	59.4	15	1	1	0	0	2	2	0	0	0.0666667	0.0666667	0	0	0.00224467	0.00224467	0	0
WBGene00016134	C26B9.5	FLAMseq	Cele_L4_1_FLAM	44	52.88	50	8	3	5	3	14	3	6	5	0.16	0.06	0.1	0.06	0.00529501	0.00113464	0.00226929	0.00189107	Serine protease K12H4.7 [Source:UniProtKB/TrEMBL;Acc:Q18198]
WBGene00016134	C26B9.5	FLAMseq	Cele_L4_2_FLAM	51.5	58.3269	52	9	6	0	3	13	8	0	5	0.173077	0.115385	0	0.0576923	0.00428619	0.00263765	0	0.00164853	Serine protease K12H4.7 [Source:UniProtKB/TrEMBL;Acc:Q18198]
WBGene00007743	C26C6.9	FLAMseq	Cele_L4_1_FLAM	51	66.6667	3	0	0	0	0	0	0	0	0	0	0	0	0	0	0	0	0	GOLD domain-containing protein [Source:UniProtKB/TrEMBL;Acc:Q7YX71]
WBGene00007743	C26C6.9	FLAMseq	Cele_L4_2_FLAM	35	56.3333	3	1	0	0	1	2	0	0	2	0.333333	0	0	0.333333	0.0118343	0	0	0.0118343	GOLD domain-containing protein [Source:UniProtKB/TrEMBL;Acc:Q7YX71]
WBGene00007744	C26D10.3	FLAMseq	Cele_L4_1_FLAM	71	71	2	0	0	0	0	0	0	0	0	0	0	0	0	0	0	0	0	Pyridine nucleotide-disulfide oxidoreductase domain-containing protein 1 [Source:UniProtKB/TrEMBL;Acc:Q18213]
WBGene00007746	C26D10.6	FLAMseq	Cele_L4_1_FLAM	66.5	66.5	2	0	0	0	0	0	0	0	0	0	0	0	0	0	0	0	0	G protein [Source:UniProtKB/TrEMBL;Acc:G5EG16]
WBGene00016145	C26E6.12	FLAMseq	Cele_L4_2_FLAM	61	61	2	0	0	0	0	0	0	0	0	0	0	0	0	0	0	0	0	OBG-type G domain-containing protein [Source:UniProtKB/TrEMBL;Acc:Q95QU5]
WBGene00016146	C26F1.1	FLAMseq	Cele_L4_1_FLAM	34	34	1	0	0	0	0	0	0	0	0	0	0	0	0	0	0	0	0
WBGene00016146	C26F1.1	FLAMseq	Cele_L4_2_FLAM	53	53	2	0	0	0	0	0	0	0	0	0	0	0	0	0	0	0	0
WBGene00016148	C26F1.3	FLAMseq	Cele_L4_2_FLAM	66	66	1	0	0	0	0	0	0	0	0	0	0	0	0	0	0	0	0
WBGene00007755	C27A7.3	FLAMseq	Cele_L4_1_FLAM	130	130	1	1	1	0	1	5	1	0	4	1	1	0	1	0.0384615	0.00769231	0	0.0307692	Ectonucleotide pyrophosphatase/phosphodiesterase C27A7.3 [Source:UniProtKB/Swiss-Prot;Acc:P90755]
WBGene00007756	C27A7.5	FLAMseq	Cele_L4_2_FLAM	103	103	1	0	0	0	0	0	0	0	0	0	0	0	0	0	0	0	0	asparaginase [Source:UniProtKB/TrEMBL;Acc:A5Z2U6]
WBGene00007757	C27A7.6	FLAMseq	Cele_L4_2_FLAM	53	53	1	0	0	0	0	0	0	0	0	0	0	0	0	0	0	0	0	MFS domain-containing protein [Source:UniProtKB/TrEMBL;Acc:H9G337]
WBGene00007762	C27B7.5	FLAMseq	Cele_L4_1_FLAM	120	120	1	0	0	0	0	0	0	0	0	0	0	0	0	0	0	0	0	CCHC-type domain-containing protein [Source:UniProtKB/TrEMBL;Acc:Q18244]
WBGene00007763	C27B7.6	FLAMseq	Cele_L4_1_FLAM	48	48	1	0	0	0	0	0	0	0	0	0	0	0	0	0	0	0	0	Putative serine/threonine-protein phosphatase C27B7.6 [Source:UniProtKB/Swiss-Prot;Acc:P48460]
WBGene00007765	C27B7.9	FLAMseq	Cele_L4_1_FLAM	92	92	1	0	0	0	0	0	0	0	0	0	0	0	0	0	0	0	0	INSulin related [Source:UniProtKB/TrEMBL;Acc:Q7YTR9]
WBGene00007765	C27B7.9	FLAMseq	Cele_L4_2_FLAM	42	42	2	0	0	0	0	0	0	0	0	0	0	0	0	0	0	0	0	INSulin related [Source:UniProtKB/TrEMBL;Acc:Q7YTR9]
WBGene00007774	C27C12.4	FLAMseq	Cele_L4_1_FLAM	92	94	3	0	0	0	0	0	0	0	0	0	0	0	0	0	0	0	0	UNC93-like protein MFSD11 [Source:UniProtKB/TrEMBL;Acc:Q18251]
WBGene00007774	C27C12.4	FLAMseq	Cele_L4_2_FLAM	58	61	5	0	0	0	0	0	0	0	0	0	0	0	0	0	0	0	0	UNC93-like protein MFSD11 [Source:UniProtKB/TrEMBL;Acc:Q18251]
WBGene00007766	C27C7.1	FLAMseq	Cele_L4_2_FLAM	97	97	1	1	1	1	1	4	1	1	2	1	1	1	1	0.0412371	0.0103093	0.0103093	0.0206186	SRP40_C domain-containing protein [Source:UniProtKB/TrEMBL;Acc:Q9XVC6]
WBGene00007780	C27D8.4	FLAMseq	Cele_L4_1_FLAM	107	107	1	1	1	0	1	2	1	0	1	1	1	0	1	0.0186916	0.00934579	0	0.00934579	Epimerase domain-containing protein [Source:UniProtKB/TrEMBL;Acc:Q93291]
WBGene00016171	C27F2.10	FLAMseq	Cele_L4_1_FLAM	49	49	2	1	1	1	0	2	1	1	0	0.5	0.5	0.5	0	0.0204082	0.0102041	0.0102041	0	PCI domain-containing protein 2 homolog [Source:UniProtKB/Swiss-Prot;Acc:Q95QU0]
WBGene00016166	C27F2.4	FLAMseq	Cele_L4_1_FLAM	66.5	66.5	2	0	0	0	0	0	0	0	0	0	0	0	0	0	0	0	0	Methyltransferase BUD23 [Source:UniProtKB/TrEMBL;Acc:Q18257]
WBGene00016168	C27F2.6	FLAMseq	Cele_L4_2_FLAM	30	30	1	1	1	0	0	2	2	0	0	1	1	0	0	0.0666667	0.0666667	0	0	Ion_trans_2 domain-containing protein [Source:UniProtKB/TrEMBL;Acc:Q18261]
WBGene00016169	C27F2.7	FLAMseq	Cele_L4_1_FLAM	21	21	1	0	0	0	0	0	0	0	0	0	0	0	0	0	0	0	0	Uncharacterized F-box protein C27F2.7 [Source:UniProtKB/Swiss-Prot;Acc:Q18262]
WBGene00043156	C27F2.9	FLAMseq	Cele_L4_1_FLAM	63.5	66.875	8	1	1	0	0	1	1	0	0	0.125	0.125	0	0	0.00186916	0.00186916	0	0	JmjC domain-containing protein [Source:UniProtKB/TrEMBL;Acc:Q95QU1]
WBGene00043156	C27F2.9	FLAMseq	Cele_L4_2_FLAM	63.5	71.6875	16	3	1	1	1	3	1	1	1	0.1875	0.0625	0.0625	0.0625	0.00261552	0.00087184	0.00087184	0.00087184	JmjC domain-containing protein [Source:UniProtKB/TrEMBL;Acc:Q95QU1]
WBGene00007787	C27H6.8	FLAMseq	Cele_L4_2_FLAM	56	65.5	4	2	1	1	1	4	1	1	2	0.5	0.25	0.25	0.25	0.0152672	0.00381679	0.00381679	0.00763359	MYG1 protein C27H6.8 [Source:UniProtKB/Swiss-Prot;Acc:O17606]
WBGene00077500	C27H6.9	FLAMseq	Cele_L4_1_FLAM	43	43	1	0	0	0	0	0	0	0	0	0	0	0	0	0	0	0	0	PDDEXK_1 domain-containing protein [Source:UniProtKB/TrEMBL;Acc:A9QY30]
WBGene00007788	C28A5.1	FLAMseq	Cele_L4_1_FLAM	114	114	1	0	0	0	0	0	0	0	0	0	0	0	0	0	0	0	0	REJ domain-containing protein [Source:UniProtKB/TrEMBL;Acc:Q18271]
WBGene00007788	C28A5.1	FLAMseq	Cele_L4_2_FLAM	56	56	1	0	0	0	0	0	0	0	0	0	0	0	0	0	0	0	0	REJ domain-containing protein [Source:UniProtKB/TrEMBL;Acc:Q18271]
WBGene00007791	C28A5.6	FLAMseq	Cele_L4_1_FLAM	109	109	1	0	0	0	0	0	0	0	0	0	0	0	0	0	0	0	0	Protein kinase domain-containing protein [Source:UniProtKB/TrEMBL;Acc:G5EC33]
WBGene00016181	C28C12.11	FLAMseq	Cele_L4_2_FLAM	54	65.3333	3	1	0	1	0	1	0	1	0	0.333333	0	0.333333	0	0.00510204	0	0.00510204	0	Transmembrane protein [Source:UniProtKB/TrEMBL;Acc:A9Z1K3]
WBGene00016182	C28C12.12	FLAMseq	Cele_L4_2_FLAM	80	80	1	1	1	0	0	1	1	0	0	1	1	0	0	0.0125	0.0125	0	0	DUF4806 domain-containing protein [Source:UniProtKB/TrEMBL;Acc:Q95QT5]
WBGene00016180	C28C12.4	FLAMseq	Cele_L4_1_FLAM	64	64	2	1	0	0	1	1	0	0	1	0.5	0	0	0.5	0.0078125	0	0	0.0078125	DUF148 domain-containing protein [Source:UniProtKB/TrEMBL;Acc:Q18280]
WBGene00016180	C28C12.4	FLAMseq	Cele_L4_2_FLAM	68.5	70.5	4	1	0	0	1	1	0	0	1	0.25	0	0	0.25	0.0035461	0	0	0.0035461	DUF148 domain-containing protein [Source:UniProtKB/TrEMBL;Acc:Q18280]
WBGene00007792	C28D4.4	FLAMseq	Cele_L4_1_FLAM	87	87	1	0	0	0	0	0	0	0	0	0	0	0	0	0	0	0	0	DUF1248 domain-containing protein [Source:UniProtKB/TrEMBL;Acc:O02226]
WBGene00007794	C28D4.7	FLAMseq	Cele_L4_1_FLAM	116	116	1	0	0	0	0	0	0	0	0	0	0	0	0	0	0	0	0	DUF1248 domain-containing protein [Source:UniProtKB/TrEMBL;Acc:Q9NAR2]
WBGene00007794	C28D4.7	FLAMseq	Cele_L4_2_FLAM	50	50	1	0	0	0	0	0	0	0	0	0	0	0	0	0	0	0	0	DUF1248 domain-containing protein [Source:UniProtKB/TrEMBL;Acc:Q9NAR2]
WBGene00219376	C28G1.10	FLAMseq	Cele_L4_1_FLAM	51	65.3333	3	1	1	0	0	3	3	0	0	0.333333	0.333333	0	0	0.0153061	0.0153061	0	0	UBC core domain-containing protein [Source:UniProtKB/TrEMBL;Acc:H8W3X5]
WBGene00219376	C28G1.10	FLAMseq	Cele_L4_2_FLAM	53.5	53.5	2	1	1	0	0	1	1	0	0	0.5	0.5	0	0	0.00934579	0.00934579	0	0	UBC core domain-containing protein [Source:UniProtKB/TrEMBL;Acc:H8W3X5]
WBGene00016191	C28G1.6	FLAMseq	Cele_L4_1_FLAM	90	90	1	0	0	0	0	0	0	0	0	0	0	0	0	0	0	0	0	RING-type domain-containing protein [Source:UniProtKB/TrEMBL;Acc:Q8MQB4]
WBGene00016194	C28H8.3	FLAMseq	Cele_L4_1_FLAM	59	62.2308	13	3	3	1	0	7	6	1	0	0.230769	0.230769	0.0769231	0	0.00865266	0.00741656	0.00123609	0	Uncharacterized helicase C28H8.3 [Source:UniProtKB/Swiss-Prot;Acc:Q09475]
WBGene00016194	C28H8.3	FLAMseq	Cele_L4_2_FLAM	71	66.625	8	0	0	0	0	0	0	0	0	0	0	0	0	0	0	0	0	Uncharacterized helicase C28H8.3 [Source:UniProtKB/Swiss-Prot;Acc:Q09475]
WBGene00007797	C29A12.1	FLAMseq	Cele_L4_2_FLAM	34	34	1	0	0	0	0	0	0	0	0	0	0	0	0	0	0	0	0
WBGene00016209	C29E4.12	FLAMseq	Cele_L4_2_FLAM	33	33	1	0	0	0	0	0	0	0	0	0	0	0	0	0	0	0	0
WBGene00043051	C29E4.13	FLAMseq	Cele_L4_1_FLAM	42	42	1	0	0	0	0	0	0	0	0	0	0	0	0	0	0	0	0	C2H2-type domain-containing protein [Source:UniProtKB/TrEMBL;Acc:C8JQP0]
WBGene00044634	C29E4.14	FLAMseq	Cele_L4_2_FLAM	53	53	1	0	0	0	0	0	0	0	0	0	0	0	0	0	0	0	0	EF-hand domain-containing protein [Source:UniProtKB/TrEMBL;Acc:Q3HKD3]
WBGene00045246	C29E4.15	FLAMseq	Cele_L4_1_FLAM	64	70.1	20	2	1	0	1	2	1	0	1	0.1	0.05	0	0.05	0.00142653	0.000713267	0	0.000713267	DUF2189 domain-containing protein [Source:UniProtKB/TrEMBL;Acc:A3FPI3]
WBGene00045246	C29E4.15	FLAMseq	Cele_L4_2_FLAM	47	53.2941	17	0	0	0	0	0	0	0	0	0	0	0	0	0	0	0	0	DUF2189 domain-containing protein [Source:UniProtKB/TrEMBL;Acc:A3FPI3]
WBGene00007807	C29F3.7	FLAMseq	Cele_L4_1_FLAM	45	60.5882	17	0	0	0	0	0	0	0	0	0	0	0	0	0	0	0	0	CUB_2 domain-containing protein [Source:UniProtKB/TrEMBL;Acc:O17616]
WBGene00007807	C29F3.7	FLAMseq	Cele_L4_2_FLAM	56	67.5	16	3	2	0	1	5	3	0	2	0.1875	0.125	0	0.0625	0.00462963	0.00277778	0	0.00185185	CUB_2 domain-containing protein [Source:UniProtKB/TrEMBL;Acc:O17616]
WBGene00016210	C29F5.1	FLAMseq	Cele_L4_1_FLAM	66.5	74.5938	32	6	5	0	2	9	7	0	2	0.1875	0.15625	0	0.0625	0.00377042	0.00293255	0	0.000837872	START domain-containing protein [Source:UniProtKB/TrEMBL;Acc:Q18310]
WBGene00016210	C29F5.1	FLAMseq	Cele_L4_2_FLAM	70	68.9677	31	7	5	1	2	14	10	2	2	0.225806	0.16129	0.0322581	0.0645161	0.00654818	0.00467727	0.000935454	0.000935454	START domain-containing protein [Source:UniProtKB/TrEMBL;Acc:Q18310]
WBGene00016212	C29F5.3	FLAMseq	Cele_L4_1_FLAM	134	134	1	0	0	0	0	0	0	0	0	0	0	0	0	0	0	0	0	RNase NYN domain-containing protein [Source:UniProtKB/TrEMBL;Acc:Q18305]
WBGene00007810	C29F7.1	FLAMseq	Cele_L4_1_FLAM	88	87	4	0	0	0	0	0	0	0	0	0	0	0	0	0	0	0	0	CHK domain-containing protein [Source:UniProtKB/TrEMBL;Acc:O17620]
WBGene00007810	C29F7.1	FLAMseq	Cele_L4_2_FLAM	81	83.8333	6	1	0	0	1	4	0	0	4	0.166667	0	0	0.166667	0.00795229	0	0	0.00795229	CHK domain-containing protein [Source:UniProtKB/TrEMBL;Acc:O17620]
WBGene00007811	C29F7.2	FLAMseq	Cele_L4_1_FLAM	35	35	1	0	0	0	0	0	0	0	0	0	0	0	0	0	0	0	0	CHK domain-containing protein [Source:UniProtKB/TrEMBL;Acc:O17621]
WBGene00007811	C29F7.2	FLAMseq	Cele_L4_2_FLAM	31	31	1	0	0	0	0	0	0	0	0	0	0	0	0	0	0	0	0	CHK domain-containing protein [Source:UniProtKB/TrEMBL;Acc:O17621]
WBGene00007812	C29F7.3	FLAMseq	Cele_L4_1_FLAM	38	38	2	1	0	1	1	2	0	1	1	0.5	0	0.5	0.5	0.0263158	0	0.0131579	0.0131579	UMP-CMP kinase 1 [Source:UniProtKB/Swiss-Prot;Acc:O17622]
WBGene00007812	C29F7.3	FLAMseq	Cele_L4_2_FLAM	70	70	1	1	0	1	1	2	0	1	1	1	0	1	1	0.0285714	0	0.0142857	0.0142857	UMP-CMP kinase 1 [Source:UniProtKB/Swiss-Prot;Acc:O17622]
WBGene00016217	C29F9.2	FLAMseq	Cele_L4_2_FLAM	36	36	1	0	0	0	0	0	0	0	0	0	0	0	0	0	0	0	0	3A339 [Source:UniProtKB/TrEMBL;Acc:G5ED94]
WBGene00016235	C29H12.2	FLAMseq	Cele_L4_1_FLAM	58	64.1429	7	1	1	0	0	2	2	0	0	0.142857	0.142857	0	0	0.00445434	0.00445434	0	0	TPT domain-containing protein [Source:UniProtKB/TrEMBL;Acc:Q18315]
WBGene00016235	C29H12.2	FLAMseq	Cele_L4_2_FLAM	35	49.4	5	0	0	0	0	0	0	0	0	0	0	0	0	0	0	0	0	TPT domain-containing protein [Source:UniProtKB/TrEMBL;Acc:Q18315]
WBGene00269379	C30B5.17	FLAMseq	Cele_L4_1_FLAM	48	48	1	0	0	0	0	0	0	0	0	0	0	0	0	0	0	0	0	Kringle domain-containing protein [Source:UniProtKB/TrEMBL;Acc:A0A131MBE4]
WBGene00016244	C30B5.2	FLAMseq	Cele_L4_1_FLAM	69	63.3333	3	0	0	0	0	0	0	0	0	0	0	0	0	0	0	0	0	Vacuolar protein sorting-associated protein 55 homolog [Source:UniProtKB/Swiss-Prot;Acc:Q18319]
WBGene00016244	C30B5.2	FLAMseq	Cele_L4_2_FLAM	60	65.6667	3	1	0	0	1	2	0	0	2	0.333333	0	0	0.333333	0.0101523	0	0	0.0101523	Vacuolar protein sorting-associated protein 55 homolog [Source:UniProtKB/Swiss-Prot;Acc:Q18319]
WBGene00016248	C30B5.7	FLAMseq	Cele_L4_1_FLAM	118.5	118.5	2	0	0	0	0	0	0	0	0	0	0	0	0	0	0	0	0	G_PROTEIN_RECEP_F1_2 domain-containing protein [Source:UniProtKB/TrEMBL;Acc:Q18323]
WBGene00016261	C30F12.2	FLAMseq	Cele_L4_2_FLAM	47.5	47.5	2	0	0	0	0	0	0	0	0	0	0	0	0	0	0	0	0	AFG1-like ATPase [Source:UniProtKB/TrEMBL;Acc:Q95YE1]
WBGene00016263	C30F12.4	FLAMseq	Cele_L4_1_FLAM	79.5	79.5	2	0	0	0	0	0	0	0	0	0	0	0	0	0	0	0	0	LITAF domain-containing protein [Source:UniProtKB/TrEMBL;Acc:Q95YD9]
WBGene00016263	C30F12.4	FLAMseq	Cele_L4_2_FLAM	39	39	1	0	0	0	0	0	0	0	0	0	0	0	0	0	0	0	0	LITAF domain-containing protein [Source:UniProtKB/TrEMBL;Acc:Q95YD9]
WBGene00016264	C30F12.5	FLAMseq	Cele_L4_1_FLAM	59	64.5	10	0	0	0	0	0	0	0	0	0	0	0	0	0	0	0	0	AbLIM_anchor domain-containing protein [Source:UniProtKB/TrEMBL;Acc:D0G904]
WBGene00016264	C30F12.5	FLAMseq	Cele_L4_2_FLAM	55	56	4	0	0	0	0	0	0	0	0	0	0	0	0	0	0	0	0	AbLIM_anchor domain-containing protein [Source:UniProtKB/TrEMBL;Acc:D0G904]
WBGene00016259	C30F8.3	FLAMseq	Cele_L4_1_FLAM	45	45	1	0	0	0	0	0	0	0	0	0	0	0	0	0	0	0	0
WBGene00016274	C30G12.2	FLAMseq	Cele_L4_1_FLAM	17	17	1	0	0	0	0	0	0	0	0	0	0	0	0	0	0	0	0	C-factor [Source:UniProtKB/TrEMBL;Acc:Q09486]
WBGene00016274	C30G12.2	FLAMseq	Cele_L4_2_FLAM	68	72	3	0	0	0	0	0	0	0	0	0	0	0	0	0	0	0	0	C-factor [Source:UniProtKB/TrEMBL;Acc:Q09486]
WBGene00016277	C30G12.6	FLAMseq	Cele_L4_2_FLAM	112	112	1	1	1	0	1	2	1	0	1	1	1	0	1	0.0178571	0.00892857	0	0.00892857
WBGene00016269	C30G4.4	FLAMseq	Cele_L4_1_FLAM	142.5	142.5	2	0	0	0	0	0	0	0	0	0	0	0	0	0	0	0	0	TSC22 domain family protein 1-like [Source:UniProtKB/TrEMBL;Acc:A0A078BPH7]
WBGene00016269	C30G4.4	FLAMseq	Cele_L4_2_FLAM	109	93	3	0	0	0	0	0	0	0	0	0	0	0	0	0	0	0	0	TSC22 domain family protein 1-like [Source:UniProtKB/TrEMBL;Acc:A0A078BPH7]
WBGene00044176	C30G7.2	FLAMseq	Cele_L4_1_FLAM	151	151	2	0	0	0	0	0	0	0	0	0	0	0	0	0	0	0	0
WBGene00044176	C30G7.2	FLAMseq	Cele_L4_2_FLAM	27	27	1	0	0	0	0	0	0	0	0	0	0	0	0	0	0	0	0
WBGene00044177	C30G7.3	FLAMseq	Cele_L4_1_FLAM	65	65	1	0	0	0	0	0	0	0	0	0	0	0	0	0	0	0	0	MADF domain-containing protein [Source:UniProtKB/TrEMBL;Acc:Q564Y3]
WBGene00007825	C30H6.8	FLAMseq	Cele_L4_2_FLAM	36	36	1	0	0	0	0	0	0	0	0	0	0	0	0	0	0	0	0	Thioredoxin domain-containing protein [Source:UniProtKB/TrEMBL;Acc:Q9XVR3]
WBGene00007826	C30H6.9	FLAMseq	Cele_L4_1_FLAM	60	60	2	0	0	0	0	0	0	0	0	0	0	0	0	0	0	0	0	Altered inheritance of mitochondria protein 36, mitochondrial [Source:UniProtKB/TrEMBL;Acc:Q9XVR5]
WBGene00007836	C31C9.2	FLAMseq	Cele_L4_1_FLAM	160	160	2	1	0	0	1	1	0	0	1	0.5	0	0	0.5	0.003125	0	0	0.003125	D-3-phosphoglycerate dehydrogenase [Source:UniProtKB/TrEMBL;Acc:O17626]
WBGene00007836	C31C9.2	FLAMseq	Cele_L4_2_FLAM	114	114	1	0	0	0	0	0	0	0	0	0	0	0	0	0	0	0	0	D-3-phosphoglycerate dehydrogenase [Source:UniProtKB/TrEMBL;Acc:O17626]
WBGene00007841	C31C9.7	FLAMseq	Cele_L4_1_FLAM	83.5	88.75	4	1	1	0	0	1	1	0	0	0.25	0.25	0	0	0.0028169	0.0028169	0	0
WBGene00007841	C31C9.7	FLAMseq	Cele_L4_2_FLAM	93.5	96	4	0	0	0	0	0	0	0	0	0	0	0	0	0	0	0	0
WBGene00007846	C31E10.5	FLAMseq	Cele_L4_1_FLAM	67.5	67.5	2	0	0	0	0	0	0	0	0	0	0	0	0	0	0	0	0	Coiled-coil domain-containing protein 93 [Source:UniProtKB/TrEMBL;Acc:Q93309]
WBGene00007847	C31E10.6	FLAMseq	Cele_L4_2_FLAM	110	110	1	0	0	0	0	0	0	0	0	0	0	0	0	0	0	0	0	Coiled-coil domain-containing protein 93 [Source:UniProtKB/TrEMBL;Acc:Q93314]
WBGene00016288	C31H1.5	FLAMseq	Cele_L4_1_FLAM	76	76	1	0	0	0	0	0	0	0	0	0	0	0	0	0	0	0	0	Phospholipase A2 [Source:UniProtKB/TrEMBL;Acc:Q18339]
WBGene00007857	C31H5.6	FLAMseq	Cele_L4_1_FLAM	116	116	1	0	0	0	0	0	0	0	0	0	0	0	0	0	0	0	0	BAAT_C domain-containing protein [Source:UniProtKB/TrEMBL;Acc:B3WFZ4]
WBGene00007857	C31H5.6	FLAMseq	Cele_L4_2_FLAM	64.5	64.5	2	0	0	0	0	0	0	0	0	0	0	0	0	0	0	0	0	BAAT_C domain-containing protein [Source:UniProtKB/TrEMBL;Acc:B3WFZ4]
WBGene00007863	C32C4.3	FLAMseq	Cele_L4_1_FLAM	102	102	1	1	1	0	0	3	3	0	0	1	1	0	0	0.0294118	0.0294118	0	0
WBGene00016317	C32D5.10	FLAMseq	Cele_L4_1_FLAM	91.5	91.5	2	0	0	0	0	0	0	0	0	0	0	0	0	0	0	0	0	Uncharacterized RING finger protein C32D5.10 [Source:UniProtKB/Swiss-Prot;Acc:Q09268]
WBGene00016318	C32D5.11	FLAMseq	Cele_L4_1_FLAM	57	101.667	3	0	0	0	0	0	0	0	0	0	0	0	0	0	0	0	0	RING-type domain-containing protein [Source:UniProtKB/TrEMBL;Acc:Q18355]
WBGene00016315	C32D5.7	FLAMseq	Cele_L4_2_FLAM	24	24	1	1	0	0	1	1	0	0	1	1	0	0	1	0.0416667	0	0	0.0416667
WBGene00016316	C32D5.8	FLAMseq	Cele_L4_1_FLAM	37	37	2	0	0	0	0	0	0	0	0	0	0	0	0	0	0	0	0	Thioredoxin domain-containing protein [Source:UniProtKB/TrEMBL;Acc:Q65ZJ7]
WBGene00016316	C32D5.8	FLAMseq	Cele_L4_2_FLAM	62.5	62.5	2	0	0	0	0	0	0	0	0	0	0	0	0	0	0	0	0	Thioredoxin domain-containing protein [Source:UniProtKB/TrEMBL;Acc:Q65ZJ7]
WBGene00016325	C32E8.9	FLAMseq	Cele_L4_1_FLAM	65	65	1	0	0	0	0	0	0	0	0	0	0	0	0	0	0	0	0	Enoyl-CoA hydratase/isomerase family protein [Source:UniProtKB/TrEMBL;Acc:P91130]
WBGene00016332	C32F10.4	FLAMseq	Cele_L4_1_FLAM	51	42	3	0	0	0	0	0	0	0	0	0	0	0	0	0	0	0	0
WBGene00016333	C32F10.8	FLAMseq	Cele_L4_1_FLAM	92.5	93.3333	6	2	1	1	1	3	1	1	1	0.333333	0.166667	0.166667	0.166667	0.00535714	0.00178571	0.00178571	0.00178571	alanine transaminase [Source:UniProtKB/TrEMBL;Acc:O01685]
WBGene00016333	C32F10.8	FLAMseq	Cele_L4_2_FLAM	47	59.5833	12	0	0	0	0	0	0	0	0	0	0	0	0	0	0	0	0	alanine transaminase [Source:UniProtKB/TrEMBL;Acc:O01685]
WBGene00007867	C32H11.4	FLAMseq	Cele_L4_1_FLAM	45.5	45.5	2	0	0	0	0	0	0	0	0	0	0	0	0	0	0	0	0	CUB_2 domain-containing protein [Source:UniProtKB/TrEMBL;Acc:Q9XUH7]
WBGene00007867	C32H11.4	FLAMseq	Cele_L4_2_FLAM	45.5	45.5	2	0	0	0	0	0	0	0	0	0	0	0	0	0	0	0	0	CUB_2 domain-containing protein [Source:UniProtKB/TrEMBL;Acc:Q9XUH7]
WBGene00007872	C32H11.9	FLAMseq	Cele_L4_2_FLAM	46	46	1	0	0	0	0	0	0	0	0	0	0	0	0	0	0	0	0	CUB_2 domain-containing protein [Source:UniProtKB/TrEMBL;Acc:Q9XUH4]
WBGene00007880	C33A12.1	FLAMseq	Cele_L4_1_FLAM	32	32	1	0	0	0	0	0	0	0	0	0	0	0	0	0	0	0	0	Probable NADH dehydrogenase [ubiquinone] 1 alpha subcomplex subunit 5 [Source:UniProtKB/Swiss-Prot;Acc:Q18359]
WBGene00007890	C33A12.19	FLAMseq	Cele_L4_2_FLAM	65.5	65.5	2	0	0	0	0	0	0	0	0	0	0	0	0	0	0	0	0	Neuropeptide-Like Protein [Source:UniProtKB/TrEMBL;Acc:Q86D15]
WBGene00007882	C33A12.3	FLAMseq	Cele_L4_2_FLAM	94	94	1	0	0	0	0	0	0	0	0	0	0	0	0	0	0	0	0	DUF309 domain-containing protein [Source:UniProtKB/TrEMBL;Acc:H2L294]
WBGene00007883	C33A12.4	FLAMseq	Cele_L4_1_FLAM	38.5	38.5	2	0	0	0	0	0	0	0	0	0	0	0	0	0	0	0	0	TFIP11 [Source:UniProtKB/TrEMBL;Acc:Q18358]
WBGene00007883	C33A12.4	FLAMseq	Cele_L4_2_FLAM	43	47	3	0	0	0	0	0	0	0	0	0	0	0	0	0	0	0	0	TFIP11 [Source:UniProtKB/TrEMBL;Acc:Q18358]
WBGene00007891	C33B4.2	FLAMseq	Cele_L4_2_FLAM	66	66	1	0	0	0	0	0	0	0	0	0	0	0	0	0	0	0	0	HEME_HALOPEROXIDASE domain-containing protein [Source:UniProtKB/TrEMBL;Acc:Q09492]
WBGene00194651	C33D9.13	FLAMseq	Cele_L4_1_FLAM	77	77	1	0	0	0	0	0	0	0	0	0	0	0	0	0	0	0	0
WBGene00007898	C33D9.3	FLAMseq	Cele_L4_2_FLAM	43	43	1	0	0	0	0	0	0	0	0	0	0	0	0	0	0	0	0
WBGene00016351	C33F10.1	FLAMseq	Cele_L4_1_FLAM	62	63	5	2	2	0	0	3	3	0	0	0.4	0.4	0	0	0.00952381	0.00952381	0	0
WBGene00016351	C33F10.1	FLAMseq	Cele_L4_2_FLAM	56.5	54.25	4	0	0	0	0	0	0	0	0	0	0	0	0	0	0	0	0
WBGene00016357	C33F10.11	FLAMseq	Cele_L4_1_FLAM	94	103.667	3	1	0	0	1	3	0	0	3	0.333333	0	0	0.333333	0.0096463	0	0	0.0096463	Transmembrane protein [Source:UniProtKB/TrEMBL;Acc:H2KZ62]
WBGene00016357	C33F10.11	FLAMseq	Cele_L4_2_FLAM	22	22	1	0	0	0	0	0	0	0	0	0	0	0	0	0	0	0	0	Transmembrane protein [Source:UniProtKB/TrEMBL;Acc:H2KZ62]
WBGene00016358	C33F10.12	FLAMseq	Cele_L4_1_FLAM	59	55	6	1	0	1	0	2	0	2	0	0.166667	0	0.166667	0	0.00606061	0	0.00606061	0	Phosphate carrier protein, mitochondrial [Source:UniProtKB/TrEMBL;Acc:Q18390]
WBGene00016358	C33F10.12	FLAMseq	Cele_L4_2_FLAM	55	54.8	5	0	0	0	0	0	0	0	0	0	0	0	0	0	0	0	0	Phosphate carrier protein, mitochondrial [Source:UniProtKB/TrEMBL;Acc:Q18390]
WBGene00016353	C33F10.4	FLAMseq	Cele_L4_1_FLAM	37	37	1	0	0	0	0	0	0	0	0	0	0	0	0	0	0	0	0	Alpha_adaptinC2 domain-containing protein [Source:UniProtKB/TrEMBL;Acc:A8WFK3]
WBGene00007904	C33G3.4	FLAMseq	Cele_L4_1_FLAM	41	41	1	0	0	0	0	0	0	0	0	0	0	0	0	0	0	0	0	Probable beta-mannosidase [Source:UniProtKB/Swiss-Prot;Acc:Q93324]
WBGene00007904	C33G3.4	FLAMseq	Cele_L4_2_FLAM	148	148	1	0	0	0	0	0	0	0	0	0	0	0	0	0	0	0	0	Probable beta-mannosidase [Source:UniProtKB/Swiss-Prot;Acc:Q93324]
WBGene00016362	C33G8.4	FLAMseq	Cele_L4_1_FLAM	127	127	1	1	1	0	0	2	2	0	0	1	1	0	0	0.015748	0.015748	0	0	Inhibitor_I29 domain-containing protein [Source:UniProtKB/TrEMBL;Acc:Q18399]
WBGene00016362	C33G8.4	FLAMseq	Cele_L4_2_FLAM	49	52.4	5	2	1	0	1	2	1	0	1	0.4	0.2	0	0.2	0.00763359	0.00381679	0	0.00381679	Inhibitor_I29 domain-containing protein [Source:UniProtKB/TrEMBL;Acc:Q18399]
WBGene00016379	C33H5.13	FLAMseq	Cele_L4_1_FLAM	89	89	2	0	0	0	0	0	0	0	0	0	0	0	0	0	0	0	0	CYSTM domain-containing protein [Source:UniProtKB/TrEMBL;Acc:Q18410]
WBGene00016379	C33H5.13	FLAMseq	Cele_L4_2_FLAM	44.5	47.75	4	0	0	0	0	0	0	0	0	0	0	0	0	0	0	0	0	CYSTM domain-containing protein [Source:UniProtKB/TrEMBL;Acc:Q18410]
WBGene00016396	C34B2.11	FLAMseq	Cele_L4_1_FLAM	86	86	2	0	0	0	0	0	0	0	0	0	0	0	0	0	0	0	0
WBGene00016389	C34B2.4	FLAMseq	Cele_L4_1_FLAM	112	112	1	0	0	0	0	0	0	0	0	0	0	0	0	0	0	0	0	LIM zinc-binding domain-containing protein [Source:UniProtKB/TrEMBL;Acc:O44949]
WBGene00016393	C34B2.8	FLAMseq	Cele_L4_1_FLAM	48.5	83.25	4	0	0	0	0	0	0	0	0	0	0	0	0	0	0	0	0	NADH dehydrogenase [ubiquinone] 1 alpha subcomplex subunit 13 [Source:UniProtKB/TrEMBL;Acc:O44955]
WBGene00007911	C34B7.1	FLAMseq	Cele_L4_2_FLAM	60	60	1	0	0	0	0	0	0	0	0	0	0	0	0	0	0	0	0	DUF753 domain-containing protein [Source:UniProtKB/TrEMBL;Acc:P90769]
WBGene00007921	C34C12.2	FLAMseq	Cele_L4_1_FLAM	82	82	1	0	0	0	0	0	0	0	0	0	0	0	0	0	0	0	0	Fibronectin type-III domain-containing protein [Source:UniProtKB/TrEMBL;Acc:Q09495]
WBGene00007923	C34C12.4	FLAMseq	Cele_L4_1_FLAM	37	44.6667	3	0	0	0	0	0	0	0	0	0	0	0	0	0	0	0	0
WBGene00007923	C34C12.4	FLAMseq	Cele_L4_2_FLAM	69	69	1	0	0	0	0	0	0	0	0	0	0	0	0	0	0	0	0
WBGene00007925	C34C12.6	FLAMseq	Cele_L4_2_FLAM	96	96	1	0	0	0	0	0	0	0	0	0	0	0	0	0	0	0	0	CRAL-TRIO domain-containing protein C34C12.6 [Source:UniProtKB/Swiss-Prot;Acc:Q09270]
WBGene00007926	C34C12.7	FLAMseq	Cele_L4_1_FLAM	22	22	1	0	0	0	0	0	0	0	0	0	0	0	0	0	0	0	0
WBGene00007926	C34C12.7	FLAMseq	Cele_L4_2_FLAM	59	74	5	2	2	1	1	5	2	1	2	0.4	0.4	0.2	0.2	0.0135135	0.00540541	0.0027027	0.00540541
WBGene00007927	C34C12.8	FLAMseq	Cele_L4_1_FLAM	45	45	1	0	0	0	0	0	0	0	0	0	0	0	0	0	0	0	0	GrpE protein homolog, mitochondrial [Source:UniProtKB/Swiss-Prot;Acc:Q18421]
WBGene00007927	C34C12.8	FLAMseq	Cele_L4_2_FLAM	57.5	57.5	2	0	0	0	0	0	0	0	0	0	0	0	0	0	0	0	0	GrpE protein homolog, mitochondrial [Source:UniProtKB/Swiss-Prot;Acc:Q18421]
WBGene00007931	C34D1.4	FLAMseq	Cele_L4_2_FLAM	74	74	1	0	0	0	0	0	0	0	0	0	0	0	0	0	0	0	0	Alpha/beta hydrolase [Source:UniProtKB/TrEMBL;Acc:H2L2D4]
WBGene00016402	C34D4.10	FLAMseq	Cele_L4_2_FLAM	114	114	1	0	0	0	0	0	0	0	0	0	0	0	0	0	0	0	0	CHASE2 domain-containing protein [Source:UniProtKB/TrEMBL;Acc:Q18440]
WBGene00016398	C34D4.2	FLAMseq	Cele_L4_1_FLAM	109	95.2857	7	1	1	0	0	1	1	0	0	0.142857	0.142857	0	0	0.00149925	0.00149925	0	0	Serine/threonine-protein phosphatase [Source:UniProtKB/TrEMBL;Acc:Q27475]
WBGene00016398	C34D4.2	FLAMseq	Cele_L4_2_FLAM	76.5	76.5	2	0	0	0	0	0	0	0	0	0	0	0	0	0	0	0	0	Serine/threonine-protein phosphatase [Source:UniProtKB/TrEMBL;Acc:Q27475]
WBGene00016399	C34D4.3	FLAMseq	Cele_L4_1_FLAM	43	43	1	0	0	0	0	0	0	0	0	0	0	0	0	0	0	0	0	MSP domain-containing protein [Source:UniProtKB/TrEMBL;Acc:Q18451]
WBGene00016399	C34D4.3	FLAMseq	Cele_L4_2_FLAM	66	66	1	0	0	0	0	0	0	0	0	0	0	0	0	0	0	0	0	MSP domain-containing protein [Source:UniProtKB/TrEMBL;Acc:Q18451]
WBGene00016400	C34D4.4	FLAMseq	Cele_L4_1_FLAM	65.5	71.75	4	0	0	0	0	0	0	0	0	0	0	0	0	0	0	0	0	Uncharacterized Golgi apparatus membrane protein-like protein C34D4.4 [Source:UniProtKB/Swiss-Prot;Acc:Q18449]
WBGene00016400	C34D4.4	FLAMseq	Cele_L4_2_FLAM	50	50	2	0	0	0	0	0	0	0	0	0	0	0	0	0	0	0	0	Uncharacterized Golgi apparatus membrane protein-like protein C34D4.4 [Source:UniProtKB/Swiss-Prot;Acc:Q18449]
WBGene00016411	C34E10.10	FLAMseq	Cele_L4_2_FLAM	55	55	1	0	0	0	0	0	0	0	0	0	0	0	0	0	0	0	0	rRNA-processing protein UTP23 homolog [Source:UniProtKB/TrEMBL;Acc:Q95QS4]
WBGene00007934	C34E7.4	FLAMseq	Cele_L4_1_FLAM	73.5	74.1154	78	12	8	0	5	16	9	0	7	0.153846	0.102564	0	0.0641026	0.00276769	0.00155682	0	0.00121086
WBGene00007934	C34E7.4	FLAMseq	Cele_L4_2_FLAM	67	66.0909	77	14	7	3	4	16	8	3	5	0.181818	0.0909091	0.038961	0.0519481	0.00314404	0.00157202	0.000589507	0.000982511
WBGene00016414	C34F11.2	FLAMseq	Cele_L4_1_FLAM	37.5	37.5	2	0	0	0	0	0	0	0	0	0	0	0	0	0	0	0	0	DUF4440 domain-containing protein [Source:UniProtKB/TrEMBL;Acc:Q18465]
WBGene00016414	C34F11.2	FLAMseq	Cele_L4_2_FLAM	29	29	1	0	0	0	0	0	0	0	0	0	0	0	0	0	0	0	0	DUF4440 domain-containing protein [Source:UniProtKB/TrEMBL;Acc:Q18465]
WBGene00016417	C34F11.8	FLAMseq	Cele_L4_1_FLAM	87	85.5	6	0	0	0	0	0	0	0	0	0	0	0	0	0	0	0	0	Glycine-rich protein [Source:UniProtKB/TrEMBL;Acc:Q18464]
WBGene00016417	C34F11.8	FLAMseq	Cele_L4_2_FLAM	60	58	5	0	0	0	0	0	0	0	0	0	0	0	0	0	0	0	0	Glycine-rich protein [Source:UniProtKB/TrEMBL;Acc:Q18464]
WBGene00007945	C34F6.11	FLAMseq	Cele_L4_1_FLAM	24	24	1	0	0	0	0	0	0	0	0	0	0	0	0	0	0	0	0	MARVEL domain-containing protein [Source:UniProtKB/TrEMBL;Acc:Q7YX65]
WBGene00007945	C34F6.11	FLAMseq	Cele_L4_2_FLAM	73	73	2	0	0	0	0	0	0	0	0	0	0	0	0	0	0	0	0	MARVEL domain-containing protein [Source:UniProtKB/TrEMBL;Acc:Q7YX65]
WBGene00007943	C34F6.9	FLAMseq	Cele_L4_1_FLAM	146	146	1	0	0	0	0	0	0	0	0	0	0	0	0	0	0	0	0	USP domain-containing protein [Source:UniProtKB/TrEMBL;Acc:O17646]
WBGene00016420	C34G6.3	FLAMseq	Cele_L4_1_FLAM	41	41	1	0	0	0	0	0	0	0	0	0	0	0	0	0	0	0	0	Non-histone chromosomal protein HMG-14 [Source:UniProtKB/TrEMBL;Acc:O01496]
WBGene00016420	C34G6.3	FLAMseq	Cele_L4_2_FLAM	55	55	1	0	0	0	0	0	0	0	0	0	0	0	0	0	0	0	0	Non-histone chromosomal protein HMG-14 [Source:UniProtKB/TrEMBL;Acc:O01496]
WBGene00016424	C34H4.1	FLAMseq	Cele_L4_1_FLAM	82	82	1	0	0	0	0	0	0	0	0	0	0	0	0	0	0	0	0	CUB_2 domain-containing protein [Source:UniProtKB/TrEMBL;Acc:O45144]
WBGene00016424	C34H4.1	FLAMseq	Cele_L4_2_FLAM	79	79	2	1	0	1	0	1	0	1	0	0.5	0	0.5	0	0.00632911	0	0.00632911	0	CUB_2 domain-containing protein [Source:UniProtKB/TrEMBL;Acc:O45144]
WBGene00016425	C34H4.2	FLAMseq	Cele_L4_1_FLAM	61.5	71.375	8	1	0	0	1	1	0	0	1	0.125	0	0	0.125	0.00175131	0	0	0.00175131	Hyphal_reg_CWP domain-containing protein [Source:UniProtKB/TrEMBL;Acc:O45143]
WBGene00016425	C34H4.2	FLAMseq	Cele_L4_2_FLAM	37	43.2	20	2	0	0	2	3	0	0	3	0.1	0	0	0.1	0.00347222	0	0	0.00347222	Hyphal_reg_CWP domain-containing protein [Source:UniProtKB/TrEMBL;Acc:O45143]
WBGene00016431	C35A11.4	FLAMseq	Cele_L4_1_FLAM	75	75	2	1	1	0	0	1	1	0	0	0.5	0.5	0	0	0.00666667	0.00666667	0	0	MFS domain-containing protein [Source:UniProtKB/TrEMBL;Acc:O16547]
WBGene00016431	C35A11.4	FLAMseq	Cele_L4_2_FLAM	52	60.75	4	0	0	0	0	0	0	0	0	0	0	0	0	0	0	0	0	MFS domain-containing protein [Source:UniProtKB/TrEMBL;Acc:O16547]
WBGene00007947	C35A5.3	FLAMseq	Cele_L4_1_FLAM	119	119	1	0	0	0	0	0	0	0	0	0	0	0	0	0	0	0	0	MFS domain-containing protein [Source:UniProtKB/TrEMBL;Acc:Q18472]
WBGene00007947	C35A5.3	FLAMseq	Cele_L4_2_FLAM	48.5	48.5	2	0	0	0	0	0	0	0	0	0	0	0	0	0	0	0	0	MFS domain-containing protein [Source:UniProtKB/TrEMBL;Acc:Q18472]
WBGene00007950	C35A5.6	FLAMseq	Cele_L4_1_FLAM	54	54	1	0	0	0	0	0	0	0	0	0	0	0	0	0	0	0	0
WBGene00007950	C35A5.6	FLAMseq	Cele_L4_2_FLAM	38	46.3333	3	0	0	0	0	0	0	0	0	0	0	0	0	0	0	0	0
WBGene00007952	C35A5.8	FLAMseq	Cele_L4_1_FLAM	50	62.8	5	0	0	0	0	0	0	0	0	0	0	0	0	0	0	0	0	Importin N-terminal domain-containing protein [Source:UniProtKB/TrEMBL;Acc:Q18476]
WBGene00007952	C35A5.8	FLAMseq	Cele_L4_2_FLAM	79	75	4	2	1	1	1	3	1	1	1	0.5	0.25	0.25	0.25	0.01	0.00333333	0.00333333	0.00333333	Importin N-terminal domain-containing protein [Source:UniProtKB/TrEMBL;Acc:Q18476]
WBGene00016432	C35B1.2	FLAMseq	Cele_L4_1_FLAM	115	115	1	0	0	0	0	0	0	0	0	0	0	0	0	0	0	0	0	Mediator complex subunit 15 [Source:UniProtKB/TrEMBL;Acc:U4PAT9]
WBGene00016435	C35B1.5	FLAMseq	Cele_L4_2_FLAM	80	80	1	0	0	0	0	0	0	0	0	0	0	0	0	0	0	0	0	Thioredoxin domain-containing protein [Source:UniProtKB/TrEMBL;Acc:O45060]
WBGene00016438	C35B8.3	FLAMseq	Cele_L4_1_FLAM	104	104	2	0	0	0	0	0	0	0	0	0	0	0	0	0	0	0	0	DUF4461 domain-containing protein [Source:UniProtKB/TrEMBL;Acc:Q18478]
WBGene00007959	C35C5.10	FLAMseq	Cele_L4_2_FLAM	90.5	87	4	1	0	0	1	1	0	0	1	0.25	0	0	0.25	0.00287356	0	0	0.00287356	Transmembrane protein 164 [Source:UniProtKB/TrEMBL;Acc:Q7YTQ9]
WBGene00007957	C35C5.8	FLAMseq	Cele_L4_1_FLAM	72.5	72.5	2	1	1	0	1	3	2	0	1	0.5	0.5	0	0.5	0.0206897	0.0137931	0	0.00689655	Saposin B-type domain-containing protein [Source:UniProtKB/TrEMBL;Acc:Q93334]
WBGene00007957	C35C5.8	FLAMseq	Cele_L4_2_FLAM	42	42	1	0	0	0	0	0	0	0	0	0	0	0	0	0	0	0	0	Saposin B-type domain-containing protein [Source:UniProtKB/TrEMBL;Acc:Q93334]
WBGene00007958	C35C5.9	FLAMseq	Cele_L4_1_FLAM	68	79.8	5	0	0	0	0	0	0	0	0	0	0	0	0	0	0	0	0	Group-specific protein [Source:UniProtKB/TrEMBL;Acc:Q93333]
WBGene00007958	C35C5.9	FLAMseq	Cele_L4_2_FLAM	35	43.25	4	2	0	0	2	2	0	0	2	0.5	0	0	0.5	0.0115607	0	0	0.0115607	Group-specific protein [Source:UniProtKB/TrEMBL;Acc:Q93333]
WBGene00016446	C35D10.10	FLAMseq	Cele_L4_1_FLAM	69	69	2	1	0	0	1	1	0	0	1	0.5	0	0	0.5	0.00724638	0	0	0.00724638	Thioredoxin-related transmembrane protein 2 homolog [Source:UniProtKB/Swiss-Prot;Acc:Q18484]
WBGene00016452	C35D10.17	FLAMseq	Cele_L4_1_FLAM	194	194	1	0	0	0	0	0	0	0	0	0	0	0	0	0	0	0	0	COX assembly mitochondrial protein 2 homolog [Source:UniProtKB/Swiss-Prot;Acc:Q8MNU7]
WBGene00016452	C35D10.17	FLAMseq	Cele_L4_2_FLAM	54	54	1	0	0	0	0	0	0	0	0	0	0	0	0	0	0	0	0	COX assembly mitochondrial protein 2 homolog [Source:UniProtKB/Swiss-Prot;Acc:Q8MNU7]
WBGene00016441	C35D10.3	FLAMseq	Cele_L4_1_FLAM	35	35	1	0	0	0	0	0	0	0	0	0	0	0	0	0	0	0	0
WBGene00016442	C35D10.5	FLAMseq	Cele_L4_2_FLAM	61	65.3333	3	1	1	0	0	1	1	0	0	0.333333	0.333333	0	0	0.00510204	0.00510204	0	0	Ubiq_cyt_C_chap domain-containing protein [Source:UniProtKB/TrEMBL;Acc:Q18485]
WBGene00016443	C35D10.6	FLAMseq	Cele_L4_2_FLAM	32	32	1	0	0	0	0	0	0	0	0	0	0	0	0	0	0	0	0	Aldo_ket_red domain-containing protein [Source:UniProtKB/TrEMBL;Acc:Q18483]
WBGene00016444	C35D10.7	FLAMseq	Cele_L4_2_FLAM	89	89	1	0	0	0	0	0	0	0	0	0	0	0	0	0	0	0	0	ULP_PROTEASE domain-containing protein [Source:UniProtKB/TrEMBL;Acc:Q8IG40]
WBGene00016445	C35D10.8	FLAMseq	Cele_L4_1_FLAM	62	62	2	0	0	0	0	0	0	0	0	0	0	0	0	0	0	0	0	PH domain-containing protein [Source:UniProtKB/TrEMBL;Acc:Q18481]
WBGene00016454	C35E7.2	FLAMseq	Cele_L4_1_FLAM	112	112	1	0	0	0	0	0	0	0	0	0	0	0	0	0	0	0	0	Reverse transcriptase domain-containing protein [Source:UniProtKB/TrEMBL;Acc:H2KZ78]
WBGene00007965	C36A4.4	FLAMseq	Cele_L4_1_FLAM	107.5	107.5	2	0	0	0	0	0	0	0	0	0	0	0	0	0	0	0	0	Probable UDP-N-acetylglucosamine pyrophosphorylase [Source:UniProtKB/Swiss-Prot;Acc:Q18493]
WBGene00007965	C36A4.4	FLAMseq	Cele_L4_2_FLAM	57	57	1	0	0	0	0	0	0	0	0	0	0	0	0	0	0	0	0	Probable UDP-N-acetylglucosamine pyrophosphorylase [Source:UniProtKB/Swiss-Prot;Acc:Q18493]
WBGene00007978	C36B1.11	FLAMseq	Cele_L4_2_FLAM	18	18	1	0	0	0	0	0	0	0	0	0	0	0	0	0	0	0	0
WBGene00007973	C36B1.6	FLAMseq	Cele_L4_1_FLAM	70	70	1	0	0	0	0	0	0	0	0	0	0	0	0	0	0	0	0	Transmembrane protein [Source:UniProtKB/TrEMBL;Acc:Q93340]
WBGene00007973	C36B1.6	FLAMseq	Cele_L4_2_FLAM	64.5	67.5	4	0	0	0	0	0	0	0	0	0	0	0	0	0	0	0	0	Transmembrane protein [Source:UniProtKB/TrEMBL;Acc:Q93340]
WBGene00007976	C36B1.9	FLAMseq	Cele_L4_1_FLAM	73	73	1	0	0	0	0	0	0	0	0	0	0	0	0	0	0	0	0	RING-type domain-containing protein [Source:UniProtKB/TrEMBL;Acc:Q93343]
WBGene00016469	C36B7.6	FLAMseq	Cele_L4_1_FLAM	79	74.25	4	1	1	0	0	2	2	0	0	0.25	0.25	0	0	0.00673401	0.00673401	0	0	Cleft lip and palate associated transmembrane protein 1 [Source:UniProtKB/TrEMBL;Acc:Q966P8]
WBGene00016469	C36B7.6	FLAMseq	Cele_L4_2_FLAM	61	62.2	5	0	0	0	0	0	0	0	0	0	0	0	0	0	0	0	0	Cleft lip and palate associated transmembrane protein 1 [Source:UniProtKB/TrEMBL;Acc:Q966P8]
WBGene00016490	C36E6.2	FLAMseq	Cele_L4_2_FLAM	74	74	1	0	0	0	0	0	0	0	0	0	0	0	0	0	0	0	0	N_BRCA1_IG domain-containing protein [Source:UniProtKB/TrEMBL;Acc:Q9BL99]
WBGene00007986	C36F7.5	FLAMseq	Cele_L4_1_FLAM	74	74	1	0	0	0	0	0	0	0	0	0	0	0	0	0	0	0	0
WBGene00007986	C36F7.5	FLAMseq	Cele_L4_2_FLAM	53	53	2	1	0	0	1	1	0	0	1	0.5	0	0	0.5	0.00943396	0	0	0.00943396
WBGene00007987	C36H8.1	FLAMseq	Cele_L4_1_FLAM	31	31	1	0	0	0	0	0	0	0	0	0	0	0	0	0	0	0	0	Major sperm protein [Source:UniProtKB/TrEMBL;Acc:Q18503]
WBGene00007987	C36H8.1	FLAMseq	Cele_L4_2_FLAM	56	56	2	0	0	0	0	0	0	0	0	0	0	0	0	0	0	0	0	Major sperm protein [Source:UniProtKB/TrEMBL;Acc:Q18503]
WBGene00016492	C37A2.6	FLAMseq	Cele_L4_1_FLAM	95	95	1	0	0	0	0	0	0	0	0	0	0	0	0	0	0	0	0	Electron transfer flavoprotein beta subunit lysine methyltransferase homolog [Source:UniProtKB/Swiss-Prot;Acc:O01503]
WBGene00016493	C37A2.7	FLAMseq	Cele_L4_1_FLAM	74	73.5	4	0	0	0	0	0	0	0	0	0	0	0	0	0	0	0	0	60S acidic ribosomal protein P2 [Source:UniProtKB/Swiss-Prot;Acc:O01504]
WBGene00016493	C37A2.7	FLAMseq	Cele_L4_2_FLAM	52	55.8	5	1	1	0	0	1	1	0	0	0.2	0.2	0	0	0.00358423	0.00358423	0	0	60S acidic ribosomal protein P2 [Source:UniProtKB/Swiss-Prot;Acc:O01504]
WBGene00016494	C37A2.8	FLAMseq	Cele_L4_1_FLAM	93.5	85	4	2	1	0	1	3	1	0	2	0.5	0.25	0	0.25	0.00882353	0.00294118	0	0.00588235	DUF1754-domain-containing protein [Source:UniProtKB/TrEMBL;Acc:H2KZ83]
WBGene00016494	C37A2.8	FLAMseq	Cele_L4_2_FLAM	71	74.5	4	0	0	0	0	0	0	0	0	0	0	0	0	0	0	0	0	DUF1754-domain-containing protein [Source:UniProtKB/TrEMBL;Acc:H2KZ83]
WBGene00016495	C37C3.1	FLAMseq	Cele_L4_2_FLAM	116	116	1	0	0	0	0	0	0	0	0	0	0	0	0	0	0	0	0	DUF1768 domain-containing protein [Source:UniProtKB/TrEMBL;Acc:B7WN67]
WBGene00016502	C37C3.10	FLAMseq	Cele_L4_1_FLAM	50	50.6667	3	0	0	0	0	0	0	0	0	0	0	0	0	0	0	0	0	SLBB domain-containing protein [Source:UniProtKB/TrEMBL;Acc:Q22920]
WBGene00016504	C37C3.12	FLAMseq	Cele_L4_1_FLAM	73	73	1	0	0	0	0	0	0	0	0	0	0	0	0	0	0	0	0	Pituitary tumor-transforming gene protein-binding factor [Source:UniProtKB/TrEMBL;Acc:Q8I7H8]
WBGene00016496	C37C3.2	FLAMseq	Cele_L4_1_FLAM	108	102.182	11	5	3	2	0	8	6	2	0	0.454545	0.272727	0.181818	0	0.00711744	0.00533808	0.00177936	0	Eukaryotic translation initiation factor 5 [Source:UniProtKB/Swiss-Prot;Acc:Q22918]
WBGene00016496	C37C3.2	FLAMseq	Cele_L4_2_FLAM	83	94.2857	7	1	1	0	0	1	1	0	0	0.142857	0.142857	0	0	0.00151515	0.00151515	0	0	Eukaryotic translation initiation factor 5 [Source:UniProtKB/Swiss-Prot;Acc:Q22918]
WBGene00016501	C37C3.9	FLAMseq	Cele_L4_1_FLAM	56	56	2	0	0	0	0	0	0	0	0	0	0	0	0	0	0	0	0	BTB domain-containing protein [Source:UniProtKB/TrEMBL;Acc:Q22917]
WBGene00016501	C37C3.9	FLAMseq	Cele_L4_2_FLAM	99	80	3	0	0	0	0	0	0	0	0	0	0	0	0	0	0	0	0	BTB domain-containing protein [Source:UniProtKB/TrEMBL;Acc:Q22917]
WBGene00016511	C37H5.13	FLAMseq	Cele_L4_1_FLAM	62	69.75	4	1	1	0	0	1	1	0	0	0.25	0.25	0	0	0.00358423	0.00358423	0	0	Acyl-CoA thioesterase II [Source:UniProtKB/TrEMBL;Acc:Q95Q68]
WBGene00016511	C37H5.13	FLAMseq	Cele_L4_2_FLAM	74.5	81.75	4	2	1	0	1	2	1	0	1	0.5	0.25	0	0.25	0.00611621	0.0030581	0	0.0030581	Acyl-CoA thioesterase II [Source:UniProtKB/TrEMBL;Acc:Q95Q68]
WBGene00016508	C37H5.5	FLAMseq	Cele_L4_1_FLAM	38	38	1	0	0	0	0	0	0	0	0	0	0	0	0	0	0	0	0	Nucleolar complex protein 3 homolog [Source:UniProtKB/Swiss-Prot;Acc:P91136]
WBGene00016508	C37H5.5	FLAMseq	Cele_L4_2_FLAM	34	34	1	0	0	0	0	0	0	0	0	0	0	0	0	0	0	0	0	Nucleolar complex protein 3 homolog [Source:UniProtKB/Swiss-Prot;Acc:P91136]
WBGene00008001	C38C10.3	FLAMseq	Cele_L4_2_FLAM	70	70	1	0	0	0	0	0	0	0	0	0	0	0	0	0	0	0	0
WBGene00016513	C38C3.4	FLAMseq	Cele_L4_2_FLAM	70	70	1	0	0	0	0	0	0	0	0	0	0	0	0	0	0	0	0	Protein kinase domain-containing protein [Source:UniProtKB/TrEMBL;Acc:Q7KQ32]
WBGene00008019	C38H2.2	FLAMseq	Cele_L4_2_FLAM	72	72	1	0	0	0	0	0	0	0	0	0	0	0	0	0	0	0	0	Glycoprotein-N-acetylgalactosamine 3-beta-galactosyltransferase 1 [Source:UniProtKB/Swiss-Prot;Acc:Q18515]
WBGene00016523	C39B5.5	FLAMseq	Cele_L4_2_FLAM	72	72	1	0	0	0	0	0	0	0	0	0	0	0	0	0	0	0	0	Cystatin [Source:UniProtKB/TrEMBL;Acc:C2BR91]
WBGene00043983	C39D10.11	FLAMseq	Cele_L4_1_FLAM	134	134	1	0	0	0	0	0	0	0	0	0	0	0	0	0	0	0	0	SOCS box domain-containing protein [Source:UniProtKB/TrEMBL;Acc:A0A1X7RBQ0]
WBGene00043983	C39D10.11	FLAMseq	Cele_L4_2_FLAM	113.5	113.5	2	0	0	0	0	0	0	0	0	0	0	0	0	0	0	0	0	SOCS box domain-containing protein [Source:UniProtKB/TrEMBL;Acc:A0A1X7RBQ0]
WBGene00016533	C39D10.6	FLAMseq	Cele_L4_1_FLAM	40	40	1	0	0	0	0	0	0	0	0	0	0	0	0	0	0	0	0
WBGene00016535	C39D10.8	FLAMseq	Cele_L4_1_FLAM	77	82.8889	9	2	1	1	0	2	1	1	0	0.222222	0.111111	0.111111	0	0.00268097	0.00134048	0.00134048	0	DUF4440 domain-containing protein [Source:UniProtKB/TrEMBL;Acc:H2KYM1]
WBGene00016535	C39D10.8	FLAMseq	Cele_L4_2_FLAM	75	78.75	8	2	2	0	1	5	3	0	2	0.25	0.25	0	0.125	0.00793651	0.0047619	0	0.0031746	DUF4440 domain-containing protein [Source:UniProtKB/TrEMBL;Acc:H2KYM1]
WBGene00008035	C39E9.12	FLAMseq	Cele_L4_2_FLAM	76	76	2	0	0	0	0	0	0	0	0	0	0	0	0	0	0	0	0	SAP domain-containing protein [Source:UniProtKB/TrEMBL;Acc:Q18546]
WBGene00008031	C39E9.7	FLAMseq	Cele_L4_1_FLAM	69	69	1	0	0	0	0	0	0	0	0	0	0	0	0	0	0	0	0	MFS domain-containing protein [Source:UniProtKB/TrEMBL;Acc:Q18544]
WBGene00008032	C39E9.8	FLAMseq	Cele_L4_1_FLAM	79	84	40	8	6	0	2	17	12	0	5	0.2	0.15	0	0.05	0.00505952	0.00357143	0	0.0014881	Transposase [Source:UniProtKB/TrEMBL;Acc:D3YT47]
WBGene00008032	C39E9.8	FLAMseq	Cele_L4_2_FLAM	74	77.6491	57	9	7	0	2	16	13	0	3	0.157895	0.122807	0	0.0350877	0.003615	0.00293719	0	0.000677813	Transposase [Source:UniProtKB/TrEMBL;Acc:D3YT47]
WBGene00016538	C39F7.1	FLAMseq	Cele_L4_1_FLAM	47	47	1	0	0	0	0	0	0	0	0	0	0	0	0	0	0	0	0	Transmembrane protein [Source:UniProtKB/TrEMBL;Acc:A0A0K3AXN1]
WBGene00016538	C39F7.1	FLAMseq	Cele_L4_2_FLAM	14	14	1	0	0	0	0	0	0	0	0	0	0	0	0	0	0	0	0	Transmembrane protein [Source:UniProtKB/TrEMBL;Acc:A0A0K3AXN1]
WBGene00016540	C39F7.5	FLAMseq	Cele_L4_1_FLAM	150	150	1	0	0	0	0	0	0	0	0	0	0	0	0	0	0	0	0	BACK domain-containing protein [Source:UniProtKB/TrEMBL;Acc:Q9UAQ7]
WBGene00016541	C39H7.1	FLAMseq	Cele_L4_1_FLAM	26	26	1	0	0	0	0	0	0	0	0	0	0	0	0	0	0	0	0	Protein kinase domain-containing protein [Source:UniProtKB/TrEMBL;Acc:Q18553]
WBGene00016542	C39H7.4	FLAMseq	Cele_L4_1_FLAM	32	32	1	0	0	0	0	0	0	0	0	0	0	0	0	0	0	0	0	MARVEL domain-containing protein [Source:UniProtKB/TrEMBL;Acc:Q18550]
WBGene00008042	C40H1.7	FLAMseq	Cele_L4_1_FLAM	52	52	1	1	0	0	1	1	0	0	1	1	0	0	1	0.0192308	0	0	0.0192308	Lipase_3 domain-containing protein [Source:UniProtKB/TrEMBL;Acc:A0A1I6CM68]
WBGene00008042	C40H1.7	FLAMseq	Cele_L4_2_FLAM	31	31	2	1	0	0	1	1	0	0	1	0.5	0	0	0.5	0.016129	0	0	0.016129	Lipase_3 domain-containing protein [Source:UniProtKB/TrEMBL;Acc:A0A1I6CM68]
WBGene00008043	C40H1.8	FLAMseq	Cele_L4_1_FLAM	64	72.931	29	4	3	0	1	7	6	0	1	0.137931	0.103448	0	0.0344828	0.00330969	0.00283688	0	0.000472813	Lipase_3 domain-containing protein [Source:UniProtKB/TrEMBL;Acc:Q7YX61]
WBGene00008043	C40H1.8	FLAMseq	Cele_L4_2_FLAM	45	52.2581	31	1	1	0	0	1	1	0	0	0.0322581	0.0322581	0	0	0.000617284	0.000617284	0	0	Lipase_3 domain-containing protein [Source:UniProtKB/TrEMBL;Acc:Q7YX61]
WBGene00016562	C41D11.3	FLAMseq	Cele_L4_1_FLAM	86	86	1	1	0	1	0	1	0	1	0	1	0	1	0	0.0116279	0	0.0116279	0	CSRNP_N domain-containing protein [Source:UniProtKB/TrEMBL;Acc:B3KLZ9]
WBGene00016562	C41D11.3	FLAMseq	Cele_L4_2_FLAM	28	37.6667	3	0	0	0	0	0	0	0	0	0	0	0	0	0	0	0	0	CSRNP_N domain-containing protein [Source:UniProtKB/TrEMBL;Acc:B3KLZ9]
WBGene00077525	C41G7.8	FLAMseq	Cele_L4_1_FLAM	72	72	2	0	0	0	0	0	0	0	0	0	0	0	0	0	0	0	0	DUF3278 domain-containing protein [Source:UniProtKB/TrEMBL;Acc:B0M0N4]
WBGene00077525	C41G7.8	FLAMseq	Cele_L4_2_FLAM	44	45.25	4	0	0	0	0	0	0	0	0	0	0	0	0	0	0	0	0	DUF3278 domain-containing protein [Source:UniProtKB/TrEMBL;Acc:B0M0N4]
WBGene00016591	C42C1.13	FLAMseq	Cele_L4_1_FLAM	49	49	1	0	0	0	0	0	0	0	0	0	0	0	0	0	0	0	0	Protein-lysine methyltransferase C42C1.13 [Source:UniProtKB/Swiss-Prot;Acc:A7IQW5]
WBGene00016591	C42C1.13	FLAMseq	Cele_L4_2_FLAM	118	118	1	0	0	0	0	0	0	0	0	0	0	0	0	0	0	0	0	Protein-lysine methyltransferase C42C1.13 [Source:UniProtKB/Swiss-Prot;Acc:A7IQW5]
WBGene00016586	C42C1.8	FLAMseq	Cele_L4_2_FLAM	77	77	2	0	0	0	0	0	0	0	0	0	0	0	0	0	0	0	0	MFS domain-containing protein [Source:UniProtKB/TrEMBL;Acc:A3QMB7]
WBGene00016594	C42D4.1	FLAMseq	Cele_L4_1_FLAM	104	104	1	0	0	0	0	0	0	0	0	0	0	0	0	0	0	0	0	DUF148 domain-containing protein [Source:UniProtKB/TrEMBL;Acc:Q18577]
WBGene00016594	C42D4.1	FLAMseq	Cele_L4_2_FLAM	80.5	80.5	2	1	1	0	0	4	4	0	0	0.5	0.5	0	0	0.0248447	0.0248447	0	0	DUF148 domain-containing protein [Source:UniProtKB/TrEMBL;Acc:Q18577]
WBGene00016596	C42D4.3	FLAMseq	Cele_L4_1_FLAM	48.5	60.4286	14	5	5	1	0	7	6	1	0	0.357143	0.357143	0.0714286	0	0.00827423	0.0070922	0.00118203	0	DB domain-containing protein [Source:UniProtKB/TrEMBL;Acc:Q18572]
WBGene00016596	C42D4.3	FLAMseq	Cele_L4_2_FLAM	55	57.5	16	2	1	0	1	2	1	0	1	0.125	0.0625	0	0.0625	0.00217391	0.00108696	0	0.00108696	DB domain-containing protein [Source:UniProtKB/TrEMBL;Acc:Q18572]
WBGene00016599	C42D8.1	FLAMseq	Cele_L4_1_FLAM	67	67	1	1	1	0	0	1	1	0	0	1	1	0	0	0.0149254	0.0149254	0	0
WBGene00016609	C43E11.12	FLAMseq	Cele_L4_2_FLAM	34	34	1	0	0	0	0	0	0	0	0	0	0	0	0	0	0	0	0	TFIIIC_sub6 domain-containing protein [Source:UniProtKB/TrEMBL;Acc:H2KYW4]
WBGene00016605	C43E11.5	FLAMseq	Cele_L4_1_FLAM	67	67	1	0	0	0	0	0	0	0	0	0	0	0	0	0	0	0	0	Tyrosine-protein phosphatase domain-containing protein [Source:UniProtKB/TrEMBL;Acc:P91147]
WBGene00016605	C43E11.5	FLAMseq	Cele_L4_2_FLAM	45	45	1	0	0	0	0	0	0	0	0	0	0	0	0	0	0	0	0	Tyrosine-protein phosphatase domain-containing protein [Source:UniProtKB/TrEMBL;Acc:P91147]
WBGene00016607	C43E11.9	FLAMseq	Cele_L4_1_FLAM	51.5	51.5	2	0	0	0	0	0	0	0	0	0	0	0	0	0	0	0	0	60S ribosome subunit biogenesis protein NIP7 homolog [Source:UniProtKB/TrEMBL;Acc:P91154]
WBGene00016607	C43E11.9	FLAMseq	Cele_L4_2_FLAM	63.5	61.6667	6	0	0	0	0	0	0	0	0	0	0	0	0	0	0	0	0	60S ribosome subunit biogenesis protein NIP7 homolog [Source:UniProtKB/TrEMBL;Acc:P91154]
WBGene00008073	C43F9.5	FLAMseq	Cele_L4_1_FLAM	24.5	24.5	2	0	0	0	0	0	0	0	0	0	0	0	0	0	0	0	0	CC domain-containing protein [Source:UniProtKB/TrEMBL;Acc:Q9XUG6]
WBGene00008073	C43F9.5	FLAMseq	Cele_L4_2_FLAM	30	30	1	0	0	0	0	0	0	0	0	0	0	0	0	0	0	0	0	CC domain-containing protein [Source:UniProtKB/TrEMBL;Acc:Q9XUG6]
WBGene00016635	C44B11.6	FLAMseq	Cele_L4_1_FLAM	99	99	1	0	0	0	0	0	0	0	0	0	0	0	0	0	0	0	0	Ground-like domain-containing protein [Source:UniProtKB/TrEMBL;Acc:Q8MNW0]
WBGene00016635	C44B11.6	FLAMseq	Cele_L4_2_FLAM	45	47.3333	3	0	0	0	0	0	0	0	0	0	0	0	0	0	0	0	0	Ground-like domain-containing protein [Source:UniProtKB/TrEMBL;Acc:Q8MNW0]
WBGene00016631	C44B7.11	FLAMseq	Cele_L4_1_FLAM	72	72	1	0	0	0	0	0	0	0	0	0	0	0	0	0	0	0	0	Putative endoplasmic reticulum metallopeptidase 1-B [Source:UniProtKB/Swiss-Prot;Acc:Q18600]
WBGene00016629	C44B7.7	FLAMseq	Cele_L4_1_FLAM	56	52.6667	3	1	0	1	0	1	0	1	0	0.333333	0	0.333333	0	0.00632911	0	0.00632911	0	gamma-glutamylcyclotransferase [Source:UniProtKB/TrEMBL;Acc:Q18596]
WBGene00008079	C44B9.2	FLAMseq	Cele_L4_1_FLAM	63	63	1	0	0	0	0	0	0	0	0	0	0	0	0	0	0	0	0	Lgl_C domain-containing protein [Source:UniProtKB/TrEMBL;Acc:Q18603]
WBGene00016641	C44C1.1	FLAMseq	Cele_L4_1_FLAM	75	75	1	0	0	0	0	0	0	0	0	0	0	0	0	0	0	0	0	G protein-coupled receptor [Source:UniProtKB/TrEMBL;Acc:Q18611]
WBGene00016645	C44C1.6	FLAMseq	Cele_L4_1_FLAM	43	51.6	5	0	0	0	0	0	0	0	0	0	0	0	0	0	0	0	0	RxLR effector protein [Source:UniProtKB/TrEMBL;Acc:Q8MQA5]
WBGene00016645	C44C1.6	FLAMseq	Cele_L4_2_FLAM	66	76.6667	3	0	0	0	0	0	0	0	0	0	0	0	0	0	0	0	0	RxLR effector protein [Source:UniProtKB/TrEMBL;Acc:Q8MQA5]
WBGene00008084	C44C10.3	FLAMseq	Cele_L4_1_FLAM	75	75	2	0	0	0	0	0	0	0	0	0	0	0	0	0	0	0	0	MFS domain-containing protein [Source:UniProtKB/TrEMBL;Acc:Q18613]
WBGene00008089	C44C10.9	FLAMseq	Cele_L4_1_FLAM	50	50.6667	3	0	0	0	0	0	0	0	0	0	0	0	0	0	0	0	0	Microtubule-associated protein Jupiter [Source:UniProtKB/TrEMBL;Acc:J7SEY1]
WBGene00008089	C44C10.9	FLAMseq	Cele_L4_2_FLAM	37	37	1	0	0	0	0	0	0	0	0	0	0	0	0	0	0	0	0	Microtubule-associated protein Jupiter [Source:UniProtKB/TrEMBL;Acc:J7SEY1]
WBGene00016654	C44E4.5	FLAMseq	Cele_L4_1_FLAM	24	24	1	0	0	0	0	0	0	0	0	0	0	0	0	0	0	0	0	NudC domain-containing protein 1 [Source:UniProtKB/TrEMBL;Acc:A6PVA1]
WBGene00016654	C44E4.5	FLAMseq	Cele_L4_2_FLAM	104	104	1	0	0	0	0	0	0	0	0	0	0	0	0	0	0	0	0	NudC domain-containing protein 1 [Source:UniProtKB/TrEMBL;Acc:A6PVA1]
WBGene00008091	C44F1.1	FLAMseq	Cele_L4_2_FLAM	53	53	1	0	0	0	0	0	0	0	0	0	0	0	0	0	0	0	0
WBGene00008101	C44H9.6	FLAMseq	Cele_L4_2_FLAM	107	107	1	0	0	0	0	0	0	0	0	0	0	0	0	0	0	0	0	DUF19 domain-containing protein [Source:UniProtKB/TrEMBL;Acc:Q18631]
WBGene00045379	C45B11.6	FLAMseq	Cele_L4_1_FLAM	40	40	1	0	0	0	0	0	0	0	0	0	0	0	0	0	0	0	0	Epoxide hydrolase [Source:UniProtKB/TrEMBL;Acc:A4UVK7]
WBGene00045379	C45B11.6	FLAMseq	Cele_L4_2_FLAM	40	40	1	0	0	0	0	0	0	0	0	0	0	0	0	0	0	0	0	Epoxide hydrolase [Source:UniProtKB/TrEMBL;Acc:A4UVK7]
WBGene00016658	C45B2.1	FLAMseq	Cele_L4_1_FLAM	35	35	1	0	0	0	0	0	0	0	0	0	0	0	0	0	0	0	0	Neuropeptide-Like Protein [Source:UniProtKB/TrEMBL;Acc:Q95YC6]
WBGene00016658	C45B2.1	FLAMseq	Cele_L4_2_FLAM	72	72	1	0	0	0	0	0	0	0	0	0	0	0	0	0	0	0	0	Neuropeptide-Like Protein [Source:UniProtKB/TrEMBL;Acc:Q95YC6]
WBGene00016659	C45B2.2	FLAMseq	Cele_L4_1_FLAM	93.5	87	4	0	0	0	0	0	0	0	0	0	0	0	0	0	0	0	0	Neuropeptide-Like Protein [Source:UniProtKB/TrEMBL;Acc:Q95YC7]
WBGene00016659	C45B2.2	FLAMseq	Cele_L4_2_FLAM	51	45.7143	7	2	2	0	1	3	2	0	1	0.285714	0.285714	0	0.142857	0.009375	0.00625	0	0.003125	Neuropeptide-Like Protein [Source:UniProtKB/TrEMBL;Acc:Q95YC7]
WBGene00016661	C45B2.6	FLAMseq	Cele_L4_1_FLAM	156	156	1	0	0	0	0	0	0	0	0	0	0	0	0	0	0	0	0	phospholipase A2 [Source:UniProtKB/TrEMBL;Acc:Q95YD2]
WBGene00016664	C45E5.1	FLAMseq	Cele_L4_1_FLAM	86.5	86.5	2	0	0	0	0	0	0	0	0	0	0	0	0	0	0	0	0
WBGene00016664	C45E5.1	FLAMseq	Cele_L4_2_FLAM	146.5	146.5	2	1	1	0	0	1	1	0	0	0.5	0.5	0	0	0.00341297	0.00341297	0	0
WBGene00016683	C45G9.12	FLAMseq	Cele_L4_1_FLAM	75	75	1	0	0	0	0	0	0	0	0	0	0	0	0	0	0	0	0
WBGene00016674	C45G9.2	FLAMseq	Cele_L4_1_FLAM	50	50	1	0	0	0	0	0	0	0	0	0	0	0	0	0	0	0	0	Uncharacterized tRNA-dihydrouridine synthase-like protein C45G9.2 [Source:UniProtKB/Swiss-Prot;Acc:Q09504]
WBGene00016674	C45G9.2	FLAMseq	Cele_L4_2_FLAM	57.5	57.5	2	0	0	0	0	0	0	0	0	0	0	0	0	0	0	0	0	Uncharacterized tRNA-dihydrouridine synthase-like protein C45G9.2 [Source:UniProtKB/Swiss-Prot;Acc:Q09504]
WBGene00016675	C45G9.4	FLAMseq	Cele_L4_2_FLAM	71.5	71.5	2	0	0	0	0	0	0	0	0	0	0	0	0	0	0	0	0
WBGene00016676	C45G9.5	FLAMseq	Cele_L4_1_FLAM	61	61	2	1	1	0	0	1	1	0	0	0.5	0.5	0	0	0.00819672	0.00819672	0	0
WBGene00016677	C45G9.6	FLAMseq	Cele_L4_1_FLAM	52	48.6667	3	0	0	0	0	0	0	0	0	0	0	0	0	0	0	0	0
WBGene00016677	C45G9.6	FLAMseq	Cele_L4_2_FLAM	51	50.6667	3	0	0	0	0	0	0	0	0	0	0	0	0	0	0	0	0
WBGene00016680	C45G9.9	FLAMseq	Cele_L4_1_FLAM	37	37	1	1	1	0	1	3	1	0	2	1	1	0	1	0.0810811	0.027027	0	0.0540541
WBGene00016680	C45G9.9	FLAMseq	Cele_L4_2_FLAM	66	66	1	0	0	0	0	0	0	0	0	0	0	0	0	0	0	0	0
WBGene00016702	C46A5.6	FLAMseq	Cele_L4_1_FLAM	21	21	1	0	0	0	0	0	0	0	0	0	0	0	0	0	0	0	0
WBGene00016706	C46C11.3	FLAMseq	Cele_L4_1_FLAM	80	80	1	0	0	0	0	0	0	0	0	0	0	0	0	0	0	0	0	Integral membrane protein [Source:UniProtKB/TrEMBL;Acc:Q966P3]
WBGene00016706	C46C11.3	FLAMseq	Cele_L4_2_FLAM	102	89	4	0	0	0	0	0	0	0	0	0	0	0	0	0	0	0	0	Integral membrane protein [Source:UniProtKB/TrEMBL;Acc:Q966P3]
WBGene00008110	C46C2.2	FLAMseq	Cele_L4_1_FLAM	82	77.625	8	1	0	0	1	3	0	0	3	0.125	0	0	0.125	0.00483092	0	0	0.00483092	MFS domain-containing protein [Source:UniProtKB/TrEMBL;Acc:Q18655]
WBGene00008110	C46C2.2	FLAMseq	Cele_L4_2_FLAM	68.5	68.5	2	1	0	0	1	1	0	0	1	0.5	0	0	0.5	0.00729927	0	0	0.00729927	MFS domain-containing protein [Source:UniProtKB/TrEMBL;Acc:Q18655]
WBGene00008114	C46C2.6	FLAMseq	Cele_L4_2_FLAM	102	102	1	0	0	0	0	0	0	0	0	0	0	0	0	0	0	0	0	C3H1-type domain-containing protein [Source:UniProtKB/TrEMBL;Acc:Q1NZ28]
WBGene00008119	C46F11.4	FLAMseq	Cele_L4_1_FLAM	27.5	27.5	2	0	0	0	0	0	0	0	0	0	0	0	0	0	0	0	0	RNA helicase [Source:UniProtKB/TrEMBL;Acc:Q93382]
WBGene00008119	C46F11.4	FLAMseq	Cele_L4_2_FLAM	50	50	1	0	0	0	0	0	0	0	0	0	0	0	0	0	0	0	0	RNA helicase [Source:UniProtKB/TrEMBL;Acc:Q93382]
WBGene00008120	C46F11.5	FLAMseq	Cele_L4_1_FLAM	42	42	1	0	0	0	0	0	0	0	0	0	0	0	0	0	0	0	0	RING-type domain-containing protein [Source:UniProtKB/TrEMBL;Acc:O62100]
WBGene00008121	C46F11.6	FLAMseq	Cele_L4_1_FLAM	122	122	1	0	0	0	0	0	0	0	0	0	0	0	0	0	0	0	0	Ubiquitin-like protein [Source:UniProtKB/TrEMBL;Acc:Q7YX48]
WBGene00016714	C46F2.1	FLAMseq	Cele_L4_1_FLAM	63	63	2	0	0	0	0	0	0	0	0	0	0	0	0	0	0	0	0	Secreted protein [Source:UniProtKB/TrEMBL;Acc:O61736]
WBGene00016714	C46F2.1	FLAMseq	Cele_L4_2_FLAM	27	27	1	0	0	0	0	0	0	0	0	0	0	0	0	0	0	0	0	Secreted protein [Source:UniProtKB/TrEMBL;Acc:O61736]
WBGene00016721	C46G7.1	FLAMseq	Cele_L4_2_FLAM	92.5	92.5	2	0	0	0	0	0	0	0	0	0	0	0	0	0	0	0	0	DUF4149 domain-containing protein [Source:UniProtKB/TrEMBL;Acc:O02142]
WBGene00016722	C46G7.2	FLAMseq	Cele_L4_1_FLAM	21.5	22.5	4	0	0	0	0	0	0	0	0	0	0	0	0	0	0	0	0
WBGene00016722	C46G7.2	FLAMseq	Cele_L4_2_FLAM	21	31.75	4	0	0	0	0	0	0	0	0	0	0	0	0	0	0	0	0
WBGene00016728	C46H11.2	FLAMseq	Cele_L4_1_FLAM	79.5	82	4	1	1	0	0	2	2	0	0	0.25	0.25	0	0	0.00609756	0.00609756	0	0	Flavin-containing monooxygenase [Source:UniProtKB/TrEMBL;Acc:Q9GYJ1]
WBGene00016728	C46H11.2	FLAMseq	Cele_L4_2_FLAM	108	108	2	2	2	0	0	2	2	0	0	1	1	0	0	0.00925926	0.00925926	0	0	Flavin-containing monooxygenase [Source:UniProtKB/TrEMBL;Acc:Q9GYJ1]
WBGene00016730	C46H11.6	FLAMseq	Cele_L4_1_FLAM	84	84	1	0	0	0	0	0	0	0	0	0	0	0	0	0	0	0	0	PDZ domain-containing protein [Source:UniProtKB/TrEMBL;Acc:Q9GYJ7]
WBGene00016725	C46H3.2	FLAMseq	Cele_L4_1_FLAM	178	178	1	0	0	0	0	0	0	0	0	0	0	0	0	0	0	0	0	Caskin-2 [Source:UniProtKB/TrEMBL;Acc:Q18662]
WBGene00016725	C46H3.2	FLAMseq	Cele_L4_2_FLAM	142	142	1	0	0	0	0	0	0	0	0	0	0	0	0	0	0	0	0	Caskin-2 [Source:UniProtKB/TrEMBL;Acc:Q18662]
WBGene00008131	C47B2.2	FLAMseq	Cele_L4_1_FLAM	96	96	1	0	0	0	0	0	0	0	0	0	0	0	0	0	0	0	0	Uracil phosphoribosyltransferase homolog [Source:UniProtKB/TrEMBL;Acc:Q9U3L5]
WBGene00008136	C47D12.2	FLAMseq	Cele_L4_1_FLAM	127	105.667	3	0	0	0	0	0	0	0	0	0	0	0	0	0	0	0	0	Dymeclin [Source:UniProtKB/TrEMBL;Acc:Q18668]
WBGene00008136	C47D12.2	FLAMseq	Cele_L4_2_FLAM	35.5	35.5	2	0	0	0	0	0	0	0	0	0	0	0	0	0	0	0	0	Dymeclin [Source:UniProtKB/TrEMBL;Acc:Q18668]
WBGene00008153	C47E12.10	FLAMseq	Cele_L4_2_FLAM	46	46	1	0	0	0	0	0	0	0	0	0	0	0	0	0	0	0	0
WBGene00008154	C47E12.11	FLAMseq	Cele_L4_2_FLAM	192	192	1	0	0	0	0	0	0	0	0	0	0	0	0	0	0	0	0	Suppressor protein SRP40-like [Source:UniProtKB/TrEMBL;Acc:Q18682]
WBGene00008147	C47E12.2	FLAMseq	Cele_L4_1_FLAM	63.5	66.5	4	0	0	0	0	0	0	0	0	0	0	0	0	0	0	0	0	ADP/ATP translocase [Source:UniProtKB/TrEMBL;Acc:Q18683]
WBGene00008147	C47E12.2	FLAMseq	Cele_L4_2_FLAM	54	70	5	1	1	0	0	1	1	0	0	0.2	0.2	0	0	0.00285714	0.00285714	0	0	ADP/ATP translocase [Source:UniProtKB/TrEMBL;Acc:Q18683]
WBGene00008148	C47E12.3	FLAMseq	Cele_L4_1_FLAM	89	85.6667	3	0	0	0	0	0	0	0	0	0	0	0	0	0	0	0	0	alpha-1,2-Mannosidase [Source:UniProtKB/TrEMBL;Acc:Q18679]
WBGene00008152	C47E12.9	FLAMseq	Cele_L4_2_FLAM	65	65	1	0	0	0	0	0	0	0	0	0	0	0	0	0	0	0	0
WBGene00044180	C47E8.11	FLAMseq	Cele_L4_2_FLAM	47	47	1	0	0	0	0	0	0	0	0	0	0	0	0	0	0	0	0	Secreted protein [Source:UniProtKB/TrEMBL;Acc:Q564Z2]
WBGene00008143	C47E8.4	FLAMseq	Cele_L4_2_FLAM	43	43	2	1	1	0	0	1	1	0	0	0.5	0.5	0	0	0.0116279	0.0116279	0	0
WBGene00008164	C47G2.3	FLAMseq	Cele_L4_2_FLAM	75.5	75.5	2	0	0	0	0	0	0	0	0	0	0	0	0	0	0	0	0	Mitochondrial import inner membrane translocase subunit tim-22 [Source:UniProtKB/Swiss-Prot;Acc:Q9NAQ9]
WBGene00008165	C47G2.4	FLAMseq	Cele_L4_2_FLAM	57	57	2	0	0	0	0	0	0	0	0	0	0	0	0	0	0	0	0	G-protein coupled receptor-associated protein LMBRD2 [Source:UniProtKB/Swiss-Prot;Acc:Q18695]
WBGene00008173	C48B4.10	FLAMseq	Cele_L4_1_FLAM	151	151	2	1	1	0	0	2	2	0	0	0.5	0.5	0	0	0.00662252	0.00662252	0	0
WBGene00008173	C48B4.10	FLAMseq	Cele_L4_2_FLAM	50	55.6	5	2	2	0	0	2	2	0	0	0.4	0.4	0	0	0.00719424	0.00719424	0	0
WBGene00008174	C48B4.11	FLAMseq	Cele_L4_1_FLAM	42	42	1	1	1	0	0	2	2	0	0	1	1	0	0	0.047619	0.047619	0	0
WBGene00008174	C48B4.11	FLAMseq	Cele_L4_2_FLAM	64	64.3333	6	2	1	1	0	3	2	1	0	0.333333	0.166667	0.166667	0	0.00777202	0.00518135	0.00259067	0
WBGene00008169	C48B4.6	FLAMseq	Cele_L4_2_FLAM	66	66	1	0	0	0	0	0	0	0	0	0	0	0	0	0	0	0	0
WBGene00008170	C48B4.7	FLAMseq	Cele_L4_2_FLAM	111	111	1	0	0	0	0	0	0	0	0	0	0	0	0	0	0	0	0
WBGene00008171	C48B4.8	FLAMseq	Cele_L4_1_FLAM	69	69	1	0	0	0	0	0	0	0	0	0	0	0	0	0	0	0	0	Transmembrane protein [Source:UniProtKB/TrEMBL;Acc:C0P275]
WBGene00008171	C48B4.8	FLAMseq	Cele_L4_2_FLAM	60	60	2	1	0	0	1	1	0	0	1	0.5	0	0	0.5	0.00833333	0	0	0.00833333	Transmembrane protein [Source:UniProtKB/TrEMBL;Acc:C0P275]
WBGene00008172	C48B4.9	FLAMseq	Cele_L4_2_FLAM	117	117	1	0	0	0	0	0	0	0	0	0	0	0	0	0	0	0	0
WBGene00016746	C48B6.10	FLAMseq	Cele_L4_1_FLAM	64	64	2	1	1	0	0	1	1	0	0	0.5	0.5	0	0	0.0078125	0.0078125	0	0	Small integral membrane protein 15 [Source:UniProtKB/TrEMBL;Acc:Q95ZM3]
WBGene00016746	C48B6.10	FLAMseq	Cele_L4_2_FLAM	33	33	1	0	0	0	0	0	0	0	0	0	0	0	0	0	0	0	0	Small integral membrane protein 15 [Source:UniProtKB/TrEMBL;Acc:Q95ZM3]
WBGene00016741	C48B6.3	FLAMseq	Cele_L4_1_FLAM	121	121	1	0	0	0	0	0	0	0	0	0	0	0	0	0	0	0	0	HUWE1-associated protein modifying stress responses [Source:UniProtKB/TrEMBL;Acc:O01512]
WBGene00016741	C48B6.3	FLAMseq	Cele_L4_2_FLAM	61	61	1	0	0	0	0	0	0	0	0	0	0	0	0	0	0	0	0	HUWE1-associated protein modifying stress responses [Source:UniProtKB/TrEMBL;Acc:O01512]
WBGene00016749	C48E7.1	FLAMseq	Cele_L4_1_FLAM	66	99.1111	9	1	1	0	0	5	5	0	0	0.111111	0.111111	0	0	0.00560538	0.00560538	0	0
WBGene00016749	C48E7.1	FLAMseq	Cele_L4_2_FLAM	29	29	1	0	0	0	0	0	0	0	0	0	0	0	0	0	0	0	0
WBGene00016751	C48E7.6	FLAMseq	Cele_L4_1_FLAM	83	83	1	1	1	0	1	4	1	0	3	1	1	0	1	0.0481928	0.0120482	0	0.0361446	FRAS1-related extracellular matrix protein 1 [Source:UniProtKB/TrEMBL;Acc:Q8IG72]
WBGene00016751	C48E7.6	FLAMseq	Cele_L4_2_FLAM	84	84	2	0	0	0	0	0	0	0	0	0	0	0	0	0	0	0	0	FRAS1-related extracellular matrix protein 1 [Source:UniProtKB/TrEMBL;Acc:Q8IG72]
WBGene00008191	C49A1.10	FLAMseq	Cele_L4_1_FLAM	141	141	1	0	0	0	0	0	0	0	0	0	0	0	0	0	0	0	0
WBGene00008191	C49A1.10	FLAMseq	Cele_L4_2_FLAM	70.5	70.5	2	1	0	0	1	1	0	0	1	0.5	0	0	0.5	0.0070922	0	0	0.0070922
WBGene00016758	C49A9.4	FLAMseq	Cele_L4_1_FLAM	42	42	2	0	0	0	0	0	0	0	0	0	0	0	0	0	0	0	0	Cadherin domain-containing protein [Source:UniProtKB/TrEMBL;Acc:O44152]
WBGene00016758	C49A9.4	FLAMseq	Cele_L4_2_FLAM	58	58	2	0	0	0	0	0	0	0	0	0	0	0	0	0	0	0	0	Cadherin domain-containing protein [Source:UniProtKB/TrEMBL;Acc:O44152]
WBGene00016760	C49A9.6	FLAMseq	Cele_L4_2_FLAM	108	108	2	0	0	0	0	0	0	0	0	0	0	0	0	0	0	0	0	FHA domain-containing protein [Source:UniProtKB/TrEMBL;Acc:O44150]
WBGene00016763	C49A9.9	FLAMseq	Cele_L4_2_FLAM	74	74	1	0	0	0	0	0	0	0	0	0	0	0	0	0	0	0	0	FHA domain-containing protein [Source:UniProtKB/TrEMBL;Acc:Q9BKP7]
WBGene00008194	C49C3.4	FLAMseq	Cele_L4_1_FLAM	76.5	79.5	4	0	0	0	0	0	0	0	0	0	0	0	0	0	0	0	0	EGF-like domain-containing protein [Source:UniProtKB/TrEMBL;Acc:A0A0K3ARI2]
WBGene00008194	C49C3.4	FLAMseq	Cele_L4_2_FLAM	64.5	65.5	6	1	1	0	0	1	1	0	0	0.166667	0.166667	0	0	0.00254453	0.00254453	0	0	EGF-like domain-containing protein [Source:UniProtKB/TrEMBL;Acc:A0A0K3ARI2]
WBGene00008198	C49C3.8	FLAMseq	Cele_L4_1_FLAM	24.5	37.75	4	1	0	0	1	1	0	0	1	0.25	0	0	0.25	0.00662252	0	0	0.00662252	SPK domain-containing protein [Source:UniProtKB/TrEMBL;Acc:Q9XUF7]
WBGene00008198	C49C3.8	FLAMseq	Cele_L4_2_FLAM	51	51	1	0	0	0	0	0	0	0	0	0	0	0	0	0	0	0	0	SPK domain-containing protein [Source:UniProtKB/TrEMBL;Acc:Q9XUF7]
WBGene00016765	C49C8.1	FLAMseq	Cele_L4_2_FLAM	81	81	1	0	0	0	0	0	0	0	0	0	0	0	0	0	0	0	0	Protein kinase domain-containing protein [Source:UniProtKB/TrEMBL;Acc:Q18707]
WBGene00008210	C49F5.6	FLAMseq	Cele_L4_1_FLAM	29	29	1	0	0	0	0	0	0	0	0	0	0	0	0	0	0	0	0	Dentin sialophosphoprotein-like [Source:UniProtKB/TrEMBL;Acc:O17684]
WBGene00008211	C49F5.7	FLAMseq	Cele_L4_1_FLAM	45	55	7	1	1	0	0	1	1	0	0	0.142857	0.142857	0	0	0.0025974	0.0025974	0	0	Carrier domain-containing protein [Source:UniProtKB/TrEMBL;Acc:O17685]
WBGene00008211	C49F5.7	FLAMseq	Cele_L4_2_FLAM	31.5	43	20	5	4	1	0	5	4	1	0	0.25	0.2	0.05	0	0.00581395	0.00465116	0.00116279	0	Carrier domain-containing protein [Source:UniProtKB/TrEMBL;Acc:O17685]
WBGene00008213	C49F8.1	FLAMseq	Cele_L4_1_FLAM	138	124.333	3	0	0	0	0	0	0	0	0	0	0	0	0	0	0	0	0	Miff domain-containing protein [Source:UniProtKB/TrEMBL;Acc:Q18710]
WBGene00008213	C49F8.1	FLAMseq	Cele_L4_2_FLAM	85	85	1	0	0	0	0	0	0	0	0	0	0	0	0	0	0	0	0	Miff domain-containing protein [Source:UniProtKB/TrEMBL;Acc:Q18710]
WBGene00008215	C49F8.3	FLAMseq	Cele_L4_1_FLAM	22	22	1	0	0	0	0	0	0	0	0	0	0	0	0	0	0	0	0	DB domain-containing protein [Source:UniProtKB/TrEMBL;Acc:Q18709]
WBGene00008215	C49F8.3	FLAMseq	Cele_L4_2_FLAM	36	36	1	0	0	0	0	0	0	0	0	0	0	0	0	0	0	0	0	DB domain-containing protein [Source:UniProtKB/TrEMBL;Acc:Q18709]
WBGene00016788	C49G7.10	FLAMseq	Cele_L4_1_FLAM	80	83.375	16	4	3	2	2	13	6	2	5	0.25	0.1875	0.125	0.125	0.00974513	0.00449775	0.00149925	0.00374813	Glycosyltransferase family 92 protein [Source:UniProtKB/TrEMBL;Acc:O16222]
WBGene00016788	C49G7.10	FLAMseq	Cele_L4_2_FLAM	86	76.2	15	3	2	0	1	6	5	0	1	0.2	0.133333	0	0.0666667	0.00524934	0.00437445	0	0.000874891	Glycosyltransferase family 92 protein [Source:UniProtKB/TrEMBL;Acc:O16222]
WBGene00077593	C49G7.12	FLAMseq	Cele_L4_1_FLAM	126	126	1	0	0	0	0	0	0	0	0	0	0	0	0	0	0	0	0	Glycosyltransferase family 17 protein [Source:UniProtKB/TrEMBL;Acc:A0A168H3Y9]
WBGene00077593	C49G7.12	FLAMseq	Cele_L4_2_FLAM	84	84	1	0	0	0	0	0	0	0	0	0	0	0	0	0	0	0	0	Glycosyltransferase family 17 protein [Source:UniProtKB/TrEMBL;Acc:A0A168H3Y9]
WBGene00045474	C49G9.2	FLAMseq	Cele_L4_2_FLAM	82	82	1	0	0	0	0	0	0	0	0	0	0	0	0	0	0	0	0
WBGene00016795	C49H3.12	FLAMseq	Cele_L4_1_FLAM	49.5	51.5	4	0	0	0	0	0	0	0	0	0	0	0	0	0	0	0	0
WBGene00016795	C49H3.12	FLAMseq	Cele_L4_2_FLAM	29	40.3333	3	0	0	0	0	0	0	0	0	0	0	0	0	0	0	0	0
WBGene00016790	C49H3.3	FLAMseq	Cele_L4_1_FLAM	71	59.75	4	1	0	0	1	3	0	0	3	0.25	0	0	0.25	0.0125523	0	0	0.0125523	UPF0642 protein YBL028C [Source:UniProtKB/TrEMBL;Acc:Q9GYQ6]
WBGene00016790	C49H3.3	FLAMseq	Cele_L4_2_FLAM	34	40.5714	7	0	0	0	0	0	0	0	0	0	0	0	0	0	0	0	0	UPF0642 protein YBL028C [Source:UniProtKB/TrEMBL;Acc:Q9GYQ6]
WBGene00016797	C50A2.3	FLAMseq	Cele_L4_2_FLAM	151	151	1	0	0	0	0	0	0	0	0	0	0	0	0	0	0	0	0	Ovule protein [Source:UniProtKB/TrEMBL;Acc:U4PF18]
WBGene00008219	C50B6.3	FLAMseq	Cele_L4_1_FLAM	61	61	2	0	0	0	0	0	0	0	0	0	0	0	0	0	0	0	0	DUF3452 domain-containing protein [Source:UniProtKB/TrEMBL;Acc:H2L2E3]
WBGene00008219	C50B6.3	FLAMseq	Cele_L4_2_FLAM	43	43	1	0	0	0	0	0	0	0	0	0	0	0	0	0	0	0	0	DUF3452 domain-containing protein [Source:UniProtKB/TrEMBL;Acc:H2L2E3]
WBGene00008220	C50B6.7	FLAMseq	Cele_L4_2_FLAM	30	30	1	0	0	0	0	0	0	0	0	0	0	0	0	0	0	0	0	Alpha-amylase [Source:UniProtKB/TrEMBL;Acc:P91982]
WBGene00008222	C50B6.9	FLAMseq	Cele_L4_1_FLAM	108	108	1	0	0	0	0	0	0	0	0	0	0	0	0	0	0	0	0	Hydrolase_4 domain-containing protein [Source:UniProtKB/TrEMBL;Acc:O17690]
WBGene00008226	C50B8.4	FLAMseq	Cele_L4_2_FLAM	74	74	1	0	0	0	0	0	0	0	0	0	0	0	0	0	0	0	0	t-SNARE coiled-coil homology domain-containing protein [Source:UniProtKB/TrEMBL;Acc:Q18728]
WBGene00008228	C50B8.6	FLAMseq	Cele_L4_2_FLAM	24	24	1	0	0	0	0	0	0	0	0	0	0	0	0	0	0	0	0
WBGene00016799	C50C3.1	FLAMseq	Cele_L4_1_FLAM	104	104	1	0	0	0	0	0	0	0	0	0	0	0	0	0	0	0	0
WBGene00044420	C50D2.10	FLAMseq	Cele_L4_1_FLAM	101.5	101.5	2	0	0	0	0	0	0	0	0	0	0	0	0	0	0	0	0	Transcriptional regulator [Source:UniProtKB/TrEMBL;Acc:Q4W501]
WBGene00016809	C50D2.6	FLAMseq	Cele_L4_2_FLAM	28	28	1	0	0	0	0	0	0	0	0	0	0	0	0	0	0	0	0	CPG4 domain-containing protein [Source:UniProtKB/TrEMBL;Acc:A0A0K3AQZ6]
WBGene00016810	C50D2.7	FLAMseq	Cele_L4_1_FLAM	47	47	1	0	0	0	0	0	0	0	0	0	0	0	0	0	0	0	0	Probable ADP-dependent glucokinase [Source:UniProtKB/Swiss-Prot;Acc:Q86S40]
WBGene00016812	C50D2.9	FLAMseq	Cele_L4_2_FLAM	64.5	64.5	2	0	0	0	0	0	0	0	0	0	0	0	0	0	0	0	0	PKS_AT domain-containing protein [Source:UniProtKB/TrEMBL;Acc:Q8ITY6]
WBGene00016838	C50F2.4	FLAMseq	Cele_L4_2_FLAM	73	67.6667	3	0	0	0	0	0	0	0	0	0	0	0	0	0	0	0	0
WBGene00016839	C50F2.5	FLAMseq	Cele_L4_1_FLAM	72	72	2	0	0	0	0	0	0	0	0	0	0	0	0	0	0	0	0	Tyrosine-protein phosphatase domain-containing protein [Source:UniProtKB/TrEMBL;Acc:P91179]
WBGene00016839	C50F2.5	FLAMseq	Cele_L4_2_FLAM	100	100	1	0	0	0	0	0	0	0	0	0	0	0	0	0	0	0	0	Tyrosine-protein phosphatase domain-containing protein [Source:UniProtKB/TrEMBL;Acc:P91179]
WBGene00016840	C50F2.7	FLAMseq	Cele_L4_1_FLAM	67.5	67.5	2	0	0	0	0	0	0	0	0	0	0	0	0	0	0	0	0	Sialomucin core protein 24 [Source:UniProtKB/TrEMBL;Acc:P91181]
WBGene00016840	C50F2.7	FLAMseq	Cele_L4_2_FLAM	51	51	1	0	0	0	0	0	0	0	0	0	0	0	0	0	0	0	0	Sialomucin core protein 24 [Source:UniProtKB/TrEMBL;Acc:P91181]
WBGene00008229	C50F4.1	FLAMseq	Cele_L4_1_FLAM	57	64.625	16	3	2	0	1	5	3	0	2	0.1875	0.125	0	0.0625	0.00483559	0.00290135	0	0.00193424	CHK domain-containing protein [Source:UniProtKB/TrEMBL;Acc:Q18739]
WBGene00008229	C50F4.1	FLAMseq	Cele_L4_2_FLAM	56	58.5714	14	4	4	0	0	4	4	0	0	0.285714	0.285714	0	0	0.00487805	0.00487805	0	0	CHK domain-containing protein [Source:UniProtKB/TrEMBL;Acc:Q18739]
WBGene00001910	C50F4.6	FLAMseq	Cele_L4_2_FLAM	55	55	1	0	0	0	0	0	0	0	0	0	0	0	0	0	0	0	0	Cold-shock protein [Source:UniProtKB/TrEMBL;Acc:Q18742]
WBGene00008233	C50F4.8	FLAMseq	Cele_L4_1_FLAM	91	84.4615	13	1	1	0	0	1	1	0	0	0.0769231	0.0769231	0	0	0.000910747	0.000910747	0	0	CPG4 domain-containing protein [Source:UniProtKB/TrEMBL;Acc:Q18743]
WBGene00008233	C50F4.8	FLAMseq	Cele_L4_2_FLAM	70.5	71.5	12	2	1	1	1	3	1	1	1	0.166667	0.0833333	0.0833333	0.0833333	0.0034965	0.0011655	0.0011655	0.0011655	CPG4 domain-containing protein [Source:UniProtKB/TrEMBL;Acc:Q18743]
WBGene00008255	C51E3.10	FLAMseq	Cele_L4_1_FLAM	34	43.7143	7	0	0	0	0	0	0	0	0	0	0	0	0	0	0	0	0	DUF3149 domain-containing protein [Source:UniProtKB/TrEMBL;Acc:Q7YTP7]
WBGene00008255	C51E3.10	FLAMseq	Cele_L4_2_FLAM	83	83.3333	3	0	0	0	0	0	0	0	0	0	0	0	0	0	0	0	0	DUF3149 domain-containing protein [Source:UniProtKB/TrEMBL;Acc:Q7YTP7]
WBGene00008254	C51E3.9	FLAMseq	Cele_L4_1_FLAM	50.5	63.5714	14	1	1	0	0	3	3	0	0	0.0714286	0.0714286	0	0	0.00337079	0.00337079	0	0	Methyltransf_11 domain-containing protein [Source:UniProtKB/TrEMBL;Acc:G3MU39]
WBGene00008254	C51E3.9	FLAMseq	Cele_L4_2_FLAM	53.5	60.875	16	1	0	0	1	1	0	0	1	0.0625	0	0	0.0625	0.00102669	0	0	0.00102669	Methyltransf_11 domain-containing protein [Source:UniProtKB/TrEMBL;Acc:G3MU39]
WBGene00016874	C52B11.5	FLAMseq	Cele_L4_1_FLAM	78.5	78.75	4	1	1	0	0	4	4	0	0	0.25	0.25	0	0	0.0126984	0.0126984	0	0	NF-kappa-B inhibitor-interacting Ras-like protein 1 [Source:UniProtKB/TrEMBL;Acc:Q18773]
WBGene00016874	C52B11.5	FLAMseq	Cele_L4_2_FLAM	100	108.25	4	2	0	0	2	2	0	0	2	0.5	0	0	0.5	0.00461894	0	0	0.00461894	NF-kappa-B inhibitor-interacting Ras-like protein 1 [Source:UniProtKB/TrEMBL;Acc:Q18773]
WBGene00016867	C52B9.4	FLAMseq	Cele_L4_1_FLAM	151	151	1	0	0	0	0	0	0	0	0	0	0	0	0	0	0	0	0	Transmembrane protein 87A [Source:UniProtKB/TrEMBL;Acc:Q22938]
WBGene00016883	C52E2.4	FLAMseq	Cele_L4_2_FLAM	38	38	1	0	0	0	0	0	0	0	0	0	0	0	0	0	0	0	0	F-box domain-containing protein [Source:UniProtKB/TrEMBL;Acc:Q95Y49]
WBGene00008259	C52E4.7	FLAMseq	Cele_L4_2_FLAM	82	82	1	0	0	0	0	0	0	0	0	0	0	0	0	0	0	0	0	Histidine kinase [Source:UniProtKB/TrEMBL;Acc:Q18784]
WBGene00008260	C52G5.2	FLAMseq	Cele_L4_1_FLAM	65.5	61	4	0	0	0	0	0	0	0	0	0	0	0	0	0	0	0	0	THAP4_heme-bd domain-containing protein [Source:UniProtKB/TrEMBL;Acc:Q18793]
WBGene00008260	C52G5.2	FLAMseq	Cele_L4_2_FLAM	98	99.2	5	1	1	0	0	2	2	0	0	0.2	0.2	0	0	0.00403226	0.00403226	0	0	THAP4_heme-bd domain-containing protein [Source:UniProtKB/TrEMBL;Acc:Q18793]
WBGene00008270	C53A5.13	FLAMseq	Cele_L4_1_FLAM	91	84.6667	3	2	1	0	1	4	1	0	3	0.666667	0.333333	0	0.333333	0.015748	0.00393701	0	0.011811	Fibronectin type-III domain-containing protein [Source:UniProtKB/TrEMBL;Acc:D5MCT9]
WBGene00008270	C53A5.13	FLAMseq	Cele_L4_2_FLAM	53	53	1	0	0	0	0	0	0	0	0	0	0	0	0	0	0	0	0	Fibronectin type-III domain-containing protein [Source:UniProtKB/TrEMBL;Acc:D5MCT9]
WBGene00194707	C53A5.17	FLAMseq	Cele_L4_1_FLAM	60	60	1	0	0	0	0	0	0	0	0	0	0	0	0	0	0	0	0	tRNA (guanine(37)-N1)-methyltransferase [Source:UniProtKB/Swiss-Prot;Acc:A8WHT1]
WBGene00194707	C53A5.17	FLAMseq	Cele_L4_2_FLAM	125	125	1	1	1	0	0	2	2	0	0	1	1	0	0	0.016	0.016	0	0	tRNA (guanine(37)-N1)-methyltransferase [Source:UniProtKB/Swiss-Prot;Acc:A8WHT1]
WBGene00008273	C53B4.3	FLAMseq	Cele_L4_1_FLAM	59.5	59.5	2	1	1	0	0	1	1	0	0	0.5	0.5	0	0	0.00840336	0.00840336	0	0	MFS domain-containing protein [Source:UniProtKB/TrEMBL;Acc:Q18797]
WBGene00008273	C53B4.3	FLAMseq	Cele_L4_2_FLAM	29	29	1	0	0	0	0	0	0	0	0	0	0	0	0	0	0	0	0	MFS domain-containing protein [Source:UniProtKB/TrEMBL;Acc:Q18797]
WBGene00016893	C53B7.2	FLAMseq	Cele_L4_2_FLAM	112	112	1	1	1	0	1	3	2	0	1	1	1	0	1	0.0267857	0.0178571	0	0.00892857	TIL domain-containing protein [Source:UniProtKB/TrEMBL;Acc:Q18805]
WBGene00016894	C53B7.3	FLAMseq	Cele_L4_1_FLAM	64	66.7045	88	7	4	1	2	10	5	1	4	0.0795455	0.0454545	0.0113636	0.0227273	0.00170358	0.000851789	0.000170358	0.000681431	Keratin-associated protein 21-1-like [Source:UniProtKB/TrEMBL;Acc:A8WFK2]
WBGene00016894	C53B7.3	FLAMseq	Cele_L4_2_FLAM	57	64.4216	102	15	9	5	6	22	9	6	7	0.147059	0.0882353	0.0490196	0.0588235	0.00334804	0.00136965	0.000913103	0.00106529	Keratin-associated protein 21-1-like [Source:UniProtKB/TrEMBL;Acc:A8WFK2]
WBGene00016906	C53D5.5	FLAMseq	Cele_L4_1_FLAM	26	26	1	0	0	0	0	0	0	0	0	0	0	0	0	0	0	0	0	Gamma-glutamyltranspeptidase 1 [Source:UniProtKB/TrEMBL;Acc:Q9N5V4]
WBGene00016906	C53D5.5	FLAMseq	Cele_L4_2_FLAM	33.5	33.5	2	0	0	0	0	0	0	0	0	0	0	0	0	0	0	0	0	Gamma-glutamyltranspeptidase 1 [Source:UniProtKB/TrEMBL;Acc:Q9N5V4]
WBGene00023424	C53D6.10	FLAMseq	Cele_L4_1_FLAM	62	62	1	0	0	0	0	0	0	0	0	0	0	0	0	0	0	0	0
WBGene00044241	C53D6.11	FLAMseq	Cele_L4_2_FLAM	33	33	1	0	0	0	0	0	0	0	0	0	0	0	0	0	0	0	0	XK-related protein [Source:UniProtKB/TrEMBL;Acc:Q565A7]
WBGene00008283	C53D6.6	FLAMseq	Cele_L4_2_FLAM	116	116	1	0	0	0	0	0	0	0	0	0	0	0	0	0	0	0	0	Dimer_Tnp_hAT domain-containing protein [Source:UniProtKB/TrEMBL;Acc:Q18809]
WBGene00008284	C53D6.7	FLAMseq	Cele_L4_1_FLAM	49	49	1	0	0	0	0	0	0	0	0	0	0	0	0	0	0	0	0	Galectin [Source:UniProtKB/TrEMBL;Acc:Q18813]
WBGene00008284	C53D6.7	FLAMseq	Cele_L4_2_FLAM	22	27.6667	3	0	0	0	0	0	0	0	0	0	0	0	0	0	0	0	0	Galectin [Source:UniProtKB/TrEMBL;Acc:Q18813]
WBGene00016907	C53H9.2	FLAMseq	Cele_L4_1_FLAM	92.5	102.5	4	1	1	0	1	3	2	0	1	0.25	0.25	0	0.25	0.00731707	0.00487805	0	0.00243902	CP-type G domain-containing protein [Source:UniProtKB/TrEMBL;Acc:O01826]
WBGene00016907	C53H9.2	FLAMseq	Cele_L4_2_FLAM	62	62	2	1	1	0	0	1	1	0	0	0.5	0.5	0	0	0.00806452	0.00806452	0	0	CP-type G domain-containing protein [Source:UniProtKB/TrEMBL;Acc:O01826]
WBGene00008288	C54C6.6	FLAMseq	Cele_L4_1_FLAM	43	43	1	0	0	0	0	0	0	0	0	0	0	0	0	0	0	0	0	Cilia- and flagella-associated protein 20 [Source:UniProtKB/Swiss-Prot;Acc:Q86D25]
WBGene00016914	C54D1.7	FLAMseq	Cele_L4_1_FLAM	32	32	1	0	0	0	0	0	0	0	0	0	0	0	0	0	0	0	0	Antimicrobial peptide [Source:UniProtKB/TrEMBL;Acc:Q8MQ96]
WBGene00008304	C54D10.10	FLAMseq	Cele_L4_1_FLAM	58	58	1	0	0	0	0	0	0	0	0	0	0	0	0	0	0	0	0	Kunitz/Bovine pancreatic trypsin inhibitor domain protein [Source:UniProtKB/TrEMBL;Acc:G5EBJ3]
WBGene00045400	C54D10.13	FLAMseq	Cele_L4_1_FLAM	45	45	1	0	0	0	0	0	0	0	0	0	0	0	0	0	0	0	0	Toxin_TOLIP domain-containing protein [Source:UniProtKB/TrEMBL;Acc:A5JYT8]
WBGene00045400	C54D10.13	FLAMseq	Cele_L4_2_FLAM	87	87	1	0	0	0	0	0	0	0	0	0	0	0	0	0	0	0	0	Toxin_TOLIP domain-containing protein [Source:UniProtKB/TrEMBL;Acc:A5JYT8]
WBGene00008298	C54D10.3	FLAMseq	Cele_L4_2_FLAM	36	46.75	4	0	0	0	0	0	0	0	0	0	0	0	0	0	0	0	0	ShTK domain protein [Source:UniProtKB/TrEMBL;Acc:Q18827]
WBGene00008303	C54D10.9	FLAMseq	Cele_L4_1_FLAM	90.5	90.5	2	0	0	0	0	0	0	0	0	0	0	0	0	0	0	0	0
WBGene00016920	C54E4.5	FLAMseq	Cele_L4_1_FLAM	28	28	1	0	0	0	0	0	0	0	0	0	0	0	0	0	0	0	0	Inositol oxygenase [Source:UniProtKB/TrEMBL;Acc:Q65CM5]
WBGene00016920	C54E4.5	FLAMseq	Cele_L4_2_FLAM	95	95	1	0	0	0	0	0	0	0	0	0	0	0	0	0	0	0	0	Inositol oxygenase [Source:UniProtKB/TrEMBL;Acc:Q65CM5]
WBGene00008318	C54G4.9	FLAMseq	Cele_L4_1_FLAM	76.5	76.5	2	0	0	0	0	0	0	0	0	0	0	0	0	0	0	0	0	RAP domain-containing protein [Source:UniProtKB/TrEMBL;Acc:Q18854]
WBGene00008323	C55A1.6	FLAMseq	Cele_L4_2_FLAM	115	115	1	0	0	0	0	0	0	0	0	0	0	0	0	0	0	0	0	Secreted protein [Source:UniProtKB/TrEMBL;Acc:O17712]
WBGene00008339	C55A6.10	FLAMseq	Cele_L4_1_FLAM	48.5	55.75	4	1	0	0	1	1	0	0	1	0.25	0	0	0.25	0.0044843	0	0	0.0044843	NARG2_C domain-containing protein [Source:UniProtKB/TrEMBL;Acc:A0A486WVH5]
WBGene00008339	C55A6.10	FLAMseq	Cele_L4_2_FLAM	57	64.6667	3	0	0	0	0	0	0	0	0	0	0	0	0	0	0	0	0	NARG2_C domain-containing protein [Source:UniProtKB/TrEMBL;Acc:A0A486WVH5]
WBGene00044019	C55A6.12	FLAMseq	Cele_L4_1_FLAM	34	34	2	0	0	0	0	0	0	0	0	0	0	0	0	0	0	0	0	DUF1794 domain-containing protein [Source:UniProtKB/TrEMBL;Acc:N1NVC0]
WBGene00008333	C55A6.4	FLAMseq	Cele_L4_1_FLAM	100	89.5	4	2	0	1	1	3	0	2	1	0.5	0	0.25	0.25	0.00837989	0	0.00558659	0.0027933	C-factor [Source:UniProtKB/TrEMBL;Acc:P90779]
WBGene00008333	C55A6.4	FLAMseq	Cele_L4_2_FLAM	92	80.3333	3	0	0	0	0	0	0	0	0	0	0	0	0	0	0	0	0	C-factor [Source:UniProtKB/TrEMBL;Acc:P90779]
WBGene00008335	C55A6.6	FLAMseq	Cele_L4_2_FLAM	95	95	1	0	0	0	0	0	0	0	0	0	0	0	0	0	0	0	0	C-factor [Source:UniProtKB/TrEMBL;Acc:O17721]
WBGene00008336	C55A6.7	FLAMseq	Cele_L4_1_FLAM	50.5	50.5	2	0	0	0	0	0	0	0	0	0	0	0	0	0	0	0	0	NAD(P)-binding protein [Source:UniProtKB/TrEMBL;Acc:P90781]
WBGene00008336	C55A6.7	FLAMseq	Cele_L4_2_FLAM	83	88.3333	3	0	0	0	0	0	0	0	0	0	0	0	0	0	0	0	0	NAD(P)-binding protein [Source:UniProtKB/TrEMBL;Acc:P90781]
WBGene00016939	C55B6.1	FLAMseq	Cele_L4_2_FLAM	112	112	1	1	1	0	0	4	4	0	0	1	1	0	0	0.0357143	0.0357143	0	0	FGGY_C domain-containing protein [Source:UniProtKB/TrEMBL;Acc:Q65ZG2]
WBGene00016942	C55B7.3	FLAMseq	Cele_L4_1_FLAM	99	106.4	5	0	0	0	0	0	0	0	0	0	0	0	0	0	0	0	0	Tyrosine-protein phosphatase [Source:UniProtKB/TrEMBL;Acc:Q966M2]
WBGene00016942	C55B7.3	FLAMseq	Cele_L4_2_FLAM	77.5	76.25	4	1	1	0	0	1	1	0	0	0.25	0.25	0	0	0.00327869	0.00327869	0	0	Tyrosine-protein phosphatase [Source:UniProtKB/TrEMBL;Acc:Q966M2]
WBGene00016953	C55C3.3	FLAMseq	Cele_L4_2_FLAM	122	122	1	0	0	0	0	0	0	0	0	0	0	0	0	0	0	0	0	Prion-like-(Q/N-rich)-domain-bearing protein [Source:UniProtKB/TrEMBL;Acc:Q18866]
WBGene00008343	C56A3.4	FLAMseq	Cele_L4_1_FLAM	89	85.4	5	0	0	0	0	0	0	0	0	0	0	0	0	0	0	0	0	RING-type domain-containing protein [Source:UniProtKB/TrEMBL;Acc:B5U8M8]
WBGene00008343	C56A3.4	FLAMseq	Cele_L4_2_FLAM	81.5	81.5	2	0	0	0	0	0	0	0	0	0	0	0	0	0	0	0	0	RING-type domain-containing protein [Source:UniProtKB/TrEMBL;Acc:B5U8M8]
WBGene00008345	C56A3.6	FLAMseq	Cele_L4_1_FLAM	91.5	91.5	2	0	0	0	0	0	0	0	0	0	0	0	0	0	0	0	0	Calcium uptake protein 3, mitochondrial [Source:UniProtKB/TrEMBL;Acc:D9N139]
WBGene00008345	C56A3.6	FLAMseq	Cele_L4_2_FLAM	97	102.667	3	1	0	0	1	2	0	0	2	0.333333	0	0	0.333333	0.00649351	0	0	0.00649351	Calcium uptake protein 3, mitochondrial [Source:UniProtKB/TrEMBL;Acc:D9N139]
WBGene00016964	C56C10.7	FLAMseq	Cele_L4_1_FLAM	78	78	2	0	0	0	0	0	0	0	0	0	0	0	0	0	0	0	0	Probable trafficking protein particle complex subunit 13 homolog [Source:UniProtKB/Swiss-Prot;Acc:Q95QQ2]
WBGene00016964	C56C10.7	FLAMseq	Cele_L4_2_FLAM	83	83	2	0	0	0	0	0	0	0	0	0	0	0	0	0	0	0	0	Probable trafficking protein particle complex subunit 13 homolog [Source:UniProtKB/Swiss-Prot;Acc:Q95QQ2]
WBGene00016965	C56C10.9	FLAMseq	Cele_L4_1_FLAM	166	166	1	0	0	0	0	0	0	0	0	0	0	0	0	0	0	0	0	45 kDa calcium-binding protein [Source:UniProtKB/TrEMBL;Acc:Q18887]
WBGene00016983	C56G2.15	FLAMseq	Cele_L4_1_FLAM	27	27	1	0	0	0	0	0	0	0	0	0	0	0	0	0	0	0	0	N-acetyltransferase domain-containing protein [Source:UniProtKB/TrEMBL;Acc:Q09518]
WBGene00016983	C56G2.15	FLAMseq	Cele_L4_2_FLAM	61	61	2	0	0	0	0	0	0	0	0	0	0	0	0	0	0	0	0	N-acetyltransferase domain-containing protein [Source:UniProtKB/TrEMBL;Acc:Q09518]
WBGene00016980	C56G2.5	FLAMseq	Cele_L4_1_FLAM	27	27	1	0	0	0	0	0	0	0	0	0	0	0	0	0	0	0	0	Non-specific serine/threonine protein kinase [Source:UniProtKB/TrEMBL;Acc:G4S4W1]
WBGene00008348	C56G7.3	FLAMseq	Cele_L4_2_FLAM	48	48	1	0	0	0	0	0	0	0	0	0	0	0	0	0	0	0	0	ELMO domain-containing protein C56G7.3 [Source:UniProtKB/Swiss-Prot;Acc:Q09292]
WBGene00016987	CC8.2	FLAMseq	Cele_L4_1_FLAM	77.5	77.5	2	1	1	0	0	1	1	0	0	0.5	0.5	0	0	0.00645161	0.00645161	0	0	Protein phosphatase 1 regulatory subunit [Source:UniProtKB/TrEMBL;Acc:H2KZH6]
WBGene00016988	CD4.1	FLAMseq	Cele_L4_1_FLAM	83	83	2	1	1	0	0	1	1	0	0	0.5	0.5	0	0	0.0060241	0.0060241	0	0	Transmembrane protein 119 [Source:UniProtKB/TrEMBL;Acc:A3KFE1]
WBGene00016988	CD4.1	FLAMseq	Cele_L4_2_FLAM	64	64	2	1	1	0	0	5	5	0	0	0.5	0.5	0	0	0.0390625	0.0390625	0	0	Transmembrane protein 119 [Source:UniProtKB/TrEMBL;Acc:A3KFE1]
WBGene00016993	CD4.8	FLAMseq	Cele_L4_1_FLAM	85	85	1	1	0	0	1	1	0	0	1	1	0	0	1	0.0117647	0	0	0.0117647	SPK domain-containing protein [Source:UniProtKB/TrEMBL;Acc:O61192]
WBGene00016996	D1005.2	FLAMseq	Cele_L4_1_FLAM	82.5	82.5	2	1	1	0	0	3	3	0	0	0.5	0.5	0	0	0.0181818	0.0181818	0	0	UTP--glucose-1-phosphate uridylyltransferase [Source:UniProtKB/TrEMBL;Acc:Q18910]
WBGene00016998	D1005.4	FLAMseq	Cele_L4_1_FLAM	54.5	54.5	2	1	0	0	1	1	0	0	1	0.5	0	0	0.5	0.00917431	0	0	0.00917431	Activin_recp domain-containing protein [Source:UniProtKB/TrEMBL;Acc:Q18913]
WBGene00016998	D1005.4	FLAMseq	Cele_L4_2_FLAM	48.5	48.75	4	0	0	0	0	0	0	0	0	0	0	0	0	0	0	0	0	Activin_recp domain-containing protein [Source:UniProtKB/TrEMBL;Acc:Q18913]
WBGene00017007	D1007.10	FLAMseq	Cele_L4_1_FLAM	58	58	2	2	1	2	0	4	2	2	0	1	0.5	1	0	0.0344828	0.0172414	0.0172414	0	7TM_GPCR_Srx domain-containing protein [Source:UniProtKB/TrEMBL;Acc:H2KZB4]
WBGene00017017	D1014.4	FLAMseq	Cele_L4_1_FLAM	32	32	1	0	0	0	0	0	0	0	0	0	0	0	0	0	0	0	0	t-SNARE coiled-coil homology domain-containing protein [Source:UniProtKB/TrEMBL;Acc:Q18922]
WBGene00017023	D1022.4	FLAMseq	Cele_L4_1_FLAM	67	62.8235	17	4	3	1	0	4	3	1	0	0.235294	0.176471	0.0588235	0	0.00374532	0.00280899	0.00093633	0	DLH domain-containing protein [Source:UniProtKB/TrEMBL;Acc:Q18926]
WBGene00017023	D1022.4	FLAMseq	Cele_L4_2_FLAM	53.5	63.5	14	3	0	1	3	5	0	1	4	0.214286	0	0.0714286	0.214286	0.0056243	0	0.00112486	0.00449944	DLH domain-containing protein [Source:UniProtKB/TrEMBL;Acc:Q18926]
WBGene00017031	D1044.6	FLAMseq	Cele_L4_1_FLAM	112	112	1	0	0	0	0	0	0	0	0	0	0	0	0	0	0	0	0
WBGene00017031	D1044.6	FLAMseq	Cele_L4_2_FLAM	83.5	83.5	2	0	0	0	0	0	0	0	0	0	0	0	0	0	0	0	0
WBGene00017032	D1044.7	FLAMseq	Cele_L4_1_FLAM	71	71	1	0	0	0	0	0	0	0	0	0	0	0	0	0	0	0	0	CC domain-containing protein [Source:UniProtKB/TrEMBL;Acc:Q95QP8]
WBGene00008363	D1046.2	FLAMseq	Cele_L4_2_FLAM	62.5	62.5	2	1	0	0	1	2	0	0	2	0.5	0	0	0.5	0.016	0	0	0.016	C2H2-type domain-containing protein [Source:UniProtKB/TrEMBL;Acc:Q18933]
WBGene00008368	D1053.3	FLAMseq	Cele_L4_2_FLAM	76	76	1	0	0	0	0	0	0	0	0	0	0	0	0	0	0	0	0	Ras family protein [Source:UniProtKB/TrEMBL;Acc:Q18940]
WBGene00008370	D1054.1	FLAMseq	Cele_L4_1_FLAM	42	42	1	1	1	0	0	1	1	0	0	1	1	0	0	0.0238095	0.0238095	0	0	PNPLA domain-containing protein [Source:UniProtKB/TrEMBL;Acc:Q18948]
WBGene00008370	D1054.1	FLAMseq	Cele_L4_2_FLAM	44	44	2	0	0	0	0	0	0	0	0	0	0	0	0	0	0	0	0	PNPLA domain-containing protein [Source:UniProtKB/TrEMBL;Acc:Q18948]
WBGene00008371	D1054.3	FLAMseq	Cele_L4_1_FLAM	115.5	115.5	2	1	0	0	1	2	0	0	2	0.5	0	0	0.5	0.00865801	0	0	0.00865801	SGS domain-containing protein [Source:UniProtKB/TrEMBL;Acc:Q18949]
WBGene00008375	D1054.8	FLAMseq	Cele_L4_1_FLAM	48.5	68.625	8	3	2	2	1	6	3	2	1	0.375	0.25	0.25	0.125	0.010929	0.00546448	0.00364299	0.00182149	NAD(P)-binding protein [Source:UniProtKB/TrEMBL;Acc:Q18946]
WBGene00008375	D1054.8	FLAMseq	Cele_L4_2_FLAM	31	46.5385	13	0	0	0	0	0	0	0	0	0	0	0	0	0	0	0	0	NAD(P)-binding protein [Source:UniProtKB/TrEMBL;Acc:Q18946]
WBGene00017037	D1069.3	FLAMseq	Cele_L4_2_FLAM	62	62	1	0	0	0	0	0	0	0	0	0	0	0	0	0	0	0	0	COP9 signalosome complex subunit 3 [Source:UniProtKB/TrEMBL;Acc:Q6A586]
WBGene00008381	D1081.3	FLAMseq	Cele_L4_1_FLAM	64	64	1	0	0	0	0	0	0	0	0	0	0	0	0	0	0	0	0	Peptidase S1 domain-containing protein [Source:UniProtKB/TrEMBL;Acc:Q18956]
WBGene00008383	D1081.5	FLAMseq	Cele_L4_1_FLAM	52	52	1	0	0	0	0	0	0	0	0	0	0	0	0	0	0	0	0	CARMIL_C domain-containing protein [Source:UniProtKB/TrEMBL;Acc:Q18958]
WBGene00044080	D1086.10	FLAMseq	Cele_L4_1_FLAM	72.5	78.5	6	1	0	0	1	1	0	0	1	0.166667	0	0	0.166667	0.00212314	0	0	0.00212314	DUF281 domain-containing protein [Source:UniProtKB/TrEMBL;Acc:B1Q273]
WBGene00044080	D1086.10	FLAMseq	Cele_L4_2_FLAM	69	64.5625	16	2	1	0	1	2	1	0	1	0.125	0.0625	0	0.0625	0.00193611	0.000968054	0	0.000968054	DUF281 domain-containing protein [Source:UniProtKB/TrEMBL;Acc:B1Q273]
WBGene00044082	D1086.12	FLAMseq	Cele_L4_1_FLAM	75.5	91.75	16	1	0	1	0	1	0	1	0	0.0625	0	0.0625	0	0.000681199	0	0.000681199	0
WBGene00044082	D1086.12	FLAMseq	Cele_L4_2_FLAM	61	60.5833	12	0	0	0	0	0	0	0	0	0	0	0	0	0	0	0	0
WBGene00045355	D1086.17	FLAMseq	Cele_L4_1_FLAM	55	55	2	0	0	0	0	0	0	0	0	0	0	0	0	0	0	0	0	Lipoprotein [Source:UniProtKB/TrEMBL;Acc:A4UVL1]
WBGene00045355	D1086.17	FLAMseq	Cele_L4_2_FLAM	88	77.4	5	0	0	0	0	0	0	0	0	0	0	0	0	0	0	0	0	Lipoprotein [Source:UniProtKB/TrEMBL;Acc:A4UVL1]
WBGene00008390	D1086.3	FLAMseq	Cele_L4_1_FLAM	72	74.8605	43	5	2	1	2	6	3	1	2	0.116279	0.0465116	0.0232558	0.0465116	0.00186393	0.000931966	0.000310655	0.000621311	DUF19 domain-containing protein [Source:UniProtKB/TrEMBL;Acc:O17725]
WBGene00008390	D1086.3	FLAMseq	Cele_L4_2_FLAM	61	64.0154	65	6	2	3	2	11	3	4	4	0.0923077	0.0307692	0.0461538	0.0307692	0.0026436	0.000720981	0.000961307	0.000961307	DUF19 domain-containing protein [Source:UniProtKB/TrEMBL;Acc:O17725]
WBGene00008392	D1086.5	FLAMseq	Cele_L4_1_FLAM	204	204	1	1	1	0	1	2	1	0	1	1	1	0	1	0.00980392	0.00490196	0	0.00490196	DUF19 domain-containing protein [Source:UniProtKB/TrEMBL;Acc:O17728]
WBGene00008395	D1086.8	FLAMseq	Cele_L4_1_FLAM	98	98	1	0	0	0	0	0	0	0	0	0	0	0	0	0	0	0	0	DUF19 domain-containing protein [Source:UniProtKB/TrEMBL;Acc:E1B6V3]
WBGene00008395	D1086.8	FLAMseq	Cele_L4_2_FLAM	95	95	2	0	0	0	0	0	0	0	0	0	0	0	0	0	0	0	0	DUF19 domain-containing protein [Source:UniProtKB/TrEMBL;Acc:E1B6V3]
WBGene00008399	D2005.4	FLAMseq	Cele_L4_2_FLAM	45	45	1	0	0	0	0	0	0	0	0	0	0	0	0	0	0	0	0	TPR_REGION domain-containing protein [Source:UniProtKB/TrEMBL;Acc:Q93410]
WBGene00008401	D2005.6	FLAMseq	Cele_L4_1_FLAM	26	26	1	0	0	0	0	0	0	0	0	0	0	0	0	0	0	0	0	MARVEL domain-containing protein [Source:UniProtKB/TrEMBL;Acc:Q93411]
WBGene00086551	D2005.7	FLAMseq	Cele_L4_1_FLAM	22	22	1	0	0	0	0	0	0	0	0	0	0	0	0	0	0	0	0	NAM-associated domain-containing protein [Source:UniProtKB/TrEMBL;Acc:B3WFW4]
WBGene00017048	D2021.4	FLAMseq	Cele_L4_1_FLAM	210	210	1	0	0	0	0	0	0	0	0	0	0	0	0	0	0	0	0	Thioesterase [Source:UniProtKB/TrEMBL;Acc:H2KYE8]
WBGene00014300	D2023.1	FLAMseq	Cele_L4_1_FLAM	87.5	87.5	2	0	0	0	0	0	0	0	0	0	0	0	0	0	0	0	0	Cytochrome b5 heme-binding domain-containing protein [Source:UniProtKB/TrEMBL;Acc:D1MN82]
WBGene00014300	D2023.1	FLAMseq	Cele_L4_2_FLAM	74	74	2	0	0	0	0	0	0	0	0	0	0	0	0	0	0	0	0	Cytochrome b5 heme-binding domain-containing protein [Source:UniProtKB/TrEMBL;Acc:D1MN82]
WBGene00008407	D2023.3	FLAMseq	Cele_L4_2_FLAM	29	29	1	0	0	0	0	0	0	0	0	0	0	0	0	0	0	0	0	C2 domain-containing protein [Source:UniProtKB/TrEMBL;Acc:E0AHC8]
WBGene00008408	D2023.4	FLAMseq	Cele_L4_1_FLAM	26	26	1	0	0	0	0	0	0	0	0	0	0	0	0	0	0	0	0	Thialysine N-epsilon-acetyltransferase [Source:UniProtKB/Swiss-Prot;Acc:O17731]
WBGene00008408	D2023.4	FLAMseq	Cele_L4_2_FLAM	45	61.7143	7	2	0	1	2	4	0	1	3	0.285714	0	0.142857	0.285714	0.00925926	0	0.00231481	0.00694444	Thialysine N-epsilon-acetyltransferase [Source:UniProtKB/Swiss-Prot;Acc:O17731]
WBGene00008410	D2023.6	FLAMseq	Cele_L4_1_FLAM	80.5	81.5	4	1	1	0	0	1	1	0	0	0.25	0.25	0	0	0.00306748	0.00306748	0	0	ABC1 domain-containing protein [Source:UniProtKB/TrEMBL;Acc:O17735]
WBGene00008410	D2023.6	FLAMseq	Cele_L4_2_FLAM	47	50.3333	3	2	1	1	0	2	1	1	0	0.666667	0.333333	0.333333	0	0.013245	0.00662252	0.00662252	0	ABC1 domain-containing protein [Source:UniProtKB/TrEMBL;Acc:O17735]
WBGene00017050	D2024.1	FLAMseq	Cele_L4_2_FLAM	96	96	1	0	0	0	0	0	0	0	0	0	0	0	0	0	0	0	0	Protein kinase domain-containing protein [Source:UniProtKB/TrEMBL;Acc:Q18976]
WBGene00008420	D2030.11	FLAMseq	Cele_L4_2_FLAM	58.5	58.5	2	0	0	0	0	0	0	0	0	0	0	0	0	0	0	0	0	Centromere/kinetochore protein zw10 homolog [Source:UniProtKB/TrEMBL;Acc:Q8MQ89]
WBGene00008421	D2030.12	FLAMseq	Cele_L4_1_FLAM	35	52	3	1	1	0	0	2	2	0	0	0.333333	0.333333	0	0	0.0128205	0.0128205	0	0	DUF4129 domain-containing protein [Source:UniProtKB/TrEMBL;Acc:Q7YTQ0]
WBGene00008421	D2030.12	FLAMseq	Cele_L4_2_FLAM	78	78	1	0	0	0	0	0	0	0	0	0	0	0	0	0	0	0	0	DUF4129 domain-containing protein [Source:UniProtKB/TrEMBL;Acc:Q7YTQ0]
WBGene00008412	D2030.2	FLAMseq	Cele_L4_1_FLAM	115.5	116.5	6	0	0	0	0	0	0	0	0	0	0	0	0	0	0	0	0	ATP-dependent Clp protease ATP-binding subunit clpX-like, mitochondrial [Source:UniProtKB/TrEMBL;Acc:P90788]
WBGene00008412	D2030.2	FLAMseq	Cele_L4_2_FLAM	101.5	103.5	4	2	2	0	0	2	2	0	0	0.5	0.5	0	0	0.00483092	0.00483092	0	0	ATP-dependent Clp protease ATP-binding subunit clpX-like, mitochondrial [Source:UniProtKB/TrEMBL;Acc:P90788]
WBGene00008413	D2030.3	FLAMseq	Cele_L4_2_FLAM	52	52	1	0	0	0	0	0	0	0	0	0	0	0	0	0	0	0	0	Fanconi anemia group I protein [Source:UniProtKB/TrEMBL;Acc:P90790]
WBGene00008414	D2030.4	FLAMseq	Cele_L4_2_FLAM	66.5	66.5	2	0	0	0	0	0	0	0	0	0	0	0	0	0	0	0	0	NADH dehydrogenase [ubiquinone] 1 beta subcomplex subunit 7 [Source:UniProtKB/Swiss-Prot;Acc:P90789]
WBGene00008418	D2030.8	FLAMseq	Cele_L4_1_FLAM	78.5	78.5	2	1	0	0	1	1	0	0	1	0.5	0	0	0.5	0.00636943	0	0	0.00636943	PC-esterase domain-containing protein 1B [Source:UniProtKB/TrEMBL;Acc:P90793]
WBGene00008425	D2045.8	FLAMseq	Cele_L4_1_FLAM	47	47	2	0	0	0	0	0	0	0	0	0	0	0	0	0	0	0	0	BTB domain-containing protein [Source:UniProtKB/TrEMBL;Acc:Q18986]
WBGene00008425	D2045.8	FLAMseq	Cele_L4_2_FLAM	121	121	3	0	0	0	0	0	0	0	0	0	0	0	0	0	0	0	0	BTB domain-containing protein [Source:UniProtKB/TrEMBL;Acc:Q18986]
WBGene00008426	D2045.9	FLAMseq	Cele_L4_1_FLAM	59	59	1	0	0	0	0	0	0	0	0	0	0	0	0	0	0	0	0	Glycosyltransferase 25 family member [Source:UniProtKB/TrEMBL;Acc:Q18989]
WBGene00017056	D2062.4	FLAMseq	Cele_L4_1_FLAM	109.5	109.5	2	1	0	1	1	4	0	2	2	0.5	0	0.5	0.5	0.0182648	0	0.00913242	0.00913242	Histidine kinase [Source:UniProtKB/TrEMBL;Acc:H2KZJ4]
WBGene00017060	D2063.1	FLAMseq	Cele_L4_1_FLAM	40	40	1	0	0	0	0	0	0	0	0	0	0	0	0	0	0	0	0	PKS_ER domain-containing protein [Source:UniProtKB/TrEMBL;Acc:Q9UAT1]
WBGene00008434	D2089.3	FLAMseq	Cele_L4_2_FLAM	22	22	1	0	0	0	0	0	0	0	0	0	0	0	0	0	0	0	0	Secreted protein [Source:UniProtKB/TrEMBL;Acc:Q18998]
WBGene00017065	D2092.4	FLAMseq	Cele_L4_1_FLAM	74	76.7727	22	0	0	0	0	0	0	0	0	0	0	0	0	0	0	0	0	Thioredoxin domain-containing protein [Source:UniProtKB/TrEMBL;Acc:P91194]
WBGene00017065	D2092.4	FLAMseq	Cele_L4_2_FLAM	70.5	64.7	20	3	0	2	1	3	0	2	1	0.15	0	0.1	0.05	0.00231839	0	0.0015456	0.000772798	Thioredoxin domain-containing protein [Source:UniProtKB/TrEMBL;Acc:P91194]
WBGene00017068	D2092.8	FLAMseq	Cele_L4_1_FLAM	56.5	56.5	2	0	0	0	0	0	0	0	0	0	0	0	0	0	0	0	0	Translation initiation factor IF-2 [Source:UniProtKB/TrEMBL;Acc:P91196]
WBGene00017068	D2092.8	FLAMseq	Cele_L4_2_FLAM	46	46	2	0	0	0	0	0	0	0	0	0	0	0	0	0	0	0	0	Translation initiation factor IF-2 [Source:UniProtKB/TrEMBL;Acc:P91196]
WBGene00017073	D2096.6	FLAMseq	Cele_L4_1_FLAM	68	68	1	0	0	0	0	0	0	0	0	0	0	0	0	0	0	0	0
WBGene00017073	D2096.6	FLAMseq	Cele_L4_2_FLAM	67.5	67.5	2	0	0	0	0	0	0	0	0	0	0	0	0	0	0	0	0
WBGene00017074	D2096.7	FLAMseq	Cele_L4_1_FLAM	25	25	1	0	0	0	0	0	0	0	0	0	0	0	0	0	0	0	0	FBA_2 domain-containing protein [Source:UniProtKB/TrEMBL;Acc:X5LV67]
WBGene00017074	D2096.7	FLAMseq	Cele_L4_2_FLAM	72.5	72.5	2	1	0	0	1	1	0	0	1	0.5	0	0	0.5	0.00689655	0	0	0.00689655	FBA_2 domain-containing protein [Source:UniProtKB/TrEMBL;Acc:X5LV67]
WBGene00017082	DC2.5	FLAMseq	Cele_L4_1_FLAM	82	86.5	4	0	0	0	0	0	0	0	0	0	0	0	0	0	0	0	0	DeHydrogenases, Short chain [Source:UniProtKB/TrEMBL;Acc:Q9UAW2]
WBGene00017082	DC2.5	FLAMseq	Cele_L4_2_FLAM	83	76.7692	13	2	1	0	1	2	1	0	1	0.153846	0.0769231	0	0.0769231	0.00200401	0.001002	0	0.001002	DeHydrogenases, Short chain [Source:UniProtKB/TrEMBL;Acc:Q9UAW2]
WBGene00008436	DH11.2	FLAMseq	Cele_L4_2_FLAM	137.5	137.5	2	1	0	0	1	2	0	0	2	0.5	0	0	0.5	0.00727273	0	0	0.00727273	F-box domain-containing protein [Source:UniProtKB/TrEMBL;Acc:Q19014]
WBGene00008438	DH11.5	FLAMseq	Cele_L4_1_FLAM	153	153	1	1	1	1	1	6	3	2	1	1	1	1	1	0.0392157	0.0196078	0.0130719	0.00653595	C2 domain-containing protein [Source:UniProtKB/TrEMBL;Acc:G5EFC6]
WBGene00017084	E01A2.1	FLAMseq	Cele_L4_2_FLAM	44	47.6667	3	0	0	0	0	0	0	0	0	0	0	0	0	0	0	0	0	GCS light chain [Source:UniProtKB/TrEMBL;Acc:A9CZN9]
WBGene00008446	E01G4.3	FLAMseq	Cele_L4_1_FLAM	102	105.933	15	3	1	1	1	7	4	1	2	0.2	0.0666667	0.0666667	0.0666667	0.00440529	0.00251731	0.000629327	0.00125865
WBGene00008446	E01G4.3	FLAMseq	Cele_L4_2_FLAM	82	94	18	4	1	1	2	8	1	1	6	0.222222	0.0555556	0.0555556	0.111111	0.00472813	0.000591017	0.000591017	0.0035461
WBGene00008450	E01G6.2	FLAMseq	Cele_L4_2_FLAM	91	91	1	1	0	1	1	4	0	1	3	1	0	1	1	0.043956	0	0.010989	0.032967
WBGene00008453	E02A10.3	FLAMseq	Cele_L4_1_FLAM	41	41	1	0	0	0	0	0	0	0	0	0	0	0	0	0	0	0	0	EF hand [Source:UniProtKB/TrEMBL;Acc:A0A2C9C351]
WBGene00008453	E02A10.3	FLAMseq	Cele_L4_2_FLAM	49.5	49.5	2	0	0	0	0	0	0	0	0	0	0	0	0	0	0	0	0	EF hand [Source:UniProtKB/TrEMBL;Acc:A0A2C9C351]
WBGene00008455	E02H1.1	FLAMseq	Cele_L4_1_FLAM	113	113	1	0	0	0	0	0	0	0	0	0	0	0	0	0	0	0	0	Probable dimethyladenosine transferase [Source:UniProtKB/Swiss-Prot;Acc:Q09522]
WBGene00008455	E02H1.1	FLAMseq	Cele_L4_2_FLAM	18	18	1	0	0	0	0	0	0	0	0	0	0	0	0	0	0	0	0	Probable dimethyladenosine transferase [Source:UniProtKB/Swiss-Prot;Acc:Q09522]
WBGene00008457	E02H1.5	FLAMseq	Cele_L4_1_FLAM	26	26	1	0	0	0	0	0	0	0	0	0	0	0	0	0	0	0	0
WBGene00008457	E02H1.5	FLAMseq	Cele_L4_2_FLAM	36	36	1	0	0	0	0	0	0	0	0	0	0	0	0	0	0	0	0
WBGene00008458	E02H1.6	FLAMseq	Cele_L4_1_FLAM	89.5	89.5	2	1	0	0	1	1	0	0	1	0.5	0	0	0.5	0.00558659	0	0	0.00558659	Adenylate kinase isoenzyme 6 homolog [Source:UniProtKB/Swiss-Prot;Acc:Q09527]
WBGene00008458	E02H1.6	FLAMseq	Cele_L4_2_FLAM	38	38	2	0	0	0	0	0	0	0	0	0	0	0	0	0	0	0	0	Adenylate kinase isoenzyme 6 homolog [Source:UniProtKB/Swiss-Prot;Acc:Q09527]
WBGene00008483	E04D5.4	FLAMseq	Cele_L4_1_FLAM	42	42	4	0	0	0	0	0	0	0	0	0	0	0	0	0	0	0	0
WBGene00008483	E04D5.4	FLAMseq	Cele_L4_2_FLAM	28.5	30.75	4	0	0	0	0	0	0	0	0	0	0	0	0	0	0	0	0
WBGene00008484	E04D5.5	FLAMseq	Cele_L4_1_FLAM	39	35	5	1	1	0	0	1	1	0	0	0.2	0.2	0	0	0.00571429	0.00571429	0	0	Neuropeptide-Like Protein [Source:UniProtKB/TrEMBL;Acc:Q7YX46]
WBGene00008484	E04D5.5	FLAMseq	Cele_L4_2_FLAM	28	34.2	5	1	0	0	1	1	0	0	1	0.2	0	0	0.2	0.00584795	0	0	0.00584795	Neuropeptide-Like Protein [Source:UniProtKB/TrEMBL;Acc:Q7YX46]
WBGene00017129	E04F6.10	FLAMseq	Cele_L4_2_FLAM	69	69	2	0	0	0	0	0	0	0	0	0	0	0	0	0	0	0	0
WBGene00017131	E04F6.15	FLAMseq	Cele_L4_2_FLAM	66.5	66.5	2	0	0	0	0	0	0	0	0	0	0	0	0	0	0	0	0	DeHydrogenases, Short chain [Source:UniProtKB/TrEMBL;Acc:Q95QN9]
WBGene00017124	E04F6.4	FLAMseq	Cele_L4_1_FLAM	61	61	2	0	0	0	0	0	0	0	0	0	0	0	0	0	0	0	0	PLD phosphodiesterase domain-containing protein [Source:UniProtKB/TrEMBL;Acc:Q19056]
WBGene00017124	E04F6.4	FLAMseq	Cele_L4_2_FLAM	45	45	2	0	0	0	0	0	0	0	0	0	0	0	0	0	0	0	0	PLD phosphodiesterase domain-containing protein [Source:UniProtKB/TrEMBL;Acc:Q19056]
WBGene00017126	E04F6.6	FLAMseq	Cele_L4_1_FLAM	81	80.2	5	0	0	0	0	0	0	0	0	0	0	0	0	0	0	0	0	Secreted protein [Source:UniProtKB/TrEMBL;Acc:Q19059]
WBGene00017126	E04F6.6	FLAMseq	Cele_L4_2_FLAM	79	79.75	4	0	0	0	0	0	0	0	0	0	0	0	0	0	0	0	0	Secreted protein [Source:UniProtKB/TrEMBL;Acc:Q19059]
WBGene00017138	EEED8.10	FLAMseq	Cele_L4_1_FLAM	93	93	2	0	0	0	0	0	0	0	0	0	0	0	0	0	0	0	0	Putative RNA-binding protein EEED8.10 [Source:UniProtKB/Swiss-Prot;Acc:Q09299]
WBGene00017138	EEED8.10	FLAMseq	Cele_L4_2_FLAM	77	77	1	0	0	0	0	0	0	0	0	0	0	0	0	0	0	0	0	Putative RNA-binding protein EEED8.10 [Source:UniProtKB/Swiss-Prot;Acc:Q09299]
WBGene00017134	EEED8.3	FLAMseq	Cele_L4_1_FLAM	71	71	1	0	0	0	0	0	0	0	0	0	0	0	0	0	0	0	0
WBGene00008492	F01D5.1	FLAMseq	Cele_L4_1_FLAM	59	58.3333	6	1	1	0	0	1	1	0	0	0.166667	0.166667	0	0	0.00285714	0.00285714	0	0	ShKT domain-containing protein [Source:UniProtKB/TrEMBL;Acc:Q9XVB1]
WBGene00008492	F01D5.1	FLAMseq	Cele_L4_2_FLAM	57	53.75	8	2	1	1	0	2	1	1	0	0.25	0.125	0.125	0	0.00465116	0.00232558	0.00232558	0	ShKT domain-containing protein [Source:UniProtKB/TrEMBL;Acc:Q9XVB1]
WBGene00008494	F01D5.3	FLAMseq	Cele_L4_2_FLAM	11	11	1	0	0	0	0	0	0	0	0	0	0	0	0	0	0	0	0	ShKT domain-containing protein [Source:UniProtKB/TrEMBL;Acc:Q9XVB4]
WBGene00008495	F01D5.5	FLAMseq	Cele_L4_1_FLAM	89.5	82.3333	12	4	3	0	2	8	6	0	2	0.333333	0.25	0	0.166667	0.00809717	0.00607287	0	0.00202429	ShKT domain-containing protein [Source:UniProtKB/TrEMBL;Acc:Q9XVA9]
WBGene00008495	F01D5.5	FLAMseq	Cele_L4_2_FLAM	38	41.3478	23	4	3	1	2	8	3	1	4	0.173913	0.130435	0.0434783	0.0869565	0.0084122	0.00315457	0.00105152	0.0042061	ShKT domain-containing protein [Source:UniProtKB/TrEMBL;Acc:Q9XVA9]
WBGene00008498	F01D5.8	FLAMseq	Cele_L4_1_FLAM	107	107	1	0	0	0	0	0	0	0	0	0	0	0	0	0	0	0	0	Hydrolase_4 domain-containing protein [Source:UniProtKB/TrEMBL;Acc:Q9XVA7]
WBGene00008498	F01D5.8	FLAMseq	Cele_L4_2_FLAM	47	58.4	5	0	0	0	0	0	0	0	0	0	0	0	0	0	0	0	0	Hydrolase_4 domain-containing protein [Source:UniProtKB/TrEMBL;Acc:Q9XVA7]
WBGene00017165	F01F1.11	FLAMseq	Cele_L4_1_FLAM	100	100	2	0	0	0	0	0	0	0	0	0	0	0	0	0	0	0	0	PAP-associated domain-containing protein [Source:UniProtKB/TrEMBL;Acc:Q19090]
WBGene00017165	F01F1.11	FLAMseq	Cele_L4_2_FLAM	66	53.8	5	0	0	0	0	0	0	0	0	0	0	0	0	0	0	0	0	PAP-associated domain-containing protein [Source:UniProtKB/TrEMBL;Acc:Q19090]
WBGene00017169	F01F1.15	FLAMseq	Cele_L4_1_FLAM	159.5	159.25	4	2	1	1	1	4	2	1	1	0.5	0.25	0.25	0.25	0.00627943	0.00313972	0.00156986	0.00156986	DUF3456 domain-containing protein [Source:UniProtKB/TrEMBL;Acc:Q95QN1]
WBGene00017169	F01F1.15	FLAMseq	Cele_L4_2_FLAM	62.5	62.5	2	0	0	0	0	0	0	0	0	0	0	0	0	0	0	0	0	DUF3456 domain-containing protein [Source:UniProtKB/TrEMBL;Acc:Q95QN1]
WBGene00017159	F01F1.2	FLAMseq	Cele_L4_1_FLAM	80	80	1	0	0	0	0	0	0	0	0	0	0	0	0	0	0	0	0	COX assembly mitochondrial protein [Source:UniProtKB/TrEMBL;Acc:Q19093]
WBGene00017159	F01F1.2	FLAMseq	Cele_L4_2_FLAM	27	27	1	0	0	0	0	0	0	0	0	0	0	0	0	0	0	0	0	COX assembly mitochondrial protein [Source:UniProtKB/TrEMBL;Acc:Q19093]
WBGene00017160	F01F1.3	FLAMseq	Cele_L4_1_FLAM	71	71	1	0	0	0	0	0	0	0	0	0	0	0	0	0	0	0	0	CCR4-NOT transcription complex subunit 1 [Source:UniProtKB/TrEMBL;Acc:Q19091]
WBGene00017160	F01F1.3	FLAMseq	Cele_L4_2_FLAM	61	61	1	1	0	1	0	1	0	1	0	1	0	1	0	0.0163934	0	0.0163934	0	CCR4-NOT transcription complex subunit 1 [Source:UniProtKB/TrEMBL;Acc:Q19091]
WBGene00008512	F01G10.10	FLAMseq	Cele_L4_2_FLAM	56	56	1	0	0	0	0	0	0	0	0	0	0	0	0	0	0	0	0	BPI fold-containing family C protein [Source:UniProtKB/TrEMBL;Acc:O17768]
WBGene00008508	F01G10.5	FLAMseq	Cele_L4_2_FLAM	93	93	1	1	0	0	1	1	0	0	1	1	0	0	1	0.0107527	0	0	0.0107527	HOOK_N domain-containing protein [Source:UniProtKB/TrEMBL;Acc:O17763]
WBGene00008511	F01G10.9	FLAMseq	Cele_L4_1_FLAM	93	93	1	0	0	0	0	0	0	0	0	0	0	0	0	0	0	0	0	Ground-like domain-containing protein [Source:UniProtKB/TrEMBL;Acc:O17767]
WBGene00008503	F01G4.4	FLAMseq	Cele_L4_2_FLAM	121	121	1	0	0	0	0	0	0	0	0	0	0	0	0	0	0	0	0	CNH domain-containing protein [Source:UniProtKB/TrEMBL;Acc:I2HAE5]
WBGene00008505	F01G4.6	FLAMseq	Cele_L4_1_FLAM	72.5	72.125	32	6	4	3	2	13	4	3	6	0.1875	0.125	0.09375	0.0625	0.00563258	0.0017331	0.00129983	0.00259965	Phosphate carrier protein, mitochondrial [Source:UniProtKB/Swiss-Prot;Acc:P40614]
WBGene00008505	F01G4.6	FLAMseq	Cele_L4_2_FLAM	55	58.1282	39	3	1	2	0	5	2	3	0	0.0769231	0.025641	0.0512821	0	0.00220556	0.000882223	0.00132333	0	Phosphate carrier protein, mitochondrial [Source:UniProtKB/Swiss-Prot;Acc:P40614]
WBGene00008513	F02A9.1	FLAMseq	Cele_L4_2_FLAM	68	68	1	0	0	0	0	0	0	0	0	0	0	0	0	0	0	0	0
WBGene00017172	F02C9.1	FLAMseq	Cele_L4_2_FLAM	121	121	1	0	0	0	0	0	0	0	0	0	0	0	0	0	0	0	0
WBGene00008521	F02D8.4	FLAMseq	Cele_L4_1_FLAM	120.5	120.5	2	1	1	0	0	1	1	0	0	0.5	0.5	0	0	0.00414938	0.00414938	0	0	Peptidase_M14 domain-containing protein [Source:UniProtKB/TrEMBL;Acc:G5EC96]
WBGene00008528	F02E9.1	FLAMseq	Cele_L4_1_FLAM	30	30	2	0	0	0	0	0	0	0	0	0	0	0	0	0	0	0	0
WBGene00008529	F02E9.3	FLAMseq	Cele_L4_2_FLAM	56	56	1	0	0	0	0	0	0	0	0	0	0	0	0	0	0	0	0	Suppressor protein SRP40-like [Source:UniProtKB/TrEMBL;Acc:O01317]
WBGene00008530	F02E9.5	FLAMseq	Cele_L4_2_FLAM	67	67	1	0	0	0	0	0	0	0	0	0	0	0	0	0	0	0	0	Oxidative stress-responsive serine-rich protein 1 [Source:UniProtKB/TrEMBL;Acc:A5Z2V8]
WBGene00008531	F02E9.7	FLAMseq	Cele_L4_2_FLAM	86	86	1	0	0	0	0	0	0	0	0	0	0	0	0	0	0	0	0	Tartrate-resistant acid phosphatase type 5 [Source:UniProtKB/TrEMBL;Acc:O01320]
WBGene00008547	F07A11.4	FLAMseq	Cele_L4_1_FLAM	94	102.167	6	2	1	0	2	5	1	0	4	0.333333	0.166667	0	0.333333	0.00815661	0.00163132	0	0.00652529	Ubiquitin carboxyl-terminal hydrolase [Source:UniProtKB/TrEMBL;Acc:I2HA92]
WBGene00008547	F07A11.4	FLAMseq	Cele_L4_2_FLAM	53	53	1	0	0	0	0	0	0	0	0	0	0	0	0	0	0	0	0	Ubiquitin carboxyl-terminal hydrolase [Source:UniProtKB/TrEMBL;Acc:I2HA92]
WBGene00008548	F07A11.5	FLAMseq	Cele_L4_1_FLAM	43	43	1	0	0	0	0	0	0	0	0	0	0	0	0	0	0	0	0	Ribokinase [Source:UniProtKB/TrEMBL;Acc:Q19133]
WBGene00008548	F07A11.5	FLAMseq	Cele_L4_2_FLAM	90	90	1	0	0	0	0	0	0	0	0	0	0	0	0	0	0	0	0	Ribokinase [Source:UniProtKB/TrEMBL;Acc:Q19133]
WBGene00008541	F07A5.2	FLAMseq	Cele_L4_1_FLAM	74	66.3333	3	0	0	0	0	0	0	0	0	0	0	0	0	0	0	0	0	Expressed conserved protein [Source:UniProtKB/TrEMBL;Acc:Q19138]
WBGene00008541	F07A5.2	FLAMseq	Cele_L4_2_FLAM	95	95.4286	7	2	2	0	1	5	4	0	1	0.285714	0.285714	0	0.142857	0.00748503	0.00598802	0	0.00149701	Expressed conserved protein [Source:UniProtKB/TrEMBL;Acc:Q19138]
WBGene00017193	F07C3.2	FLAMseq	Cele_L4_2_FLAM	57	57	1	1	0	1	1	3	0	2	1	1	0	1	1	0.0526316	0	0.0350877	0.0175439
WBGene00008554	F07C6.3	FLAMseq	Cele_L4_1_FLAM	49	59	5	1	1	0	1	3	2	0	1	0.2	0.2	0	0.2	0.0101695	0.00677966	0	0.00338983	DUF1793 domain-containing protein [Source:UniProtKB/TrEMBL;Acc:Q19158]
WBGene00008554	F07C6.3	FLAMseq	Cele_L4_2_FLAM	49	46.8889	9	1	1	0	0	2	2	0	0	0.111111	0.111111	0	0	0.00473934	0.00473934	0	0	DUF1793 domain-containing protein [Source:UniProtKB/TrEMBL;Acc:Q19158]
WBGene00008555	F07C6.4	FLAMseq	Cele_L4_1_FLAM	73	71.3333	3	0	0	0	0	0	0	0	0	0	0	0	0	0	0	0	0	FERM domain-containing protein [Source:UniProtKB/TrEMBL;Acc:A0A061ACE0]
WBGene00008555	F07C6.4	FLAMseq	Cele_L4_2_FLAM	162	162	1	0	0	0	0	0	0	0	0	0	0	0	0	0	0	0	0	FERM domain-containing protein [Source:UniProtKB/TrEMBL;Acc:A0A061ACE0]
WBGene00017210	F07E5.5	FLAMseq	Cele_L4_2_FLAM	56	56	1	0	0	0	0	0	0	0	0	0	0	0	0	0	0	0	0	CCHC-type domain-containing protein [Source:UniProtKB/TrEMBL;Acc:P91223]
WBGene00017215	F07F6.1	FLAMseq	Cele_L4_1_FLAM	69	69	1	0	0	0	0	0	0	0	0	0	0	0	0	0	0	0	0
WBGene00017215	F07F6.1	FLAMseq	Cele_L4_2_FLAM	95	95	2	0	0	0	0	0	0	0	0	0	0	0	0	0	0	0	0
WBGene00017217	F07F6.4	FLAMseq	Cele_L4_1_FLAM	57	57	1	1	0	1	0	1	0	1	0	1	0	1	0	0.0175439	0	0.0175439	0
WBGene00017217	F07F6.4	FLAMseq	Cele_L4_2_FLAM	53	64.2	5	0	0	0	0	0	0	0	0	0	0	0	0	0	0	0	0
WBGene00017220	F07F6.8	FLAMseq	Cele_L4_1_FLAM	32	29.6667	3	0	0	0	0	0	0	0	0	0	0	0	0	0	0	0	0	Apolipoprotein L3-like [Source:UniProtKB/TrEMBL;Acc:Q8WQF7]
WBGene00017220	F07F6.8	FLAMseq	Cele_L4_2_FLAM	50.5	50.5	2	0	0	0	0	0	0	0	0	0	0	0	0	0	0	0	0	Apolipoprotein L3-like [Source:UniProtKB/TrEMBL;Acc:Q8WQF7]
WBGene00008561	F07H5.10	FLAMseq	Cele_L4_2_FLAM	83.5	83.5	2	1	0	1	0	1	0	1	0	0.5	0	0.5	0	0.00598802	0	0.00598802	0	Decapping nuclease [Source:UniProtKB/TrEMBL;Acc:Q19174]
WBGene00045013	F08A7.1	FLAMseq	Cele_L4_1_FLAM	102	102	1	0	0	0	0	0	0	0	0	0	0	0	0	0	0	0	0	Small integral membrane protein [Source:UniProtKB/TrEMBL;Acc:N1NSF4]
WBGene00045013	F08A7.1	FLAMseq	Cele_L4_2_FLAM	57	57	2	0	0	0	0	0	0	0	0	0	0	0	0	0	0	0	0	Small integral membrane protein [Source:UniProtKB/TrEMBL;Acc:N1NSF4]
WBGene00008572	F08B12.4	FLAMseq	Cele_L4_1_FLAM	154	154	1	1	0	0	1	1	0	0	1	1	0	0	1	0.00649351	0	0	0.00649351	Secreted protein [Source:UniProtKB/TrEMBL;Acc:H9G2R8]
WBGene00008572	F08B12.4	FLAMseq	Cele_L4_2_FLAM	128	128	2	0	0	0	0	0	0	0	0	0	0	0	0	0	0	0	0	Secreted protein [Source:UniProtKB/TrEMBL;Acc:H9G2R8]
WBGene00255375	F08B4.8	FLAMseq	Cele_L4_1_FLAM	100.5	100.5	2	0	0	0	0	0	0	0	0	0	0	0	0	0	0	0	0	Secreted protein [Source:UniProtKB/TrEMBL;Acc:X5LV29]
WBGene00255375	F08B4.8	FLAMseq	Cele_L4_2_FLAM	82.5	85.5	4	1	0	0	1	1	0	0	1	0.25	0	0	0.25	0.00292398	0	0	0.00292398	Secreted protein [Source:UniProtKB/TrEMBL;Acc:X5LV29]
WBGene00017239	F08B6.1	FLAMseq	Cele_L4_2_FLAM	21.5	21.5	2	0	0	0	0	0	0	0	0	0	0	0	0	0	0	0	0	GRAM domain-containing protein [Source:UniProtKB/TrEMBL;Acc:Q9TYS7]
WBGene00017246	F08D12.2	FLAMseq	Cele_L4_1_FLAM	38	53	7	0	0	0	0	0	0	0	0	0	0	0	0	0	0	0	0	Galaxin-like [Source:UniProtKB/TrEMBL;Acc:P91238]
WBGene00017246	F08D12.2	FLAMseq	Cele_L4_2_FLAM	43	56.8182	11	4	1	2	2	7	3	2	2	0.363636	0.0909091	0.181818	0.181818	0.0112	0.0048	0.0032	0.0032	Galaxin-like [Source:UniProtKB/TrEMBL;Acc:P91238]
WBGene00017247	F08D12.3	FLAMseq	Cele_L4_1_FLAM	86	69	3	0	0	0	0	0	0	0	0	0	0	0	0	0	0	0	0	EB domain-containing protein [Source:UniProtKB/TrEMBL;Acc:P91237]
WBGene00017247	F08D12.3	FLAMseq	Cele_L4_2_FLAM	38	57	3	0	0	0	0	0	0	0	0	0	0	0	0	0	0	0	0	EB domain-containing protein [Source:UniProtKB/TrEMBL;Acc:P91237]
WBGene00017250	F08D12.7	FLAMseq	Cele_L4_2_FLAM	19	19	1	1	0	1	0	1	0	1	0	1	0	1	0	0.0526316	0	0.0526316	0	DUF19 domain-containing protein [Source:UniProtKB/TrEMBL;Acc:P91230]
WBGene00017257	F08F1.3	FLAMseq	Cele_L4_1_FLAM	69	69	1	0	0	0	0	0	0	0	0	0	0	0	0	0	0	0	0
WBGene00017266	F08F3.10	FLAMseq	Cele_L4_1_FLAM	110	110	1	0	0	0	0	0	0	0	0	0	0	0	0	0	0	0	0
WBGene00017262	F08F3.4	FLAMseq	Cele_L4_1_FLAM	73	76.8182	22	5	2	2	3	8	2	2	4	0.227273	0.0909091	0.0909091	0.136364	0.00473373	0.00118343	0.00118343	0.00236686	Epimerase domain-containing protein [Source:UniProtKB/TrEMBL;Acc:Q22945]
WBGene00017262	F08F3.4	FLAMseq	Cele_L4_2_FLAM	52	56.7391	23	2	0	0	2	3	0	0	3	0.0869565	0	0	0.0869565	0.00229885	0	0	0.00229885	Epimerase domain-containing protein [Source:UniProtKB/TrEMBL;Acc:Q22945]
WBGene00017269	F08F8.4	FLAMseq	Cele_L4_1_FLAM	22	22	1	0	0	0	0	0	0	0	0	0	0	0	0	0	0	0	0	N-acetyltransferase ESCO1 [Source:UniProtKB/TrEMBL;Acc:Q19206]
WBGene00017269	F08F8.4	FLAMseq	Cele_L4_2_FLAM	54	54	1	0	0	0	0	0	0	0	0	0	0	0	0	0	0	0	0	N-acetyltransferase ESCO1 [Source:UniProtKB/TrEMBL;Acc:Q19206]
WBGene00017271	F08F8.6	FLAMseq	Cele_L4_1_FLAM	86	86	1	0	0	0	0	0	0	0	0	0	0	0	0	0	0	0	0
WBGene00017272	F08F8.7	FLAMseq	Cele_L4_1_FLAM	58	58	1	0	0	0	0	0	0	0	0	0	0	0	0	0	0	0	0	Ribulose-phosphate 3-epimerase [Source:UniProtKB/TrEMBL;Acc:Q95ZW2]
WBGene00017272	F08F8.7	FLAMseq	Cele_L4_2_FLAM	111	111	1	0	0	0	0	0	0	0	0	0	0	0	0	0	0	0	0	Ribulose-phosphate 3-epimerase [Source:UniProtKB/TrEMBL;Acc:Q95ZW2]
WBGene00017274	F08F8.9	FLAMseq	Cele_L4_1_FLAM	49	49	2	0	0	0	0	0	0	0	0	0	0	0	0	0	0	0	0
WBGene00017274	F08F8.9	FLAMseq	Cele_L4_2_FLAM	60	59.75	4	0	0	0	0	0	0	0	0	0	0	0	0	0	0	0	0
WBGene00008577	F08G2.5	FLAMseq	Cele_L4_1_FLAM	60.5	100.833	6	1	0	0	1	1	0	0	1	0.166667	0	0	0.166667	0.00165289	0	0	0.00165289	Chromo domain-containing protein [Source:UniProtKB/TrEMBL;Acc:Q9XVA3]
WBGene00008577	F08G2.5	FLAMseq	Cele_L4_2_FLAM	63	70	4	0	0	0	0	0	0	0	0	0	0	0	0	0	0	0	0	Chromo domain-containing protein [Source:UniProtKB/TrEMBL;Acc:Q9XVA3]
WBGene00008578	F08G2.7	FLAMseq	Cele_L4_2_FLAM	53	53	1	0	0	0	0	0	0	0	0	0	0	0	0	0	0	0	0
WBGene00008582	F08G5.3	FLAMseq	Cele_L4_1_FLAM	165	165	1	1	0	0	1	1	0	0	1	1	0	0	1	0.00606061	0	0	0.00606061	Mnd1 domain-containing protein [Source:UniProtKB/TrEMBL;Acc:Q7JLR4]
WBGene00008607	F09B12.3	FLAMseq	Cele_L4_1_FLAM	56	63.1071	28	4	2	1	1	4	2	1	1	0.142857	0.0714286	0.0357143	0.0357143	0.00226372	0.00113186	0.000565931	0.000565931	Putative phospholipase B-like 2 [Source:UniProtKB/Swiss-Prot;Acc:O62146]
WBGene00008607	F09B12.3	FLAMseq	Cele_L4_2_FLAM	67	65.8077	26	2	1	1	0	3	2	1	0	0.0769231	0.0384615	0.0384615	0	0.00175336	0.00116891	0.000584454	0	Putative phospholipase B-like 2 [Source:UniProtKB/Swiss-Prot;Acc:O62146]
WBGene00195212	F09B12.7	FLAMseq	Cele_L4_2_FLAM	43	43	1	0	0	0	0	0	0	0	0	0	0	0	0	0	0	0	0	Movement protein [Source:UniProtKB/TrEMBL;Acc:E0AHE1]
WBGene00008603	F09B9.4	FLAMseq	Cele_L4_1_FLAM	58	58	2	1	1	0	0	2	2	0	0	0.5	0.5	0	0	0.0172414	0.0172414	0	0
WBGene00008603	F09B9.4	FLAMseq	Cele_L4_2_FLAM	99	101	3	0	0	0	0	0	0	0	0	0	0	0	0	0	0	0	0
WBGene00008621	F09C8.1	FLAMseq	Cele_L4_1_FLAM	83	87.75	4	1	0	0	1	1	0	0	1	0.25	0	0	0.25	0.002849	0	0	0.002849	Lipase_GDSL domain-containing protein [Source:UniProtKB/TrEMBL;Acc:O01300]
WBGene00008621	F09C8.1	FLAMseq	Cele_L4_2_FLAM	91	87.6667	3	0	0	0	0	0	0	0	0	0	0	0	0	0	0	0	0	Lipase_GDSL domain-containing protein [Source:UniProtKB/TrEMBL;Acc:O01300]
WBGene00008622	F09C8.2	FLAMseq	Cele_L4_1_FLAM	65	65	1	1	1	0	0	1	1	0	0	1	1	0	0	0.0153846	0.0153846	0	0	C3H1-type domain-containing protein [Source:UniProtKB/TrEMBL;Acc:O01299]
WBGene00017297	F09E10.7	FLAMseq	Cele_L4_1_FLAM	63	64.0909	11	1	1	0	0	1	1	0	0	0.0909091	0.0909091	0	0	0.00141844	0.00141844	0	0	DUF4440 domain-containing protein [Source:UniProtKB/TrEMBL;Acc:H2KZI2]
WBGene00017297	F09E10.7	FLAMseq	Cele_L4_2_FLAM	65	75.0833	12	3	3	0	0	6	6	0	0	0.25	0.25	0	0	0.00665927	0.00665927	0	0	DUF4440 domain-containing protein [Source:UniProtKB/TrEMBL;Acc:H2KZI2]
WBGene00017289	F09E5.11	FLAMseq	Cele_L4_1_FLAM	114	114	1	0	0	0	0	0	0	0	0	0	0	0	0	0	0	0	0	Transmembrane protein 199 [Source:UniProtKB/TrEMBL;Acc:Q19259]
WBGene00017289	F09E5.11	FLAMseq	Cele_L4_2_FLAM	55	67.6667	3	0	0	0	0	0	0	0	0	0	0	0	0	0	0	0	0	Transmembrane protein 199 [Source:UniProtKB/TrEMBL;Acc:Q19259]
WBGene00017292	F09E5.16	FLAMseq	Cele_L4_1_FLAM	40	40	1	0	0	0	0	0	0	0	0	0	0	0	0	0	0	0	0
WBGene00017292	F09E5.16	FLAMseq	Cele_L4_2_FLAM	21	21	1	0	0	0	0	0	0	0	0	0	0	0	0	0	0	0	0
WBGene00017283	F09E5.3	FLAMseq	Cele_L4_1_FLAM	43	52.3333	3	0	0	0	0	0	0	0	0	0	0	0	0	0	0	0	0	Putative deoxyribose-phosphate aldolase [Source:UniProtKB/Swiss-Prot;Acc:Q19264]
WBGene00017283	F09E5.3	FLAMseq	Cele_L4_2_FLAM	57	54.4444	9	0	0	0	0	0	0	0	0	0	0	0	0	0	0	0	0	Putative deoxyribose-phosphate aldolase [Source:UniProtKB/Swiss-Prot;Acc:Q19264]
WBGene00017285	F09E5.7	FLAMseq	Cele_L4_1_FLAM	144.5	144.5	2	0	0	0	0	0	0	0	0	0	0	0	0	0	0	0	0	PI31_Prot_N domain-containing protein [Source:UniProtKB/TrEMBL;Acc:Q19257]
WBGene00017285	F09E5.7	FLAMseq	Cele_L4_2_FLAM	108	108	1	0	0	0	0	0	0	0	0	0	0	0	0	0	0	0	0	PI31_Prot_N domain-containing protein [Source:UniProtKB/TrEMBL;Acc:Q19257]
WBGene00017302	F09F7.5	FLAMseq	Cele_L4_1_FLAM	142	118.25	4	0	0	0	0	0	0	0	0	0	0	0	0	0	0	0	0	CRIB domain-containing protein [Source:UniProtKB/TrEMBL;Acc:H2KZJ0]
WBGene00017302	F09F7.5	FLAMseq	Cele_L4_2_FLAM	151	151	1	0	0	0	0	0	0	0	0	0	0	0	0	0	0	0	0	CRIB domain-containing protein [Source:UniProtKB/TrEMBL;Acc:H2KZJ0]
WBGene00017306	F09F9.1	FLAMseq	Cele_L4_2_FLAM	99	99	1	1	1	0	0	1	1	0	0	1	1	0	0	0.010101	0.010101	0	0	MARVEL domain-containing protein [Source:UniProtKB/TrEMBL;Acc:A5HU92]
WBGene00017309	F09F9.4	FLAMseq	Cele_L4_2_FLAM	97	97	1	0	0	0	0	0	0	0	0	0	0	0	0	0	0	0	0	Thrombospondin type-1 domain-containing protein 1 [Source:UniProtKB/TrEMBL;Acc:Q19284]
WBGene00017320	F09G8.5	FLAMseq	Cele_L4_2_FLAM	33	33	2	1	0	0	1	1	0	0	1	0.5	0	0	0.5	0.0151515	0	0	0.0151515
WBGene00045507	F10A3.17	FLAMseq	Cele_L4_1_FLAM	57	57	1	0	0	0	0	0	0	0	0	0	0	0	0	0	0	0	0	FTH domain-containing protein [Source:UniProtKB/TrEMBL;Acc:A7LPJ5]
WBGene00045507	F10A3.17	FLAMseq	Cele_L4_2_FLAM	75	75	2	0	0	0	0	0	0	0	0	0	0	0	0	0	0	0	0	FTH domain-containing protein [Source:UniProtKB/TrEMBL;Acc:A7LPJ5]
WBGene00008639	F10B5.2	FLAMseq	Cele_L4_1_FLAM	101	101	2	1	1	0	0	1	1	0	0	0.5	0.5	0	0	0.0049505	0.0049505	0	0
WBGene00017325	F10C1.3	FLAMseq	Cele_L4_2_FLAM	71	71	1	0	0	0	0	0	0	0	0	0	0	0	0	0	0	0	0	Variable outer membrane protein [Source:UniProtKB/TrEMBL;Acc:Q19288]
WBGene00017327	F10C1.8	FLAMseq	Cele_L4_2_FLAM	85	85	1	0	0	0	0	0	0	0	0	0	0	0	0	0	0	0	0	LTD domain-containing protein [Source:UniProtKB/TrEMBL;Acc:H2KYU8]
WBGene00044296	F10C1.9	FLAMseq	Cele_L4_1_FLAM	39	39	1	1	1	0	0	1	1	0	0	1	1	0	0	0.025641	0.025641	0	0	Lamin [Source:UniProtKB/TrEMBL;Acc:A0A078BPH9]
WBGene00044296	F10C1.9	FLAMseq	Cele_L4_2_FLAM	73	73	1	0	0	0	0	0	0	0	0	0	0	0	0	0	0	0	0	Lamin [Source:UniProtKB/TrEMBL;Acc:A0A078BPH9]
WBGene00008644	F10C2.3	FLAMseq	Cele_L4_2_FLAM	28	28	1	0	0	0	0	0	0	0	0	0	0	0	0	0	0	0	0	Sulfatase domain-containing protein [Source:UniProtKB/TrEMBL;Acc:G5EDY7]
WBGene00008645	F10C2.4	FLAMseq	Cele_L4_1_FLAM	64	64	1	0	0	0	0	0	0	0	0	0	0	0	0	0	0	0	0	DNA polymerase delta catalytic subunit [Source:UniProtKB/Swiss-Prot;Acc:P90829]
WBGene00008645	F10C2.4	FLAMseq	Cele_L4_2_FLAM	61	61	2	0	0	0	0	0	0	0	0	0	0	0	0	0	0	0	0	DNA polymerase delta catalytic subunit [Source:UniProtKB/Swiss-Prot;Acc:P90829]
WBGene00008646	F10C2.5	FLAMseq	Cele_L4_1_FLAM	65	65	1	0	0	0	0	0	0	0	0	0	0	0	0	0	0	0	0	alpha-1,2-Mannosidase [Source:UniProtKB/TrEMBL;Acc:P90830]
WBGene00008646	F10C2.5	FLAMseq	Cele_L4_2_FLAM	40	40	1	0	0	0	0	0	0	0	0	0	0	0	0	0	0	0	0	alpha-1,2-Mannosidase [Source:UniProtKB/TrEMBL;Acc:P90830]
WBGene00008648	F10D11.2	FLAMseq	Cele_L4_1_FLAM	18	18	1	0	0	0	0	0	0	0	0	0	0	0	0	0	0	0	0
WBGene00008648	F10D11.2	FLAMseq	Cele_L4_2_FLAM	50	50	1	0	0	0	0	0	0	0	0	0	0	0	0	0	0	0	0
WBGene00008651	F10D11.5	FLAMseq	Cele_L4_2_FLAM	55	55	1	0	0	0	0	0	0	0	0	0	0	0	0	0	0	0	0	PDZ domain-containing protein [Source:UniProtKB/TrEMBL;Acc:O17779]
WBGene00008652	F10D11.6	FLAMseq	Cele_L4_1_FLAM	57	60.8	5	0	0	0	0	0	0	0	0	0	0	0	0	0	0	0	0	BPI2 domain-containing protein [Source:UniProtKB/TrEMBL;Acc:H9G2Z8]
WBGene00008652	F10D11.6	FLAMseq	Cele_L4_2_FLAM	63.5	66.25	4	0	0	0	0	0	0	0	0	0	0	0	0	0	0	0	0	BPI2 domain-containing protein [Source:UniProtKB/TrEMBL;Acc:H9G2Z8]
WBGene00017335	F10D2.10	FLAMseq	Cele_L4_1_FLAM	43	34.3333	3	0	0	0	0	0	0	0	0	0	0	0	0	0	0	0	0	AB hydrolase-1 domain-containing protein [Source:UniProtKB/TrEMBL;Acc:O16919]
WBGene00017335	F10D2.10	FLAMseq	Cele_L4_2_FLAM	65	51.3333	3	0	0	0	0	0	0	0	0	0	0	0	0	0	0	0	0	AB hydrolase-1 domain-containing protein [Source:UniProtKB/TrEMBL;Acc:O16919]
WBGene00271437	F10D2.16	FLAMseq	Cele_L4_1_FLAM	172	172	1	0	0	0	0	0	0	0	0	0	0	0	0	0	0	0	0	CX domain-containing protein [Source:UniProtKB/TrEMBL;Acc:A0A1I6CMA6]
WBGene00017342	F10D7.5	FLAMseq	Cele_L4_1_FLAM	107	107	1	0	0	0	0	0	0	0	0	0	0	0	0	0	0	0	0	NHR domain-containing protein [Source:UniProtKB/TrEMBL;Acc:Q8MQ80]
WBGene00017347	F10E7.5	FLAMseq	Cele_L4_1_FLAM	49	62	4	0	0	0	0	0	0	0	0	0	0	0	0	0	0	0	0	Ribosome assembly factor mrt4 [Source:UniProtKB/TrEMBL;Acc:Q19302]
WBGene00017347	F10E7.5	FLAMseq	Cele_L4_2_FLAM	24	48.6667	3	0	0	0	0	0	0	0	0	0	0	0	0	0	0	0	0	Ribosome assembly factor mrt4 [Source:UniProtKB/TrEMBL;Acc:Q19302]
WBGene00017350	F10E7.9	FLAMseq	Cele_L4_1_FLAM	23	23	1	0	0	0	0	0	0	0	0	0	0	0	0	0	0	0	0	AA_permease domain-containing protein [Source:UniProtKB/TrEMBL;Acc:Q19301]
WBGene00017361	F10E9.12	FLAMseq	Cele_L4_1_FLAM	83.5	83.5	2	1	0	1	0	1	0	1	0	0.5	0	0.5	0	0.00598802	0	0.00598802	0	Dickkopf_N domain-containing protein [Source:UniProtKB/TrEMBL;Acc:Q95QL4]
WBGene00017361	F10E9.12	FLAMseq	Cele_L4_2_FLAM	67.5	67.5	2	1	1	0	0	1	1	0	0	0.5	0.5	0	0	0.00740741	0.00740741	0	0	Dickkopf_N domain-containing protein [Source:UniProtKB/TrEMBL;Acc:Q95QL4]
WBGene00017355	F10E9.3	FLAMseq	Cele_L4_2_FLAM	72.5	72.5	2	1	1	0	0	1	1	0	0	0.5	0.5	0	0	0.00689655	0.00689655	0	0
WBGene00017356	F10E9.4	FLAMseq	Cele_L4_2_FLAM	70	84	3	0	0	0	0	0	0	0	0	0	0	0	0	0	0	0	0
WBGene00017357	F10E9.5	FLAMseq	Cele_L4_2_FLAM	32	63.6667	3	0	0	0	0	0	0	0	0	0	0	0	0	0	0	0	0
WBGene00017358	F10E9.7	FLAMseq	Cele_L4_2_FLAM	41	41	1	0	0	0	0	0	0	0	0	0	0	0	0	0	0	0	0
WBGene00017362	F10G2.1	FLAMseq	Cele_L4_2_FLAM	55	55	1	0	0	0	0	0	0	0	0	0	0	0	0	0	0	0	0	UPF0376 protein F10G2.1 [Source:UniProtKB/Swiss-Prot;Acc:Q22957]
WBGene00044744	F10G7.12	FLAMseq	Cele_L4_2_FLAM	52.5	52.5	2	0	0	0	0	0	0	0	0	0	0	0	0	0	0	0	0	PLD phosphodiesterase domain-containing protein [Source:UniProtKB/TrEMBL;Acc:Q1W0R4]
WBGene00017369	F10G7.5	FLAMseq	Cele_L4_1_FLAM	39	39	2	0	0	0	0	0	0	0	0	0	0	0	0	0	0	0	0	MFS domain-containing protein [Source:UniProtKB/TrEMBL;Acc:Q1W0R3]
WBGene00017372	F10G7.9	FLAMseq	Cele_L4_1_FLAM	89	89	1	1	1	0	0	1	1	0	0	1	1	0	0	0.011236	0.011236	0	0	C3H1-type domain-containing protein [Source:UniProtKB/TrEMBL;Acc:Q8I7L0]
WBGene00017372	F10G7.9	FLAMseq	Cele_L4_2_FLAM	25	25	1	0	0	0	0	0	0	0	0	0	0	0	0	0	0	0	0	C3H1-type domain-containing protein [Source:UniProtKB/TrEMBL;Acc:Q8I7L0]
WBGene00008662	F10G8.2	FLAMseq	Cele_L4_1_FLAM	89	89	1	1	0	0	1	2	0	0	2	1	0	0	1	0.0224719	0	0	0.0224719	Protein kinase domain-containing protein [Source:UniProtKB/TrEMBL;Acc:Q93453]
WBGene00008666	F10G8.8	FLAMseq	Cele_L4_1_FLAM	96	96	1	0	0	0	0	0	0	0	0	0	0	0	0	0	0	0	0
WBGene00008667	F10G8.9	FLAMseq	Cele_L4_2_FLAM	109	109	1	0	0	0	0	0	0	0	0	0	0	0	0	0	0	0	0	beta-ketoacyl-[acyl-carrier-protein] synthase I [Source:UniProtKB/TrEMBL;Acc:Q6A1T5]
WBGene00008686	F11A10.5	FLAMseq	Cele_L4_2_FLAM	103	103	2	1	0	0	1	3	0	0	3	0.5	0	0	0.5	0.0145631	0	0	0.0145631
WBGene00008687	F11A10.6	FLAMseq	Cele_L4_1_FLAM	25	48.6667	3	1	1	0	0	1	1	0	0	0.333333	0.333333	0	0	0.00684932	0.00684932	0	0	Transmembrane protein 115 [Source:UniProtKB/TrEMBL;Acc:Q9U3K1]
WBGene00008687	F11A10.6	FLAMseq	Cele_L4_2_FLAM	45	47.5	4	1	1	0	0	1	1	0	0	0.25	0.25	0	0	0.00526316	0.00526316	0	0	Transmembrane protein 115 [Source:UniProtKB/TrEMBL;Acc:Q9U3K1]
WBGene00008680	F11A5.15	FLAMseq	Cele_L4_1_FLAM	21	21	1	0	0	0	0	0	0	0	0	0	0	0	0	0	0	0	0
WBGene00008677	F11A5.9	FLAMseq	Cele_L4_1_FLAM	104	104	1	1	0	0	1	3	0	0	3	1	0	0	1	0.0288462	0	0	0.0288462	MFS domain-containing protein [Source:UniProtKB/TrEMBL;Acc:O17785]
WBGene00045495	F11C1.7	FLAMseq	Cele_L4_1_FLAM	89	89	2	1	1	0	0	1	1	0	0	0.5	0.5	0	0	0.00561798	0.00561798	0	0	Mitochondrial fission factor [Source:UniProtKB/TrEMBL;Acc:G1K0W6]
WBGene00045495	F11C1.7	FLAMseq	Cele_L4_2_FLAM	53	53	1	0	0	0	0	0	0	0	0	0	0	0	0	0	0	0	0	Mitochondrial fission factor [Source:UniProtKB/TrEMBL;Acc:G1K0W6]
WBGene00017376	F11C7.2	FLAMseq	Cele_L4_1_FLAM	51.5	51.5	2	0	0	0	0	0	0	0	0	0	0	0	0	0	0	0	0	ShKT domain-containing protein [Source:UniProtKB/TrEMBL;Acc:Q19349]
WBGene00017380	F11D5.1	FLAMseq	Cele_L4_1_FLAM	61	61	1	0	0	0	0	0	0	0	0	0	0	0	0	0	0	0	0	PH domain-containing protein [Source:UniProtKB/TrEMBL;Acc:Q27GT9]
WBGene00017380	F11D5.1	FLAMseq	Cele_L4_2_FLAM	122	122	1	1	1	0	0	2	2	0	0	1	1	0	0	0.0163934	0.0163934	0	0	PH domain-containing protein [Source:UniProtKB/TrEMBL;Acc:Q27GT9]
WBGene00008708	F11E6.4	FLAMseq	Cele_L4_1_FLAM	69	69	1	0	0	0	0	0	0	0	0	0	0	0	0	0	0	0	0	TIGR04139 family peptide modification target [Source:UniProtKB/TrEMBL;Acc:A0A0K3AUD7]
WBGene00008708	F11E6.4	FLAMseq	Cele_L4_2_FLAM	27	27	1	0	0	0	0	0	0	0	0	0	0	0	0	0	0	0	0	TIGR04139 family peptide modification target [Source:UniProtKB/TrEMBL;Acc:A0A0K3AUD7]
WBGene00008709	F11E6.6	FLAMseq	Cele_L4_2_FLAM	50	50	1	1	1	0	0	1	1	0	0	1	1	0	0	0.02	0.02	0	0	Transmembrane protein [Source:UniProtKB/TrEMBL;Acc:Q9U3J7]
WBGene00008711	F11E6.8	FLAMseq	Cele_L4_1_FLAM	26	26	1	0	0	0	0	0	0	0	0	0	0	0	0	0	0	0	0	Protein kinase domain-containing protein [Source:UniProtKB/TrEMBL;Acc:C0P284]
WBGene00008711	F11E6.8	FLAMseq	Cele_L4_2_FLAM	42	36.3333	3	0	0	0	0	0	0	0	0	0	0	0	0	0	0	0	0	Protein kinase domain-containing protein [Source:UniProtKB/TrEMBL;Acc:C0P284]
WBGene00008712	F11E6.9	FLAMseq	Cele_L4_1_FLAM	63.5	66.25	4	0	0	0	0	0	0	0	0	0	0	0	0	0	0	0	0	Lipocalin-like domain-containing protein [Source:UniProtKB/TrEMBL;Acc:Q8MQ75]
WBGene00008712	F11E6.9	FLAMseq	Cele_L4_2_FLAM	85.5	78.75	12	1	1	0	1	2	1	0	1	0.0833333	0.0833333	0	0.0833333	0.0021164	0.0010582	0	0.0010582	Lipocalin-like domain-containing protein [Source:UniProtKB/TrEMBL;Acc:Q8MQ75]
WBGene00008714	F11F1.1	FLAMseq	Cele_L4_1_FLAM	106	106	1	0	0	0	0	0	0	0	0	0	0	0	0	0	0	0	0	DUF148 domain-containing protein [Source:UniProtKB/TrEMBL;Acc:G5EC99]
WBGene00017384	F11G11.4	FLAMseq	Cele_L4_1_FLAM	58	58	2	0	0	0	0	0	0	0	0	0	0	0	0	0	0	0	0
WBGene00017385	F11G11.5	FLAMseq	Cele_L4_2_FLAM	135	135	1	0	0	0	0	0	0	0	0	0	0	0	0	0	0	0	0	Brain protein I3 [Source:UniProtKB/TrEMBL;Acc:P91245]
WBGene00044811	F12E12.11	FLAMseq	Cele_L4_1_FLAM	33	39.25	4	0	0	0	0	0	0	0	0	0	0	0	0	0	0	0	0	Short-chain dehydrogenase/reductase SDR [Source:UniProtKB/TrEMBL;Acc:Q1EPL7]
WBGene00044811	F12E12.11	FLAMseq	Cele_L4_2_FLAM	77	76.75	4	0	0	0	0	0	0	0	0	0	0	0	0	0	0	0	0	Short-chain dehydrogenase/reductase SDR [Source:UniProtKB/TrEMBL;Acc:Q1EPL7]
WBGene00008720	F12F6.1	FLAMseq	Cele_L4_1_FLAM	115.5	115.5	2	0	0	0	0	0	0	0	0	0	0	0	0	0	0	0	0	DDE_Tnp_1_7 domain-containing protein [Source:UniProtKB/TrEMBL;Acc:G5EE62]
WBGene00008720	F12F6.1	FLAMseq	Cele_L4_2_FLAM	86	81.6667	3	0	0	0	0	0	0	0	0	0	0	0	0	0	0	0	0	DDE_Tnp_1_7 domain-containing protein [Source:UniProtKB/TrEMBL;Acc:G5EE62]
WBGene00017413	F13A2.4	FLAMseq	Cele_L4_1_FLAM	33	33	1	0	0	0	0	0	0	0	0	0	0	0	0	0	0	0	0	Gag-pol polyprotein [Source:UniProtKB/TrEMBL;Acc:O16893]
WBGene00008724	F13A7.1	FLAMseq	Cele_L4_2_FLAM	65	65	1	0	0	0	0	0	0	0	0	0	0	0	0	0	0	0	0	Major sperm protein [Source:UniProtKB/TrEMBL;Acc:O17799]
WBGene00045357	F13A7.14	FLAMseq	Cele_L4_2_FLAM	46.5	46.5	2	1	0	0	1	2	0	0	2	0.5	0	0	0.5	0.0215054	0	0	0.0215054	BZIP domain-containing protein [Source:UniProtKB/TrEMBL;Acc:G5ECN0]
WBGene00008729	F13B12.1	FLAMseq	Cele_L4_1_FLAM	28	55.6667	3	0	0	0	0	0	0	0	0	0	0	0	0	0	0	0	0	IWS1-like protein [Source:UniProtKB/Swiss-Prot;Acc:Q19375]
WBGene00008729	F13B12.1	FLAMseq	Cele_L4_2_FLAM	42	42	2	0	0	0	0	0	0	0	0	0	0	0	0	0	0	0	0	IWS1-like protein [Source:UniProtKB/Swiss-Prot;Acc:Q19375]
WBGene00008730	F13B12.2	FLAMseq	Cele_L4_2_FLAM	40	40	1	0	0	0	0	0	0	0	0	0	0	0	0	0	0	0	0	MFS domain-containing protein [Source:UniProtKB/TrEMBL;Acc:Q19376]
WBGene00017417	F13B6.2	FLAMseq	Cele_L4_1_FLAM	69	83.5	4	1	0	0	1	2	0	0	2	0.25	0	0	0.25	0.00598802	0	0	0.00598802	CUB_2 domain-containing protein [Source:UniProtKB/TrEMBL;Acc:O44482]
WBGene00017417	F13B6.2	FLAMseq	Cele_L4_2_FLAM	57	65.6667	3	0	0	0	0	0	0	0	0	0	0	0	0	0	0	0	0	CUB_2 domain-containing protein [Source:UniProtKB/TrEMBL;Acc:O44482]
WBGene00017423	F13C5.2	FLAMseq	Cele_L4_1_FLAM	63	74	3	0	0	0	0	0	0	0	0	0	0	0	0	0	0	0	0	Bromo domain-containing protein [Source:UniProtKB/TrEMBL;Acc:O76561]
WBGene00017426	F13C5.5	FLAMseq	Cele_L4_1_FLAM	18	18	1	0	0	0	0	0	0	0	0	0	0	0	0	0	0	0	0
WBGene00017426	F13C5.5	FLAMseq	Cele_L4_2_FLAM	70.5	70.5	2	0	0	0	0	0	0	0	0	0	0	0	0	0	0	0	0
WBGene00017429	F13D11.4	FLAMseq	Cele_L4_2_FLAM	81	81	1	0	0	0	0	0	0	0	0	0	0	0	0	0	0	0	0	3Beta_HSD domain-containing protein [Source:UniProtKB/TrEMBL;Acc:Q19391]
WBGene00008744	F13D12.10	FLAMseq	Cele_L4_1_FLAM	84.5	84.5	2	1	0	0	1	3	0	0	3	0.5	0	0	0.5	0.0177515	0	0	0.0177515	MARVEL domain-containing protein [Source:UniProtKB/TrEMBL;Acc:Q8I4L5]
WBGene00008739	F13D12.3	FLAMseq	Cele_L4_1_FLAM	65.5	65.5	2	0	0	0	0	0	0	0	0	0	0	0	0	0	0	0	0	Prion-like-(Q/N-rich)-domain-bearing protein [Source:UniProtKB/TrEMBL;Acc:Q19395]
WBGene00008739	F13D12.3	FLAMseq	Cele_L4_2_FLAM	64	67.25	4	0	0	0	0	0	0	0	0	0	0	0	0	0	0	0	0	Prion-like-(Q/N-rich)-domain-bearing protein [Source:UniProtKB/TrEMBL;Acc:Q19395]
WBGene00008740	F13D12.5	FLAMseq	Cele_L4_1_FLAM	87	87	1	0	0	0	0	0	0	0	0	0	0	0	0	0	0	0	0	Transmembrane protein [Source:UniProtKB/TrEMBL;Acc:Q19393]
WBGene00008740	F13D12.5	FLAMseq	Cele_L4_2_FLAM	76	76	2	0	0	0	0	0	0	0	0	0	0	0	0	0	0	0	0	Transmembrane protein [Source:UniProtKB/TrEMBL;Acc:Q19393]
WBGene00008745	F13E6.1	FLAMseq	Cele_L4_1_FLAM	31	31	2	0	0	0	0	0	0	0	0	0	0	0	0	0	0	0	0
WBGene00008745	F13E6.1	FLAMseq	Cele_L4_2_FLAM	102	102	2	0	0	0	0	0	0	0	0	0	0	0	0	0	0	0	0
WBGene00008760	F13E9.11	FLAMseq	Cele_L4_1_FLAM	79	79	2	0	0	0	0	0	0	0	0	0	0	0	0	0	0	0	0	Transmembrane protein 26 [Source:UniProtKB/TrEMBL;Acc:K8ERZ3]
WBGene00008768	F13G3.10	FLAMseq	Cele_L4_2_FLAM	35	35	1	0	0	0	0	0	0	0	0	0	0	0	0	0	0	0	0	HYPK_UBA domain-containing protein [Source:UniProtKB/TrEMBL;Acc:G5ECM7]
WBGene00008767	F13G3.7	FLAMseq	Cele_L4_1_FLAM	105.5	105.5	2	0	0	0	0	0	0	0	0	0	0	0	0	0	0	0	0	Mitochondrial carrier protein [Source:UniProtKB/TrEMBL;Acc:Q19422]
WBGene00008767	F13G3.7	FLAMseq	Cele_L4_2_FLAM	86	89.3333	3	0	0	0	0	0	0	0	0	0	0	0	0	0	0	0	0	Mitochondrial carrier protein [Source:UniProtKB/TrEMBL;Acc:Q19422]
WBGene00008774	F13H10.3	FLAMseq	Cele_L4_1_FLAM	106.5	99.75	4	3	3	0	1	5	3	0	2	0.75	0.75	0	0.25	0.0125313	0.0075188	0	0.00501253	Sodium-coupled neutral amino acid transporter 9 homolog [Source:UniProtKB/Swiss-Prot;Acc:Q19425]
WBGene00008774	F13H10.3	FLAMseq	Cele_L4_2_FLAM	67	67	2	0	0	0	0	0	0	0	0	0	0	0	0	0	0	0	0	Sodium-coupled neutral amino acid transporter 9 homolog [Source:UniProtKB/Swiss-Prot;Acc:Q19425]
WBGene00044784	F13H10.8	FLAMseq	Cele_L4_1_FLAM	86	79.4286	7	1	1	0	0	1	1	0	0	0.142857	0.142857	0	0	0.00179856	0.00179856	0	0	ABC transporter permease [Source:UniProtKB/TrEMBL;Acc:D3YT28]
WBGene00044784	F13H10.8	FLAMseq	Cele_L4_2_FLAM	63	58.6667	9	1	1	0	0	1	1	0	0	0.111111	0.111111	0	0	0.00189394	0.00189394	0	0	ABC transporter permease [Source:UniProtKB/TrEMBL;Acc:D3YT28]
WBGene00017434	F13H8.1	FLAMseq	Cele_L4_1_FLAM	151	151	1	0	0	0	0	0	0	0	0	0	0	0	0	0	0	0	0	Enhancer of polycomb-like protein [Source:UniProtKB/TrEMBL;Acc:H2KZ31]
WBGene00017434	F13H8.1	FLAMseq	Cele_L4_2_FLAM	60.5	60.5	2	0	0	0	0	0	0	0	0	0	0	0	0	0	0	0	0	Enhancer of polycomb-like protein [Source:UniProtKB/TrEMBL;Acc:H2KZ31]
WBGene00017443	F13H8.11	FLAMseq	Cele_L4_2_FLAM	147	147	1	0	0	0	0	0	0	0	0	0	0	0	0	0	0	0	0	Lipase_GDSL domain-containing protein [Source:UniProtKB/TrEMBL;Acc:Q95QL1]
WBGene00017435	F13H8.2	FLAMseq	Cele_L4_1_FLAM	49	67.6667	3	0	0	0	0	0	0	0	0	0	0	0	0	0	0	0	0	Utp12 domain-containing protein [Source:UniProtKB/TrEMBL;Acc:Q19433]
WBGene00017436	F13H8.3	FLAMseq	Cele_L4_1_FLAM	37.5	37.5	2	0	0	0	0	0	0	0	0	0	0	0	0	0	0	0	0	IU_nuc_hydro domain-containing protein [Source:UniProtKB/TrEMBL;Acc:Q19431]
WBGene00017436	F13H8.3	FLAMseq	Cele_L4_2_FLAM	53	53	1	0	0	0	0	0	0	0	0	0	0	0	0	0	0	0	0	IU_nuc_hydro domain-containing protein [Source:UniProtKB/TrEMBL;Acc:Q19431]
WBGene00017438	F13H8.5	FLAMseq	Cele_L4_1_FLAM	60	60	1	0	0	0	0	0	0	0	0	0	0	0	0	0	0	0	0	DB domain-containing protein [Source:UniProtKB/TrEMBL;Acc:G4S428]
WBGene00008787	F14B6.6	FLAMseq	Cele_L4_2_FLAM	67	67	2	0	0	0	0	0	0	0	0	0	0	0	0	0	0	0	0	Hexosyltransferase [Source:UniProtKB/TrEMBL;Acc:O62165]
WBGene00017447	F14B8.5	FLAMseq	Cele_L4_2_FLAM	77	77	2	0	0	0	0	0	0	0	0	0	0	0	0	0	0	0	0	Protein kinase domain-containing protein [Source:UniProtKB/TrEMBL;Acc:A8WFH7]
WBGene00017448	F14B8.6	FLAMseq	Cele_L4_1_FLAM	73.5	75.6667	6	1	0	0	1	1	0	0	1	0.166667	0	0	0.166667	0.00220264	0	0	0.00220264
WBGene00017448	F14B8.6	FLAMseq	Cele_L4_2_FLAM	57	70.6667	9	2	2	1	0	4	3	1	0	0.222222	0.222222	0.111111	0	0.00628931	0.00471698	0.00157233	0
WBGene00017463	F14D12.1	FLAMseq	Cele_L4_2_FLAM	114	114	1	0	0	0	0	0	0	0	0	0	0	0	0	0	0	0	0	IRS-type PTB domain-containing protein [Source:UniProtKB/TrEMBL;Acc:H2KZ93]
WBGene00045331	F14D7.12	FLAMseq	Cele_L4_2_FLAM	77	77	2	0	0	0	0	0	0	0	0	0	0	0	0	0	0	0	0	ACB domain-containing protein [Source:UniProtKB/TrEMBL;Acc:A4UVK9]
WBGene00008794	F14D7.7	FLAMseq	Cele_L4_1_FLAM	64.5	64.5	2	0	0	0	0	0	0	0	0	0	0	0	0	0	0	0	0	DUF148 domain-containing protein [Source:UniProtKB/TrEMBL;Acc:Q19451]
WBGene00008800	F14E5.2	FLAMseq	Cele_L4_1_FLAM	69	73.2	10	2	1	0	1	2	1	0	1	0.2	0.1	0	0.1	0.00273224	0.00136612	0	0.00136612	Golgi apparatus protein 1 homolog [Source:UniProtKB/Swiss-Prot;Acc:Q19459]
WBGene00008800	F14E5.2	FLAMseq	Cele_L4_2_FLAM	72.5	77.7	10	2	1	0	1	2	1	0	1	0.2	0.1	0	0.1	0.002574	0.001287	0	0.001287	Golgi apparatus protein 1 homolog [Source:UniProtKB/Swiss-Prot;Acc:Q19459]
WBGene00017468	F14F9.5	FLAMseq	Cele_L4_1_FLAM	60	60	1	0	0	0	0	0	0	0	0	0	0	0	0	0	0	0	0
WBGene00017468	F14F9.5	FLAMseq	Cele_L4_2_FLAM	83	83	1	0	0	0	0	0	0	0	0	0	0	0	0	0	0	0	0
WBGene00017471	F14H12.3	FLAMseq	Cele_L4_1_FLAM	77	74.5417	24	4	2	0	2	4	2	0	2	0.166667	0.0833333	0	0.0833333	0.00223589	0.00111794	0	0.00111794	Thrombospondin type 1 domain protein [Source:UniProtKB/TrEMBL;Acc:Q966K7]
WBGene00017471	F14H12.3	FLAMseq	Cele_L4_2_FLAM	62.5	72.5	24	2	1	0	1	3	2	0	1	0.0833333	0.0416667	0	0.0416667	0.00172414	0.00114943	0	0.000574713	Thrombospondin type 1 domain protein [Source:UniProtKB/TrEMBL;Acc:Q966K7]
WBGene00138724	F15B9.11	FLAMseq	Cele_L4_1_FLAM	107	107	1	0	0	0	0	0	0	0	0	0	0	0	0	0	0	0	0	YggT family protein [Source:UniProtKB/TrEMBL;Acc:D0FY27]
WBGene00008850	F15B9.6	FLAMseq	Cele_L4_2_FLAM	38	38	1	0	0	0	0	0	0	0	0	0	0	0	0	0	0	0	0
WBGene00008863	F15D4.6	FLAMseq	Cele_L4_1_FLAM	63	63	1	0	0	0	0	0	0	0	0	0	0	0	0	0	0	0	0
WBGene00017484	F15E6.3	FLAMseq	Cele_L4_2_FLAM	107.5	107.5	2	0	0	0	0	0	0	0	0	0	0	0	0	0	0	0	0	RNA binding protein; RRM-type RNA binding protein [Source:UniProtKB/TrEMBL;Acc:G5ECT2]
WBGene00017485	F15E6.4	FLAMseq	Cele_L4_1_FLAM	131	131	1	0	0	0	0	0	0	0	0	0	0	0	0	0	0	0	0
WBGene00017485	F15E6.4	FLAMseq	Cele_L4_2_FLAM	82	82	1	0	0	0	0	0	0	0	0	0	0	0	0	0	0	0	0
WBGene00017487	F15E6.6	FLAMseq	Cele_L4_1_FLAM	43	43	1	0	0	0	0	0	0	0	0	0	0	0	0	0	0	0	0	Xanthine dehydrogenase [Source:UniProtKB/TrEMBL;Acc:O61198]
WBGene00017487	F15E6.6	FLAMseq	Cele_L4_2_FLAM	181.5	181.5	2	2	2	1	0	3	2	1	0	1	1	0.5	0	0.00826446	0.00550964	0.00275482	0	Xanthine dehydrogenase [Source:UniProtKB/TrEMBL;Acc:O61198]
WBGene00008865	F15G9.1	FLAMseq	Cele_L4_1_FLAM	19	19	1	0	0	0	0	0	0	0	0	0	0	0	0	0	0	0	0	Suppressor protein SRP40 [Source:UniProtKB/TrEMBL;Acc:Q8I4L0]
WBGene00008865	F15G9.1	FLAMseq	Cele_L4_2_FLAM	86	86	2	0	0	0	0	0	0	0	0	0	0	0	0	0	0	0	0	Suppressor protein SRP40 [Source:UniProtKB/TrEMBL;Acc:Q8I4L0]
WBGene00008870	F15H9.1	FLAMseq	Cele_L4_2_FLAM	70	70	1	0	0	0	0	0	0	0	0	0	0	0	0	0	0	0	0
WBGene00008880	F16B12.4	FLAMseq	Cele_L4_2_FLAM	74	74	1	0	0	0	0	0	0	0	0	0	0	0	0	0	0	0	0	Coiled-coil domain-containing protein [Source:UniProtKB/TrEMBL;Acc:Q93517]
WBGene00017506	F16B4.4	FLAMseq	Cele_L4_1_FLAM	106.5	108.25	8	2	1	0	1	2	1	0	1	0.25	0.125	0	0.125	0.00230947	0.00115473	0	0.00115473	Glycine-rich cell wall structural protein [Source:UniProtKB/TrEMBL;Acc:O44632]
WBGene00017506	F16B4.4	FLAMseq	Cele_L4_2_FLAM	85.5	87.3333	6	1	0	0	1	1	0	0	1	0.166667	0	0	0.166667	0.0019084	0	0	0.0019084	Glycine-rich cell wall structural protein [Source:UniProtKB/TrEMBL;Acc:O44632]
WBGene00008886	F16C3.2	FLAMseq	Cele_L4_1_FLAM	117	117	2	1	0	1	0	1	0	1	0	0.5	0	0.5	0	0.0042735	0	0.0042735	0	Venom protein [Source:UniProtKB/TrEMBL;Acc:Q9U3I9]
WBGene00017515	F16F9.4	FLAMseq	Cele_L4_2_FLAM	71.5	71.5	2	0	0	0	0	0	0	0	0	0	0	0	0	0	0	0	0	Abhydrolase_3 domain-containing protein [Source:UniProtKB/TrEMBL;Acc:Q94187]
WBGene00017536	F17A9.4	FLAMseq	Cele_L4_1_FLAM	52	54.7826	23	1	0	1	0	1	0	1	0	0.0434783	0	0.0434783	0	0.000793651	0	0.000793651	0	Oxidored_FMN domain-containing protein [Source:UniProtKB/TrEMBL;Acc:O16214]
WBGene00017536	F17A9.4	FLAMseq	Cele_L4_2_FLAM	71	67.3684	19	1	0	0	1	1	0	0	1	0.0526316	0	0	0.0526316	0.00078125	0	0	0.00078125	Oxidored_FMN domain-containing protein [Source:UniProtKB/TrEMBL;Acc:O16214]
WBGene00017537	F17A9.5	FLAMseq	Cele_L4_1_FLAM	114	114	1	1	0	1	0	1	0	1	0	1	0	1	0	0.00877193	0	0.00877193	0	Oxidored_FMN domain-containing protein [Source:UniProtKB/TrEMBL;Acc:O16215]
WBGene00017537	F17A9.5	FLAMseq	Cele_L4_2_FLAM	101	95.3333	3	0	0	0	0	0	0	0	0	0	0	0	0	0	0	0	0	Oxidored_FMN domain-containing protein [Source:UniProtKB/TrEMBL;Acc:O16215]
WBGene00045458	F17B5.8	FLAMseq	Cele_L4_1_FLAM	38	38	1	0	0	0	0	0	0	0	0	0	0	0	0	0	0	0	0	Fuz_longin_1 domain-containing protein [Source:UniProtKB/TrEMBL;Acc:A5Z2U7]
WBGene00008922	F17C11.11	FLAMseq	Cele_L4_1_FLAM	48	63.6667	3	1	1	0	0	1	1	0	0	0.333333	0.333333	0	0	0.0052356	0.0052356	0	0
WBGene00008922	F17C11.11	FLAMseq	Cele_L4_2_FLAM	79	79	1	0	0	0	0	0	0	0	0	0	0	0	0	0	0	0	0
WBGene00008923	F17C11.12	FLAMseq	Cele_L4_1_FLAM	39	55	3	0	0	0	0	0	0	0	0	0	0	0	0	0	0	0	0	MFS domain-containing protein [Source:UniProtKB/TrEMBL;Acc:G5EBT8]
WBGene00008923	F17C11.12	FLAMseq	Cele_L4_2_FLAM	27	39.3333	3	1	1	0	1	3	1	0	2	0.333333	0.333333	0	0.333333	0.0254237	0.00847458	0	0.0169492	MFS domain-containing protein [Source:UniProtKB/TrEMBL;Acc:G5EBT8]
WBGene00023503	F17C11.13	FLAMseq	Cele_L4_2_FLAM	18	18	1	0	0	0	0	0	0	0	0	0	0	0	0	0	0	0	0	Bestrophin homolog [Source:UniProtKB/TrEMBL;Acc:Q5WRN7]
WBGene00008914	F17C11.2	FLAMseq	Cele_L4_2_FLAM	37	37	1	0	0	0	0	0	0	0	0	0	0	0	0	0	0	0	0
WBGene00008915	F17C11.4	FLAMseq	Cele_L4_1_FLAM	72	78	7	3	1	1	1	4	1	2	1	0.428571	0.142857	0.142857	0.142857	0.00732601	0.0018315	0.003663	0.0018315	OB domain-containing protein [Source:UniProtKB/TrEMBL;Acc:N1NVB6]
WBGene00008915	F17C11.4	FLAMseq	Cele_L4_2_FLAM	54	56.6667	3	1	0	1	1	3	0	1	2	0.333333	0	0.333333	0.333333	0.0176471	0	0.00588235	0.0117647	OB domain-containing protein [Source:UniProtKB/TrEMBL;Acc:N1NVB6]
WBGene00008917	F17C11.6	FLAMseq	Cele_L4_2_FLAM	124	124	2	0	0	0	0	0	0	0	0	0	0	0	0	0	0	0	0	Polysacc_synt_C domain-containing protein [Source:UniProtKB/TrEMBL;Acc:Q19517]
WBGene00008912	F17C8.7	FLAMseq	Cele_L4_2_FLAM	74	74	2	0	0	0	0	0	0	0	0	0	0	0	0	0	0	0	0	Major sperm protein [Source:UniProtKB/TrEMBL;Acc:Q7YTH0]
WBGene00185014	F17C8.9	FLAMseq	Cele_L4_1_FLAM	38	38	1	0	0	0	0	0	0	0	0	0	0	0	0	0	0	0	0	Aspartate dehydrogenase domain-containing protein [Source:UniProtKB/TrEMBL;Acc:C0P278]
WBGene00185014	F17C8.9	FLAMseq	Cele_L4_2_FLAM	28	28	1	0	0	0	0	0	0	0	0	0	0	0	0	0	0	0	0	Aspartate dehydrogenase domain-containing protein [Source:UniProtKB/TrEMBL;Acc:C0P278]
WBGene00008924	F17E5.2	FLAMseq	Cele_L4_2_FLAM	77	93.3333	3	2	2	0	0	4	4	0	0	0.666667	0.666667	0	0	0.0142857	0.0142857	0	0	Probable calcium-binding mitochondrial carrier F17E5.2 [Source:UniProtKB/Swiss-Prot;Acc:Q19529]
WBGene00017542	F17E9.5	FLAMseq	Cele_L4_1_FLAM	73	73	2	0	0	0	0	0	0	0	0	0	0	0	0	0	0	0	0
WBGene00017542	F17E9.5	FLAMseq	Cele_L4_2_FLAM	39	39	1	0	0	0	0	0	0	0	0	0	0	0	0	0	0	0	0
WBGene00008925	F17H10.1	FLAMseq	Cele_L4_1_FLAM	57.5	57.5	2	1	1	0	0	1	1	0	0	0.5	0.5	0	0	0.00869565	0.00869565	0	0	GPI inositol-deacylase [Source:UniProtKB/TrEMBL;Acc:G5ECN2]
WBGene00008925	F17H10.1	FLAMseq	Cele_L4_2_FLAM	68	72.2	5	0	0	0	0	0	0	0	0	0	0	0	0	0	0	0	0	GPI inositol-deacylase [Source:UniProtKB/TrEMBL;Acc:G5ECN2]
WBGene00008926	F17H10.2	FLAMseq	Cele_L4_1_FLAM	35	35	1	0	0	0	0	0	0	0	0	0	0	0	0	0	0	0	0	Transmembrane protein [Source:UniProtKB/TrEMBL;Acc:Q2XN01]
WBGene00008926	F17H10.2	FLAMseq	Cele_L4_2_FLAM	61.5	60.5	4	0	0	0	0	0	0	0	0	0	0	0	0	0	0	0	0	Transmembrane protein [Source:UniProtKB/TrEMBL;Acc:Q2XN01]
WBGene00008930	F18A11.3	FLAMseq	Cele_L4_1_FLAM	128	124	4	0	0	0	0	0	0	0	0	0	0	0	0	0	0	0	0	UPF0729 protein F18A11.3 [Source:UniProtKB/Swiss-Prot;Acc:O01323]
WBGene00008930	F18A11.3	FLAMseq	Cele_L4_2_FLAM	38	38	1	0	0	0	0	0	0	0	0	0	0	0	0	0	0	0	0	UPF0729 protein F18A11.3 [Source:UniProtKB/Swiss-Prot;Acc:O01323]
WBGene00008934	F18C12.3	FLAMseq	Cele_L4_2_FLAM	89	89	1	0	0	0	0	0	0	0	0	0	0	0	0	0	0	0	0	Serum response factor-binding protein 1 [Source:UniProtKB/TrEMBL;Acc:G5EFM7]
WBGene00017563	F18C5.10	FLAMseq	Cele_L4_1_FLAM	81	86.25	4	1	1	1	0	2	1	1	0	0.25	0.25	0.25	0	0.0057971	0.00289855	0.00289855	0
WBGene00017563	F18C5.10	FLAMseq	Cele_L4_2_FLAM	100.5	101.5	4	0	0	0	0	0	0	0	0	0	0	0	0	0	0	0	0
WBGene00017567	F18E3.11	FLAMseq	Cele_L4_1_FLAM	81	85.3529	17	2	0	1	1	3	0	1	2	0.117647	0	0.0588235	0.0588235	0.00206754	0	0.00068918	0.00137836	Ovule protein [Source:UniProtKB/TrEMBL;Acc:Q6LCK7]
WBGene00017567	F18E3.11	FLAMseq	Cele_L4_2_FLAM	34	57.375	16	1	1	0	1	4	2	0	2	0.0625	0.0625	0	0.0625	0.0043573	0.00217865	0	0.00217865	Ovule protein [Source:UniProtKB/TrEMBL;Acc:Q6LCK7]
WBGene00045275	F18E3.12	FLAMseq	Cele_L4_1_FLAM	96	95.6	5	1	0	1	0	1	0	1	0	0.2	0	0.2	0	0.00209205	0	0.00209205	0
WBGene00045275	F18E3.12	FLAMseq	Cele_L4_2_FLAM	40	57.6667	9	0	0	0	0	0	0	0	0	0	0	0	0	0	0	0	0
WBGene00045276	F18E3.13	FLAMseq	Cele_L4_1_FLAM	93	96.4444	9	1	1	1	0	2	1	1	0	0.111111	0.111111	0.111111	0	0.00230415	0.00115207	0.00115207	0
WBGene00045276	F18E3.13	FLAMseq	Cele_L4_2_FLAM	49	59.9231	13	0	0	0	0	0	0	0	0	0	0	0	0	0	0	0	0
WBGene00017569	F18E9.3	FLAMseq	Cele_L4_1_FLAM	62	64	7	1	1	0	0	1	1	0	0	0.142857	0.142857	0	0	0.00223214	0.00223214	0	0	Clip domain-containing protein [Source:UniProtKB/TrEMBL;Acc:Q19568]
WBGene00017569	F18E9.3	FLAMseq	Cele_L4_2_FLAM	71.5	71.6667	6	0	0	0	0	0	0	0	0	0	0	0	0	0	0	0	0	Clip domain-containing protein [Source:UniProtKB/TrEMBL;Acc:Q19568]
WBGene00017582	F18G5.6	FLAMseq	Cele_L4_2_FLAM	56.5	56.5	2	0	0	0	0	0	0	0	0	0	0	0	0	0	0	0	0	Ovule protein [Source:UniProtKB/TrEMBL;Acc:Q19576]
WBGene00008940	F18H3.4	FLAMseq	Cele_L4_1_FLAM	130	130	1	1	1	0	0	1	1	0	0	1	1	0	0	0.00769231	0.00769231	0	0	Lebercilin domain-containing protein [Source:UniProtKB/TrEMBL;Acc:Q19580]
WBGene00017589	F19B10.10	FLAMseq	Cele_L4_1_FLAM	130.5	130.5	2	2	1	1	0	2	1	1	0	1	0.5	0.5	0	0.00766284	0.00383142	0.00383142	0	RING-type domain-containing protein [Source:UniProtKB/TrEMBL;Acc:O02075]
WBGene00008944	F19B2.5	FLAMseq	Cele_L4_2_FLAM	92	109	3	1	0	0	1	5	0	0	5	0.333333	0	0	0.333333	0.0152905	0	0	0.0152905	SNF2-rel_dom domain-containing protein [Source:UniProtKB/TrEMBL;Acc:Q9XXT0]
WBGene00008953	F19C6.4	FLAMseq	Cele_L4_1_FLAM	89	89	1	0	0	0	0	0	0	0	0	0	0	0	0	0	0	0	0	Peptidase_M13 domain-containing protein [Source:UniProtKB/TrEMBL;Acc:G5EC50]
WBGene00008953	F19C6.4	FLAMseq	Cele_L4_2_FLAM	81	81	1	0	0	0	0	0	0	0	0	0	0	0	0	0	0	0	0	Peptidase_M13 domain-containing protein [Source:UniProtKB/TrEMBL;Acc:G5EC50]
WBGene00008954	F19C6.5	FLAMseq	Cele_L4_1_FLAM	54	54	1	0	0	0	0	0	0	0	0	0	0	0	0	0	0	0	0
WBGene00008954	F19C6.5	FLAMseq	Cele_L4_2_FLAM	66	66	1	0	0	0	0	0	0	0	0	0	0	0	0	0	0	0	0
WBGene00017607	F19F10.11	FLAMseq	Cele_L4_1_FLAM	146	115.667	3	0	0	0	0	0	0	0	0	0	0	0	0	0	0	0	0	Dimer_Tnp_hAT domain-containing protein [Source:UniProtKB/TrEMBL;Acc:O01526]
WBGene00017607	F19F10.11	FLAMseq	Cele_L4_2_FLAM	32	32	1	0	0	0	0	0	0	0	0	0	0	0	0	0	0	0	0	Dimer_Tnp_hAT domain-containing protein [Source:UniProtKB/TrEMBL;Acc:O01526]
WBGene00195185	F19G12.9	FLAMseq	Cele_L4_2_FLAM	68	68	1	0	0	0	0	0	0	0	0	0	0	0	0	0	0	0	0	Transposase [Source:UniProtKB/TrEMBL;Acc:F5GU51]
WBGene00008963	F19H8.2	FLAMseq	Cele_L4_1_FLAM	30	34.3333	3	0	0	0	0	0	0	0	0	0	0	0	0	0	0	0	0	ShKT domain-containing protein [Source:UniProtKB/TrEMBL;Acc:O45378]
WBGene00008963	F19H8.2	FLAMseq	Cele_L4_2_FLAM	47.5	46	6	1	1	0	0	2	2	0	0	0.166667	0.166667	0	0	0.00724638	0.00724638	0	0	ShKT domain-containing protein [Source:UniProtKB/TrEMBL;Acc:O45378]
WBGene00017613	F20A1.1	FLAMseq	Cele_L4_2_FLAM	48	48	1	0	0	0	0	0	0	0	0	0	0	0	0	0	0	0	0	Secreted protein [Source:UniProtKB/TrEMBL;Acc:Q19615]
WBGene00017618	F20A1.6	FLAMseq	Cele_L4_2_FLAM	61	61	1	0	0	0	0	0	0	0	0	0	0	0	0	0	0	0	0	Spore coat protein [Source:UniProtKB/TrEMBL;Acc:H1ZUW6]
WBGene00008975	F20D1.3	FLAMseq	Cele_L4_1_FLAM	76	76	2	1	1	0	0	1	1	0	0	0.5	0.5	0	0	0.00657895	0.00657895	0	0
WBGene00008975	F20D1.3	FLAMseq	Cele_L4_2_FLAM	139	139	1	0	0	0	0	0	0	0	0	0	0	0	0	0	0	0	0
WBGene00017642	F20D12.2	FLAMseq	Cele_L4_1_FLAM	72.5	72.5	2	0	0	0	0	0	0	0	0	0	0	0	0	0	0	0	0	PCI domain-containing protein [Source:UniProtKB/TrEMBL;Acc:Q19643]
WBGene00017642	F20D12.2	FLAMseq	Cele_L4_2_FLAM	65	65	1	0	0	0	0	0	0	0	0	0	0	0	0	0	0	0	0	PCI domain-containing protein [Source:UniProtKB/TrEMBL;Acc:Q19643]
WBGene00017640	F20D6.11	FLAMseq	Cele_L4_1_FLAM	46	46	2	0	0	0	0	0	0	0	0	0	0	0	0	0	0	0	0	Rieske domain-containing protein [Source:UniProtKB/TrEMBL;Acc:Q19655]
WBGene00017640	F20D6.11	FLAMseq	Cele_L4_2_FLAM	72	64.6667	3	1	0	1	1	2	0	1	1	0.333333	0	0.333333	0.333333	0.0103093	0	0.00515464	0.00515464	Rieske domain-containing protein [Source:UniProtKB/TrEMBL;Acc:Q19655]
WBGene00017635	F20D6.5	FLAMseq	Cele_L4_2_FLAM	87	87	1	0	0	0	0	0	0	0	0	0	0	0	0	0	0	0	0	CHK domain-containing protein [Source:UniProtKB/TrEMBL;Acc:Q19647]
WBGene00008986	F20G2.2	FLAMseq	Cele_L4_1_FLAM	46	68.6667	3	0	0	0	0	0	0	0	0	0	0	0	0	0	0	0	0	NAD(P)-binding protein [Source:UniProtKB/TrEMBL;Acc:Q93545]
WBGene00008986	F20G2.2	FLAMseq	Cele_L4_2_FLAM	69	69	2	0	0	0	0	0	0	0	0	0	0	0	0	0	0	0	0	NAD(P)-binding protein [Source:UniProtKB/TrEMBL;Acc:Q93545]
WBGene00008987	F20G2.3	FLAMseq	Cele_L4_1_FLAM	59.5	72.6667	12	3	3	0	1	4	3	0	1	0.25	0.25	0	0.0833333	0.00458716	0.00344037	0	0.00114679	CRAL-TRIO domain-containing protein [Source:UniProtKB/TrEMBL;Acc:Q93546]
WBGene00008987	F20G2.3	FLAMseq	Cele_L4_2_FLAM	66.5	63	12	2	1	1	0	3	2	1	0	0.166667	0.0833333	0.0833333	0	0.00396825	0.0026455	0.00132275	0	CRAL-TRIO domain-containing protein [Source:UniProtKB/TrEMBL;Acc:Q93546]
WBGene00017647	F20H11.4	FLAMseq	Cele_L4_2_FLAM	60	60	1	0	0	0	0	0	0	0	0	0	0	0	0	0	0	0	0	Protein-tyrosine-phosphatase [Source:UniProtKB/TrEMBL;Acc:O01736]
WBGene00017659	F21C10.10	FLAMseq	Cele_L4_1_FLAM	39	43.6667	3	2	1	1	0	2	1	1	0	0.666667	0.333333	0.333333	0	0.0152672	0.00763359	0.00763359	0	Precorrin-2 dehydrogenase [Source:UniProtKB/TrEMBL;Acc:Q19660]
WBGene00017659	F21C10.10	FLAMseq	Cele_L4_2_FLAM	66.5	66.5	2	0	0	0	0	0	0	0	0	0	0	0	0	0	0	0	0	Precorrin-2 dehydrogenase [Source:UniProtKB/TrEMBL;Acc:Q19660]
WBGene00017660	F21C10.11	FLAMseq	Cele_L4_1_FLAM	82	82	1	0	0	0	0	0	0	0	0	0	0	0	0	0	0	0	0	Venom protein [Source:UniProtKB/TrEMBL;Acc:Q95QK0]
WBGene00017660	F21C10.11	FLAMseq	Cele_L4_2_FLAM	38	38	1	0	0	0	0	0	0	0	0	0	0	0	0	0	0	0	0	Venom protein [Source:UniProtKB/TrEMBL;Acc:Q95QK0]
WBGene00235330	F21C10.18	FLAMseq	Cele_L4_1_FLAM	97	97	1	0	0	0	0	0	0	0	0	0	0	0	0	0	0	0	0
WBGene00017653	F21C10.3	FLAMseq	Cele_L4_1_FLAM	75	75	1	0	0	0	0	0	0	0	0	0	0	0	0	0	0	0	0	CX domain-containing protein [Source:UniProtKB/TrEMBL;Acc:H2KY71]
WBGene00017653	F21C10.3	FLAMseq	Cele_L4_2_FLAM	31	31	1	0	0	0	0	0	0	0	0	0	0	0	0	0	0	0	0	CX domain-containing protein [Source:UniProtKB/TrEMBL;Acc:H2KY71]
WBGene00017654	F21C10.4	FLAMseq	Cele_L4_2_FLAM	86	86	1	0	0	0	0	0	0	0	0	0	0	0	0	0	0	0	0	CX domain-containing protein [Source:UniProtKB/TrEMBL;Acc:Q19666]
WBGene00017657	F21C10.7	FLAMseq	Cele_L4_2_FLAM	56	52.3333	3	0	0	0	0	0	0	0	0	0	0	0	0	0	0	0	0	Alpha-galactosidase [Source:UniProtKB/TrEMBL;Acc:Q19663]
WBGene00017658	F21C10.9	FLAMseq	Cele_L4_1_FLAM	72	74.0595	370	53	28	13	16	70	37	15	18	0.143243	0.0756757	0.0351351	0.0432432	0.00255456	0.00135027	0.000547405	0.000656886	N-acetyltransferase domain-containing protein [Source:UniProtKB/TrEMBL;Acc:Q19661]
WBGene00017658	F21C10.9	FLAMseq	Cele_L4_2_FLAM	62	64.0764	1139	106	66	17	34	158	82	21	55	0.0930641	0.0579456	0.0149254	0.0298507	0.00216489	0.00112355	0.000287738	0.0007536	N-acetyltransferase domain-containing protein [Source:UniProtKB/TrEMBL;Acc:Q19661]
WBGene00017663	F21D12.3	FLAMseq	Cele_L4_1_FLAM	130	124.333	3	1	1	0	0	4	4	0	0	0.333333	0.333333	0	0	0.0107239	0.0107239	0	0	Aa_trans domain-containing protein [Source:UniProtKB/TrEMBL;Acc:Q19676]
WBGene00017663	F21D12.3	FLAMseq	Cele_L4_2_FLAM	57.5	53.25	4	2	0	2	0	2	0	2	0	0.5	0	0.5	0	0.00938967	0	0.00938967	0	Aa_trans domain-containing protein [Source:UniProtKB/TrEMBL;Acc:Q19676]
WBGene00009006	F21D5.1	FLAMseq	Cele_L4_2_FLAM	74.5	74.5	2	1	0	0	1	1	0	0	1	0.5	0	0	0.5	0.00671141	0	0	0.00671141	Phosphoacetylglucosamine mutase [Source:UniProtKB/TrEMBL;Acc:Q19680]
WBGene00009008	F21D5.3	FLAMseq	Cele_L4_1_FLAM	110	91.2	5	1	0	0	1	1	0	0	1	0.2	0	0	0.2	0.00219298	0	0	0.00219298	Plastocyanin-like domain-containing protein [Source:UniProtKB/TrEMBL;Acc:F5GU88]
WBGene00009008	F21D5.3	FLAMseq	Cele_L4_2_FLAM	47	77.6667	3	0	0	0	0	0	0	0	0	0	0	0	0	0	0	0	0	Plastocyanin-like domain-containing protein [Source:UniProtKB/TrEMBL;Acc:F5GU88]
WBGene00009010	F21D5.5	FLAMseq	Cele_L4_1_FLAM	91	91	1	0	0	0	0	0	0	0	0	0	0	0	0	0	0	0	0
WBGene00009010	F21D5.5	FLAMseq	Cele_L4_2_FLAM	143	143	1	0	0	0	0	0	0	0	0	0	0	0	0	0	0	0	0
WBGene00009011	F21D5.6	FLAMseq	Cele_L4_1_FLAM	44	44	1	0	0	0	0	0	0	0	0	0	0	0	0	0	0	0	0	RNase_H2-Ydr279 domain-containing protein [Source:UniProtKB/TrEMBL;Acc:Q19684]
WBGene00009012	F21D5.7	FLAMseq	Cele_L4_1_FLAM	75	77.25	4	0	0	0	0	0	0	0	0	0	0	0	0	0	0	0	0	Signal recognition particle 54 kDa protein [Source:UniProtKB/TrEMBL;Acc:G5EE80]
WBGene00009012	F21D5.7	FLAMseq	Cele_L4_2_FLAM	60.5	60.5	2	1	1	0	0	2	2	0	0	0.5	0.5	0	0	0.0165289	0.0165289	0	0	Signal recognition particle 54 kDa protein [Source:UniProtKB/TrEMBL;Acc:G5EE80]
WBGene00017674	F21F3.4	FLAMseq	Cele_L4_2_FLAM	34	34	1	0	0	0	0	0	0	0	0	0	0	0	0	0	0	0	0	DUF4708 domain-containing protein [Source:UniProtKB/TrEMBL;Acc:P91264]
WBGene00017675	F21F3.6	FLAMseq	Cele_L4_1_FLAM	78.5	72.5	4	0	0	0	0	0	0	0	0	0	0	0	0	0	0	0	0	DUF4149 domain-containing protein [Source:UniProtKB/TrEMBL;Acc:P91269]
WBGene00017675	F21F3.6	FLAMseq	Cele_L4_2_FLAM	65	57.25	4	1	0	0	1	1	0	0	1	0.25	0	0	0.25	0.00436681	0	0	0.00436681	DUF4149 domain-containing protein [Source:UniProtKB/TrEMBL;Acc:P91269]
WBGene00017676	F21F3.7	FLAMseq	Cele_L4_1_FLAM	135.5	135.5	2	0	0	0	0	0	0	0	0	0	0	0	0	0	0	0	0	Transmembrane protein [Source:UniProtKB/TrEMBL;Acc:Q7JNC1]
WBGene00009023	F21G4.1	FLAMseq	Cele_L4_1_FLAM	136	136	1	1	1	0	0	1	1	0	0	1	1	0	0	0.00735294	0.00735294	0	0	Solute carrier organic anion transporter family member [Source:UniProtKB/TrEMBL;Acc:Q93550]
WBGene00009023	F21G4.1	FLAMseq	Cele_L4_2_FLAM	28	28	1	0	0	0	0	0	0	0	0	0	0	0	0	0	0	0	0	Solute carrier organic anion transporter family member [Source:UniProtKB/TrEMBL;Acc:Q93550]
WBGene00009027	F21G4.6	FLAMseq	Cele_L4_2_FLAM	121	121	1	1	1	0	1	2	1	0	1	1	1	0	1	0.0165289	0.00826446	0	0.00826446	Serine/threonine-protein kinase TOR [Source:UniProtKB/TrEMBL;Acc:Q93547]
WBGene00009029	F21H7.3	FLAMseq	Cele_L4_1_FLAM	116	116	1	1	1	0	0	1	1	0	0	1	1	0	0	0.00862069	0.00862069	0	0	GPDPase_memb domain-containing protein [Source:UniProtKB/TrEMBL;Acc:Q9XTV9]
WBGene00009031	F21H7.5	FLAMseq	Cele_L4_2_FLAM	71	71	1	0	0	0	0	0	0	0	0	0	0	0	0	0	0	0	0	Major sperm protein [Source:UniProtKB/TrEMBL;Acc:O45386]
WBGene00009045	F22B5.10	FLAMseq	Cele_L4_1_FLAM	81.5	81.5	2	0	0	0	0	0	0	0	0	0	0	0	0	0	0	0	0	Calcium load-activated calcium channel homolog [Source:UniProtKB/Swiss-Prot;Acc:Q19714]
WBGene00009045	F22B5.10	FLAMseq	Cele_L4_2_FLAM	25	25	1	0	0	0	0	0	0	0	0	0	0	0	0	0	0	0	0	Calcium load-activated calcium channel homolog [Source:UniProtKB/Swiss-Prot;Acc:Q19714]
WBGene00009042	F22B5.4	FLAMseq	Cele_L4_1_FLAM	21	21	1	0	0	0	0	0	0	0	0	0	0	0	0	0	0	0	0	Mitochondrial cytochrome c oxidase subunit VIa [Source:UniProtKB/TrEMBL;Acc:Q19708]
WBGene00009043	F22B5.5	FLAMseq	Cele_L4_2_FLAM	61	61	1	0	0	0	0	0	0	0	0	0	0	0	0	0	0	0	0	DUF1248 domain-containing protein [Source:UniProtKB/TrEMBL;Acc:Q19709]
WBGene00009049	F22B8.7	FLAMseq	Cele_L4_2_FLAM	76	76	2	0	0	0	0	0	0	0	0	0	0	0	0	0	0	0	0	MOSC domain-containing protein [Source:UniProtKB/TrEMBL;Acc:O45394]
WBGene00009056	F22D6.15	FLAMseq	Cele_L4_1_FLAM	29.5	29.5	2	0	0	0	0	0	0	0	0	0	0	0	0	0	0	0	0	Secreted protein [Source:UniProtKB/TrEMBL;Acc:Q7YX34]
WBGene00009050	F22D6.2	FLAMseq	Cele_L4_1_FLAM	100	94.2222	9	0	0	0	0	0	0	0	0	0	0	0	0	0	0	0	0	AN1-type domain-containing protein [Source:UniProtKB/TrEMBL;Acc:Q19723]
WBGene00009050	F22D6.2	FLAMseq	Cele_L4_2_FLAM	57.5	70.875	8	1	1	1	1	5	3	1	1	0.125	0.125	0.125	0.125	0.00881834	0.00529101	0.00176367	0.00176367	AN1-type domain-containing protein [Source:UniProtKB/TrEMBL;Acc:Q19723]
WBGene00043279	F22D6.8	FLAMseq	Cele_L4_1_FLAM	137	137	1	0	0	0	0	0	0	0	0	0	0	0	0	0	0	0	0	40S ribosomal protein S25 [Source:UniProtKB/TrEMBL;Acc:Q14V30]
WBGene00009054	F22D6.9	FLAMseq	Cele_L4_1_FLAM	85.5	85.5	2	0	0	0	0	0	0	0	0	0	0	0	0	0	0	0	0	Serine/threonine-protein phosphatase [Source:UniProtKB/TrEMBL;Acc:Q27494]
WBGene00009058	F22E12.1	FLAMseq	Cele_L4_1_FLAM	73	73	1	0	0	0	0	0	0	0	0	0	0	0	0	0	0	0	0	Kunitz/Bovine pancreatic trypsin inhibitor domain protein [Source:UniProtKB/TrEMBL;Acc:G5ED57]
WBGene00017703	F22E5.1	FLAMseq	Cele_L4_2_FLAM	63	72	3	1	1	0	1	5	3	0	2	0.333333	0.333333	0	0.333333	0.0231481	0.0138889	0	0.00925926
WBGene00017711	F22E5.13	FLAMseq	Cele_L4_1_FLAM	155	155	1	1	1	0	1	3	2	0	1	1	1	0	1	0.0193548	0.0129032	0	0.00645161
WBGene00017708	F22E5.9	FLAMseq	Cele_L4_1_FLAM	153	153	1	0	0	0	0	0	0	0	0	0	0	0	0	0	0	0	0	Transmembrane protein [Source:UniProtKB/TrEMBL;Acc:O16705]
WBGene00017717	F22F4.4	FLAMseq	Cele_L4_2_FLAM	65.5	65.5	2	0	0	0	0	0	0	0	0	0	0	0	0	0	0	0	0
WBGene00271606	F22F4.9	FLAMseq	Cele_L4_1_FLAM	59	59	1	0	0	0	0	0	0	0	0	0	0	0	0	0	0	0	0	CC domain-containing protein [Source:UniProtKB/TrEMBL;Acc:A0A1T5HV17]
WBGene00271606	F22F4.9	FLAMseq	Cele_L4_2_FLAM	64	64	1	0	0	0	0	0	0	0	0	0	0	0	0	0	0	0	0	CC domain-containing protein [Source:UniProtKB/TrEMBL;Acc:A0A1T5HV17]
WBGene00194908	F22F7.8	FLAMseq	Cele_L4_1_FLAM	65	65	1	0	0	0	0	0	0	0	0	0	0	0	0	0	0	0	0
WBGene00009064	F22G12.4	FLAMseq	Cele_L4_2_FLAM	19	19	1	0	0	0	0	0	0	0	0	0	0	0	0	0	0	0	0	FYVE-type domain-containing protein [Source:UniProtKB/TrEMBL;Acc:G1K106]
WBGene00009065	F22G12.5	FLAMseq	Cele_L4_1_FLAM	114	114	1	0	0	0	0	0	0	0	0	0	0	0	0	0	0	0	0	DOCKER domain-containing protein [Source:UniProtKB/TrEMBL;Acc:G1K0Y1]
WBGene00017727	F22H10.3	FLAMseq	Cele_L4_1_FLAM	54	60.25	4	1	1	0	0	2	2	0	0	0.25	0.25	0	0	0.00829876	0.00829876	0	0	Spore coat protein [Source:UniProtKB/TrEMBL;Acc:Q94188]
WBGene00017727	F22H10.3	FLAMseq	Cele_L4_2_FLAM	62.5	71.5	6	2	0	1	1	2	0	1	1	0.333333	0	0.166667	0.166667	0.004662	0	0.002331	0.002331	Spore coat protein [Source:UniProtKB/TrEMBL;Acc:Q94188]
WBGene00017730	F22H10.6	FLAMseq	Cele_L4_1_FLAM	56	56	1	1	0	0	1	3	0	0	3	1	0	0	1	0.0535714	0	0	0.0535714	HSF_DOMAIN domain-containing protein [Source:UniProtKB/TrEMBL;Acc:Q94192]
WBGene00009069	F23A7.4	FLAMseq	Cele_L4_1_FLAM	16	16	2	0	0	0	0	0	0	0	0	0	0	0	0	0	0	0	0	RT_RNaseH_2 domain-containing protein [Source:UniProtKB/TrEMBL;Acc:Q93557]
WBGene00009069	F23A7.4	FLAMseq	Cele_L4_2_FLAM	15	18.8333	6	0	0	0	0	0	0	0	0	0	0	0	0	0	0	0	0	RT_RNaseH_2 domain-containing protein [Source:UniProtKB/TrEMBL;Acc:Q93557]
WBGene00044638	F23A7.8	FLAMseq	Cele_L4_1_FLAM	23	24	3	0	0	0	0	0	0	0	0	0	0	0	0	0	0	0	0	Ovule protein [Source:UniProtKB/TrEMBL;Acc:Q38G52]
WBGene00044638	F23A7.8	FLAMseq	Cele_L4_2_FLAM	25	24.6667	3	0	0	0	0	0	0	0	0	0	0	0	0	0	0	0	0	Ovule protein [Source:UniProtKB/TrEMBL;Acc:Q38G52]
WBGene00009081	F23B12.4	FLAMseq	Cele_L4_1_FLAM	152	141.2	5	2	2	0	0	10	10	0	0	0.4	0.4	0	0	0.0141643	0.0141643	0	0	ShKT domain-containing protein [Source:UniProtKB/TrEMBL;Acc:Q19751]
WBGene00009081	F23B12.4	FLAMseq	Cele_L4_2_FLAM	83	94.6667	6	2	1	0	2	6	3	0	3	0.333333	0.166667	0	0.333333	0.0105634	0.00528169	0	0.00528169	ShKT domain-containing protein [Source:UniProtKB/TrEMBL;Acc:Q19751]
WBGene00009084	F23B12.7	FLAMseq	Cele_L4_1_FLAM	118	118	1	0	0	0	0	0	0	0	0	0	0	0	0	0	0	0	0
WBGene00009084	F23B12.7	FLAMseq	Cele_L4_2_FLAM	88	106.667	3	1	1	0	0	1	1	0	0	0.333333	0.333333	0	0	0.003125	0.003125	0	0
WBGene00009075	F23B2.7	FLAMseq	Cele_L4_1_FLAM	15	15	1	0	0	0	0	0	0	0	0	0	0	0	0	0	0	0	0
WBGene00017734	F23C8.5	FLAMseq	Cele_L4_1_FLAM	127	111.5	4	0	0	0	0	0	0	0	0	0	0	0	0	0	0	0	0	Electron transfer flavoprotein subunit beta [Source:UniProtKB/TrEMBL;Acc:Q9TXI4]
WBGene00017734	F23C8.5	FLAMseq	Cele_L4_2_FLAM	56.5	59.65	20	3	1	1	2	6	1	2	3	0.15	0.05	0.05	0.1	0.00502934	0.000838223	0.00167645	0.00251467	Electron transfer flavoprotein subunit beta [Source:UniProtKB/TrEMBL;Acc:Q9TXI4]
WBGene00194674	F23D12.11	FLAMseq	Cele_L4_1_FLAM	55	55	2	0	0	0	0	0	0	0	0	0	0	0	0	0	0	0	0	GLOBIN domain-containing protein [Source:UniProtKB/TrEMBL;Acc:C6KRL2]
WBGene00194674	F23D12.11	FLAMseq	Cele_L4_2_FLAM	102	102	1	0	0	0	0	0	0	0	0	0	0	0	0	0	0	0	0	GLOBIN domain-containing protein [Source:UniProtKB/TrEMBL;Acc:C6KRL2]
WBGene00009087	F23D12.3	FLAMseq	Cele_L4_1_FLAM	117	117	1	0	0	0	0	0	0	0	0	0	0	0	0	0	0	0	0	SCP domain-containing protein [Source:UniProtKB/TrEMBL;Acc:Q19759]
WBGene00009087	F23D12.3	FLAMseq	Cele_L4_2_FLAM	88	88	1	0	0	0	0	0	0	0	0	0	0	0	0	0	0	0	0	SCP domain-containing protein [Source:UniProtKB/TrEMBL;Acc:Q19759]
WBGene00009091	F23D12.7	FLAMseq	Cele_L4_2_FLAM	75	75	1	0	0	0	0	0	0	0	0	0	0	0	0	0	0	0	0
WBGene00017745	F23F1.4	FLAMseq	Cele_L4_1_FLAM	76	63.1429	7	0	0	0	0	0	0	0	0	0	0	0	0	0	0	0	0
WBGene00017745	F23F1.4	FLAMseq	Cele_L4_2_FLAM	96	83	5	1	0	1	1	4	0	1	3	0.2	0	0.2	0.2	0.00963855	0	0.00240964	0.00722892
WBGene00017746	F23F1.5	FLAMseq	Cele_L4_1_FLAM	64	64	1	0	0	0	0	0	0	0	0	0	0	0	0	0	0	0	0	Snurportin-1 [Source:UniProtKB/TrEMBL;Acc:O17066]
WBGene00017756	F23F12.12	FLAMseq	Cele_L4_1_FLAM	105	107.2	5	0	0	0	0	0	0	0	0	0	0	0	0	0	0	0	0
WBGene00017756	F23F12.12	FLAMseq	Cele_L4_2_FLAM	64	76.7778	9	2	2	1	0	5	4	1	0	0.222222	0.222222	0.111111	0	0.00723589	0.00578871	0.00144718	0
WBGene00044455	F23F12.13	FLAMseq	Cele_L4_1_FLAM	64	64	1	0	0	0	0	0	0	0	0	0	0	0	0	0	0	0	0	MFS domain-containing protein [Source:UniProtKB/TrEMBL;Acc:Q4PIX1]
WBGene00017760	F23H11.4	FLAMseq	Cele_L4_1_FLAM	109	94.6667	3	2	0	0	2	3	0	0	3	0.666667	0	0	0.666667	0.0105634	0	0	0.0105634	Rho-GAP domain-containing protein [Source:UniProtKB/TrEMBL;Acc:Q8I7N1]
WBGene00017760	F23H11.4	FLAMseq	Cele_L4_2_FLAM	59.5	59.5	2	0	0	0	0	0	0	0	0	0	0	0	0	0	0	0	0	Rho-GAP domain-containing protein [Source:UniProtKB/TrEMBL;Acc:Q8I7N1]
WBGene00000263	F23H11.5	FLAMseq	Cele_L4_1_FLAM	123	123	1	0	0	0	0	0	0	0	0	0	0	0	0	0	0	0	0	Deltameth_res domain-containing protein [Source:UniProtKB/TrEMBL;Acc:O01917]
WBGene00000263	F23H11.5	FLAMseq	Cele_L4_2_FLAM	60	58.75	4	0	0	0	0	0	0	0	0	0	0	0	0	0	0	0	0	Deltameth_res domain-containing protein [Source:UniProtKB/TrEMBL;Acc:O01917]
WBGene00017762	F23H11.7	FLAMseq	Cele_L4_1_FLAM	106	106	1	0	0	0	0	0	0	0	0	0	0	0	0	0	0	0	0
WBGene00017762	F23H11.7	FLAMseq	Cele_L4_2_FLAM	73	73	1	0	0	0	0	0	0	0	0	0	0	0	0	0	0	0	0
WBGene00009093	F23H12.3	FLAMseq	Cele_L4_1_FLAM	54	54	2	0	0	0	0	0	0	0	0	0	0	0	0	0	0	0	0	IncG [Source:UniProtKB/TrEMBL;Acc:Q19762]
WBGene00009094	F23H12.5	FLAMseq	Cele_L4_2_FLAM	60	60	1	0	0	0	0	0	0	0	0	0	0	0	0	0	0	0	0	Flocculation protein FLO11 [Source:UniProtKB/TrEMBL;Acc:Q19764]
WBGene00017764	F25A2.1	FLAMseq	Cele_L4_1_FLAM	92	92	1	1	0	0	1	2	0	0	2	1	0	0	1	0.0217391	0	0	0.0217391	Lipase_3 domain-containing protein [Source:UniProtKB/TrEMBL;Acc:O16189]
WBGene00017764	F25A2.1	FLAMseq	Cele_L4_2_FLAM	73.5	73.5	2	0	0	0	0	0	0	0	0	0	0	0	0	0	0	0	0	Lipase_3 domain-containing protein [Source:UniProtKB/TrEMBL;Acc:O16189]
WBGene00017767	F25B4.4	FLAMseq	Cele_L4_2_FLAM	40	40	1	0	0	0	0	0	0	0	0	0	0	0	0	0	0	0	0	ATPase domain-containing protein [Source:UniProtKB/TrEMBL;Acc:Q22963]
WBGene00017770	F25B4.7	FLAMseq	Cele_L4_2_FLAM	131	131	2	0	0	0	0	0	0	0	0	0	0	0	0	0	0	0	0	ADP/ATP translocase [Source:UniProtKB/TrEMBL;Acc:P91270]
WBGene00017775	F25B5.3	FLAMseq	Cele_L4_1_FLAM	73	67.7143	7	2	1	0	1	3	1	0	2	0.285714	0.142857	0	0.142857	0.00632911	0.0021097	0	0.00421941	Putative cytosolic 5'-nucleotidase 3 [Source:UniProtKB/Swiss-Prot;Acc:Q09315]
WBGene00017775	F25B5.3	FLAMseq	Cele_L4_2_FLAM	55	71.8	5	1	1	0	0	1	1	0	0	0.2	0.2	0	0	0.00278552	0.00278552	0	0	Putative cytosolic 5'-nucleotidase 3 [Source:UniProtKB/Swiss-Prot;Acc:Q09315]
WBGene00017777	F25B5.6	FLAMseq	Cele_L4_1_FLAM	78	77.8889	9	0	0	0	0	0	0	0	0	0	0	0	0	0	0	0	0	Putative folylpolyglutamate synthase [Source:UniProtKB/Swiss-Prot;Acc:Q09509]
WBGene00017777	F25B5.6	FLAMseq	Cele_L4_2_FLAM	72	80	8	0	0	0	0	0	0	0	0	0	0	0	0	0	0	0	0	Putative folylpolyglutamate synthase [Source:UniProtKB/Swiss-Prot;Acc:Q09509]
WBGene00009110	F25D1.5	FLAMseq	Cele_L4_1_FLAM	97	85.6667	3	1	0	0	1	1	0	0	1	0.333333	0	0	0.333333	0.00389105	0	0	0.00389105	3-oxoacyl-[acyl-carrier-protein] reductase [Source:UniProtKB/TrEMBL;Acc:Q19774]
WBGene00009110	F25D1.5	FLAMseq	Cele_L4_2_FLAM	56.5	60.25	4	0	0	0	0	0	0	0	0	0	0	0	0	0	0	0	0	3-oxoacyl-[acyl-carrier-protein] reductase [Source:UniProtKB/TrEMBL;Acc:Q19774]
WBGene00017780	F25E2.2	FLAMseq	Cele_L4_1_FLAM	35.5	44.6	10	0	0	0	0	0	0	0	0	0	0	0	0	0	0	0	0	Ig-like domain-containing protein [Source:UniProtKB/TrEMBL;Acc:G4SF79]
WBGene00017780	F25E2.2	FLAMseq	Cele_L4_2_FLAM	68.5	76.625	8	1	0	0	1	1	0	0	1	0.125	0	0	0.125	0.00163132	0	0	0.00163132	Ig-like domain-containing protein [Source:UniProtKB/TrEMBL;Acc:G4SF79]
WBGene00017781	F25E2.3	FLAMseq	Cele_L4_1_FLAM	54	54	1	0	0	0	0	0	0	0	0	0	0	0	0	0	0	0	0	Acyl-CoA thioesterase II [Source:UniProtKB/TrEMBL;Acc:Q19781]
WBGene00017781	F25E2.3	FLAMseq	Cele_L4_2_FLAM	54	54	1	0	0	0	0	0	0	0	0	0	0	0	0	0	0	0	0	Acyl-CoA thioesterase II [Source:UniProtKB/TrEMBL;Acc:Q19781]
WBGene00017782	F25E5.1	FLAMseq	Cele_L4_1_FLAM	42	42	1	0	0	0	0	0	0	0	0	0	0	0	0	0	0	0	0	RING-type domain-containing protein [Source:UniProtKB/TrEMBL;Acc:O76657]
WBGene00017782	F25E5.1	FLAMseq	Cele_L4_2_FLAM	145	145	1	1	0	1	0	1	0	1	0	1	0	1	0	0.00689655	0	0.00689655	0	RING-type domain-containing protein [Source:UniProtKB/TrEMBL;Acc:O76657]
WBGene00017789	F25E5.8	FLAMseq	Cele_L4_1_FLAM	140.5	140.5	2	1	1	0	1	2	1	0	1	0.5	0.5	0	0.5	0.00711744	0.00355872	0	0.00355872	S39A8 protein [Source:UniProtKB/TrEMBL;Acc:H2KYV5]
WBGene00017789	F25E5.8	FLAMseq	Cele_L4_2_FLAM	115	115	2	0	0	0	0	0	0	0	0	0	0	0	0	0	0	0	0	S39A8 protein [Source:UniProtKB/TrEMBL;Acc:H2KYV5]
WBGene00009115	F25F2.1	FLAMseq	Cele_L4_1_FLAM	76	76	1	0	0	0	0	0	0	0	0	0	0	0	0	0	0	0	0	Protein kinase domain-containing protein [Source:UniProtKB/TrEMBL;Acc:Q7YXD1]
WBGene00009115	F25F2.1	FLAMseq	Cele_L4_2_FLAM	41	41	1	0	0	0	0	0	0	0	0	0	0	0	0	0	0	0	0	Protein kinase domain-containing protein [Source:UniProtKB/TrEMBL;Acc:Q7YXD1]
WBGene00017796	F25G6.1	FLAMseq	Cele_L4_2_FLAM	71	71	2	1	0	0	1	2	0	0	2	0.5	0	0	0.5	0.0140845	0	0	0.0140845	SWIM-type domain-containing protein [Source:UniProtKB/TrEMBL;Acc:Q95X84]
WBGene00017799	F25G6.8	FLAMseq	Cele_L4_2_FLAM	64	58	3	0	0	0	0	0	0	0	0	0	0	0	0	0	0	0	0	Signal recognition particle 14 kDa protein [Source:UniProtKB/Swiss-Prot;Acc:O16927]
WBGene00017800	F25G6.9	FLAMseq	Cele_L4_1_FLAM	88	87.3333	3	0	0	0	0	0	0	0	0	0	0	0	0	0	0	0	0	Signal recognition particle 14 kDa protein [Source:UniProtKB/TrEMBL;Acc:O16928]
WBGene00017800	F25G6.9	FLAMseq	Cele_L4_2_FLAM	33	33	2	0	0	0	0	0	0	0	0	0	0	0	0	0	0	0	0	Signal recognition particle 14 kDa protein [Source:UniProtKB/TrEMBL;Acc:O16928]
WBGene00009123	F25H2.12	FLAMseq	Cele_L4_2_FLAM	39	39	1	0	0	0	0	0	0	0	0	0	0	0	0	0	0	0	0	Methyltranfer_dom domain-containing protein [Source:UniProtKB/TrEMBL;Acc:Q8I4K4]
WBGene00009118	F25H2.4	FLAMseq	Cele_L4_2_FLAM	47	44.6667	3	0	0	0	0	0	0	0	0	0	0	0	0	0	0	0	0	MPN domain-containing protein [Source:UniProtKB/TrEMBL;Acc:Q93568]
WBGene00009120	F25H2.6	FLAMseq	Cele_L4_2_FLAM	150	150	1	0	0	0	0	0	0	0	0	0	0	0	0	0	0	0	0	Ceramide transfer protein [Source:UniProtKB/TrEMBL;Acc:Q93569]
WBGene00009121	F25H2.7	FLAMseq	Cele_L4_2_FLAM	54	54	1	0	0	0	0	0	0	0	0	0	0	0	0	0	0	0	0	Nucleotide-diphospho-sugar transferase [Source:UniProtKB/TrEMBL;Acc:Q93570]
WBGene00009125	F25H5.2	FLAMseq	Cele_L4_1_FLAM	142	142	1	0	0	0	0	0	0	0	0	0	0	0	0	0	0	0	0	Transmembrane protein [Source:UniProtKB/TrEMBL;Acc:O17834]
WBGene00009131	F25H8.1	FLAMseq	Cele_L4_1_FLAM	70	70	1	0	0	0	0	0	0	0	0	0	0	0	0	0	0	0	0	tRNA methyltransferase 10 homolog A [Source:UniProtKB/TrEMBL;Acc:A5JYS8]
WBGene00009131	F25H8.1	FLAMseq	Cele_L4_2_FLAM	40.5	41.75	4	0	0	0	0	0	0	0	0	0	0	0	0	0	0	0	0	tRNA methyltransferase 10 homolog A [Source:UniProtKB/TrEMBL;Acc:A5JYS8]
WBGene00009132	F25H8.2	FLAMseq	Cele_L4_1_FLAM	32	32	1	0	0	0	0	0	0	0	0	0	0	0	0	0	0	0	0	H/ACA ribonucleoprotein complex non-core subunit NAF1 [Source:UniProtKB/TrEMBL;Acc:Q19788]
WBGene00009132	F25H8.2	FLAMseq	Cele_L4_2_FLAM	51	51	1	0	0	0	0	0	0	0	0	0	0	0	0	0	0	0	0	H/ACA ribonucleoprotein complex non-core subunit NAF1 [Source:UniProtKB/TrEMBL;Acc:Q19788]
WBGene00009135	F25H9.2	FLAMseq	Cele_L4_2_FLAM	40	40	1	0	0	0	0	0	0	0	0	0	0	0	0	0	0	0	0	BTB domain-containing protein [Source:UniProtKB/TrEMBL;Acc:O01301]
WBGene00009138	F25H9.6	FLAMseq	Cele_L4_1_FLAM	108	86	3	1	1	0	0	1	1	0	0	0.333333	0.333333	0	0	0.00387597	0.00387597	0	0	Flavoprotein domain-containing protein [Source:UniProtKB/TrEMBL;Acc:P91988]
WBGene00009138	F25H9.6	FLAMseq	Cele_L4_2_FLAM	83	82.6	5	1	0	0	1	2	0	0	2	0.2	0	0	0.2	0.00484262	0	0	0.00484262	Flavoprotein domain-containing protein [Source:UniProtKB/TrEMBL;Acc:P91988]
WBGene00009139	F25H9.7	FLAMseq	Cele_L4_2_FLAM	110	110	2	1	0	0	1	3	0	0	3	0.5	0	0	0.5	0.0136364	0	0	0.0136364	Succinate dehydrogenase assembly factor 3 [Source:UniProtKB/TrEMBL;Acc:P91989]
WBGene00017807	F26A1.9	FLAMseq	Cele_L4_1_FLAM	32	32	2	0	0	0	0	0	0	0	0	0	0	0	0	0	0	0	0	Coiled-coil domain-containing protein [Source:UniProtKB/TrEMBL;Acc:Q19797]
WBGene00017807	F26A1.9	FLAMseq	Cele_L4_2_FLAM	30	30	1	0	0	0	0	0	0	0	0	0	0	0	0	0	0	0	0	Coiled-coil domain-containing protein [Source:UniProtKB/TrEMBL;Acc:Q19797]
WBGene00009140	F26A3.1	FLAMseq	Cele_L4_1_FLAM	43	43	2	0	0	0	0	0	0	0	0	0	0	0	0	0	0	0	0	Lipid droplet-associated hydrolase [Source:UniProtKB/TrEMBL;Acc:Q93595]
WBGene00009140	F26A3.1	FLAMseq	Cele_L4_2_FLAM	83	83	2	0	0	0	0	0	0	0	0	0	0	0	0	0	0	0	0	Lipid droplet-associated hydrolase [Source:UniProtKB/TrEMBL;Acc:Q93595]
WBGene00009142	F26A3.4	FLAMseq	Cele_L4_1_FLAM	117	117	1	0	0	0	0	0	0	0	0	0	0	0	0	0	0	0	0	Dual specificity protein phosphatase 14 [Source:UniProtKB/TrEMBL;Acc:Q93592]
WBGene00009142	F26A3.4	FLAMseq	Cele_L4_2_FLAM	63	78.6667	3	0	0	0	0	0	0	0	0	0	0	0	0	0	0	0	0	Dual specificity protein phosphatase 14 [Source:UniProtKB/TrEMBL;Acc:Q93592]
WBGene00009145	F26A3.7	FLAMseq	Cele_L4_2_FLAM	29	29	1	0	0	0	0	0	0	0	0	0	0	0	0	0	0	0	0
WBGene00194703	F26B1.8	FLAMseq	Cele_L4_1_FLAM	47	47	2	0	0	0	0	0	0	0	0	0	0	0	0	0	0	0	0	Secreted protein [Source:UniProtKB/TrEMBL;Acc:C7FZT1]
WBGene00194703	F26B1.8	FLAMseq	Cele_L4_2_FLAM	73	73	1	1	1	0	0	1	1	0	0	1	1	0	0	0.0136986	0.0136986	0	0	Secreted protein [Source:UniProtKB/TrEMBL;Acc:C7FZT1]
WBGene00017818	F26D11.1	FLAMseq	Cele_L4_2_FLAM	41	41	1	0	0	0	0	0	0	0	0	0	0	0	0	0	0	0	0	Gluconokinase [Source:UniProtKB/TrEMBL;Acc:O61968]
WBGene00009158	F26E4.3	FLAMseq	Cele_L4_1_FLAM	55	62.6667	9	0	0	0	0	0	0	0	0	0	0	0	0	0	0	0	0	Uncharacterized peptidase C1-like protein F26E4.3 [Source:UniProtKB/Swiss-Prot;Acc:P90850]
WBGene00009158	F26E4.3	FLAMseq	Cele_L4_2_FLAM	56	62.7273	11	0	0	0	0	0	0	0	0	0	0	0	0	0	0	0	0	Uncharacterized peptidase C1-like protein F26E4.3 [Source:UniProtKB/Swiss-Prot;Acc:P90850]
WBGene00009162	F26E4.7	FLAMseq	Cele_L4_1_FLAM	136	136	2	0	0	0	0	0	0	0	0	0	0	0	0	0	0	0	0	FAS1 domain-containing protein [Source:UniProtKB/TrEMBL;Acc:Q8T3E1]
WBGene00017834	F26F12.3	FLAMseq	Cele_L4_1_FLAM	62.5	62.5	2	1	0	0	1	1	0	0	1	0.5	0	0	0.5	0.008	0	0	0.008	SET domain-containing protein [Source:UniProtKB/TrEMBL;Acc:Q9N2N2]
WBGene00017831	F26F4.12	FLAMseq	Cele_L4_1_FLAM	52	52	2	1	0	1	0	1	0	1	0	0.5	0	0.5	0	0.00961538	0	0.00961538	0	Ankyrin_rpt-contain_dom domain-containing protein [Source:UniProtKB/TrEMBL;Acc:Q95QI6]
WBGene00005012	F26F4.2	FLAMseq	Cele_L4_1_FLAM	34	34	1	0	0	0	0	0	0	0	0	0	0	0	0	0	0	0	0	PDZ domain-containing protein [Source:UniProtKB/TrEMBL;Acc:Q19823]
WBGene00005012	F26F4.2	FLAMseq	Cele_L4_2_FLAM	44	44	1	0	0	0	0	0	0	0	0	0	0	0	0	0	0	0	0	PDZ domain-containing protein [Source:UniProtKB/TrEMBL;Acc:Q19823]
WBGene00017827	F26F4.5	FLAMseq	Cele_L4_1_FLAM	17	17	1	0	0	0	0	0	0	0	0	0	0	0	0	0	0	0	0	Calponin-homology (CH) domain-containing protein [Source:UniProtKB/TrEMBL;Acc:Q19816]
WBGene00017827	F26F4.5	FLAMseq	Cele_L4_2_FLAM	52	52	1	0	0	0	0	0	0	0	0	0	0	0	0	0	0	0	0	Calponin-homology (CH) domain-containing protein [Source:UniProtKB/TrEMBL;Acc:Q19816]
WBGene00017828	F26F4.6	FLAMseq	Cele_L4_1_FLAM	141	141	1	0	0	0	0	0	0	0	0	0	0	0	0	0	0	0	0	TFIIS-type domain-containing protein [Source:UniProtKB/TrEMBL;Acc:Q19817]
WBGene00005011	F26F4.8	FLAMseq	Cele_L4_1_FLAM	72	83.3333	9	1	0	0	1	1	0	0	1	0.111111	0	0	0.111111	0.00133333	0	0	0.00133333	Zinc finger protein [Source:UniProtKB/TrEMBL;Acc:Q19820]
WBGene00005011	F26F4.8	FLAMseq	Cele_L4_2_FLAM	54.5	62.3	10	1	0	1	0	2	0	2	0	0.1	0	0.1	0	0.00321027	0	0.00321027	0	Zinc finger protein [Source:UniProtKB/TrEMBL;Acc:Q19820]
WBGene00017829	F26F4.9	FLAMseq	Cele_L4_1_FLAM	64	67.1429	7	2	2	0	0	3	3	0	0	0.285714	0.285714	0	0	0.00638298	0.00638298	0	0	Glutaredoxin domain-containing protein [Source:UniProtKB/TrEMBL;Acc:Q95QI5]
WBGene00017829	F26F4.9	FLAMseq	Cele_L4_2_FLAM	73.5	73.5	2	2	1	0	1	2	1	0	1	1	0.5	0	0.5	0.0136054	0.00680272	0	0.00680272	Glutaredoxin domain-containing protein [Source:UniProtKB/TrEMBL;Acc:Q95QI5]
WBGene00017837	F26G1.1	FLAMseq	Cele_L4_2_FLAM	91	91	1	1	0	0	1	1	0	0	1	1	0	0	1	0.010989	0	0	0.010989	VPS35 endosomal protein sorting factor-like [Source:UniProtKB/TrEMBL;Acc:Q19833]
WBGene00045455	F26G1.11	FLAMseq	Cele_L4_1_FLAM	60	60	2	0	0	0	0	0	0	0	0	0	0	0	0	0	0	0	0
WBGene00045455	F26G1.11	FLAMseq	Cele_L4_2_FLAM	89	89	1	0	0	0	0	0	0	0	0	0	0	0	0	0	0	0	0
WBGene00009174	F26H9.2	FLAMseq	Cele_L4_1_FLAM	45	45	1	0	0	0	0	0	0	0	0	0	0	0	0	0	0	0	0	Phosphatase and actin regulator [Source:UniProtKB/TrEMBL;Acc:P91855]
WBGene00009174	F26H9.2	FLAMseq	Cele_L4_2_FLAM	98	98	1	0	0	0	0	0	0	0	0	0	0	0	0	0	0	0	0	Phosphatase and actin regulator [Source:UniProtKB/TrEMBL;Acc:P91855]
WBGene00009177	F26H9.5	FLAMseq	Cele_L4_1_FLAM	70	70	2	0	0	0	0	0	0	0	0	0	0	0	0	0	0	0	0	Probable phosphoserine aminotransferase [Source:UniProtKB/Swiss-Prot;Acc:P91856]
WBGene00009177	F26H9.5	FLAMseq	Cele_L4_2_FLAM	100	86.6667	3	0	0	0	0	0	0	0	0	0	0	0	0	0	0	0	0	Probable phosphoserine aminotransferase [Source:UniProtKB/Swiss-Prot;Acc:P91856]
WBGene00017850	F27B10.1	FLAMseq	Cele_L4_1_FLAM	103.5	103.5	2	0	0	0	0	0	0	0	0	0	0	0	0	0	0	0	0	FMRF-Like Peptide [Source:UniProtKB/TrEMBL;Acc:Q8MNR7]
WBGene00017850	F27B10.1	FLAMseq	Cele_L4_2_FLAM	23	23	1	0	0	0	0	0	0	0	0	0	0	0	0	0	0	0	0	FMRF-Like Peptide [Source:UniProtKB/TrEMBL;Acc:Q8MNR7]
WBGene00017851	F27C1.1	FLAMseq	Cele_L4_1_FLAM	63	61.5	4	0	0	0	0	0	0	0	0	0	0	0	0	0	0	0	0	Ovule protein [Source:UniProtKB/TrEMBL;Acc:P91287]
WBGene00017851	F27C1.1	FLAMseq	Cele_L4_2_FLAM	39.5	39.5	2	0	0	0	0	0	0	0	0	0	0	0	0	0	0	0	0	Ovule protein [Source:UniProtKB/TrEMBL;Acc:P91287]
WBGene00017852	F27C1.2	FLAMseq	Cele_L4_1_FLAM	41	59.1667	6	0	0	0	0	0	0	0	0	0	0	0	0	0	0	0	0	Copper transport protein [Source:UniProtKB/TrEMBL;Acc:P91284]
WBGene00017852	F27C1.2	FLAMseq	Cele_L4_2_FLAM	44	57	3	0	0	0	0	0	0	0	0	0	0	0	0	0	0	0	0	Copper transport protein [Source:UniProtKB/TrEMBL;Acc:P91284]
WBGene00017855	F27C1.6	FLAMseq	Cele_L4_1_FLAM	112.5	112.5	2	0	0	0	0	0	0	0	0	0	0	0	0	0	0	0	0	Small-subunit processome [Source:UniProtKB/TrEMBL;Acc:P91280]
WBGene00009187	F27D4.1	FLAMseq	Cele_L4_1_FLAM	71	76	7	0	0	0	0	0	0	0	0	0	0	0	0	0	0	0	0	Probable electron transfer flavoprotein subunit alpha, mitochondrial [Source:UniProtKB/Swiss-Prot;Acc:Q93615]
WBGene00009187	F27D4.1	FLAMseq	Cele_L4_2_FLAM	65	74.5	6	1	0	0	1	1	0	0	1	0.166667	0	0	0.166667	0.00223714	0	0	0.00223714	Probable electron transfer flavoprotein subunit alpha, mitochondrial [Source:UniProtKB/Swiss-Prot;Acc:Q93615]
WBGene00009189	F27D4.4	FLAMseq	Cele_L4_1_FLAM	59.5	59.5	2	0	0	0	0	0	0	0	0	0	0	0	0	0	0	0	0	Zinc finger CCCH domain-containing protein 15 homolog [Source:UniProtKB/Swiss-Prot;Acc:Q93618]
WBGene00009189	F27D4.4	FLAMseq	Cele_L4_2_FLAM	39.5	39.5	2	0	0	0	0	0	0	0	0	0	0	0	0	0	0	0	0	Zinc finger CCCH domain-containing protein 15 homolog [Source:UniProtKB/Swiss-Prot;Acc:Q93618]
WBGene00009190	F27D4.6	FLAMseq	Cele_L4_1_FLAM	269	269	1	0	0	0	0	0	0	0	0	0	0	0	0	0	0	0	0	C2H2-type domain-containing protein [Source:UniProtKB/TrEMBL;Acc:A9QY27]
WBGene00009191	F27D4.7	FLAMseq	Cele_L4_2_FLAM	67	67	1	0	0	0	0	0	0	0	0	0	0	0	0	0	0	0	0	Vesicle transport protein [Source:UniProtKB/TrEMBL;Acc:Q7YTP0]
WBGene00017861	F27D9.2	FLAMseq	Cele_L4_1_FLAM	65	70.3333	3	1	1	0	0	1	1	0	0	0.333333	0.333333	0	0	0.00473934	0.00473934	0	0	MFS domain-containing protein [Source:UniProtKB/TrEMBL;Acc:Q19845]
WBGene00009193	F27E5.3	FLAMseq	Cele_L4_1_FLAM	89	89	1	0	0	0	0	0	0	0	0	0	0	0	0	0	0	0	0
WBGene00009193	F27E5.3	FLAMseq	Cele_L4_2_FLAM	96	96	1	0	0	0	0	0	0	0	0	0	0	0	0	0	0	0	0
WBGene00017869	F28A10.1	FLAMseq	Cele_L4_1_FLAM	28	28	1	0	0	0	0	0	0	0	0	0	0	0	0	0	0	0	0	Methyltransf_21 domain-containing protein [Source:UniProtKB/TrEMBL;Acc:Q95YC0]
WBGene00017889	F28B3.10	FLAMseq	Cele_L4_2_FLAM	56	56	1	0	0	0	0	0	0	0	0	0	0	0	0	0	0	0	0	Chloride channel protein CLC-d [Source:UniProtKB/TrEMBL;Acc:Q95R11]
WBGene00017887	F28B3.6	FLAMseq	Cele_L4_1_FLAM	49	49	1	0	0	0	0	0	0	0	0	0	0	0	0	0	0	0	0
WBGene00017887	F28B3.6	FLAMseq	Cele_L4_2_FLAM	41	41	2	0	0	0	0	0	0	0	0	0	0	0	0	0	0	0	0
WBGene00017892	F28B4.3	FLAMseq	Cele_L4_1_FLAM	52	61.5	18	1	1	0	0	1	1	0	0	0.0555556	0.0555556	0	0	0.000903342	0.000903342	0	0	EGF-like domain-containing protein [Source:UniProtKB/TrEMBL;Acc:Q19853]
WBGene00017892	F28B4.3	FLAMseq	Cele_L4_2_FLAM	47	50.3333	24	2	1	0	1	2	1	0	1	0.0833333	0.0416667	0	0.0416667	0.00165563	0.000827815	0	0.000827815	EGF-like domain-containing protein [Source:UniProtKB/TrEMBL;Acc:Q19853]
WBGene00009200	F28C1.1	FLAMseq	Cele_L4_1_FLAM	49	49	1	1	1	0	0	1	1	0	0	1	1	0	0	0.0204082	0.0204082	0	0	DRY_EERY domain-containing protein [Source:UniProtKB/TrEMBL;Acc:Q19854]
WBGene00009200	F28C1.1	FLAMseq	Cele_L4_2_FLAM	90.5	90.5	2	0	0	0	0	0	0	0	0	0	0	0	0	0	0	0	0	DRY_EERY domain-containing protein [Source:UniProtKB/TrEMBL;Acc:Q19854]
WBGene00009201	F28C1.3	FLAMseq	Cele_L4_1_FLAM	158	158	1	0	0	0	0	0	0	0	0	0	0	0	0	0	0	0	0	Protein phosphatase 1 regulatory subunit 37 homolog [Source:UniProtKB/Swiss-Prot;Acc:Q19857]
WBGene00009201	F28C1.3	FLAMseq	Cele_L4_2_FLAM	89	89	1	0	0	0	0	0	0	0	0	0	0	0	0	0	0	0	0	Protein phosphatase 1 regulatory subunit 37 homolog [Source:UniProtKB/Swiss-Prot;Acc:Q19857]
WBGene00009207	F28C6.8	FLAMseq	Cele_L4_2_FLAM	75	75	1	0	0	0	0	0	0	0	0	0	0	0	0	0	0	0	0	TYR_PHOSPHATASE_2 domain-containing protein [Source:UniProtKB/TrEMBL;Acc:I2HA91]
WBGene00043297	F28F5.4	FLAMseq	Cele_L4_1_FLAM	120	120	2	1	1	0	0	1	1	0	0	0.5	0.5	0	0	0.00416667	0.00416667	0	0	Uroporphyrinogen_deCOase domain-containing protein [Source:UniProtKB/TrEMBL;Acc:Q4TTC7]
WBGene00043297	F28F5.4	FLAMseq	Cele_L4_2_FLAM	32	32	1	0	0	0	0	0	0	0	0	0	0	0	0	0	0	0	0	Uroporphyrinogen_deCOase domain-containing protein [Source:UniProtKB/TrEMBL;Acc:Q4TTC7]
WBGene00017905	F28F5.6	FLAMseq	Cele_L4_1_FLAM	69	69	1	0	0	0	0	0	0	0	0	0	0	0	0	0	0	0	0	Secreted protein [Source:UniProtKB/TrEMBL;Acc:Q8MNS9]
WBGene00044188	F28F8.9	FLAMseq	Cele_L4_1_FLAM	118	118	1	0	0	0	0	0	0	0	0	0	0	0	0	0	0	0	0
WBGene00017910	F28H1.5	FLAMseq	Cele_L4_2_FLAM	31	51	3	2	1	1	0	2	1	1	0	0.666667	0.333333	0.333333	0	0.0130719	0.00653595	0.00653595	0
WBGene00009234	F28H6.6	FLAMseq	Cele_L4_1_FLAM	93	93	1	0	0	0	0	0	0	0	0	0	0	0	0	0	0	0	0
WBGene00009237	F28H7.3	FLAMseq	Cele_L4_1_FLAM	66	83.4444	9	0	0	0	0	0	0	0	0	0	0	0	0	0	0	0	0	Lipase_3 domain-containing protein [Source:UniProtKB/TrEMBL;Acc:Q19891]
WBGene00009237	F28H7.3	FLAMseq	Cele_L4_2_FLAM	44.5	46.75	8	1	1	0	0	1	1	0	0	0.125	0.125	0	0	0.0026738	0.0026738	0	0	Lipase_3 domain-containing protein [Source:UniProtKB/TrEMBL;Acc:Q19891]
WBGene00009241	F28H7.8	FLAMseq	Cele_L4_1_FLAM	22	22	1	0	0	0	0	0	0	0	0	0	0	0	0	0	0	0	0	CRAL-TRIO domain-containing protein F28H7.8 [Source:UniProtKB/Swiss-Prot;Acc:Q19895]
WBGene00009241	F28H7.8	FLAMseq	Cele_L4_2_FLAM	70	70	1	0	0	0	0	0	0	0	0	0	0	0	0	0	0	0	0	CRAL-TRIO domain-containing protein F28H7.8 [Source:UniProtKB/Swiss-Prot;Acc:Q19895]
WBGene00017919	F29B9.1	FLAMseq	Cele_L4_2_FLAM	102	102	1	0	0	0	0	0	0	0	0	0	0	0	0	0	0	0	0	Protein-lysine N-methyltransferase CELE_F29B9.1 [Source:UniProtKB/TrEMBL;Acc:Q9GYH9]
WBGene00017925	F29B9.11	FLAMseq	Cele_L4_1_FLAM	100.5	100.5	2	0	0	0	0	0	0	0	0	0	0	0	0	0	0	0	0	Cytochrome c oxidase polypeptide VIIc [Source:UniProtKB/TrEMBL;Acc:Q9GYI1]
WBGene00017925	F29B9.11	FLAMseq	Cele_L4_2_FLAM	112	112	1	0	0	0	0	0	0	0	0	0	0	0	0	0	0	0	0	Cytochrome c oxidase polypeptide VIIc [Source:UniProtKB/TrEMBL;Acc:Q9GYI1]
WBGene00017922	F29B9.7	FLAMseq	Cele_L4_1_FLAM	131	131	1	0	0	0	0	0	0	0	0	0	0	0	0	0	0	0	0	SAYSvFN domain-containing protein [Source:UniProtKB/TrEMBL;Acc:Q9GYI6]
WBGene00017923	F29B9.8	FLAMseq	Cele_L4_1_FLAM	46	54.2	5	1	1	0	0	1	1	0	0	0.2	0.2	0	0	0.00369004	0.00369004	0	0	Serpentine Receptor, class T [Source:UniProtKB/TrEMBL;Acc:Q9GYI7]
WBGene00017923	F29B9.8	FLAMseq	Cele_L4_2_FLAM	70	70	1	0	0	0	0	0	0	0	0	0	0	0	0	0	0	0	0	Serpentine Receptor, class T [Source:UniProtKB/TrEMBL;Acc:Q9GYI7]
WBGene00009243	F29C6.1	FLAMseq	Cele_L4_1_FLAM	47	47	1	0	0	0	0	0	0	0	0	0	0	0	0	0	0	0	0	TCTP domain-containing protein [Source:UniProtKB/TrEMBL;Acc:G5ECA2]
WBGene00009269	F30A10.12	FLAMseq	Cele_L4_1_FLAM	67	67	1	0	0	0	0	0	0	0	0	0	0	0	0	0	0	0	0
WBGene00009262	F30A10.3	FLAMseq	Cele_L4_1_FLAM	96	96	2	1	0	0	1	1	0	0	1	0.5	0	0	0.5	0.00520833	0	0	0.00520833	Kinase [Source:UniProtKB/TrEMBL;Acc:Q93644]
WBGene00009262	F30A10.3	FLAMseq	Cele_L4_2_FLAM	91	91	1	0	0	0	0	0	0	0	0	0	0	0	0	0	0	0	0	Kinase [Source:UniProtKB/TrEMBL;Acc:Q93644]
WBGene00009266	F30A10.9	FLAMseq	Cele_L4_1_FLAM	24.5	24.5	2	0	0	0	0	0	0	0	0	0	0	0	0	0	0	0	0	PINc domain-containing protein [Source:UniProtKB/TrEMBL;Acc:Q93638]
WBGene00009266	F30A10.9	FLAMseq	Cele_L4_2_FLAM	37	52.3333	3	0	0	0	0	0	0	0	0	0	0	0	0	0	0	0	0	PINc domain-containing protein [Source:UniProtKB/TrEMBL;Acc:Q93638]
WBGene00017934	F30B5.4	FLAMseq	Cele_L4_1_FLAM	35	35	1	0	0	0	0	0	0	0	0	0	0	0	0	0	0	0	0	Pyr_redox_2 domain-containing protein [Source:UniProtKB/TrEMBL;Acc:U4PC89]
WBGene00017934	F30B5.4	FLAMseq	Cele_L4_2_FLAM	136	136	1	0	0	0	0	0	0	0	0	0	0	0	0	0	0	0	0	Pyr_redox_2 domain-containing protein [Source:UniProtKB/TrEMBL;Acc:U4PC89]
WBGene00009270	F30F8.1	FLAMseq	Cele_L4_1_FLAM	50	48.6	5	0	0	0	0	0	0	0	0	0	0	0	0	0	0	0	0	RING-type domain-containing protein [Source:UniProtKB/TrEMBL;Acc:Q93649]
WBGene00009274	F30F8.5	FLAMseq	Cele_L4_1_FLAM	74.5	79.5	12	1	0	1	1	3	0	1	2	0.0833333	0	0.0833333	0.0833333	0.00314465	0	0.00104822	0.00209644	MATH domain-containing protein [Source:UniProtKB/TrEMBL;Acc:A5JYV7]
WBGene00009274	F30F8.5	FLAMseq	Cele_L4_2_FLAM	52.5	57.375	8	0	0	0	0	0	0	0	0	0	0	0	0	0	0	0	0	MATH domain-containing protein [Source:UniProtKB/TrEMBL;Acc:A5JYV7]
WBGene00009276	F30F8.9	FLAMseq	Cele_L4_1_FLAM	83	83	1	0	0	0	0	0	0	0	0	0	0	0	0	0	0	0	0	LETM1 domain-containing protein [Source:UniProtKB/TrEMBL;Acc:Q8I4K3]
WBGene00009276	F30F8.9	FLAMseq	Cele_L4_2_FLAM	49	58.3333	3	0	0	0	0	0	0	0	0	0	0	0	0	0	0	0	0	LETM1 domain-containing protein [Source:UniProtKB/TrEMBL;Acc:Q8I4K3]
WBGene00009285	F31C3.3	FLAMseq	Cele_L4_1_FLAM	123	123	2	0	0	0	0	0	0	0	0	0	0	0	0	0	0	0	0	Fmp27_GFWDK domain-containing protein [Source:UniProtKB/TrEMBL;Acc:O62191]
WBGene00009285	F31C3.3	FLAMseq	Cele_L4_2_FLAM	116.5	116.5	2	0	0	0	0	0	0	0	0	0	0	0	0	0	0	0	0	Fmp27_GFWDK domain-containing protein [Source:UniProtKB/TrEMBL;Acc:O62191]
WBGene00009293	F31D4.8	FLAMseq	Cele_L4_1_FLAM	228	228	1	1	0	0	1	2	0	0	2	1	0	0	1	0.00877193	0	0	0.00877193	MATH domain-containing protein [Source:UniProtKB/TrEMBL;Acc:O45423]
WBGene00009294	F31D4.9	FLAMseq	Cele_L4_1_FLAM	74	74	1	0	0	0	0	0	0	0	0	0	0	0	0	0	0	0	0	NADH dehydrogenase [ubiquinone] 1 alpha subcomplex subunit 1 [Source:UniProtKB/TrEMBL;Acc:Q9U3H4]
WBGene00009294	F31D4.9	FLAMseq	Cele_L4_2_FLAM	49	49	1	0	0	0	0	0	0	0	0	0	0	0	0	0	0	0	0	NADH dehydrogenase [ubiquinone] 1 alpha subcomplex subunit 1 [Source:UniProtKB/TrEMBL;Acc:Q9U3H4]
WBGene00017955	F31E8.5	FLAMseq	Cele_L4_1_FLAM	66.5	66.5	2	0	0	0	0	0	0	0	0	0	0	0	0	0	0	0	0	DUF4091 domain-containing protein [Source:UniProtKB/TrEMBL;Acc:Q19938]
WBGene00017955	F31E8.5	FLAMseq	Cele_L4_2_FLAM	59	59	1	0	0	0	0	0	0	0	0	0	0	0	0	0	0	0	0	DUF4091 domain-containing protein [Source:UniProtKB/TrEMBL;Acc:Q19938]
WBGene00017964	F31F7.1	FLAMseq	Cele_L4_1_FLAM	125	125	3	0	0	0	0	0	0	0	0	0	0	0	0	0	0	0	0	N-acetyltransferase domain-containing protein [Source:UniProtKB/TrEMBL;Acc:Q8I7G6]
WBGene00017964	F31F7.1	FLAMseq	Cele_L4_2_FLAM	119	115.8	5	2	1	1	1	3	1	1	1	0.4	0.2	0.2	0.2	0.00518135	0.00172712	0.00172712	0.00172712	N-acetyltransferase domain-containing protein [Source:UniProtKB/TrEMBL;Acc:Q8I7G6]
WBGene00009307	F32A11.1	FLAMseq	Cele_L4_1_FLAM	67	67.25	4	1	1	0	0	1	1	0	0	0.25	0.25	0	0	0.00371747	0.00371747	0	0	Mitochondrial import inner membrane translocase subunit Tim21 [Source:UniProtKB/TrEMBL;Acc:O62198]
WBGene00009307	F32A11.1	FLAMseq	Cele_L4_2_FLAM	51.5	46.5	4	0	0	0	0	0	0	0	0	0	0	0	0	0	0	0	0	Mitochondrial import inner membrane translocase subunit Tim21 [Source:UniProtKB/TrEMBL;Acc:O62198]
WBGene00017970	F32A5.4	FLAMseq	Cele_L4_1_FLAM	40	40	1	0	0	0	0	0	0	0	0	0	0	0	0	0	0	0	0
WBGene00017970	F32A5.4	FLAMseq	Cele_L4_2_FLAM	59	59	2	0	0	0	0	0	0	0	0	0	0	0	0	0	0	0	0
WBGene00009313	F32B4.2	FLAMseq	Cele_L4_1_FLAM	112	112	1	1	1	0	1	3	2	0	1	1	1	0	1	0.0267857	0.0178571	0	0.00892857	Peroxisome biogenesis protein 3-2-like [Source:UniProtKB/TrEMBL;Acc:O62204]
WBGene00009313	F32B4.2	FLAMseq	Cele_L4_2_FLAM	92.5	92.5	2	1	1	0	0	1	1	0	0	0.5	0.5	0	0	0.00540541	0.00540541	0	0	Peroxisome biogenesis protein 3-2-like [Source:UniProtKB/TrEMBL;Acc:O62204]
WBGene00009315	F32B4.5	FLAMseq	Cele_L4_1_FLAM	109	109	2	1	1	0	1	2	1	0	1	0.5	0.5	0	0.5	0.00917431	0.00458716	0	0.00458716	HSF_DOMAIN domain-containing protein [Source:UniProtKB/TrEMBL;Acc:F5GUF7]
WBGene00009315	F32B4.5	FLAMseq	Cele_L4_2_FLAM	44	48.4286	7	1	1	0	0	2	2	0	0	0.142857	0.142857	0	0	0.00589971	0.00589971	0	0	HSF_DOMAIN domain-containing protein [Source:UniProtKB/TrEMBL;Acc:F5GUF7]
WBGene00017975	F32B5.1	FLAMseq	Cele_L4_1_FLAM	100.5	99.1667	6	1	1	0	0	1	1	0	0	0.166667	0.166667	0	0	0.00168067	0.00168067	0	0	arginine kinase [Source:UniProtKB/TrEMBL;Acc:O01854]
WBGene00017975	F32B5.1	FLAMseq	Cele_L4_2_FLAM	46	46	1	0	0	0	0	0	0	0	0	0	0	0	0	0	0	0	0	arginine kinase [Source:UniProtKB/TrEMBL;Acc:O01854]
WBGene00017979	F32B5.6	FLAMseq	Cele_L4_1_FLAM	69	69	1	0	0	0	0	0	0	0	0	0	0	0	0	0	0	0	0	MIF4G domain-containing protein [Source:UniProtKB/TrEMBL;Acc:Q86NI8]
WBGene00017979	F32B5.6	FLAMseq	Cele_L4_2_FLAM	96	96	2	0	0	0	0	0	0	0	0	0	0	0	0	0	0	0	0	MIF4G domain-containing protein [Source:UniProtKB/TrEMBL;Acc:Q86NI8]
WBGene00017980	F32B5.7	FLAMseq	Cele_L4_1_FLAM	77	77	1	0	0	0	0	0	0	0	0	0	0	0	0	0	0	0	0	Glycine-rich domain-containing protein 1 [Source:UniProtKB/TrEMBL;Acc:O01849]
WBGene00009321	F32B6.4	FLAMseq	Cele_L4_2_FLAM	44.5	44.5	2	0	0	0	0	0	0	0	0	0	0	0	0	0	0	0	0	SH2 domain-containing protein [Source:UniProtKB/TrEMBL;Acc:O45432]
WBGene00009336	F32D8.14	FLAMseq	Cele_L4_1_FLAM	61.5	64.55	20	3	3	0	1	5	4	0	1	0.15	0.15	0	0.05	0.00387297	0.00309837	0	0.000774593
WBGene00009336	F32D8.14	FLAMseq	Cele_L4_2_FLAM	74	67.8462	13	0	0	0	0	0	0	0	0	0	0	0	0	0	0	0	0
WBGene00009329	F32D8.4	FLAMseq	Cele_L4_1_FLAM	222	222	1	1	1	0	0	1	1	0	0	1	1	0	0	0.0045045	0.0045045	0	0	PIH1 domain-containing protein [Source:UniProtKB/TrEMBL;Acc:Q19965]
WBGene00009329	F32D8.4	FLAMseq	Cele_L4_2_FLAM	68	68	1	0	0	0	0	0	0	0	0	0	0	0	0	0	0	0	0	PIH1 domain-containing protein [Source:UniProtKB/TrEMBL;Acc:Q19965]
WBGene00009330	F32D8.5	FLAMseq	Cele_L4_1_FLAM	48	56.6087	23	2	1	1	1	3	1	1	1	0.0869565	0.0434783	0.0434783	0.0434783	0.00230415	0.000768049	0.000768049	0.000768049	Transmembrane protein 70 homolog, mitochondrial [Source:UniProtKB/TrEMBL;Acc:Q9U3H0]
WBGene00009330	F32D8.5	FLAMseq	Cele_L4_2_FLAM	50.5	58.75	20	1	0	0	1	1	0	0	1	0.05	0	0	0.05	0.000851064	0	0	0.000851064	Transmembrane protein 70 homolog, mitochondrial [Source:UniProtKB/TrEMBL;Acc:Q9U3H0]
WBGene00009331	F32D8.7	FLAMseq	Cele_L4_1_FLAM	74	74	1	1	1	0	0	1	1	0	0	1	1	0	0	0.0135135	0.0135135	0	0	BPTI/Kunitz inhibitor domain-containing protein [Source:UniProtKB/TrEMBL;Acc:Q19961]
WBGene00009331	F32D8.7	FLAMseq	Cele_L4_2_FLAM	75	75	1	0	0	0	0	0	0	0	0	0	0	0	0	0	0	0	0	BPTI/Kunitz inhibitor domain-containing protein [Source:UniProtKB/TrEMBL;Acc:Q19961]
WBGene00017995	F32E10.8	FLAMseq	Cele_L4_1_FLAM	49	49	1	0	0	0	0	0	0	0	0	0	0	0	0	0	0	0	0	Low-density lipoprotein receptor domain class A [Source:UniProtKB/TrEMBL;Acc:Q95QH2]
WBGene00017995	F32E10.8	FLAMseq	Cele_L4_2_FLAM	48.5	48.5	2	1	1	0	0	2	2	0	0	0.5	0.5	0	0	0.0206186	0.0206186	0	0	Low-density lipoprotein receptor domain class A [Source:UniProtKB/TrEMBL;Acc:Q95QH2]
WBGene00009344	F32H2.7	FLAMseq	Cele_L4_1_FLAM	67	60.6667	3	0	0	0	0	0	0	0	0	0	0	0	0	0	0	0	0	Coiled-coil domain-containing protein [Source:UniProtKB/TrEMBL;Acc:O17859]
WBGene00009347	F32H5.1	FLAMseq	Cele_L4_1_FLAM	37	48	5	0	0	0	0	0	0	0	0	0	0	0	0	0	0	0	0	Pept_C1 domain-containing protein [Source:UniProtKB/TrEMBL;Acc:P91991]
WBGene00009347	F32H5.1	FLAMseq	Cele_L4_2_FLAM	35.5	58.75	4	1	0	0	1	1	0	0	1	0.25	0	0	0.25	0.00425532	0	0	0.00425532	Pept_C1 domain-containing protein [Source:UniProtKB/TrEMBL;Acc:P91991]
WBGene00009349	F32H5.3	FLAMseq	Cele_L4_1_FLAM	103	103	1	0	0	0	0	0	0	0	0	0	0	0	0	0	0	0	0	Secreted protein [Source:UniProtKB/TrEMBL;Acc:Q95ZU4]
WBGene00009349	F32H5.3	FLAMseq	Cele_L4_2_FLAM	72	72	1	0	0	0	0	0	0	0	0	0	0	0	0	0	0	0	0	Secreted protein [Source:UniProtKB/TrEMBL;Acc:Q95ZU4]
WBGene00009356	F33A8.10	FLAMseq	Cele_L4_2_FLAM	63	63	1	1	1	0	0	1	1	0	0	1	1	0	0	0.015873	0.015873	0	0	DUF148 domain-containing protein [Source:UniProtKB/TrEMBL;Acc:Q7YTP4]
WBGene00009352	F33A8.4	FLAMseq	Cele_L4_1_FLAM	33	53.6667	3	0	0	0	0	0	0	0	0	0	0	0	0	0	0	0	0	Zinc finger CCHC domain-containing protein 4 [Source:UniProtKB/TrEMBL;Acc:O62214]
WBGene00009352	F33A8.4	FLAMseq	Cele_L4_2_FLAM	56	59.5	4	1	0	0	1	1	0	0	1	0.25	0	0	0.25	0.00420168	0	0	0.00420168	Zinc finger CCHC domain-containing protein 4 [Source:UniProtKB/TrEMBL;Acc:O62214]
WBGene00009358	F33C8.4	FLAMseq	Cele_L4_1_FLAM	86	86	1	0	0	0	0	0	0	0	0	0	0	0	0	0	0	0	0	KIF-binding protein [Source:UniProtKB/TrEMBL;Acc:Q17680]
WBGene00018007	F33D11.10	FLAMseq	Cele_L4_1_FLAM	51	54.75	4	0	0	0	0	0	0	0	0	0	0	0	0	0	0	0	0	RNA helicase [Source:UniProtKB/TrEMBL;Acc:O44781]
WBGene00018007	F33D11.10	FLAMseq	Cele_L4_2_FLAM	57.5	57.5	2	1	0	1	1	3	0	2	1	0.5	0	0.5	0.5	0.026087	0	0.0173913	0.00869565	RNA helicase [Source:UniProtKB/TrEMBL;Acc:O44781]
WBGene00269382	F33D11.16	FLAMseq	Cele_L4_1_FLAM	180	180	1	1	1	0	1	3	1	0	2	1	1	0	1	0.0166667	0.00555556	0	0.0111111
WBGene00018004	F33D11.7	FLAMseq	Cele_L4_1_FLAM	77	77	1	0	0	0	0	0	0	0	0	0	0	0	0	0	0	0	0	Protein kinase domain-containing protein [Source:UniProtKB/TrEMBL;Acc:O44777]
WBGene00018004	F33D11.7	FLAMseq	Cele_L4_2_FLAM	56	56	1	0	0	0	0	0	0	0	0	0	0	0	0	0	0	0	0	Protein kinase domain-containing protein [Source:UniProtKB/TrEMBL;Acc:O44777]
WBGene00017996	F33D4.4	FLAMseq	Cele_L4_1_FLAM	36	36	1	0	0	0	0	0	0	0	0	0	0	0	0	0	0	0	0	Putative sphingolipid delta(4)-desaturase [Source:UniProtKB/Swiss-Prot;Acc:O44186]
WBGene00017996	F33D4.4	FLAMseq	Cele_L4_2_FLAM	48.5	48.5	2	1	0	1	0	1	0	1	0	0.5	0	0.5	0	0.0103093	0	0.0103093	0	Putative sphingolipid delta(4)-desaturase [Source:UniProtKB/Swiss-Prot;Acc:O44186]
WBGene00018010	F33E11.2	FLAMseq	Cele_L4_1_FLAM	46	46	1	0	0	0	0	0	0	0	0	0	0	0	0	0	0	0	0	Mediator complex subunit 6 [Source:UniProtKB/TrEMBL;Acc:A0A0K3ASG1]
WBGene00009360	F33E2.4	FLAMseq	Cele_L4_2_FLAM	95.5	95.5	2	0	0	0	0	0	0	0	0	0	0	0	0	0	0	0	0	DUF281 domain-containing protein [Source:UniProtKB/TrEMBL;Acc:O01698]
WBGene00018015	F33G12.3	FLAMseq	Cele_L4_1_FLAM	105	105	2	0	0	0	0	0	0	0	0	0	0	0	0	0	0	0	0	Transposase_22 domain-containing protein [Source:UniProtKB/TrEMBL;Acc:Q19987]
WBGene00009365	F33H1.4	FLAMseq	Cele_L4_1_FLAM	55	55	1	0	0	0	0	0	0	0	0	0	0	0	0	0	0	0	0	C2H2-type domain-containing protein [Source:UniProtKB/TrEMBL;Acc:Q19991]
WBGene00045457	F33H12.7	FLAMseq	Cele_L4_1_FLAM	65	64.8182	11	1	1	0	0	1	1	0	0	0.0909091	0.0909091	0	0	0.00140252	0.00140252	0	0	FBA_2 domain-containing protein [Source:UniProtKB/TrEMBL;Acc:A7DT42]
WBGene00045457	F33H12.7	FLAMseq	Cele_L4_2_FLAM	61	59.7273	11	0	0	0	0	0	0	0	0	0	0	0	0	0	0	0	0	FBA_2 domain-containing protein [Source:UniProtKB/TrEMBL;Acc:A7DT42]
WBGene00009366	F33H2.2	FLAMseq	Cele_L4_1_FLAM	78.5	78.5	2	1	0	0	1	1	0	0	1	0.5	0	0	0.5	0.00636943	0	0	0.00636943
WBGene00009369	F33H2.6	FLAMseq	Cele_L4_2_FLAM	29	47	3	1	1	0	0	1	1	0	0	0.333333	0.333333	0	0	0.0070922	0.0070922	0	0	TPR_REGION domain-containing protein [Source:UniProtKB/TrEMBL;Acc:O62216]
WBGene00009371	F33H2.8	FLAMseq	Cele_L4_2_FLAM	22	22	1	0	0	0	0	0	0	0	0	0	0	0	0	0	0	0	0	TPT domain-containing protein [Source:UniProtKB/TrEMBL;Acc:B3WFX7]
WBGene00009373	F34D10.3	FLAMseq	Cele_L4_1_FLAM	31	31	1	0	0	0	0	0	0	0	0	0	0	0	0	0	0	0	0	RDD domain-containing protein [Source:UniProtKB/TrEMBL;Acc:Q19993]
WBGene00009373	F34D10.3	FLAMseq	Cele_L4_2_FLAM	74	74	1	0	0	0	0	0	0	0	0	0	0	0	0	0	0	0	0	RDD domain-containing protein [Source:UniProtKB/TrEMBL;Acc:Q19993]
WBGene00009374	F34D10.4	FLAMseq	Cele_L4_1_FLAM	97	97	1	0	0	0	0	0	0	0	0	0	0	0	0	0	0	0	0	C2H2-type domain-containing protein [Source:UniProtKB/TrEMBL;Acc:Q19994]
WBGene00009380	F34H10.3	FLAMseq	Cele_L4_1_FLAM	98	98	1	0	0	0	0	0	0	0	0	0	0	0	0	0	0	0	0
WBGene00009380	F34H10.3	FLAMseq	Cele_L4_2_FLAM	95.5	95.5	2	0	0	0	0	0	0	0	0	0	0	0	0	0	0	0	0
WBGene00018024	F35A5.1	FLAMseq	Cele_L4_1_FLAM	131	101.333	3	0	0	0	0	0	0	0	0	0	0	0	0	0	0	0	0	Titin-like [Source:UniProtKB/TrEMBL;Acc:Q20007]
WBGene00018024	F35A5.1	FLAMseq	Cele_L4_2_FLAM	66.5	81	4	0	0	0	0	0	0	0	0	0	0	0	0	0	0	0	0	Titin-like [Source:UniProtKB/TrEMBL;Acc:Q20007]
WBGene00018025	F35A5.2	FLAMseq	Cele_L4_1_FLAM	81	72.75	4	0	0	0	0	0	0	0	0	0	0	0	0	0	0	0	0	Secreted protein [Source:UniProtKB/TrEMBL;Acc:Q20006]
WBGene00018025	F35A5.2	FLAMseq	Cele_L4_2_FLAM	97	97	1	1	1	0	0	3	3	0	0	1	1	0	0	0.0309278	0.0309278	0	0	Secreted protein [Source:UniProtKB/TrEMBL;Acc:Q20006]
WBGene00009389	F35B12.10	FLAMseq	Cele_L4_2_FLAM	73	73	1	1	0	0	1	1	0	0	1	1	0	0	1	0.0136986	0	0	0.0136986	Bursicon [Source:UniProtKB/TrEMBL;Acc:Q7YX42]
WBGene00009388	F35B12.9	FLAMseq	Cele_L4_1_FLAM	60	59.381	21	4	3	1	1	6	4	1	1	0.190476	0.142857	0.047619	0.047619	0.00481155	0.0032077	0.000801925	0.000801925
WBGene00009388	F35B12.9	FLAMseq	Cele_L4_2_FLAM	54	54.25	16	2	2	0	0	2	2	0	0	0.125	0.125	0	0	0.00230415	0.00230415	0	0
WBGene00018033	F35B3.7	FLAMseq	Cele_L4_1_FLAM	20	20	1	0	0	0	0	0	0	0	0	0	0	0	0	0	0	0	0	Leucine-rich repeat-containing protein DDB_G0290503 [Source:UniProtKB/TrEMBL;Acc:Q966J7]
WBGene00009401	F35C11.2	FLAMseq	Cele_L4_1_FLAM	90	90	2	2	1	1	0	2	1	1	0	1	0.5	0.5	0	0.0111111	0.00555556	0.00555556	0	Tyrosine-protein phosphatase domain-containing protein [Source:UniProtKB/TrEMBL;Acc:Q20019]
WBGene00009401	F35C11.2	FLAMseq	Cele_L4_2_FLAM	103.5	103.5	2	0	0	0	0	0	0	0	0	0	0	0	0	0	0	0	0	Tyrosine-protein phosphatase domain-containing protein [Source:UniProtKB/TrEMBL;Acc:Q20019]
WBGene00009403	F35C11.4	FLAMseq	Cele_L4_1_FLAM	66	66	1	0	0	0	0	0	0	0	0	0	0	0	0	0	0	0	0	Transmembrane protein [Source:UniProtKB/TrEMBL;Acc:Q20021]
WBGene00009400	F35C5.12	FLAMseq	Cele_L4_1_FLAM	75.5	75.5	2	0	0	0	0	0	0	0	0	0	0	0	0	0	0	0	0	Knot1 domain-containing protein [Source:UniProtKB/TrEMBL;Acc:G5EEA5]
WBGene00018036	F35C8.5	FLAMseq	Cele_L4_1_FLAM	95	95	1	0	0	0	0	0	0	0	0	0	0	0	0	0	0	0	0	Cholesterol 25-hydroxylase-like protein [Source:UniProtKB/Swiss-Prot;Acc:Q20027]
WBGene00018036	F35C8.5	FLAMseq	Cele_L4_2_FLAM	52	74.8	5	0	0	0	0	0	0	0	0	0	0	0	0	0	0	0	0	Cholesterol 25-hydroxylase-like protein [Source:UniProtKB/Swiss-Prot;Acc:Q20027]
WBGene00018044	F35D11.3	FLAMseq	Cele_L4_1_FLAM	141	141	1	0	0	0	0	0	0	0	0	0	0	0	0	0	0	0	0	Uncharacterized membrane protein F35D11.3 [Source:UniProtKB/Swiss-Prot;Acc:Q20035]
WBGene00018045	F35D11.4	FLAMseq	Cele_L4_2_FLAM	60.5	60.5	2	0	0	0	0	0	0	0	0	0	0	0	0	0	0	0	0	CYTH domain-containing protein [Source:UniProtKB/TrEMBL;Acc:Q20034]
WBGene00018041	F35D2.3	FLAMseq	Cele_L4_1_FLAM	158	158	1	0	0	0	0	0	0	0	0	0	0	0	0	0	0	0	0	EGF-like domain protein [Source:UniProtKB/TrEMBL;Acc:Q20043]
WBGene00009434	F35E12.10	FLAMseq	Cele_L4_1_FLAM	26	26	1	0	0	0	0	0	0	0	0	0	0	0	0	0	0	0	0	CUB_2 domain-containing protein [Source:UniProtKB/TrEMBL;Acc:O02362]
WBGene00009434	F35E12.10	FLAMseq	Cele_L4_2_FLAM	50	50	2	0	0	0	0	0	0	0	0	0	0	0	0	0	0	0	0	CUB_2 domain-containing protein [Source:UniProtKB/TrEMBL;Acc:O02362]
WBGene00009430	F35E12.6	FLAMseq	Cele_L4_1_FLAM	41.5	42.3333	24	3	2	0	1	5	3	0	2	0.125	0.0833333	0	0.0416667	0.00492126	0.00295276	0	0.0019685	CUB_2 domain-containing protein [Source:UniProtKB/TrEMBL;Acc:O02358]
WBGene00009430	F35E12.6	FLAMseq	Cele_L4_2_FLAM	55.5	52.35	20	1	1	0	0	3	3	0	0	0.05	0.05	0	0	0.00286533	0.00286533	0	0	CUB_2 domain-containing protein [Source:UniProtKB/TrEMBL;Acc:O02358]
WBGene00009433	F35E12.9	FLAMseq	Cele_L4_1_FLAM	199	162.333	3	1	1	0	1	6	1	0	5	0.333333	0.333333	0	0.333333	0.0123203	0.00205339	0	0.0102669	CUB_2 domain-containing protein [Source:UniProtKB/TrEMBL;Acc:E0AHD7]
WBGene00009433	F35E12.9	FLAMseq	Cele_L4_2_FLAM	84	84	1	0	0	0	0	0	0	0	0	0	0	0	0	0	0	0	0	CUB_2 domain-containing protein [Source:UniProtKB/TrEMBL;Acc:E0AHD7]
WBGene00009412	F35E2.5	FLAMseq	Cele_L4_1_FLAM	87	87.3333	3	1	1	0	1	3	2	0	1	0.333333	0.333333	0	0.333333	0.0114504	0.00763359	0	0.00381679
WBGene00018052	F35F10.1	FLAMseq	Cele_L4_1_FLAM	58.5	62.3	10	0	0	0	0	0	0	0	0	0	0	0	0	0	0	0	0	PAW domain-containing protein [Source:UniProtKB/TrEMBL;Acc:Q9GYT3]
WBGene00018052	F35F10.1	FLAMseq	Cele_L4_2_FLAM	61.5	61.375	8	3	3	0	1	5	3	0	2	0.375	0.375	0	0.125	0.0101833	0.00610998	0	0.00407332	PAW domain-containing protein [Source:UniProtKB/TrEMBL;Acc:Q9GYT3]
WBGene00018055	F35F10.5	FLAMseq	Cele_L4_2_FLAM	28	28	1	0	0	0	0	0	0	0	0	0	0	0	0	0	0	0	0	DUF19 domain-containing protein [Source:UniProtKB/TrEMBL;Acc:Q9GYU3]
WBGene00018065	F35F11.2	FLAMseq	Cele_L4_2_FLAM	96	96	1	1	0	0	1	1	0	0	1	1	0	0	1	0.0104167	0	0	0.0104167	DUF4200 domain-containing protein [Source:UniProtKB/TrEMBL;Acc:Q9N5U6]
WBGene00009445	F35G12.12	FLAMseq	Cele_L4_1_FLAM	157	157	1	1	1	0	1	5	1	0	4	1	1	0	1	0.0318471	0.00636943	0	0.0254777	26S proteasome non-ATPase regulatory subunit 5 [Source:UniProtKB/TrEMBL;Acc:Q20058]
WBGene00009445	F35G12.12	FLAMseq	Cele_L4_2_FLAM	80	78	5	1	0	0	1	1	0	0	1	0.2	0	0	0.2	0.0025641	0	0	0.0025641	26S proteasome non-ATPase regulatory subunit 5 [Source:UniProtKB/TrEMBL;Acc:Q20058]
WBGene00009442	F35G12.5	FLAMseq	Cele_L4_1_FLAM	55	55	1	1	1	0	0	1	1	0	0	1	1	0	0	0.0181818	0.0181818	0	0	Ras-associating domain-containing protein [Source:UniProtKB/TrEMBL;Acc:A0A0K3AUU9]
WBGene00009443	F35G12.7	FLAMseq	Cele_L4_1_FLAM	37	37	1	0	0	0	0	0	0	0	0	0	0	0	0	0	0	0	0	Divalent-cation tolerance protein CutA [Source:UniProtKB/TrEMBL;Acc:Q20051]
WBGene00009443	F35G12.7	FLAMseq	Cele_L4_2_FLAM	91.5	91.5	2	0	0	0	0	0	0	0	0	0	0	0	0	0	0	0	0	Divalent-cation tolerance protein CutA [Source:UniProtKB/TrEMBL;Acc:Q20051]
WBGene00009435	F35G2.1	FLAMseq	Cele_L4_1_FLAM	111	111	2	1	1	1	1	3	1	1	1	0.5	0.5	0.5	0.5	0.0135135	0.0045045	0.0045045	0.0045045	Sulfhydryl oxidase [Source:UniProtKB/TrEMBL;Acc:A6ZJ62]
WBGene00009435	F35G2.1	FLAMseq	Cele_L4_2_FLAM	90	90	1	0	0	0	0	0	0	0	0	0	0	0	0	0	0	0	0	Sulfhydryl oxidase [Source:UniProtKB/TrEMBL;Acc:A6ZJ62]
WBGene00018073	F35H10.10	FLAMseq	Cele_L4_1_FLAM	78.5	97.1667	6	2	1	0	1	2	1	0	1	0.333333	0.166667	0	0.166667	0.00343053	0.00171527	0	0.00171527	CELF35-1; G_PROTEIN_RECEP_F3_4 domain-containing protein [Source:UniProtKB/TrEMBL;Acc:G5ECZ3]
WBGene00018073	F35H10.10	FLAMseq	Cele_L4_2_FLAM	69.5	72	6	3	3	0	0	3	3	0	0	0.5	0.5	0	0	0.00694444	0.00694444	0	0	CELF35-1; G_PROTEIN_RECEP_F3_4 domain-containing protein [Source:UniProtKB/TrEMBL;Acc:G5ECZ3]
WBGene00018068	F35H10.2	FLAMseq	Cele_L4_2_FLAM	72	72	2	0	0	0	0	0	0	0	0	0	0	0	0	0	0	0	0	SnoaL-like domain-containing protein [Source:UniProtKB/TrEMBL;Acc:Q20075]
WBGene00018069	F35H10.3	FLAMseq	Cele_L4_1_FLAM	104	104	1	0	0	0	0	0	0	0	0	0	0	0	0	0	0	0	0	Skp1_POZ domain-containing protein [Source:UniProtKB/TrEMBL;Acc:Q20074]
WBGene00018071	F35H10.6	FLAMseq	Cele_L4_1_FLAM	44	44	1	0	0	0	0	0	0	0	0	0	0	0	0	0	0	0	0	Spindle and kinetochore-associated protein 2 [Source:UniProtKB/TrEMBL;Acc:Q20070]
WBGene00009459	F36A2.12	FLAMseq	Cele_L4_1_FLAM	59	59	2	0	0	0	0	0	0	0	0	0	0	0	0	0	0	0	0	Thymosin beta [Source:UniProtKB/TrEMBL;Acc:Q9XVP2]
WBGene00009459	F36A2.12	FLAMseq	Cele_L4_2_FLAM	97	97	1	0	0	0	0	0	0	0	0	0	0	0	0	0	0	0	0	Thymosin beta [Source:UniProtKB/TrEMBL;Acc:Q9XVP2]
WBGene00023490	F36A2.14	FLAMseq	Cele_L4_2_FLAM	55	55	1	0	0	0	0	0	0	0	0	0	0	0	0	0	0	0	0	CXXC-type domain-containing protein [Source:UniProtKB/TrEMBL;Acc:Q65ZA8]
WBGene00009452	F36A2.2	FLAMseq	Cele_L4_2_FLAM	93	93	1	0	0	0	0	0	0	0	0	0	0	0	0	0	0	0	0	Dus domain-containing protein [Source:UniProtKB/TrEMBL;Acc:Q9XVN8]
WBGene00009453	F36A2.3	FLAMseq	Cele_L4_1_FLAM	102.5	99.5	4	0	0	0	0	0	0	0	0	0	0	0	0	0	0	0	0	Malate dehydrogenase [Source:UniProtKB/TrEMBL;Acc:G5EDM5]
WBGene00009454	F36A2.7	FLAMseq	Cele_L4_1_FLAM	61	75.4	5	0	0	0	0	0	0	0	0	0	0	0	0	0	0	0	0	Cytochrome c oxidase subunit 4 [Source:UniProtKB/TrEMBL;Acc:P90860]
WBGene00009454	F36A2.7	FLAMseq	Cele_L4_2_FLAM	50.5	59.5	4	1	0	0	1	1	0	0	1	0.25	0	0	0.25	0.00420168	0	0	0.00420168	Cytochrome c oxidase subunit 4 [Source:UniProtKB/TrEMBL;Acc:P90860]
WBGene00009456	F36A2.9	FLAMseq	Cele_L4_1_FLAM	89	89	1	1	1	0	0	1	1	0	0	1	1	0	0	0.011236	0.011236	0	0	Lipase_GDSL domain-containing protein [Source:UniProtKB/TrEMBL;Acc:P90862]
WBGene00009456	F36A2.9	FLAMseq	Cele_L4_2_FLAM	81	81	2	0	0	0	0	0	0	0	0	0	0	0	0	0	0	0	0	Lipase_GDSL domain-containing protein [Source:UniProtKB/TrEMBL;Acc:P90862]
WBGene00018081	F36A4.2	FLAMseq	Cele_L4_2_FLAM	80	80	1	0	0	0	0	0	0	0	0	0	0	0	0	0	0	0	0
WBGene00018083	F36A4.4	FLAMseq	Cele_L4_1_FLAM	58.5	58.5	2	1	1	0	0	1	1	0	0	0.5	0.5	0	0	0.00854701	0.00854701	0	0
WBGene00018083	F36A4.4	FLAMseq	Cele_L4_2_FLAM	44.5	45.5	4	0	0	0	0	0	0	0	0	0	0	0	0	0	0	0	0
WBGene00009463	F36D1.4	FLAMseq	Cele_L4_1_FLAM	73	73	1	0	0	0	0	0	0	0	0	0	0	0	0	0	0	0	0	Spore coat protein [Source:UniProtKB/TrEMBL;Acc:Q9XV40]
WBGene00009465	F36D1.6	FLAMseq	Cele_L4_1_FLAM	78	78	1	1	1	0	0	1	1	0	0	1	1	0	0	0.0128205	0.0128205	0	0
WBGene00018090	F36D4.5	FLAMseq	Cele_L4_2_FLAM	47.5	47.5	2	1	1	0	0	1	1	0	0	0.5	0.5	0	0	0.0105263	0.0105263	0	0	Desumoylating isopeptidase 1 homolog [Source:UniProtKB/Swiss-Prot;Acc:H2KZK4]
WBGene00009475	F36F2.1	FLAMseq	Cele_L4_1_FLAM	54	50.25	4	0	0	0	0	0	0	0	0	0	0	0	0	0	0	0	0	Costars domain-containing protein [Source:UniProtKB/TrEMBL;Acc:B3WFX8]
WBGene00009475	F36F2.1	FLAMseq	Cele_L4_2_FLAM	77	73.4	5	1	1	0	1	4	1	0	3	0.2	0.2	0	0.2	0.0108992	0.0027248	0	0.00817439	Costars domain-containing protein [Source:UniProtKB/TrEMBL;Acc:B3WFX8]
WBGene00009476	F36F2.2	FLAMseq	Cele_L4_1_FLAM	71	71	1	0	0	0	0	0	0	0	0	0	0	0	0	0	0	0	0
WBGene00009482	F36G3.1	FLAMseq	Cele_L4_1_FLAM	16	16	1	0	0	0	0	0	0	0	0	0	0	0	0	0	0	0	0
WBGene00009482	F36G3.1	FLAMseq	Cele_L4_2_FLAM	68.5	68.5	2	0	0	0	0	0	0	0	0	0	0	0	0	0	0	0	0
WBGene00009483	F36G3.2	FLAMseq	Cele_L4_1_FLAM	44	44	1	0	0	0	0	0	0	0	0	0	0	0	0	0	0	0	0
WBGene00009483	F36G3.2	FLAMseq	Cele_L4_2_FLAM	81	80.3333	3	1	1	0	0	1	1	0	0	0.333333	0.333333	0	0	0.00414938	0.00414938	0	0
WBGene00009492	F36H1.3	FLAMseq	Cele_L4_2_FLAM	98	98	1	0	0	0	0	0	0	0	0	0	0	0	0	0	0	0	0	Tyrosine-protein phosphatase [Source:UniProtKB/TrEMBL;Acc:Q20108]
WBGene00018118	F36H12.2	FLAMseq	Cele_L4_1_FLAM	102	102	1	0	0	0	0	0	0	0	0	0	0	0	0	0	0	0	0
WBGene00018120	F36H12.4	FLAMseq	Cele_L4_1_FLAM	90	90	1	0	0	0	0	0	0	0	0	0	0	0	0	0	0	0	0
WBGene00194653	F36H2.6	FLAMseq	Cele_L4_2_FLAM	55	55	1	0	0	0	0	0	0	0	0	0	0	0	0	0	0	0	0	Transmembrane protein [Source:UniProtKB/TrEMBL;Acc:C6KRM9]
WBGene00018112	F36H9.4	FLAMseq	Cele_L4_1_FLAM	51	51	1	0	0	0	0	0	0	0	0	0	0	0	0	0	0	0	0	TIL domain-containing protein [Source:UniProtKB/TrEMBL;Acc:O16620]
WBGene00018112	F36H9.4	FLAMseq	Cele_L4_2_FLAM	103	103	1	0	0	0	0	0	0	0	0	0	0	0	0	0	0	0	0	TIL domain-containing protein [Source:UniProtKB/TrEMBL;Acc:O16620]
WBGene00018131	F37A4.1	FLAMseq	Cele_L4_1_FLAM	75	77	3	0	0	0	0	0	0	0	0	0	0	0	0	0	0	0	0
WBGene00018131	F37A4.1	FLAMseq	Cele_L4_2_FLAM	52.5	52.5	2	0	0	0	0	0	0	0	0	0	0	0	0	0	0	0	0
WBGene00018132	F37A4.2	FLAMseq	Cele_L4_1_FLAM	77	77	1	0	0	0	0	0	0	0	0	0	0	0	0	0	0	0	0
WBGene00018132	F37A4.2	FLAMseq	Cele_L4_2_FLAM	28	28	1	0	0	0	0	0	0	0	0	0	0	0	0	0	0	0	0
WBGene00018135	F37A4.5	FLAMseq	Cele_L4_1_FLAM	53	53	1	0	0	0	0	0	0	0	0	0	0	0	0	0	0	0	0
WBGene00018135	F37A4.5	FLAMseq	Cele_L4_2_FLAM	49.5	51.75	4	0	0	0	0	0	0	0	0	0	0	0	0	0	0	0	0
WBGene00009505	F37B12.3	FLAMseq	Cele_L4_1_FLAM	50	52	3	0	0	0	0	0	0	0	0	0	0	0	0	0	0	0	0	ditrans,polycis-polyprenyl diphosphate synthase [(2E,6E)-farnesyldiphosphate specific] [Source:UniProtKB/TrEMBL;Acc:Q20118]
WBGene00009505	F37B12.3	FLAMseq	Cele_L4_2_FLAM	69	60.3333	3	0	0	0	0	0	0	0	0	0	0	0	0	0	0	0	0	ditrans,polycis-polyprenyl diphosphate synthase [(2E,6E)-farnesyldiphosphate specific] [Source:UniProtKB/TrEMBL;Acc:Q20118]
WBGene00018140	F37B4.10	FLAMseq	Cele_L4_1_FLAM	144.5	144.5	2	2	0	0	2	2	0	0	2	1	0	0	1	0.00692042	0	0	0.00692042	C2H2-type domain-containing protein [Source:UniProtKB/TrEMBL;Acc:A0A0M7RDT5]
WBGene00018155	F37C12.14	FLAMseq	Cele_L4_1_FLAM	20	20	1	0	0	0	0	0	0	0	0	0	0	0	0	0	0	0	0	Ovule protein [Source:UniProtKB/TrEMBL;Acc:Q20125]
WBGene00194742	F37C12.21	FLAMseq	Cele_L4_1_FLAM	148	148	1	1	1	0	0	2	2	0	0	1	1	0	0	0.0135135	0.0135135	0	0
WBGene00018151	F37C12.3	FLAMseq	Cele_L4_1_FLAM	48	45.6667	3	0	0	0	0	0	0	0	0	0	0	0	0	0	0	0	0	Acyl carrier protein [Source:UniProtKB/TrEMBL;Acc:Q20122]
WBGene00018151	F37C12.3	FLAMseq	Cele_L4_2_FLAM	52	69.6667	3	1	1	0	1	3	1	0	2	0.333333	0.333333	0	0.333333	0.0143541	0.00478469	0	0.00956938	Acyl carrier protein [Source:UniProtKB/TrEMBL;Acc:Q20122]
WBGene00018144	F37C4.4	FLAMseq	Cele_L4_1_FLAM	48	48	1	0	0	0	0	0	0	0	0	0	0	0	0	0	0	0	0	Transmembrane protein 196 [Source:UniProtKB/TrEMBL;Acc:Q8MXI7]
WBGene00018145	F37C4.5	FLAMseq	Cele_L4_1_FLAM	66	66	1	0	0	0	0	0	0	0	0	0	0	0	0	0	0	0	0
WBGene00018145	F37C4.5	FLAMseq	Cele_L4_2_FLAM	97	83.3333	3	0	0	0	0	0	0	0	0	0	0	0	0	0	0	0	0
WBGene00018146	F37C4.6	FLAMseq	Cele_L4_1_FLAM	121	121	2	0	0	0	0	0	0	0	0	0	0	0	0	0	0	0	0	Amino_oxidase domain-containing protein [Source:UniProtKB/TrEMBL;Acc:O61196]
WBGene00009514	F37H8.5	FLAMseq	Cele_L4_1_FLAM	39.5	39.2727	22	0	0	0	0	0	0	0	0	0	0	0	0	0	0	0	0	GILT-like protein F37H8.5 [Source:UniProtKB/Swiss-Prot;Acc:O17861]
WBGene00009514	F37H8.5	FLAMseq	Cele_L4_2_FLAM	42	44.5	26	0	0	0	0	0	0	0	0	0	0	0	0	0	0	0	0	GILT-like protein F37H8.5 [Source:UniProtKB/Swiss-Prot;Acc:O17861]
WBGene00018161	F38A5.2	FLAMseq	Cele_L4_1_FLAM	79	79	1	0	0	0	0	0	0	0	0	0	0	0	0	0	0	0	0	TraB domain-containing protein [Source:UniProtKB/TrEMBL;Acc:Q95Q55]
WBGene00018161	F38A5.2	FLAMseq	Cele_L4_2_FLAM	130	130	1	1	1	0	0	1	1	0	0	1	1	0	0	0.00769231	0.00769231	0	0	TraB domain-containing protein [Source:UniProtKB/TrEMBL;Acc:Q95Q55]
WBGene00009528	F38A6.4	FLAMseq	Cele_L4_1_FLAM	40	40	1	0	0	0	0	0	0	0	0	0	0	0	0	0	0	0	0
WBGene00009528	F38A6.4	FLAMseq	Cele_L4_2_FLAM	48	54	8	0	0	0	0	0	0	0	0	0	0	0	0	0	0	0	0
WBGene00086569	F38A6.5	FLAMseq	Cele_L4_1_FLAM	37.5	37.5	2	0	0	0	0	0	0	0	0	0	0	0	0	0	0	0	0	DUF19 domain-containing protein [Source:UniProtKB/TrEMBL;Acc:B5BM45]
WBGene00009531	F38B2.4	FLAMseq	Cele_L4_1_FLAM	182	182	1	1	0	1	1	4	0	3	1	1	0	1	1	0.021978	0	0.0164835	0.00549451	Adenylate kinase isoenzyme 1 [Source:UniProtKB/Swiss-Prot;Acc:Q20140]
WBGene00009531	F38B2.4	FLAMseq	Cele_L4_2_FLAM	69.5	69.5	2	0	0	0	0	0	0	0	0	0	0	0	0	0	0	0	0	Adenylate kinase isoenzyme 1 [Source:UniProtKB/Swiss-Prot;Acc:Q20140]
WBGene00018174	F38B6.4	FLAMseq	Cele_L4_1_FLAM	47	47	1	0	0	0	0	0	0	0	0	0	0	0	0	0	0	0	0	Trifunctional purine biosynthetic protein adenosine-3 Phosphoribosylamine--glycine ligase Phosphoribosylformylglycinamidine cyclo-ligase Phosphoribosylglycinamide formyltransferase [Source:UniProtKB/TrEMBL;Acc:Q20143]
WBGene00018174	F38B6.4	FLAMseq	Cele_L4_2_FLAM	93.5	93.5	2	1	0	0	1	1	0	0	1	0.5	0	0	0.5	0.00534759	0	0	0.00534759	Trifunctional purine biosynthetic protein adenosine-3 Phosphoribosylamine--glycine ligase Phosphoribosylformylglycinamidine cyclo-ligase Phosphoribosylglycinamide formyltransferase [Source:UniProtKB/TrEMBL;Acc:Q20143]
WBGene00009533	F38B7.2	FLAMseq	Cele_L4_2_FLAM	56	56	1	0	0	0	0	0	0	0	0	0	0	0	0	0	0	0	0	CX domain-containing protein [Source:UniProtKB/TrEMBL;Acc:A5Z2T1]
WBGene00009534	F38B7.3	FLAMseq	Cele_L4_1_FLAM	108	108	1	0	0	0	0	0	0	0	0	0	0	0	0	0	0	0	0	PH domain-containing protein [Source:UniProtKB/TrEMBL;Acc:Q20151]
WBGene00009534	F38B7.3	FLAMseq	Cele_L4_2_FLAM	45	45	1	0	0	0	0	0	0	0	0	0	0	0	0	0	0	0	0	PH domain-containing protein [Source:UniProtKB/TrEMBL;Acc:Q20151]
WBGene00018178	F38E1.3	FLAMseq	Cele_L4_2_FLAM	82	82	1	0	0	0	0	0	0	0	0	0	0	0	0	0	0	0	0	Protein kinase domain-containing protein [Source:UniProtKB/TrEMBL;Acc:Q20160]
WBGene00018184	F38E9.1	FLAMseq	Cele_L4_1_FLAM	98	98	1	0	0	0	0	0	0	0	0	0	0	0	0	0	0	0	0	PLCXc domain-containing protein [Source:UniProtKB/TrEMBL;Acc:Q20177]
WBGene00009550	F38H4.6	FLAMseq	Cele_L4_1_FLAM	47	47	1	0	0	0	0	0	0	0	0	0	0	0	0	0	0	0	0	Major sperm protein [Source:UniProtKB/TrEMBL;Acc:Q20185]
WBGene00009554	F39B2.3	FLAMseq	Cele_L4_1_FLAM	36	36	1	1	0	0	1	1	0	0	1	1	0	0	1	0.0277778	0	0	0.0277778	PKS_ER domain-containing protein [Source:UniProtKB/TrEMBL;Acc:O45496]
WBGene00009558	F39B2.8	FLAMseq	Cele_L4_2_FLAM	70	70	1	0	0	0	0	0	0	0	0	0	0	0	0	0	0	0	0	G_PROTEIN_RECEP_F3_4 domain-containing protein [Source:UniProtKB/TrEMBL;Acc:O45500]
WBGene00018193	F39C12.1	FLAMseq	Cele_L4_1_FLAM	143	143	2	0	0	0	0	0	0	0	0	0	0	0	0	0	0	0	0	Zinc_ribbon_16 domain-containing protein [Source:UniProtKB/TrEMBL;Acc:O61201]
WBGene00018193	F39C12.1	FLAMseq	Cele_L4_2_FLAM	40	40	1	1	1	0	0	1	1	0	0	1	1	0	0	0.025	0.025	0	0	Zinc_ribbon_16 domain-containing protein [Source:UniProtKB/TrEMBL;Acc:O61201]
WBGene00018208	F39G3.3	FLAMseq	Cele_L4_1_FLAM	52	52	1	0	0	0	0	0	0	0	0	0	0	0	0	0	0	0	0	Histone H3-K79 methyltransferase [Source:UniProtKB/TrEMBL;Acc:O16274]
WBGene00009565	F39H11.1	FLAMseq	Cele_L4_2_FLAM	56	56	1	0	0	0	0	0	0	0	0	0	0	0	0	0	0	0	0	BCNT-C domain-containing protein [Source:UniProtKB/TrEMBL;Acc:P90867]
WBGene00018214	F39H12.3	FLAMseq	Cele_L4_1_FLAM	54	54	1	0	0	0	0	0	0	0	0	0	0	0	0	0	0	0	0	RIIa domain-containing protein [Source:UniProtKB/TrEMBL;Acc:Q20199]
WBGene00018214	F39H12.3	FLAMseq	Cele_L4_2_FLAM	70	70	2	1	1	0	0	1	1	0	0	0.5	0.5	0	0	0.00714286	0.00714286	0	0	RIIa domain-containing protein [Source:UniProtKB/TrEMBL;Acc:Q20199]
WBGene00009563	F39H2.3	FLAMseq	Cele_L4_1_FLAM	75	85.3333	3	1	1	0	0	1	1	0	0	0.333333	0.333333	0	0	0.00390625	0.00390625	0	0	GCV_T domain-containing protein [Source:UniProtKB/TrEMBL;Acc:G5EE11]
WBGene00009563	F39H2.3	FLAMseq	Cele_L4_2_FLAM	88	88	1	0	0	0	0	0	0	0	0	0	0	0	0	0	0	0	0	GCV_T domain-containing protein [Source:UniProtKB/TrEMBL;Acc:G5EE11]
WBGene00018216	F40A3.1	FLAMseq	Cele_L4_2_FLAM	63	63	1	0	0	0	0	0	0	0	0	0	0	0	0	0	0	0	0	Conserved secreted protein [Source:UniProtKB/TrEMBL;Acc:O16267]
WBGene00018217	F40A3.2	FLAMseq	Cele_L4_1_FLAM	113	113	1	0	0	0	0	0	0	0	0	0	0	0	0	0	0	0	0	EGF-like domain-containing protein [Source:UniProtKB/TrEMBL;Acc:O16265]
WBGene00018217	F40A3.2	FLAMseq	Cele_L4_2_FLAM	82	77.6667	3	1	1	0	0	1	1	0	0	0.333333	0.333333	0	0	0.00429185	0.00429185	0	0	EGF-like domain-containing protein [Source:UniProtKB/TrEMBL;Acc:O16265]
WBGene00018218	F40A3.3	FLAMseq	Cele_L4_1_FLAM	62	67	6	0	0	0	0	0	0	0	0	0	0	0	0	0	0	0	0	Phosphatidylethanolamine-binding protein homolog F40A3.3 [Source:UniProtKB/Swiss-Prot;Acc:O16264]
WBGene00018218	F40A3.3	FLAMseq	Cele_L4_2_FLAM	22.5	38.1667	6	0	0	0	0	0	0	0	0	0	0	0	0	0	0	0	0	Phosphatidylethanolamine-binding protein homolog F40A3.3 [Source:UniProtKB/Swiss-Prot;Acc:O16264]
WBGene00018221	F40A3.6	FLAMseq	Cele_L4_1_FLAM	119.5	119.5	2	0	0	0	0	0	0	0	0	0	0	0	0	0	0	0	0
WBGene00018226	F40B5.2	FLAMseq	Cele_L4_1_FLAM	123.5	123.5	2	1	0	0	1	1	0	0	1	0.5	0	0	0.5	0.00404858	0	0	0.00404858	Putative metallophosphoesterase F40B5.2 [Source:UniProtKB/Swiss-Prot;Acc:Q09320]
WBGene00018226	F40B5.2	FLAMseq	Cele_L4_2_FLAM	93	93	2	0	0	0	0	0	0	0	0	0	0	0	0	0	0	0	0	Putative metallophosphoesterase F40B5.2 [Source:UniProtKB/Swiss-Prot;Acc:Q09320]
WBGene00009574	F40E10.6	FLAMseq	Cele_L4_1_FLAM	73	73	1	0	0	0	0	0	0	0	0	0	0	0	0	0	0	0	0	Transmembrane protein 184B [Source:UniProtKB/TrEMBL;Acc:G5EGF1]
WBGene00009574	F40E10.6	FLAMseq	Cele_L4_2_FLAM	49.5	49.5	2	1	0	0	1	1	0	0	1	0.5	0	0	0.5	0.010101	0	0	0.010101	Transmembrane protein 184B [Source:UniProtKB/TrEMBL;Acc:G5EGF1]
WBGene00018238	F40F4.7	FLAMseq	Cele_L4_1_FLAM	111	111	1	0	0	0	0	0	0	0	0	0	0	0	0	0	0	0	0	N-acetyltransferase domain-containing protein [Source:UniProtKB/TrEMBL;Acc:Q20220]
WBGene00018238	F40F4.7	FLAMseq	Cele_L4_2_FLAM	95	95	1	0	0	0	0	0	0	0	0	0	0	0	0	0	0	0	0	N-acetyltransferase domain-containing protein [Source:UniProtKB/TrEMBL;Acc:Q20220]
WBGene00009575	F40F8.1	FLAMseq	Cele_L4_1_FLAM	56.5	73.1667	6	1	1	1	1	4	2	1	1	0.166667	0.166667	0.166667	0.166667	0.00911162	0.00455581	0.0022779	0.0022779	UMP-CMP kinase 2 [Source:UniProtKB/Swiss-Prot;Acc:Q20230]
WBGene00009575	F40F8.1	FLAMseq	Cele_L4_2_FLAM	47	54.5455	11	2	2	0	0	3	3	0	0	0.181818	0.181818	0	0	0.005	0.005	0	0	UMP-CMP kinase 2 [Source:UniProtKB/Swiss-Prot;Acc:Q20230]
WBGene00044916	F40F8.11	FLAMseq	Cele_L4_2_FLAM	101	101	1	0	0	0	0	0	0	0	0	0	0	0	0	0	0	0	0	NADAR domain-containing protein [Source:UniProtKB/TrEMBL;Acc:H2L297]
WBGene00009577	F40F8.4	FLAMseq	Cele_L4_1_FLAM	41	53.2	5	0	0	0	0	0	0	0	0	0	0	0	0	0	0	0	0
WBGene00009577	F40F8.4	FLAMseq	Cele_L4_2_FLAM	32	35.75	4	0	0	0	0	0	0	0	0	0	0	0	0	0	0	0	0
WBGene00009578	F40F8.5	FLAMseq	Cele_L4_1_FLAM	70.5	70.5	2	1	1	0	0	1	1	0	0	0.5	0.5	0	0	0.0070922	0.0070922	0	0	Expressed conserved protein [Source:UniProtKB/TrEMBL;Acc:H2L2A0]
WBGene00009605	F40G12.10	FLAMseq	Cele_L4_1_FLAM	54	54	1	0	0	0	0	0	0	0	0	0	0	0	0	0	0	0	0	Tyrosine-protein phosphatase domain-containing protein [Source:UniProtKB/TrEMBL;Acc:Q20252]
WBGene00018241	F40G9.5	FLAMseq	Cele_L4_1_FLAM	61	61	1	0	0	0	0	0	0	0	0	0	0	0	0	0	0	0	0
WBGene00018241	F40G9.5	FLAMseq	Cele_L4_2_FLAM	109	109	1	0	0	0	0	0	0	0	0	0	0	0	0	0	0	0	0
WBGene00018249	F40H3.1	FLAMseq	Cele_L4_1_FLAM	81	81.6667	6	1	0	0	1	1	0	0	1	0.166667	0	0	0.166667	0.00204082	0	0	0.00204082	BTB domain-containing protein [Source:UniProtKB/TrEMBL;Acc:Q2A948]
WBGene00018250	F40H3.2	FLAMseq	Cele_L4_1_FLAM	54	76	3	0	0	0	0	0	0	0	0	0	0	0	0	0	0	0	0
WBGene00018253	F40H6.1	FLAMseq	Cele_L4_1_FLAM	34	34	1	0	0	0	0	0	0	0	0	0	0	0	0	0	0	0	0	Sulf_transp domain-containing protein [Source:UniProtKB/TrEMBL;Acc:Q20258]
WBGene00018253	F40H6.1	FLAMseq	Cele_L4_2_FLAM	26	26	1	0	0	0	0	0	0	0	0	0	0	0	0	0	0	0	0	Sulf_transp domain-containing protein [Source:UniProtKB/TrEMBL;Acc:Q20258]
WBGene00018257	F41B4.1	FLAMseq	Cele_L4_1_FLAM	52	52	2	0	0	0	0	0	0	0	0	0	0	0	0	0	0	0	0	ZM domain-containing protein [Source:UniProtKB/TrEMBL;Acc:Q966J6]
WBGene00018257	F41B4.1	FLAMseq	Cele_L4_2_FLAM	41	41	1	0	0	0	0	0	0	0	0	0	0	0	0	0	0	0	0	ZM domain-containing protein [Source:UniProtKB/TrEMBL;Acc:Q966J6]
WBGene00023284	F41B5.1	FLAMseq	Cele_L4_2_FLAM	118	118	1	0	0	0	0	0	0	0	0	0	0	0	0	0	0	0	0	BED-type domain-containing protein [Source:UniProtKB/TrEMBL;Acc:G4SI18]
WBGene00018275	F41C3.11	FLAMseq	Cele_L4_2_FLAM	75	75	1	0	0	0	0	0	0	0	0	0	0	0	0	0	0	0	0	Nucleotid_trans domain-containing protein [Source:UniProtKB/TrEMBL;Acc:Q20261]
WBGene00018268	F41C3.2	FLAMseq	Cele_L4_1_FLAM	108	108	1	0	0	0	0	0	0	0	0	0	0	0	0	0	0	0	0	MFS domain-containing protein [Source:UniProtKB/TrEMBL;Acc:Q20265]
WBGene00018268	F41C3.2	FLAMseq	Cele_L4_2_FLAM	130.5	130.5	2	1	0	0	1	1	0	0	1	0.5	0	0	0.5	0.00383142	0	0	0.00383142	MFS domain-containing protein [Source:UniProtKB/TrEMBL;Acc:Q20265]
WBGene00018282	F41D9.2	FLAMseq	Cele_L4_1_FLAM	75	78.2353	17	1	1	0	0	1	1	0	0	0.0588235	0.0588235	0	0	0.00075188	0.00075188	0	0	DOMON domain-containing protein [Source:UniProtKB/TrEMBL;Acc:A8WFM5]
WBGene00018282	F41D9.2	FLAMseq	Cele_L4_2_FLAM	70.5	71.3333	12	1	0	1	0	1	0	1	0	0.0833333	0	0.0833333	0	0.00116822	0	0.00116822	0	DOMON domain-containing protein [Source:UniProtKB/TrEMBL;Acc:A8WFM5]
WBGene00044554	F41E6.15	FLAMseq	Cele_L4_1_FLAM	58	58	1	0	0	0	0	0	0	0	0	0	0	0	0	0	0	0	0
WBGene00194909	F41E6.17	FLAMseq	Cele_L4_1_FLAM	96	96	1	1	1	0	0	1	1	0	0	1	1	0	0	0.0104167	0.0104167	0	0
WBGene00018286	F41E6.5	FLAMseq	Cele_L4_1_FLAM	112	112	1	0	0	0	0	0	0	0	0	0	0	0	0	0	0	0	0	FMN hydroxy acid dehydrogenase domain-containing protein [Source:UniProtKB/TrEMBL;Acc:B1GRK5]
WBGene00018286	F41E6.5	FLAMseq	Cele_L4_2_FLAM	116	116	1	1	1	0	0	1	1	0	0	1	1	0	0	0.00862069	0.00862069	0	0	FMN hydroxy acid dehydrogenase domain-containing protein [Source:UniProtKB/TrEMBL;Acc:B1GRK5]
WBGene00018297	F41F3.3	FLAMseq	Cele_L4_1_FLAM	71	60.4	5	0	0	0	0	0	0	0	0	0	0	0	0	0	0	0	0
WBGene00018297	F41F3.3	FLAMseq	Cele_L4_2_FLAM	74	74	1	0	0	0	0	0	0	0	0	0	0	0	0	0	0	0	0
WBGene00018303	F41G3.10	FLAMseq	Cele_L4_1_FLAM	112	112	1	1	0	0	1	1	0	0	1	1	0	0	1	0.00892857	0	0	0.00892857	ShTK domain protein [Source:UniProtKB/TrEMBL;Acc:Q20289]
WBGene00018303	F41G3.10	FLAMseq	Cele_L4_2_FLAM	67.5	67.5	2	0	0	0	0	0	0	0	0	0	0	0	0	0	0	0	0	ShTK domain protein [Source:UniProtKB/TrEMBL;Acc:Q20289]
WBGene00044316	F41G3.21	FLAMseq	Cele_L4_1_FLAM	88.5	88.5	2	0	0	0	0	0	0	0	0	0	0	0	0	0	0	0	0	ShKT domain-containing protein [Source:UniProtKB/TrEMBL;Acc:Q4TTB3]
WBGene00044316	F41G3.21	FLAMseq	Cele_L4_2_FLAM	37	49.2	5	0	0	0	0	0	0	0	0	0	0	0	0	0	0	0	0	ShKT domain-containing protein [Source:UniProtKB/TrEMBL;Acc:Q4TTB3]
WBGene00018302	F41G3.6	FLAMseq	Cele_L4_1_FLAM	69	69	1	1	0	0	1	3	0	0	3	1	0	0	1	0.0434783	0	0	0.0434783	DUF2013 domain-containing protein [Source:UniProtKB/TrEMBL;Acc:Q20287]
WBGene00018302	F41G3.6	FLAMseq	Cele_L4_2_FLAM	59	59	1	0	0	0	0	0	0	0	0	0	0	0	0	0	0	0	0	DUF2013 domain-containing protein [Source:UniProtKB/TrEMBL;Acc:Q20287]
WBGene00018311	F41G4.8	FLAMseq	Cele_L4_2_FLAM	79.5	79.5	2	0	0	0	0	0	0	0	0	0	0	0	0	0	0	0	0
WBGene00018314	F41H10.1	FLAMseq	Cele_L4_1_FLAM	54	54	2	0	0	0	0	0	0	0	0	0	0	0	0	0	0	0	0	Membrane-associated protein [Source:UniProtKB/TrEMBL;Acc:V6CJ48]
WBGene00018314	F41H10.1	FLAMseq	Cele_L4_2_FLAM	68	65.25	4	0	0	0	0	0	0	0	0	0	0	0	0	0	0	0	0	Membrane-associated protein [Source:UniProtKB/TrEMBL;Acc:V6CJ48]
WBGene00018316	F41H10.3	FLAMseq	Cele_L4_1_FLAM	107	107	1	1	0	0	1	1	0	0	1	1	0	0	1	0.00934579	0	0	0.00934579	PHD-type domain-containing protein [Source:UniProtKB/TrEMBL;Acc:V6CK94]
WBGene00018316	F41H10.3	FLAMseq	Cele_L4_2_FLAM	46	46	1	0	0	0	0	0	0	0	0	0	0	0	0	0	0	0	0	PHD-type domain-containing protein [Source:UniProtKB/TrEMBL;Acc:V6CK94]
WBGene00018318	F41H10.5	FLAMseq	Cele_L4_1_FLAM	91	91	2	0	0	0	0	0	0	0	0	0	0	0	0	0	0	0	0	TLC domain-containing protein [Source:UniProtKB/TrEMBL;Acc:Q20297]
WBGene00018341	F42A10.5	FLAMseq	Cele_L4_1_FLAM	56.5	58.8333	6	1	1	0	0	3	3	0	0	0.166667	0.166667	0	0	0.00849858	0.00849858	0	0
WBGene00018341	F42A10.5	FLAMseq	Cele_L4_2_FLAM	69	68.1667	6	0	0	0	0	0	0	0	0	0	0	0	0	0	0	0	0
WBGene00023489	F42A10.9	FLAMseq	Cele_L4_1_FLAM	40	40	1	0	0	0	0	0	0	0	0	0	0	0	0	0	0	0	0	Gamma-glutamylcyclotransferase family protein [Source:UniProtKB/TrEMBL;Acc:Q65ZK1]
WBGene00018328	F42A6.6	FLAMseq	Cele_L4_1_FLAM	36	36	1	0	0	0	0	0	0	0	0	0	0	0	0	0	0	0	0	DUF775 domain-containing protein [Source:UniProtKB/TrEMBL;Acc:U4PBW7]
WBGene00018328	F42A6.6	FLAMseq	Cele_L4_2_FLAM	21	21	1	0	0	0	0	0	0	0	0	0	0	0	0	0	0	0	0	DUF775 domain-containing protein [Source:UniProtKB/TrEMBL;Acc:U4PBW7]
WBGene00018335	F42A9.6	FLAMseq	Cele_L4_1_FLAM	52	48	3	0	0	0	0	0	0	0	0	0	0	0	0	0	0	0	0	G_PROTEIN_RECEP_F2_4 domain-containing protein [Source:UniProtKB/TrEMBL;Acc:G4S8L3]
WBGene00018336	F42A9.7	FLAMseq	Cele_L4_1_FLAM	125	125	1	1	1	0	0	1	1	0	0	1	1	0	0	0.008	0.008	0	0	Major sperm protein [Source:UniProtKB/TrEMBL;Acc:Q95ZT8]
WBGene00018336	F42A9.7	FLAMseq	Cele_L4_2_FLAM	51	51	1	0	0	0	0	0	0	0	0	0	0	0	0	0	0	0	0	Major sperm protein [Source:UniProtKB/TrEMBL;Acc:Q95ZT8]
WBGene00018349	F42C5.9	FLAMseq	Cele_L4_1_FLAM	84	84	2	1	0	0	1	1	0	0	1	0.5	0	0	0.5	0.00595238	0	0	0.00595238	PH domain-containing protein [Source:UniProtKB/TrEMBL;Acc:Q20329]
WBGene00018349	F42C5.9	FLAMseq	Cele_L4_2_FLAM	133	133	1	0	0	0	0	0	0	0	0	0	0	0	0	0	0	0	0	PH domain-containing protein [Source:UniProtKB/TrEMBL;Acc:Q20329]
WBGene00009635	F42F12.3	FLAMseq	Cele_L4_1_FLAM	67	67	1	1	1	0	0	1	1	0	0	1	1	0	0	0.0149254	0.0149254	0	0	3-oxo-5-alpha-steroid 4-dehydrogenase [Source:UniProtKB/TrEMBL;Acc:Q20344]
WBGene00009635	F42F12.3	FLAMseq	Cele_L4_2_FLAM	70	70	2	0	0	0	0	0	0	0	0	0	0	0	0	0	0	0	0	3-oxo-5-alpha-steroid 4-dehydrogenase [Source:UniProtKB/TrEMBL;Acc:Q20344]
WBGene00009636	F42F12.4	FLAMseq	Cele_L4_2_FLAM	25	25	1	0	0	0	0	0	0	0	0	0	0	0	0	0	0	0	0	Acireductone dioxygenase [Source:UniProtKB/TrEMBL;Acc:Q20340]
WBGene00009645	F42G10.1	FLAMseq	Cele_L4_1_FLAM	52	56.6667	3	0	0	0	0	0	0	0	0	0	0	0	0	0	0	0	0	Peptidase_M13 domain-containing protein [Source:UniProtKB/TrEMBL;Acc:Q09393]
WBGene00009645	F42G10.1	FLAMseq	Cele_L4_2_FLAM	66	65.6667	6	0	0	0	0	0	0	0	0	0	0	0	0	0	0	0	0	Peptidase_M13 domain-containing protein [Source:UniProtKB/TrEMBL;Acc:Q09393]
WBGene00018351	F42G2.2	FLAMseq	Cele_L4_1_FLAM	59	59	1	0	0	0	0	0	0	0	0	0	0	0	0	0	0	0	0	FTH domain-containing protein [Source:UniProtKB/TrEMBL;Acc:A0A1T5HUK1]
WBGene00009642	F42G4.5	FLAMseq	Cele_L4_1_FLAM	47	47	1	1	0	0	1	2	0	0	2	1	0	0	1	0.0425532	0	0	0.0425532
WBGene00009643	F42G4.6	FLAMseq	Cele_L4_1_FLAM	90	90	1	0	0	0	0	0	0	0	0	0	0	0	0	0	0	0	0	YDG domain-containing protein [Source:UniProtKB/TrEMBL;Acc:G5EFT3]
WBGene00009643	F42G4.6	FLAMseq	Cele_L4_2_FLAM	120	120	1	1	1	0	0	1	1	0	0	1	1	0	0	0.00833333	0.00833333	0	0	YDG domain-containing protein [Source:UniProtKB/TrEMBL;Acc:G5EFT3]
WBGene00018361	F42G8.10	FLAMseq	Cele_L4_1_FLAM	82	94.6	5	0	0	0	0	0	0	0	0	0	0	0	0	0	0	0	0	NADH dehydrogenase [ubiquinone] 1 beta subcomplex subunit 11, mitochondrial [Source:UniProtKB/TrEMBL;Acc:O44509]
WBGene00018359	F42G8.8	FLAMseq	Cele_L4_1_FLAM	49	49	1	0	0	0	0	0	0	0	0	0	0	0	0	0	0	0	0	Serine/threonine-protein phosphatase [Source:UniProtKB/TrEMBL;Acc:O44507]
WBGene00018359	F42G8.8	FLAMseq	Cele_L4_2_FLAM	39	39	1	1	0	0	1	1	0	0	1	1	0	0	1	0.025641	0	0	0.025641	Serine/threonine-protein phosphatase [Source:UniProtKB/TrEMBL;Acc:O44507]
WBGene00018367	F42H10.3	FLAMseq	Cele_L4_2_FLAM	53	53	1	0	0	0	0	0	0	0	0	0	0	0	0	0	0	0	0	LIM and SH3 domain protein F42H10.3 [Source:UniProtKB/Swiss-Prot;Acc:P34416]
WBGene00018370	F42H10.6	FLAMseq	Cele_L4_1_FLAM	57	64.3333	3	0	0	0	0	0	0	0	0	0	0	0	0	0	0	0	0	Putative esterase F42H10.6 [Source:UniProtKB/Swiss-Prot;Acc:P34419]
WBGene00018370	F42H10.6	FLAMseq	Cele_L4_2_FLAM	92	92	2	0	0	0	0	0	0	0	0	0	0	0	0	0	0	0	0	Putative esterase F42H10.6 [Source:UniProtKB/Swiss-Prot;Acc:P34419]
WBGene00018373	F43B10.1	FLAMseq	Cele_L4_1_FLAM	112	112	1	0	0	0	0	0	0	0	0	0	0	0	0	0	0	0	0	EF-hand domain-containing protein [Source:UniProtKB/TrEMBL;Acc:A0A1N7SYW5]
WBGene00018373	F43B10.1	FLAMseq	Cele_L4_2_FLAM	50	50	1	0	0	0	0	0	0	0	0	0	0	0	0	0	0	0	0	EF-hand domain-containing protein [Source:UniProtKB/TrEMBL;Acc:A0A1N7SYW5]
WBGene00018375	F43C9.1	FLAMseq	Cele_L4_1_FLAM	89	94	4	2	0	1	1	2	0	1	1	0.5	0	0.25	0.25	0.00531915	0	0.00265957	0.00265957	F-box domain-containing protein [Source:UniProtKB/TrEMBL;Acc:Q20359]
WBGene00018375	F43C9.1	FLAMseq	Cele_L4_2_FLAM	46	46	2	1	1	0	0	3	3	0	0	0.5	0.5	0	0	0.0326087	0.0326087	0	0	F-box domain-containing protein [Source:UniProtKB/TrEMBL;Acc:Q20359]
WBGene00018376	F43C9.2	FLAMseq	Cele_L4_1_FLAM	59	75.5	10	0	0	0	0	0	0	0	0	0	0	0	0	0	0	0	0	Calmodulin [Source:UniProtKB/TrEMBL;Acc:Q20358]
WBGene00018376	F43C9.2	FLAMseq	Cele_L4_2_FLAM	57	65.6	10	1	1	0	0	1	1	0	0	0.1	0.1	0	0	0.00152439	0.00152439	0	0	Calmodulin [Source:UniProtKB/TrEMBL;Acc:Q20358]
WBGene00044191	F43D2.6	FLAMseq	Cele_L4_1_FLAM	47	50.6667	3	0	0	0	0	0	0	0	0	0	0	0	0	0	0	0	0
WBGene00044191	F43D2.6	FLAMseq	Cele_L4_2_FLAM	29	29	1	0	0	0	0	0	0	0	0	0	0	0	0	0	0	0	0
WBGene00045516	F43D2.7	FLAMseq	Cele_L4_2_FLAM	91	91	1	1	1	0	0	1	1	0	0	1	1	0	0	0.010989	0.010989	0	0
WBGene00018390	F43E2.1	FLAMseq	Cele_L4_1_FLAM	143	143	2	0	0	0	0	0	0	0	0	0	0	0	0	0	0	0	0	PAP-associated domain-containing protein [Source:UniProtKB/TrEMBL;Acc:O02094]
WBGene00009657	F43G6.4	FLAMseq	Cele_L4_1_FLAM	17	17	1	0	0	0	0	0	0	0	0	0	0	0	0	0	0	0	0
WBGene00018399	F43H9.3	FLAMseq	Cele_L4_1_FLAM	169.5	169.5	2	2	1	0	1	3	1	0	2	1	0.5	0	0.5	0.00884956	0.00294985	0	0.00589971	NTP_transf_2 domain-containing protein [Source:UniProtKB/TrEMBL;Acc:Q20377]
WBGene00018399	F43H9.3	FLAMseq	Cele_L4_2_FLAM	89	89	2	0	0	0	0	0	0	0	0	0	0	0	0	0	0	0	0	NTP_transf_2 domain-containing protein [Source:UniProtKB/TrEMBL;Acc:Q20377]
WBGene00018400	F43H9.4	FLAMseq	Cele_L4_1_FLAM	55	74	5	0	0	0	0	0	0	0	0	0	0	0	0	0	0	0	0	Glycine N-acyltransferase-like protein [Source:UniProtKB/TrEMBL;Acc:Q95ZT6]
WBGene00018400	F43H9.4	FLAMseq	Cele_L4_2_FLAM	51	59.3333	3	1	1	0	1	2	1	0	1	0.333333	0.333333	0	0.333333	0.011236	0.00561798	0	0.00561798	Glycine N-acyltransferase-like protein [Source:UniProtKB/TrEMBL;Acc:Q95ZT6]
WBGene00018405	F44A2.5	FLAMseq	Cele_L4_1_FLAM	25	25	1	0	0	0	0	0	0	0	0	0	0	0	0	0	0	0	0	MIF4G domain-containing protein [Source:UniProtKB/TrEMBL;Acc:Q8MQ52]
WBGene00018405	F44A2.5	FLAMseq	Cele_L4_2_FLAM	48	48	1	0	0	0	0	0	0	0	0	0	0	0	0	0	0	0	0	MIF4G domain-containing protein [Source:UniProtKB/TrEMBL;Acc:Q8MQ52]
WBGene00009676	F44A6.4	FLAMseq	Cele_L4_2_FLAM	90	90	1	0	0	0	0	0	0	0	0	0	0	0	0	0	0	0	0
WBGene00009677	F44A6.5	FLAMseq	Cele_L4_1_FLAM	37	37	1	0	0	0	0	0	0	0	0	0	0	0	0	0	0	0	0
WBGene00009677	F44A6.5	FLAMseq	Cele_L4_2_FLAM	101	76.3333	3	0	0	0	0	0	0	0	0	0	0	0	0	0	0	0	0
WBGene00018407	F44B9.2	FLAMseq	Cele_L4_1_FLAM	53	53	2	0	0	0	0	0	0	0	0	0	0	0	0	0	0	0	0
WBGene00018407	F44B9.2	FLAMseq	Cele_L4_2_FLAM	60	60	1	0	0	0	0	0	0	0	0	0	0	0	0	0	0	0	0
WBGene00018408	F44B9.5	FLAMseq	Cele_L4_2_FLAM	118	118	1	0	0	0	0	0	0	0	0	0	0	0	0	0	0	0	0	Lipid droplet-regulating VLDL assembly factor AUP1 homolog [Source:UniProtKB/Swiss-Prot;Acc:P34426]
WBGene00018409	F44B9.8	FLAMseq	Cele_L4_1_FLAM	50	50	2	0	0	0	0	0	0	0	0	0	0	0	0	0	0	0	0	Probable replication factor C subunit 5 [Source:UniProtKB/Swiss-Prot;Acc:P34429]
WBGene00009679	F44D12.2	FLAMseq	Cele_L4_1_FLAM	28	34.5714	7	0	0	0	0	0	0	0	0	0	0	0	0	0	0	0	0
WBGene00009679	F44D12.2	FLAMseq	Cele_L4_2_FLAM	77	70.4	5	0	0	0	0	0	0	0	0	0	0	0	0	0	0	0	0
WBGene00009685	F44D12.8	FLAMseq	Cele_L4_1_FLAM	97	97	2	1	0	0	1	2	0	0	2	0.5	0	0	0.5	0.0103093	0	0	0.0103093	PHD-type domain-containing protein [Source:UniProtKB/TrEMBL;Acc:C6KRJ6]
WBGene00018417	F44E2.3	FLAMseq	Cele_L4_1_FLAM	38	38	1	0	0	0	0	0	0	0	0	0	0	0	0	0	0	0	0
WBGene00018418	F44E2.4	FLAMseq	Cele_L4_1_FLAM	99.5	101.25	4	0	0	0	0	0	0	0	0	0	0	0	0	0	0	0	0
WBGene00018418	F44E2.4	FLAMseq	Cele_L4_2_FLAM	79	72	7	0	0	0	0	0	0	0	0	0	0	0	0	0	0	0	0
WBGene00018420	F44E2.7	FLAMseq	Cele_L4_1_FLAM	61	61	1	0	0	0	0	0	0	0	0	0	0	0	0	0	0	0	0	Putative zinc finger protein F44E2.7 [Source:UniProtKB/Swiss-Prot;Acc:P34437]
WBGene00018421	F44E2.8	FLAMseq	Cele_L4_1_FLAM	69	69	2	0	0	0	0	0	0	0	0	0	0	0	0	0	0	0	0
WBGene00018421	F44E2.8	FLAMseq	Cele_L4_2_FLAM	67	67	1	0	0	0	0	0	0	0	0	0	0	0	0	0	0	0	0
WBGene00009688	F44E5.1	FLAMseq	Cele_L4_1_FLAM	57	57	1	0	0	0	0	0	0	0	0	0	0	0	0	0	0	0	0	ATP synthase subunit e, mitochondrial [Source:UniProtKB/TrEMBL;Acc:Q9XU97]
WBGene00009688	F44E5.1	FLAMseq	Cele_L4_2_FLAM	40	43.5	4	0	0	0	0	0	0	0	0	0	0	0	0	0	0	0	0	ATP synthase subunit e, mitochondrial [Source:UniProtKB/TrEMBL;Acc:Q9XU97]
WBGene00009691	F44E5.4	FLAMseq	Cele_L4_2_FLAM	64	64	2	2	1	1	1	4	2	1	1	1	0.5	0.5	0.5	0.03125	0.015625	0.0078125	0.0078125	Heat shock protein 70 [Source:UniProtKB/TrEMBL;Acc:G5ECU5]
WBGene00009692	F44E5.5	FLAMseq	Cele_L4_1_FLAM	104	104	1	1	1	0	0	2	2	0	0	1	1	0	0	0.0192308	0.0192308	0	0	Heat shock protein 70 [Source:UniProtKB/TrEMBL;Acc:G5ECU5]
WBGene00018426	F44E7.4	FLAMseq	Cele_L4_1_FLAM	67.5	72.5714	14	0	0	0	0	0	0	0	0	0	0	0	0	0	0	0	0	Insulin-degrading enzyme [Source:UniProtKB/TrEMBL;Acc:Q8IA89]
WBGene00018426	F44E7.4	FLAMseq	Cele_L4_2_FLAM	40	59.4	5	1	1	0	0	1	1	0	0	0.2	0.2	0	0	0.003367	0.003367	0	0	Insulin-degrading enzyme [Source:UniProtKB/TrEMBL;Acc:Q8IA89]
WBGene00018427	F44E7.5	FLAMseq	Cele_L4_1_FLAM	59	59	1	0	0	0	0	0	0	0	0	0	0	0	0	0	0	0	0	F-box domain-containing protein [Source:UniProtKB/TrEMBL;Acc:H2KZE1]
WBGene00018427	F44E7.5	FLAMseq	Cele_L4_2_FLAM	44	44	1	0	0	0	0	0	0	0	0	0	0	0	0	0	0	0	0	F-box domain-containing protein [Source:UniProtKB/TrEMBL;Acc:H2KZE1]
WBGene00018431	F44E7.9	FLAMseq	Cele_L4_1_FLAM	72	72	1	0	0	0	0	0	0	0	0	0	0	0	0	0	0	0	0	Rab5-interacting protein [Source:UniProtKB/TrEMBL;Acc:O16254]
WBGene00018431	F44E7.9	FLAMseq	Cele_L4_2_FLAM	56	56	2	0	0	0	0	0	0	0	0	0	0	0	0	0	0	0	0	Rab5-interacting protein [Source:UniProtKB/TrEMBL;Acc:O16254]
WBGene00009705	F44F4.10	FLAMseq	Cele_L4_1_FLAM	75	75	1	0	0	0	0	0	0	0	0	0	0	0	0	0	0	0	0	PARP catalytic domain-containing protein [Source:UniProtKB/TrEMBL;Acc:Q20408]
WBGene00009710	F44G3.10	FLAMseq	Cele_L4_1_FLAM	46	45.9167	12	2	0	1	1	3	0	1	2	0.166667	0	0.0833333	0.0833333	0.00544465	0	0.00181488	0.00362976	Transmembrane protein [Source:UniProtKB/TrEMBL;Acc:O45515]
WBGene00009710	F44G3.10	FLAMseq	Cele_L4_2_FLAM	39	39.2	10	2	2	0	0	2	2	0	0	0.2	0.2	0	0	0.00510204	0.00510204	0	0	Transmembrane protein [Source:UniProtKB/TrEMBL;Acc:O45515]
WBGene00009708	F44G3.7	FLAMseq	Cele_L4_1_FLAM	69	69	1	0	0	0	0	0	0	0	0	0	0	0	0	0	0	0	0	Capsid protein [Source:UniProtKB/TrEMBL;Acc:O45520]
WBGene00009711	F44G4.1	FLAMseq	Cele_L4_1_FLAM	46	46	1	0	0	0	0	0	0	0	0	0	0	0	0	0	0	0	0	Brix domain-containing protein F44G4.1 [Source:UniProtKB/Swiss-Prot;Acc:P54073]
WBGene00009711	F44G4.1	FLAMseq	Cele_L4_2_FLAM	47.5	54.75	4	1	1	0	0	1	1	0	0	0.25	0.25	0	0	0.00456621	0.00456621	0	0	Brix domain-containing protein F44G4.1 [Source:UniProtKB/Swiss-Prot;Acc:P54073]
WBGene00009712	F44G4.2	FLAMseq	Cele_L4_1_FLAM	50	50	1	0	0	0	0	0	0	0	0	0	0	0	0	0	0	0	0	Probable NADH dehydrogenase [ubiquinone] 1 beta subcomplex subunit 2, mitochondrial [Source:UniProtKB/Swiss-Prot;Acc:Q20412]
WBGene00009712	F44G4.2	FLAMseq	Cele_L4_2_FLAM	39.5	41	4	0	0	0	0	0	0	0	0	0	0	0	0	0	0	0	0	Probable NADH dehydrogenase [ubiquinone] 1 beta subcomplex subunit 2, mitochondrial [Source:UniProtKB/Swiss-Prot;Acc:Q20412]
WBGene00009713	F44G4.3	FLAMseq	Cele_L4_1_FLAM	52	52	1	0	0	0	0	0	0	0	0	0	0	0	0	0	0	0	0
WBGene00009713	F44G4.3	FLAMseq	Cele_L4_2_FLAM	31.5	33	4	1	1	0	0	1	1	0	0	0.25	0.25	0	0	0.00757576	0.00757576	0	0
WBGene00018459	F45D11.14	FLAMseq	Cele_L4_1_FLAM	54	53.8	5	0	0	0	0	0	0	0	0	0	0	0	0	0	0	0	0	AAA domain-containing protein [Source:UniProtKB/TrEMBL;Acc:Q9N5T2]
WBGene00018459	F45D11.14	FLAMseq	Cele_L4_2_FLAM	54	64.2	5	1	1	0	0	2	2	0	0	0.2	0.2	0	0	0.00623053	0.00623053	0	0	AAA domain-containing protein [Source:UniProtKB/TrEMBL;Acc:Q9N5T2]
WBGene00018461	F45D11.16	FLAMseq	Cele_L4_1_FLAM	75.5	75.5	2	0	0	0	0	0	0	0	0	0	0	0	0	0	0	0	0	B30.2/SPRY domain-containing protein [Source:UniProtKB/TrEMBL;Acc:G5EFS5]
WBGene00018461	F45D11.16	FLAMseq	Cele_L4_2_FLAM	68.5	72.75	4	0	0	0	0	0	0	0	0	0	0	0	0	0	0	0	0	B30.2/SPRY domain-containing protein [Source:UniProtKB/TrEMBL;Acc:G5EFS5]
WBGene00009722	F45D3.2	FLAMseq	Cele_L4_1_FLAM	21	21	1	0	0	0	0	0	0	0	0	0	0	0	0	0	0	0	0	Homeobox domain-containing protein [Source:UniProtKB/TrEMBL;Acc:I7KSD3]
WBGene00009723	F45D3.3	FLAMseq	Cele_L4_1_FLAM	81	79.3889	108	18	14	2	4	23	17	2	4	0.166667	0.12963	0.0185185	0.037037	0.00268253	0.00198274	0.000233263	0.000466527	Secreted protein [Source:UniProtKB/TrEMBL;Acc:Q20421]
WBGene00009723	F45D3.3	FLAMseq	Cele_L4_2_FLAM	67	68.6505	103	26	16	7	13	55	27	8	20	0.252427	0.15534	0.0679612	0.126214	0.00777825	0.00381841	0.00113138	0.00282845	Secreted protein [Source:UniProtKB/TrEMBL;Acc:Q20421]
WBGene00009724	F45D3.4	FLAMseq	Cele_L4_1_FLAM	90	90.4561	57	16	10	3	5	24	15	3	6	0.280702	0.175439	0.0526316	0.0877193	0.00465477	0.00290923	0.000581846	0.00116369
WBGene00009724	F45D3.4	FLAMseq	Cele_L4_2_FLAM	83.5	82.8056	72	12	8	3	3	18	10	4	4	0.166667	0.111111	0.0416667	0.0416667	0.00301912	0.00167729	0.000670916	0.000670916
WBGene00018470	F45E4.5	FLAMseq	Cele_L4_1_FLAM	92.5	92.5	2	0	0	0	0	0	0	0	0	0	0	0	0	0	0	0	0	YTH domain-containing protein [Source:UniProtKB/TrEMBL;Acc:W6RXU1]
WBGene00018470	F45E4.5	FLAMseq	Cele_L4_2_FLAM	100.5	100.5	2	0	0	0	0	0	0	0	0	0	0	0	0	0	0	0	0	YTH domain-containing protein [Source:UniProtKB/TrEMBL;Acc:W6RXU1]
WBGene00018471	F45E4.6	FLAMseq	Cele_L4_1_FLAM	81	81	2	1	1	0	0	1	1	0	0	0.5	0.5	0	0	0.00617284	0.00617284	0	0	EGF-like domain-containing protein [Source:UniProtKB/TrEMBL;Acc:Q94229]
WBGene00018482	F45F2.10	FLAMseq	Cele_L4_1_FLAM	111	111	1	1	0	0	1	1	0	0	1	1	0	0	1	0.00900901	0	0	0.00900901	ANK_REP_REGION domain-containing protein [Source:UniProtKB/TrEMBL;Acc:Q22974]
WBGene00018482	F45F2.10	FLAMseq	Cele_L4_2_FLAM	66.5	65	4	0	0	0	0	0	0	0	0	0	0	0	0	0	0	0	0	ANK_REP_REGION domain-containing protein [Source:UniProtKB/TrEMBL;Acc:Q22974]
WBGene00018483	F45F2.11	FLAMseq	Cele_L4_1_FLAM	53.5	53.5	2	0	0	0	0	0	0	0	0	0	0	0	0	0	0	0	0	Protein kinase domain-containing protein [Source:UniProtKB/TrEMBL;Acc:Q22975]
WBGene00009733	F45G2.7	FLAMseq	Cele_L4_2_FLAM	82	82	1	1	1	0	0	1	1	0	0	1	1	0	0	0.0121951	0.0121951	0	0	COMM domain-containing protein [Source:UniProtKB/TrEMBL;Acc:O62249]
WBGene00009734	F45G2.8	FLAMseq	Cele_L4_1_FLAM	52	52	1	0	0	0	0	0	0	0	0	0	0	0	0	0	0	0	0	Mitochondrial import inner membrane translocase subunit tim-16 [Source:UniProtKB/Swiss-Prot;Acc:O62250]
WBGene00009734	F45G2.8	FLAMseq	Cele_L4_2_FLAM	121	121	1	0	0	0	0	0	0	0	0	0	0	0	0	0	0	0	0	Mitochondrial import inner membrane translocase subunit tim-16 [Source:UniProtKB/Swiss-Prot;Acc:O62250]
WBGene00009739	F45H10.2	FLAMseq	Cele_L4_1_FLAM	65	65	1	0	0	0	0	0	0	0	0	0	0	0	0	0	0	0	0	Cytochrome b-c1 complex subunit 8 [Source:UniProtKB/TrEMBL;Acc:O45525]
WBGene00009739	F45H10.2	FLAMseq	Cele_L4_2_FLAM	63	65.4	5	0	0	0	0	0	0	0	0	0	0	0	0	0	0	0	0	Cytochrome b-c1 complex subunit 8 [Source:UniProtKB/TrEMBL;Acc:O45525]
WBGene00009740	F45H10.3	FLAMseq	Cele_L4_1_FLAM	55	55	2	0	0	0	0	0	0	0	0	0	0	0	0	0	0	0	0	NADH dehydrogenase [ubiquinone] 1 alpha subcomplex subunit 7 [Source:UniProtKB/TrEMBL;Acc:O02267]
WBGene00189958	F45H11.8	FLAMseq	Cele_L4_1_FLAM	40	40	1	0	0	0	0	0	0	0	0	0	0	0	0	0	0	0	0
WBGene00009754	F46A9.1	FLAMseq	Cele_L4_1_FLAM	92	92	1	0	0	0	0	0	0	0	0	0	0	0	0	0	0	0	0	MSP domain-containing protein [Source:UniProtKB/TrEMBL;Acc:Q93729]
WBGene00009754	F46A9.1	FLAMseq	Cele_L4_2_FLAM	40	40	1	0	0	0	0	0	0	0	0	0	0	0	0	0	0	0	0	MSP domain-containing protein [Source:UniProtKB/TrEMBL;Acc:Q93729]
WBGene00009755	F46A9.2	FLAMseq	Cele_L4_2_FLAM	22	22	1	0	0	0	0	0	0	0	0	0	0	0	0	0	0	0	0	MATH domain-containing protein [Source:UniProtKB/TrEMBL;Acc:Q93730]
WBGene00009776	F46B6.12	FLAMseq	Cele_L4_1_FLAM	164	164	1	0	0	0	0	0	0	0	0	0	0	0	0	0	0	0	0	UPF0587 protein F46B6.12 [Source:UniProtKB/Swiss-Prot;Acc:Q9BI88]
WBGene00009776	F46B6.12	FLAMseq	Cele_L4_2_FLAM	21	21	1	0	0	0	0	0	0	0	0	0	0	0	0	0	0	0	0	UPF0587 protein F46B6.12 [Source:UniProtKB/Swiss-Prot;Acc:Q9BI88]
WBGene00009769	F46B6.4	FLAMseq	Cele_L4_1_FLAM	159.5	159.5	2	0	0	0	0	0	0	0	0	0	0	0	0	0	0	0	0	Hflx-type G domain-containing protein [Source:UniProtKB/TrEMBL;Acc:Q20446]
WBGene00009770	F46B6.5	FLAMseq	Cele_L4_1_FLAM	102	102	1	0	0	0	0	0	0	0	0	0	0	0	0	0	0	0	0	LisH domain-containing protein [Source:UniProtKB/TrEMBL;Acc:Q7YTV3]
WBGene00009771	F46B6.6	FLAMseq	Cele_L4_1_FLAM	115.5	115.5	2	0	0	0	0	0	0	0	0	0	0	0	0	0	0	0	0	Tr-type G domain-containing protein [Source:UniProtKB/TrEMBL;Acc:Q20447]
WBGene00009771	F46B6.6	FLAMseq	Cele_L4_2_FLAM	71.5	71.5	2	0	0	0	0	0	0	0	0	0	0	0	0	0	0	0	0	Tr-type G domain-containing protein [Source:UniProtKB/TrEMBL;Acc:Q20447]
WBGene00045253	F46C3.6	FLAMseq	Cele_L4_2_FLAM	35	35	1	0	0	0	0	0	0	0	0	0	0	0	0	0	0	0	0
WBGene00009778	F46C5.1	FLAMseq	Cele_L4_1_FLAM	79	79	1	0	0	0	0	0	0	0	0	0	0	0	0	0	0	0	0
WBGene00009785	F46C5.10	FLAMseq	Cele_L4_1_FLAM	61.5	60	4	0	0	0	0	0	0	0	0	0	0	0	0	0	0	0	0
WBGene00009785	F46C5.10	FLAMseq	Cele_L4_2_FLAM	56	71.3333	3	0	0	0	0	0	0	0	0	0	0	0	0	0	0	0	0
WBGene00009784	F46C5.9	FLAMseq	Cele_L4_1_FLAM	52	52	1	0	0	0	0	0	0	0	0	0	0	0	0	0	0	0	0	WD_REPEATS_REGION domain-containing protein [Source:UniProtKB/TrEMBL;Acc:G5EFD7]
WBGene00009784	F46C5.9	FLAMseq	Cele_L4_2_FLAM	58.5	58.5	2	0	0	0	0	0	0	0	0	0	0	0	0	0	0	0	0	WD_REPEATS_REGION domain-containing protein [Source:UniProtKB/TrEMBL;Acc:G5EFD7]
WBGene00018485	F46C8.3	FLAMseq	Cele_L4_1_FLAM	31	31	1	0	0	0	0	0	0	0	0	0	0	0	0	0	0	0	0	US6 [Source:UniProtKB/TrEMBL;Acc:Q9GYP5]
WBGene00018485	F46C8.3	FLAMseq	Cele_L4_2_FLAM	95	95	2	1	1	0	1	5	3	0	2	0.5	0.5	0	0.5	0.0263158	0.0157895	0	0.0105263	US6 [Source:UniProtKB/TrEMBL;Acc:Q9GYP5]
WBGene00018487	F46C8.8	FLAMseq	Cele_L4_1_FLAM	143	143	1	0	0	0	0	0	0	0	0	0	0	0	0	0	0	0	0
WBGene00018487	F46C8.8	FLAMseq	Cele_L4_2_FLAM	78	78	1	0	0	0	0	0	0	0	0	0	0	0	0	0	0	0	0
WBGene00018508	F46F11.1	FLAMseq	Cele_L4_1_FLAM	100	100	1	0	0	0	0	0	0	0	0	0	0	0	0	0	0	0	0	Inositol hexakisphosphate and diphosphoinositol-pentakisphosphate kinase [Source:UniProtKB/Swiss-Prot;Acc:P91309]
WBGene00018508	F46F11.1	FLAMseq	Cele_L4_2_FLAM	46	46	1	1	0	0	1	2	0	0	2	1	0	0	1	0.0434783	0	0	0.0434783	Inositol hexakisphosphate and diphosphoinositol-pentakisphosphate kinase [Source:UniProtKB/Swiss-Prot;Acc:P91309]
WBGene00018511	F46F11.8	FLAMseq	Cele_L4_1_FLAM	38	51	4	2	1	0	1	2	1	0	1	0.5	0.25	0	0.25	0.00980392	0.00490196	0	0.00490196	C2H2-type domain-containing protein [Source:UniProtKB/TrEMBL;Acc:P91308]
WBGene00018511	F46F11.8	FLAMseq	Cele_L4_2_FLAM	48	52.75	4	1	0	0	1	1	0	0	1	0.25	0	0	0.25	0.00473934	0	0	0.00473934	C2H2-type domain-containing protein [Source:UniProtKB/TrEMBL;Acc:P91308]
WBGene00009787	F46F2.3	FLAMseq	Cele_L4_1_FLAM	70	71.7911	493	73	47	19	19	108	62	23	23	0.148073	0.0953347	0.0385396	0.0385396	0.00305145	0.00175176	0.000649846	0.000649846
WBGene00009787	F46F2.3	FLAMseq	Cele_L4_2_FLAM	66	67.7265	618	85	51	16	28	120	63	17	40	0.13754	0.0825243	0.02589	0.0453074	0.00286704	0.0015052	0.000406164	0.00095568
WBGene00009796	F46G10.1	FLAMseq	Cele_L4_1_FLAM	50.5	57.875	32	0	0	0	0	0	0	0	0	0	0	0	0	0	0	0	0	BTB domain-containing protein [Source:UniProtKB/TrEMBL;Acc:Q20476]
WBGene00009796	F46G10.1	FLAMseq	Cele_L4_2_FLAM	37	58.1591	44	3	1	1	1	6	3	1	2	0.0681818	0.0227273	0.0227273	0.0227273	0.00234467	0.00117233	0.000390778	0.000781555	BTB domain-containing protein [Source:UniProtKB/TrEMBL;Acc:Q20476]
WBGene00009797	F46G10.2	FLAMseq	Cele_L4_2_FLAM	53	53	1	0	0	0	0	0	0	0	0	0	0	0	0	0	0	0	0	SEFIR domain-containing protein [Source:UniProtKB/TrEMBL;Acc:Q20477]
WBGene00009798	F46G10.4	FLAMseq	Cele_L4_1_FLAM	115	115	1	1	1	0	1	4	1	0	3	1	1	0	1	0.0347826	0.00869565	0	0.026087	Lipase_3 domain-containing protein [Source:UniProtKB/TrEMBL;Acc:Q20478]
WBGene00018515	F46G11.2	FLAMseq	Cele_L4_1_FLAM	62	69.25	4	0	0	0	0	0	0	0	0	0	0	0	0	0	0	0	0	Secreted protein [Source:UniProtKB/TrEMBL;Acc:Q5WRT1]
WBGene00018515	F46G11.2	FLAMseq	Cele_L4_2_FLAM	49.5	49.5	2	0	0	0	0	0	0	0	0	0	0	0	0	0	0	0	0	Secreted protein [Source:UniProtKB/TrEMBL;Acc:Q5WRT1]
WBGene00045269	F46G11.6	FLAMseq	Cele_L4_1_FLAM	78	66.6667	3	0	0	0	0	0	0	0	0	0	0	0	0	0	0	0	0	ZP domain-containing protein [Source:UniProtKB/TrEMBL;Acc:A3FPI7]
WBGene00045269	F46G11.6	FLAMseq	Cele_L4_2_FLAM	66	85.6	5	0	0	0	0	0	0	0	0	0	0	0	0	0	0	0	0	ZP domain-containing protein [Source:UniProtKB/TrEMBL;Acc:A3FPI7]
WBGene00018518	F46H5.2	FLAMseq	Cele_L4_2_FLAM	212	212	1	0	0	0	0	0	0	0	0	0	0	0	0	0	0	0	0	Protein kinase domain-containing protein [Source:UniProtKB/TrEMBL;Acc:Q20490]
WBGene00018519	F46H5.3	FLAMseq	Cele_L4_1_FLAM	60	63.3065	3710	401	257	85	128	618	352	99	167	0.108086	0.0692722	0.0229111	0.0345013	0.00263128	0.00149872	0.000421515	0.000711041	Probable arginine kinase F46H5.3 [Source:UniProtKB/Swiss-Prot;Acc:Q10454]
WBGene00018519	F46H5.3	FLAMseq	Cele_L4_2_FLAM	55	59.3448	5446	550	336	125	169	830	454	146	230	0.100992	0.0616967	0.0229526	0.031032	0.00256813	0.00140474	0.000451744	0.000711651	Probable arginine kinase F46H5.3 [Source:UniProtKB/Swiss-Prot;Acc:Q10454]
WBGene00018520	F46H5.4	FLAMseq	Cele_L4_1_FLAM	65	65	1	0	0	0	0	0	0	0	0	0	0	0	0	0	0	0	0	C2 DOCK-type domain-containing protein [Source:UniProtKB/TrEMBL;Acc:Q20487]
WBGene00018520	F46H5.4	FLAMseq	Cele_L4_2_FLAM	114	114	1	0	0	0	0	0	0	0	0	0	0	0	0	0	0	0	0	C2 DOCK-type domain-containing protein [Source:UniProtKB/TrEMBL;Acc:Q20487]
WBGene00018522	F46H5.7	FLAMseq	Cele_L4_1_FLAM	58.5	68.8	10	2	1	1	0	2	1	1	0	0.2	0.1	0.1	0	0.00290698	0.00145349	0.00145349	0	TDP43_N domain-containing protein [Source:UniProtKB/TrEMBL;Acc:H2L048]
WBGene00018522	F46H5.7	FLAMseq	Cele_L4_2_FLAM	82.5	77.625	8	3	2	0	1	3	2	0	1	0.375	0.25	0	0.125	0.00483092	0.00322061	0	0.00161031	TDP43_N domain-containing protein [Source:UniProtKB/TrEMBL;Acc:H2L048]
WBGene00018528	F47B3.4	FLAMseq	Cele_L4_1_FLAM	41	41	1	0	0	0	0	0	0	0	0	0	0	0	0	0	0	0	0
WBGene00018528	F47B3.4	FLAMseq	Cele_L4_2_FLAM	67	67	1	0	0	0	0	0	0	0	0	0	0	0	0	0	0	0	0
WBGene00018532	F47B7.1	FLAMseq	Cele_L4_1_FLAM	97	92.5	4	1	1	0	0	1	1	0	0	0.25	0.25	0	0	0.0027027	0.0027027	0	0	UPF0057 membrane protein F47B7.1 [Source:UniProtKB/Swiss-Prot;Acc:Q20516]
WBGene00018532	F47B7.1	FLAMseq	Cele_L4_2_FLAM	73.5	66.75	4	1	1	1	0	3	1	2	0	0.25	0.25	0.25	0	0.011236	0.00374532	0.00749064	0	UPF0057 membrane protein F47B7.1 [Source:UniProtKB/Swiss-Prot;Acc:Q20516]
WBGene00018533	F47B7.2	FLAMseq	Cele_L4_1_FLAM	142	142	1	0	0	0	0	0	0	0	0	0	0	0	0	0	0	0	0	Sulfhydryl oxidase [Source:UniProtKB/TrEMBL;Acc:Q20514]
WBGene00018533	F47B7.2	FLAMseq	Cele_L4_2_FLAM	101.5	103.5	4	0	0	0	0	0	0	0	0	0	0	0	0	0	0	0	0	Sulfhydryl oxidase [Source:UniProtKB/TrEMBL;Acc:Q20514]
WBGene00009804	F47B8.3	FLAMseq	Cele_L4_1_FLAM	46	46	2	0	0	0	0	0	0	0	0	0	0	0	0	0	0	0	0	Glutaredoxin domain-containing protein [Source:UniProtKB/TrEMBL;Acc:Q20519]
WBGene00009804	F47B8.3	FLAMseq	Cele_L4_2_FLAM	58	58	1	0	0	0	0	0	0	0	0	0	0	0	0	0	0	0	0	Glutaredoxin domain-containing protein [Source:UniProtKB/TrEMBL;Acc:Q20519]
WBGene00009805	F47B8.4	FLAMseq	Cele_L4_2_FLAM	60.5	60.5	2	0	0	0	0	0	0	0	0	0	0	0	0	0	0	0	0	Glutaredoxin domain-containing protein [Source:UniProtKB/TrEMBL;Acc:Q20518]
WBGene00009809	F47B8.8	FLAMseq	Cele_L4_1_FLAM	50.5	50.5	2	1	1	0	0	1	1	0	0	0.5	0.5	0	0	0.00990099	0.00990099	0	0	Peptidase_M1_N domain-containing protein [Source:UniProtKB/TrEMBL;Acc:Q20521]
WBGene00009809	F47B8.8	FLAMseq	Cele_L4_2_FLAM	64.5	68	4	0	0	0	0	0	0	0	0	0	0	0	0	0	0	0	0	Peptidase_M1_N domain-containing protein [Source:UniProtKB/TrEMBL;Acc:Q20521]
WBGene00018562	F47D12.6	FLAMseq	Cele_L4_1_FLAM	90	90	1	0	0	0	0	0	0	0	0	0	0	0	0	0	0	0	0
WBGene00018564	F47D12.9	FLAMseq	Cele_L4_1_FLAM	68	77.75	4	0	0	0	0	0	0	0	0	0	0	0	0	0	0	0	0	Uncharacterized WD repeat-containing protein F47D12.9 [Source:UniProtKB/Swiss-Prot;Acc:Q09392]
WBGene00018564	F47D12.9	FLAMseq	Cele_L4_2_FLAM	78	78	2	0	0	0	0	0	0	0	0	0	0	0	0	0	0	0	0	Uncharacterized WD repeat-containing protein F47D12.9 [Source:UniProtKB/Swiss-Prot;Acc:Q09392]
WBGene00018576	F47G3.1	FLAMseq	Cele_L4_1_FLAM	96	96	2	1	0	0	1	1	0	0	1	0.5	0	0	0.5	0.00520833	0	0	0.00520833	Bravo_FIGEY domain-containing protein [Source:UniProtKB/TrEMBL;Acc:Q9GYN6]
WBGene00018576	F47G3.1	FLAMseq	Cele_L4_2_FLAM	89.5	89.5	2	0	0	0	0	0	0	0	0	0	0	0	0	0	0	0	0	Bravo_FIGEY domain-containing protein [Source:UniProtKB/TrEMBL;Acc:Q9GYN6]
WBGene00018580	F47G6.3	FLAMseq	Cele_L4_2_FLAM	46	46	1	0	0	0	0	0	0	0	0	0	0	0	0	0	0	0	0	LEM domain-containing protein [Source:UniProtKB/TrEMBL;Acc:Q9TZI8]
WBGene00018593	F48B9.8	FLAMseq	Cele_L4_1_FLAM	65	65	1	0	0	0	0	0	0	0	0	0	0	0	0	0	0	0	0	RDD domain-containing protein [Source:UniProtKB/TrEMBL;Acc:Q20557]
WBGene00018599	F48C1.6	FLAMseq	Cele_L4_1_FLAM	80.5	79	6	2	1	0	1	3	1	0	2	0.333333	0.166667	0	0.166667	0.00632911	0.0021097	0	0.00421941	OCIA domain-containing protein [Source:UniProtKB/TrEMBL;Acc:O01572]
WBGene00018599	F48C1.6	FLAMseq	Cele_L4_2_FLAM	55.5	64.3333	6	1	1	0	0	2	2	0	0	0.166667	0.166667	0	0	0.00518135	0.00518135	0	0	OCIA domain-containing protein [Source:UniProtKB/TrEMBL;Acc:O01572]
WBGene00018602	F48D6.4	FLAMseq	Cele_L4_1_FLAM	116	101	11	3	2	1	2	5	2	1	2	0.272727	0.181818	0.0909091	0.181818	0.00450045	0.00180018	0.00090009	0.00180018	39S ribosomal protein L52, mitochondrial [Source:UniProtKB/TrEMBL;Acc:H2KZE0]
WBGene00018602	F48D6.4	FLAMseq	Cele_L4_2_FLAM	46	79.8462	13	2	1	0	1	2	1	0	1	0.153846	0.0769231	0	0.0769231	0.00192678	0.000963391	0	0.000963391	39S ribosomal protein L52, mitochondrial [Source:UniProtKB/TrEMBL;Acc:H2KZE0]
WBGene00018605	F48E3.4	FLAMseq	Cele_L4_2_FLAM	12	12	1	0	0	0	0	0	0	0	0	0	0	0	0	0	0	0	0	Peptidase S1 domain-containing protein [Source:UniProtKB/TrEMBL;Acc:Q9GPA1]
WBGene00018610	F48E8.3	FLAMseq	Cele_L4_1_FLAM	105.5	105.5	2	0	0	0	0	0	0	0	0	0	0	0	0	0	0	0	0	FAD_binding_2 domain-containing protein [Source:UniProtKB/TrEMBL;Acc:Q09567]
WBGene00018610	F48E8.3	FLAMseq	Cele_L4_2_FLAM	26	26	1	0	0	0	0	0	0	0	0	0	0	0	0	0	0	0	0	FAD_binding_2 domain-containing protein [Source:UniProtKB/TrEMBL;Acc:Q09567]
WBGene00018611	F48E8.4	FLAMseq	Cele_L4_2_FLAM	107	107	1	0	0	0	0	0	0	0	0	0	0	0	0	0	0	0	0	MRH domain-containing protein [Source:UniProtKB/TrEMBL;Acc:Q09396]
WBGene00009848	F48F5.6	FLAMseq	Cele_L4_1_FLAM	97	97	2	0	0	0	0	0	0	0	0	0	0	0	0	0	0	0	0	Secreted protein [Source:UniProtKB/TrEMBL;Acc:C9IY37]
[truncated: 23,479 more rows]

## Sheet: summarized_data_C.elegans_group
ensembl ID	symbol	group	poly(A) median	poly(A) mean	counts total	counts nonA	counts C	counts G	counts U	hits nonA	hits C	hits G	hits U	nonA AR	C AR	G AR	U AR	nonA LR	C LR	G LR	U LR	description
WBGene00007071	AC3.5	FLAMseq	62	59.5333	15	0	0	0	0	0	0	0	0	0	0	0	0	0	0	0	0	Aminopeptidase-like protein AC3.5 [Source:UniProtKB/Swiss-Prot;Acc:Q17405]
WBGene00014997	AC7.3	FLAMseq	35	35	2	0	0	0	0	0	0	0	0	0	0	0	0	0	0	0	0	Poly(3-hydroxyalkanoate) polymerase subunit PhaE [Source:UniProtKB/TrEMBL;Acc:Q7JNR0]
WBGene00014999	AH9.3	FLAMseq	48	48	1	0	0	0	0	0	0	0	0	0	0	0	0	0	0	0	0
WBGene00044701	AH9.6	FLAMseq	123	110	3	1	0	1	0	1	0	1	0	0.333333	0	0.333333	0	0.0030303	0	0.0030303	0
WBGene00007088	B0001.3	FLAMseq	50.5	50.5	2	1	0	0	1	1	0	0	1	0.5	0	0	0.5	0.00990099	0	0	0.00990099	DUF4210 domain-containing protein [Source:UniProtKB/TrEMBL;Acc:A0A061ACH8]
WBGene00007089	B0001.4	FLAMseq	38	47.3333	3	0	0	0	0	0	0	0	0	0	0	0	0	0	0	0	0	Probable uridine-cytidine kinase [Source:UniProtKB/Swiss-Prot;Acc:Q17413]
WBGene00007090	B0001.5	FLAMseq	73	73	1	0	0	0	0	0	0	0	0	0	0	0	0	0	0	0	0	MABP domain-containing protein [Source:UniProtKB/TrEMBL;Acc:Q17414]
WBGene00007092	B0001.7	FLAMseq	68.5	68.5	2	0	0	0	0	0	0	0	0	0	0	0	0	0	0	0	0	Movement protein [Source:UniProtKB/TrEMBL;Acc:Q17416]
WBGene00007093	B0001.8	FLAMseq	63	63	1	0	0	0	0	0	0	0	0	0	0	0	0	0	0	0	0	SET domain-containing protein [Source:UniProtKB/TrEMBL;Acc:Q8WQH2]
WBGene00007101	B0024.11	FLAMseq	14	14	1	0	0	0	0	0	0	0	0	0	0	0	0	0	0	0	0	Putative pseudouridine synthase B0024.11 [Source:UniProtKB/Swiss-Prot;Acc:Q17426]
WBGene00007102	B0024.13	FLAMseq	53	53	1	0	0	0	0	0	0	0	0	0	0	0	0	0	0	0	0	Polyprenol reductase [Source:UniProtKB/Swiss-Prot;Acc:Q17428]
WBGene00007097	B0024.4	FLAMseq	56	62	26	1	1	0	0	1	1	0	0	0.0384615	0.0384615	0	0	0.000620347	0.000620347	0	0	IgGFc_binding domain-containing protein [Source:UniProtKB/TrEMBL;Acc:Q17420]
WBGene00015001	B0025.4	FLAMseq	45	45	1	0	0	0	0	0	0	0	0	0	0	0	0	0	0	0	0	Chromatin modification-related protein MEAF6 [Source:UniProtKB/TrEMBL;Acc:Q8WQC3]
WBGene00007112	B0035.13	FLAMseq	52	61.7073	41	2	1	1	0	4	3	1	0	0.0487805	0.0243902	0.0243902	0	0.00158103	0.00118577	0.000395257	0	Lipase_3 domain-containing protein [Source:UniProtKB/TrEMBL;Acc:Q17437]
WBGene00007113	B0035.15	FLAMseq	79	77.5	4	2	1	1	0	2	1	1	0	0.5	0.25	0.25	0	0.00645161	0.00322581	0.00322581	0
WBGene00007106	B0035.3	FLAMseq	65	68.5	6	2	1	1	1	4	2	1	1	0.333333	0.166667	0.166667	0.166667	0.00973236	0.00486618	0.00243309	0.00243309	Macro domain-containing protein [Source:UniProtKB/TrEMBL;Acc:Q17432]
WBGene00015009	B0041.5	FLAMseq	95	95	1	1	1	1	1	4	1	1	2	1	1	1	1	0.0421053	0.0105263	0.0105263	0.0210526	EamA domain-containing protein [Source:UniProtKB/TrEMBL;Acc:A0A2K5ATJ4]
WBGene00015011	B0041.8	FLAMseq	46	55.5556	9	1	0	0	1	2	0	0	2	0.111111	0	0	0.111111	0.004	0	0	0.004	Plus3 domain-containing protein [Source:UniProtKB/TrEMBL;Acc:Q95R19]
WBGene00015017	B0205.1	FLAMseq	43	43.3333	3	0	0	0	0	0	0	0	0	0	0	0	0	0	0	0	0	SPK domain-containing protein [Source:UniProtKB/TrEMBL;Acc:Q2MGE6]
WBGene00044644	B0205.13	FLAMseq	68	69.5556	63	6	4	0	2	8	6	0	2	0.0952381	0.0634921	0	0.031746	0.00182565	0.00136924	0	0.000456413	NADH dehydrogenase [ubiquinone] 1 alpha subcomplex subunit 1 [Source:UniProtKB/TrEMBL;Acc:Q336L1]
WBGene00044646	B0205.14	FLAMseq	78	72.3333	3	0	0	0	0	0	0	0	0	0	0	0	0	0	0	0	0	Cystatin domain-containing protein [Source:UniProtKB/TrEMBL;Acc:Q336L2]
WBGene00015022	B0205.8	FLAMseq	79	100	4	2	1	1	1	4	1	1	2	0.5	0.25	0.25	0.25	0.01	0.0025	0.0025	0.005	TFG domain-containing protein [Source:UniProtKB/TrEMBL;Acc:O61743]
WBGene00015023	B0205.9	FLAMseq	105	103.333	3	2	1	1	1	4	2	1	1	0.666667	0.333333	0.333333	0.333333	0.0129032	0.00645161	0.00322581	0.00322581	SPK domain-containing protein [Source:UniProtKB/TrEMBL;Acc:O61745]
WBGene00015034	B0207.11	FLAMseq	38	38	1	0	0	0	0	0	0	0	0	0	0	0	0	0	0	0	0	SH2 domain-containing protein [Source:UniProtKB/TrEMBL;Acc:O01434]
WBGene00015030	B0207.7	FLAMseq	121	154.333	3	1	1	0	0	1	1	0	0	0.333333	0.333333	0	0	0.00215983	0.00215983	0	0	Protein kinase domain-containing protein [Source:UniProtKB/TrEMBL;Acc:O01429]
WBGene00015051	B0218.7	FLAMseq	67	74	3	2	0	0	2	4	0	0	4	0.666667	0	0	0.666667	0.018018	0	0	0.018018	Protein aurora borealis [Source:UniProtKB/TrEMBL;Acc:Q17451]
WBGene00015056	B0222.5	FLAMseq	169	169	1	0	0	0	0	0	0	0	0	0	0	0	0	0	0	0	0	Kunitz/Bovine pancreatic trypsin inhibitor domain protein [Source:UniProtKB/TrEMBL;Acc:Q17457]
WBGene00015059	B0228.1	FLAMseq	63	63	2	0	0	0	0	0	0	0	0	0	0	0	0	0	0	0	0
WBGene00015064	B0228.7	FLAMseq	64	65.8333	6	1	1	0	0	1	1	0	0	0.166667	0.166667	0	0	0.00253165	0.00253165	0	0	S-methyl-5'-thioadenosine phosphorylase [Source:UniProtKB/Swiss-Prot;Acc:Q09438]
WBGene00015075	B0238.11	FLAMseq	59	58.3333	3	0	0	0	0	0	0	0	0	0	0	0	0	0	0	0	0	HMG box domain-containing protein [Source:UniProtKB/TrEMBL;Acc:O16487]
WBGene00015073	B0238.9	FLAMseq	73	65.6667	3	0	0	0	0	0	0	0	0	0	0	0	0	0	0	0	0
WBGene00015085	B0244.10	FLAMseq	169.5	169.5	2	2	2	0	1	5	4	0	1	1	1	0	0.5	0.0147493	0.0117994	0	0.00294985	Putative G-protein coupled receptor B0244.10 [Source:UniProtKB/Swiss-Prot;Acc:Q960A0]
WBGene00007122	B0250.5	FLAMseq	46	54	3	0	0	0	0	0	0	0	0	0	0	0	0	0	0	0	0	Probable 3-hydroxyisobutyrate dehydrogenase, mitochondrial [Source:UniProtKB/Swiss-Prot;Acc:Q9XTI0]
WBGene00015087	B0252.1	FLAMseq	30	30	1	0	0	0	0	0	0	0	0	0	0	0	0	0	0	0	0	Protein kinase domain-containing protein [Source:UniProtKB/TrEMBL;Acc:Q10915]
WBGene00015088	B0252.3	FLAMseq	27	27	1	0	0	0	0	0	0	0	0	0	0	0	0	0	0	0	0	Putative transporter B0252.3 [Source:UniProtKB/Swiss-Prot;Acc:Q10917]
WBGene00015095	B0261.7	FLAMseq	54	54	2	0	0	0	0	0	0	0	0	0	0	0	0	0	0	0	0	Zf-tcix domain-containing protein [Source:UniProtKB/TrEMBL;Acc:O01442]
WBGene00007130	B0272.4	FLAMseq	71	71	1	0	0	0	0	0	0	0	0	0	0	0	0	0	0	0	0
WBGene00015106	B0280.11	FLAMseq	70	70	1	1	1	0	0	3	3	0	0	1	1	0	0	0.0428571	0.0428571	0	0	Putative tyrosine-protein phosphatase B0280.11 [Source:UniProtKB/Swiss-Prot;Acc:P42083]
WBGene00015103	B0280.7	FLAMseq	65	65	2	1	1	0	0	1	1	0	0	0.5	0.5	0	0	0.00769231	0.00769231	0	0
WBGene00015104	B0280.9	FLAMseq	78	78	2	0	0	0	0	0	0	0	0	0	0	0	0	0	0	0	0	U3 small nucleolar RNA-associated protein 18 homolog [Source:UniProtKB/Swiss-Prot;Acc:P42000]
WBGene00007136	B0285.3	FLAMseq	27.5	27.5	2	0	0	0	0	0	0	0	0	0	0	0	0	0	0	0	0
WBGene00015115	B0286.1	FLAMseq	64.5	64.5	2	0	0	0	0	0	0	0	0	0	0	0	0	0	0	0	0
WBGene00015122	B0302.5	FLAMseq	107	107	1	0	0	0	0	0	0	0	0	0	0	0	0	0	0	0	0
WBGene00015131	B0303.11	FLAMseq	128	99.6667	3	1	0	0	1	1	0	0	1	0.333333	0	0	0.333333	0.00334448	0	0	0.00334448	Solute carrier family 12 protein B0303.11 [Source:UniProtKB/Swiss-Prot;Acc:P34261]
WBGene00015132	B0303.14	FLAMseq	123	123	1	0	0	0	0	0	0	0	0	0	0	0	0	0	0	0	0
WBGene00015125	B0303.3	FLAMseq	53.5	56	6	1	1	0	0	2	2	0	0	0.166667	0.166667	0	0	0.00595238	0.00595238	0	0	Probable 3-ketoacyl-CoA thiolase [Source:UniProtKB/Swiss-Prot;Acc:P34255]
WBGene00015126	B0303.4	FLAMseq	86	83.4	5	1	1	0	0	1	1	0	0	0.2	0.2	0	0	0.00239808	0.00239808	0	0
WBGene00015128	B0303.7	FLAMseq	80	73.8333	6	1	0	0	1	1	0	0	1	0.166667	0	0	0.166667	0.00225734	0	0	0.00225734	SH3 domain-containing protein [Source:UniProtKB/TrEMBL;Acc:A9Z1J8]
WBGene00015134	B0304.2	FLAMseq	27.5	27.5	2	0	0	0	0	0	0	0	0	0	0	0	0	0	0	0	0
WBGene00015136	B0304.4	FLAMseq	42.5	42.5	2	0	0	0	0	0	0	0	0	0	0	0	0	0	0	0	0
WBGene00015137	B0310.1	FLAMseq	68	67.75	4	1	1	0	0	2	2	0	0	0.25	0.25	0	0	0.00738007	0.00738007	0	0
WBGene00015138	B0310.2	FLAMseq	65	65	1	0	0	0	0	0	0	0	0	0	0	0	0	0	0	0	0	Putative zinc finger protein B0310.2 [Source:UniProtKB/Swiss-Prot;Acc:Q10938]
WBGene00015142	B0310.6	FLAMseq	66	71	15	1	1	0	0	1	1	0	0	0.0666667	0.0666667	0	0	0.000938967	0.000938967	0	0
WBGene00007144	B0334.4	FLAMseq	86.5	86.5	2	0	0	0	0	0	0	0	0	0	0	0	0	0	0	0	0	PRELI/MSF1 domain-containing protein [Source:UniProtKB/TrEMBL;Acc:Q17476]
WBGene00015150	B0336.13	FLAMseq	44	44	1	0	0	0	0	0	0	0	0	0	0	0	0	0	0	0	0	Transcription initiation factor IIA small chain homolog [Source:UniProtKB/Swiss-Prot;Acc:Q9BIB4]
WBGene00015147	B0336.7	FLAMseq	31	51.3333	3	0	0	0	0	0	0	0	0	0	0	0	0	0	0	0	0	THAP-type domain-containing protein [Source:UniProtKB/TrEMBL;Acc:Q5DX39]
WBGene00015157	B0361.3	FLAMseq	48	69.8	5	0	0	0	0	0	0	0	0	0	0	0	0	0	0	0	0
WBGene00015158	B0361.4	FLAMseq	54	54	1	0	0	0	0	0	0	0	0	0	0	0	0	0	0	0	0
WBGene00015163	B0361.9	FLAMseq	80	79.8636	22	2	2	0	0	3	3	0	0	0.0909091	0.0909091	0	0	0.00170746	0.00170746	0	0
WBGene00219208	B0365.9	FLAMseq	90	86.6364	11	2	1	1	0	2	1	1	0	0.181818	0.0909091	0.0909091	0	0.00209864	0.00104932	0.00104932	0	CPG4 domain-containing protein [Source:UniProtKB/TrEMBL;Acc:Q52GY3]
WBGene00007155	B0379.1	FLAMseq	49.5	69.1765	34	3	2	2	2	8	2	2	4	0.0882353	0.0588235	0.0588235	0.0588235	0.00340136	0.00085034	0.00085034	0.00170068
WBGene00007168	B0393.3	FLAMseq	89	82.8	5	0	0	0	0	0	0	0	0	0	0	0	0	0	0	0	0	F-box domain-containing protein [Source:UniProtKB/TrEMBL;Acc:Q17492]
WBGene00007169	B0393.4	FLAMseq	65	70.1667	12	2	2	0	0	5	5	0	0	0.166667	0.166667	0	0	0.00593824	0.00593824	0	0	Maelstrom domain-containing protein [Source:UniProtKB/TrEMBL;Acc:Q17493]
WBGene00007171	B0393.6	FLAMseq	35	35	1	0	0	0	0	0	0	0	0	0	0	0	0	0	0	0	0	RING-type domain-containing protein [Source:UniProtKB/TrEMBL;Acc:Q17495]
WBGene00044636	B0393.9	FLAMseq	77	77	1	0	0	0	0	0	0	0	0	0	0	0	0	0	0	0	0	CUB domain-containing protein [Source:UniProtKB/TrEMBL;Acc:Q38G53]
WBGene00007175	B0395.3	FLAMseq	52.5	52.5	2	1	1	0	0	1	1	0	0	0.5	0.5	0	0	0.00952381	0.00952381	0	0	Carn_acyltransf domain-containing protein [Source:UniProtKB/TrEMBL;Acc:Q17499]
WBGene00015169	B0403.5	FLAMseq	56	56	2	0	0	0	0	0	0	0	0	0	0	0	0	0	0	0	0	Secreted protein [Source:UniProtKB/TrEMBL;Acc:Q6LCP9]
WBGene00043982	B0403.6	FLAMseq	130	130	2	1	0	0	1	3	0	0	3	0.5	0	0	0.5	0.0115385	0	0	0.0115385	DUF5658 domain-containing protein [Source:UniProtKB/TrEMBL;Acc:Q5WRT2]
WBGene00015172	B0410.3	FLAMseq	88.5	77.75	20	3	2	1	2	6	2	1	3	0.15	0.1	0.05	0.1	0.00385852	0.00128617	0.000643087	0.00192926
WBGene00015182	B0416.7	FLAMseq	97	88.3333	3	2	0	1	1	2	0	1	1	0.666667	0	0.333333	0.333333	0.00754717	0	0.00377358	0.00377358
WBGene00015188	B0432.7	FLAMseq	62	62	1	0	0	0	0	0	0	0	0	0	0	0	0	0	0	0	0
WBGene00015189	B0432.8	FLAMseq	47	47	1	1	1	0	0	1	1	0	0	1	1	0	0	0.0212766	0.0212766	0	0	Hydrolase, TatD family [Source:UniProtKB/TrEMBL;Acc:P90989]
WBGene00015196	B0454.5	FLAMseq	34	34	1	0	0	0	0	0	0	0	0	0	0	0	0	0	0	0	0
WBGene00015197	B0454.6	FLAMseq	51	51	2	0	0	0	0	0	0	0	0	0	0	0	0	0	0	0	0	AA_permease_C domain-containing protein [Source:UniProtKB/TrEMBL;Acc:O17167]
WBGene00007178	B0457.2	FLAMseq	79	64.7143	7	1	1	1	1	3	1	1	1	0.142857	0.142857	0.142857	0.142857	0.00662252	0.00220751	0.00220751	0.00220751	Glycine-rich protein [Source:UniProtKB/TrEMBL;Acc:G5EGF7]
WBGene00007179	B0457.4	FLAMseq	47	47	1	0	0	0	0	0	0	0	0	0	0	0	0	0	0	0	0	CxC3 domain-containing protein [Source:UniProtKB/TrEMBL;Acc:Q17502]
WBGene00007180	B0457.6	FLAMseq	129	129	1	0	0	0	0	0	0	0	0	0	0	0	0	0	0	0	0	Expressed conserved protein [Source:UniProtKB/TrEMBL;Acc:Q7YX77]
WBGene00007186	B0464.6	FLAMseq	46	56.3333	6	0	0	0	0	0	0	0	0	0	0	0	0	0	0	0	0
WBGene00015202	B0478.3	FLAMseq	48.5	48.5	2	1	0	1	0	1	0	1	0	0.5	0	0.5	0	0.0103093	0	0.0103093	0
WBGene00007193	B0491.6	FLAMseq	132	125.25	4	1	1	0	1	5	3	0	2	0.25	0.25	0	0.25	0.00998004	0.00598802	0	0.00399202	DNA helicase [Source:UniProtKB/TrEMBL;Acc:A5Z2S5]
WBGene00015206	B0495.7	FLAMseq	68	80.7273	11	1	1	0	0	1	1	0	0	0.0909091	0.0909091	0	0	0.00112613	0.00112613	0	0	Putative endoplasmic reticulum metallopeptidase 1-A [Source:UniProtKB/Swiss-Prot;Acc:Q09216]
WBGene00015208	B0495.9	FLAMseq	80	79.9333	15	2	2	0	0	2	2	0	0	0.133333	0.133333	0	0	0.00166806	0.00166806	0	0
WBGene00015210	B0496.1	FLAMseq	80	80	1	0	0	0	0	0	0	0	0	0	0	0	0	0	0	0	0	BTB domain-containing protein [Source:UniProtKB/TrEMBL;Acc:Q17523]
WBGene00015219	B0507.2	FLAMseq	70	70	2	1	1	0	0	1	1	0	0	0.5	0.5	0	0	0.00714286	0.00714286	0	0	BRO1 domain-containing protein BROX homolog [Source:UniProtKB/Swiss-Prot;Acc:Q22885]
WBGene00015220	B0507.3	FLAMseq	102.5	102.5	2	0	0	0	0	0	0	0	0	0	0	0	0	0	0	0	0	GLTSCR1 domain-containing protein [Source:UniProtKB/TrEMBL;Acc:H2KYB0]
WBGene00015232	B0511.6	FLAMseq	74	71.1667	12	0	0	0	0	0	0	0	0	0	0	0	0	0	0	0	0	RNA helicase [Source:UniProtKB/TrEMBL;Acc:O61815]
WBGene00015244	B0524.5	FLAMseq	51	51	1	1	0	0	1	1	0	0	1	1	0	0	1	0.0196078	0	0	0.0196078
WBGene00015251	B0546.4	FLAMseq	78	78	1	0	0	0	0	0	0	0	0	0	0	0	0	0	0	0	0	Protein yippee-like B0546.4 [Source:UniProtKB/Swiss-Prot;Acc:O44440]
WBGene00015258	B0554.5	FLAMseq	67	76.6667	3	0	0	0	0	0	0	0	0	0	0	0	0	0	0	0	0	UNC93-like protein MFSD11 [Source:UniProtKB/TrEMBL;Acc:P91003]
WBGene00015263	B0563.6	FLAMseq	119	119	2	0	0	0	0	0	0	0	0	0	0	0	0	0	0	0	0	Probable G-protein coupled receptor B0563.6 [Source:UniProtKB/Swiss-Prot;Acc:Q11082]
WBGene00015266	BE0003N10.1	FLAMseq	55	55	2	0	0	0	0	0	0	0	0	0	0	0	0	0	0	0	0	polyribonucleotide nucleotidyltransferase [Source:UniProtKB/TrEMBL;Acc:Q965N3]
WBGene00015268	BE0003N10.3	FLAMseq	83	83	1	0	0	0	0	0	0	0	0	0	0	0	0	0	0	0	0	UBR-type domain-containing protein [Source:UniProtKB/TrEMBL;Acc:A0A0K3ARS9]
WBGene00007209	BE10.1	FLAMseq	30	30	1	0	0	0	0	0	0	0	0	0	0	0	0	0	0	0	0	RING-type domain-containing protein [Source:UniProtKB/TrEMBL;Acc:O17551]
WBGene00044294	C01B10.11	FLAMseq	66	74	3	0	0	0	0	0	0	0	0	0	0	0	0	0	0	0	0	Acetyltransf_18 domain-containing protein [Source:UniProtKB/TrEMBL;Acc:Q3Y3Z9]
WBGene00015278	C01B10.3	FLAMseq	153	153	1	1	0	1	0	1	0	1	0	1	0	1	0	0.00653595	0	0.00653595	0	Endonuclease/exonuclease/phosphatase family protein [Source:UniProtKB/TrEMBL;Acc:Q17543]
WBGene00015280	C01B10.6	FLAMseq	72	61	7	1	0	0	1	2	0	0	2	0.142857	0	0	0.142857	0.00468384	0	0	0.00468384	EGF-like domain-containing protein [Source:UniProtKB/TrEMBL;Acc:V6CLC8]
WBGene00015282	C01B10.8	FLAMseq	70.5	59	4	1	0	0	1	1	0	0	1	0.25	0	0	0.25	0.00423729	0	0	0.00423729	Methyltranfer_dom domain-containing protein [Source:UniProtKB/TrEMBL;Acc:Q17539]
WBGene00015283	C01B10.9	FLAMseq	77	71	3	0	0	0	0	0	0	0	0	0	0	0	0	0	0	0	0	bis(5'-adenosyl)-triphosphatase [Source:UniProtKB/TrEMBL;Acc:Q17540]
WBGene00015291	C01B12.8	FLAMseq	77	67.6667	3	0	0	0	0	0	0	0	0	0	0	0	0	0	0	0	0	Small vasohibin-binding protein [Source:UniProtKB/TrEMBL;Acc:O17210]
WBGene00007220	C01B9.1	FLAMseq	97	97	1	1	0	0	1	1	0	0	1	1	0	0	1	0.0103093	0	0	0.0103093	RING-type domain-containing protein [Source:UniProtKB/TrEMBL;Acc:O45231]
WBGene00015294	C01C10.2	FLAMseq	36	74	3	0	0	0	0	0	0	0	0	0	0	0	0	0	0	0	0	MYM-type domain-containing protein [Source:UniProtKB/TrEMBL;Acc:Q6AHQ9]
WBGene00015293	C01C4.3	FLAMseq	107	107	2	0	0	0	0	0	0	0	0	0	0	0	0	0	0	0	0	Putative serine/threonine-protein kinase C01C4.3 [Source:UniProtKB/Swiss-Prot;Acc:Q11090]
WBGene00007240	C01G10.15	FLAMseq	46	46	1	0	0	0	0	0	0	0	0	0	0	0	0	0	0	0	0
WBGene00007234	C01G10.7	FLAMseq	53	53	1	0	0	0	0	0	0	0	0	0	0	0	0	0	0	0	0	HpcH_HpaI domain-containing protein [Source:UniProtKB/TrEMBL;Acc:Q93167]
WBGene00007236	C01G10.9	FLAMseq	62	64.8571	7	0	0	0	0	0	0	0	0	0	0	0	0	0	0	0	0	Methylthioribose-1-phosphate isomerase [Source:UniProtKB/Swiss-Prot;Acc:Q93169]
WBGene00007244	C01G12.3	FLAMseq	85	83.3333	3	1	1	0	1	2	1	0	1	0.333333	0.333333	0	0.333333	0.008	0.004	0	0.004	Ovule protein [Source:UniProtKB/TrEMBL;Acc:O45235]
WBGene00015305	C01G5.3	FLAMseq	95	95	1	0	0	0	0	0	0	0	0	0	0	0	0	0	0	0	0	DNA-directed RNA polymerase III subunit RPC5 [Source:UniProtKB/TrEMBL;Acc:Q17565]
WBGene00015307	C01G5.5	FLAMseq	20	20	1	0	0	0	0	0	0	0	0	0	0	0	0	0	0	0	0	Aldo_ket_red domain-containing protein [Source:UniProtKB/TrEMBL;Acc:Q17568]
WBGene00007224	C01G6.2	FLAMseq	44	44	2	0	0	0	0	0	0	0	0	0	0	0	0	0	0	0	0
WBGene00007227	C01G6.5	FLAMseq	66	80.875	8	0	0	0	0	0	0	0	0	0	0	0	0	0	0	0	0
WBGene00015312	C01G8.1	FLAMseq	48	48	1	0	0	0	0	0	0	0	0	0	0	0	0	0	0	0	0
WBGene00007254	C01H6.4	FLAMseq	60	65	4	1	1	0	1	2	1	0	1	0.25	0.25	0	0.25	0.00769231	0.00384615	0	0.00384615	Flavin-containing monooxygenase [Source:UniProtKB/TrEMBL;Acc:Q17585]
WBGene00007257	C01H6.8	FLAMseq	44	56.6	5	2	0	0	2	3	0	0	3	0.4	0	0	0.4	0.0106007	0	0	0.0106007	Secreted protein [Source:UniProtKB/TrEMBL;Acc:A5JYT4]
WBGene00015329	C02B10.4	FLAMseq	91	82	3	0	0	0	0	0	0	0	0	0	0	0	0	0	0	0	0	RRM domain-containing protein [Source:UniProtKB/TrEMBL;Acc:O44444]
WBGene00015330	C02B10.5	FLAMseq	84	78.6667	3	0	0	0	0	0	0	0	0	0	0	0	0	0	0	0	0	SH3 domain-containing protein [Source:UniProtKB/TrEMBL;Acc:O44447]
WBGene00015322	C02B8.3	FLAMseq	51	51	5	2	0	0	2	4	0	0	4	0.4	0	0	0.4	0.0156863	0	0	0.0156863
WBGene00015324	C02B8.6	FLAMseq	148	148	1	0	0	0	0	0	0	0	0	0	0	0	0	0	0	0	0	Uncharacterized RING finger protein C02B8.6 [Source:UniProtKB/Swiss-Prot;Acc:Q11096]
WBGene00015336	C02D5.2	FLAMseq	162	162	1	0	0	0	0	0	0	0	0	0	0	0	0	0	0	0	0	GILT-like protein C02D5.2 [Source:UniProtKB/Swiss-Prot;Acc:P34276]
WBGene00043097	C02D5.4	FLAMseq	75.5	66	4	0	0	0	0	0	0	0	0	0	0	0	0	0	0	0	0	Glutathione S-transferase omega [Source:UniProtKB/TrEMBL;Acc:D7SFI3]
WBGene00015339	C02E7.6	FLAMseq	59	55.0526	19	1	0	1	0	1	0	1	0	0.0526316	0	0.0526316	0	0.000956023	0	0.000956023	0	Secreted protein [Source:UniProtKB/TrEMBL;Acc:O16428]
WBGene00015340	C02E7.7	FLAMseq	67	70	35	2	1	0	1	2	1	0	1	0.0571429	0.0285714	0	0.0285714	0.000816327	0.000408163	0	0.000408163
WBGene00015355	C02F12.5	FLAMseq	101.5	101.5	2	0	0	0	0	0	0	0	0	0	0	0	0	0	0	0	0	BPTI/Kunitz inhibitor domain-containing protein C02F12.5 [Source:UniProtKB/Swiss-Prot;Acc:Q11101]
WBGene00007264	C02F4.4	FLAMseq	88	85.6	5	1	1	0	0	2	2	0	0	0.2	0.2	0	0	0.0046729	0.0046729	0	0
WBGene00015352	C02F5.12	FLAMseq	109	109	1	1	1	1	1	9	7	1	1	1	1	1	1	0.0825688	0.0642202	0.00917431	0.00917431	Putative zinc finger protein C02F5.12 [Source:UniProtKB/Swiss-Prot;Acc:Q95QY7]
WBGene00044445	C02F5.14	FLAMseq	81	72.5714	7	2	1	1	0	3	2	1	0	0.285714	0.142857	0.142857	0	0.00590551	0.00393701	0.0019685	0	MBL fold metallo-hydrolase [Source:UniProtKB/TrEMBL;Acc:Q4PJ10]
WBGene00015348	C02F5.5	FLAMseq	71	64.6667	3	0	0	0	0	0	0	0	0	0	0	0	0	0	0	0	0
WBGene00007267	C03A3.2	FLAMseq	68	75.4	5	1	1	0	0	4	4	0	0	0.2	0.2	0	0	0.0106101	0.0106101	0	0	Transmembrane protein 104 homolog [Source:UniProtKB/Swiss-Prot;Acc:Q17598]
WBGene00015381	C03B1.13	FLAMseq	122	122	1	0	0	0	0	0	0	0	0	0	0	0	0	0	0	0	0	MFS domain-containing protein [Source:UniProtKB/TrEMBL;Acc:Q95QY6]
WBGene00007274	C03C11.1	FLAMseq	50	50	1	1	0	0	1	1	0	0	1	1	0	0	1	0.02	0	0	0.02	Collagen triple helix repeat protein [Source:UniProtKB/TrEMBL;Acc:Q9XVT6]
WBGene00015402	C03G6.17	FLAMseq	69.5	73.25	4	2	2	0	0	3	3	0	0	0.5	0.5	0	0	0.0102389	0.0102389	0	0	DUF1248 domain-containing protein [Source:UniProtKB/TrEMBL;Acc:O01460]
WBGene00007284	C03H12.1	FLAMseq	31	31	1	0	0	0	0	0	0	0	0	0	0	0	0	0	0	0	0	SRR1 domain-containing protein [Source:UniProtKB/TrEMBL;Acc:S6FCZ6]
WBGene00015405	C03H5.3	FLAMseq	55	67.7143	7	1	0	0	1	1	0	0	1	0.142857	0	0	0.142857	0.0021097	0	0	0.0021097	SRF-dependent transcription regulation-associated protein [Source:UniProtKB/TrEMBL;Acc:O16657]
WBGene00015407	C03H5.5	FLAMseq	87	87	1	0	0	0	0	0	0	0	0	0	0	0	0	0	0	0	0	TPR_REGION domain-containing protein [Source:UniProtKB/TrEMBL;Acc:O16656]
WBGene00015434	C04E12.4	FLAMseq	79.5	95.25	4	0	0	0	0	0	0	0	0	0	0	0	0	0	0	0	0
WBGene00015425	C04E6.11	FLAMseq	59	61.3333	3	1	0	0	1	1	0	0	1	0.333333	0	0	0.333333	0.00543478	0	0	0.00543478	RAP domain-containing protein [Source:UniProtKB/TrEMBL;Acc:O01470]
WBGene00015423	C04E6.7	FLAMseq	88	88	1	0	0	0	0	0	0	0	0	0	0	0	0	0	0	0	0	HAD family phosphatase [Source:UniProtKB/TrEMBL;Acc:O01464]
WBGene00007297	C04F12.1	FLAMseq	86	86	1	0	0	0	0	0	0	0	0	0	0	0	0	0	0	0	0	Piwi domain-containing protein [Source:UniProtKB/TrEMBL;Acc:Q9XVF1]
WBGene00007301	C04F12.7	FLAMseq	73	64.8	15	0	0	0	0	0	0	0	0	0	0	0	0	0	0	0	0	Membrane-associated protein [Source:UniProtKB/TrEMBL;Acc:Q9U3R9]
WBGene00015450	C04F5.8	FLAMseq	59	53.6667	3	1	1	0	1	2	1	0	1	0.333333	0.333333	0	0.333333	0.0124224	0.00621118	0	0.00621118	Methyltransf_25 domain-containing protein [Source:UniProtKB/TrEMBL;Acc:Q9GZD0]
WBGene00007309	C04G2.10	FLAMseq	49	47.1667	6	0	0	0	0	0	0	0	0	0	0	0	0	0	0	0	0	Protein kinase domain-containing protein [Source:UniProtKB/TrEMBL;Acc:C1P644]
WBGene00007306	C04G2.5	FLAMseq	78	78	1	0	0	0	0	0	0	0	0	0	0	0	0	0	0	0	0	BTB domain-containing protein [Source:UniProtKB/TrEMBL;Acc:Q17628]
WBGene00015454	C04G6.4	FLAMseq	115	115	1	0	0	0	0	0	0	0	0	0	0	0	0	0	0	0	0
WBGene00007317	C05A9.2	FLAMseq	70.5	70.5	2	0	0	0	0	0	0	0	0	0	0	0	0	0	0	0	0	Syndecan [Source:UniProtKB/TrEMBL;Acc:Q17644]
WBGene00007320	C05B5.2	FLAMseq	87	87	1	0	0	0	0	0	0	0	0	0	0	0	0	0	0	0	0
WBGene00007324	C05B5.8	FLAMseq	37	37	1	0	0	0	0	0	0	0	0	0	0	0	0	0	0	0	0
WBGene00007329	C05C10.2	FLAMseq	43	51.6667	3	0	0	0	0	0	0	0	0	0	0	0	0	0	0	0	0	Uncharacterized ATP-dependent helicase C05C10.2 [Source:UniProtKB/Swiss-Prot;Acc:Q09449]
WBGene00007330	C05C10.3	FLAMseq	64	70.7857	14	2	0	1	1	2	0	1	1	0.142857	0	0.0714286	0.0714286	0.00201816	0	0.00100908	0.00100908	Probable succinyl-CoA:3-ketoacid coenzyme A transferase, mitochondrial [Source:UniProtKB/Swiss-Prot;Acc:Q09450]
WBGene00007334	C05C10.7	FLAMseq	41	43	4	0	0	0	0	0	0	0	0	0	0	0	0	0	0	0	0
WBGene00007336	C05C12.4	FLAMseq	98	98	1	0	0	0	0	0	0	0	0	0	0	0	0	0	0	0	0	EGF-like domain-containing protein [Source:UniProtKB/TrEMBL;Acc:Q17649]
WBGene00007337	C05C12.5	FLAMseq	56	61.4	5	0	0	0	0	0	0	0	0	0	0	0	0	0	0	0	0	Phosphoprotein [Source:UniProtKB/TrEMBL;Acc:Q17648]
WBGene00015460	C05C8.1	FLAMseq	68.5	68.5	2	0	0	0	0	0	0	0	0	0	0	0	0	0	0	0	0	ATP synthase subunit s, mitochondrial [Source:UniProtKB/TrEMBL;Acc:O16314]
WBGene00015462	C05C8.5	FLAMseq	73	73.3333	3	0	0	0	0	0	0	0	0	0	0	0	0	0	0	0	0	Exonuclease domain-containing protein [Source:UniProtKB/TrEMBL;Acc:O16312]
WBGene00015464	C05C8.7	FLAMseq	52	56.087	23	4	0	0	4	6	0	0	6	0.173913	0	0	0.173913	0.00465116	0	0	0.00465116	mannose-6-phosphate isomerase [Source:UniProtKB/TrEMBL;Acc:O16315]
WBGene00015480	C05D10.4	FLAMseq	62	60.6667	3	0	0	0	0	0	0	0	0	0	0	0	0	0	0	0	0
WBGene00015481	C05D11.1	FLAMseq	68	68.8235	17	0	0	0	0	0	0	0	0	0	0	0	0	0	0	0	0
WBGene00015483	C05D11.5	FLAMseq	48	54.8	5	1	1	0	0	1	1	0	0	0.2	0.2	0	0	0.00364964	0.00364964	0	0	Putative hydroxypyruvate isomerase [Source:UniProtKB/Swiss-Prot;Acc:Q11185]
WBGene00014666	C05D12.3	FLAMseq	55	82.8	10	2	1	0	2	4	1	0	3	0.2	0.1	0	0.2	0.00483092	0.00120773	0	0.00362319	EGF-like domain-containing protein [Source:UniProtKB/TrEMBL;Acc:Q6A4V9]
WBGene00044029	C05D12.7	FLAMseq	70	70	1	0	0	0	0	0	0	0	0	0	0	0	0	0	0	0	0
WBGene00015469	C05D2.8	FLAMseq	43	69.3333	3	1	1	0	0	1	1	0	0	0.333333	0.333333	0	0	0.00480769	0.00480769	0	0	DUF3598 domain-containing protein [Source:UniProtKB/TrEMBL;Acc:O45136]
WBGene00015476	C05D9.9	FLAMseq	58.5	66.5625	16	1	0	0	1	1	0	0	1	0.0625	0	0	0.0625	0.000938967	0	0	0.000938967	TransThyretin-Related family domain [Source:UniProtKB/TrEMBL;Acc:H2KYG6]
WBGene00007344	C05E7.2	FLAMseq	70.5	77.6111	18	5	2	0	3	10	2	0	8	0.277778	0.111111	0	0.166667	0.0071582	0.00143164	0	0.00572656
WBGene00007357	C06A12.3	FLAMseq	67	85	3	0	0	0	0	0	0	0	0	0	0	0	0	0	0	0	0	DUF727 domain-containing protein [Source:UniProtKB/TrEMBL;Acc:Q9XU41]
WBGene00015501	C06A5.3	FLAMseq	55	68	3	0	0	0	0	0	0	0	0	0	0	0	0	0	0	0	0	PWWP domain-containing protein [Source:UniProtKB/TrEMBL;Acc:H2KY56]
WBGene00015509	C06A6.4	FLAMseq	76.5	70.6667	6	1	0	1	0	1	0	1	0	0.166667	0	0.166667	0	0.00235849	0	0.00235849	0	N-acyl-aliphatic-L-amino acid amidohydrolase [Source:UniProtKB/TrEMBL;Acc:Q5WRS4]
WBGene00015511	C06A6.7	FLAMseq	95	95	2	1	0	0	1	1	0	0	1	0.5	0	0	0.5	0.00526316	0	0	0.00526316	FTH domain-containing protein [Source:UniProtKB/TrEMBL;Acc:Q7JP64]
WBGene00015516	C06A8.6	FLAMseq	122	122	1	0	0	0	0	0	0	0	0	0	0	0	0	0	0	0	0	Protein phosphatase 1 regulatory subunit 7 [Source:UniProtKB/TrEMBL;Acc:Q17692]
WBGene00015517	C06A8.8	FLAMseq	52	45.8	5	0	0	0	0	0	0	0	0	0	0	0	0	0	0	0	0	PITH domain-containing protein [Source:UniProtKB/TrEMBL;Acc:A0A3B1E3L0]
WBGene00007365	C06B3.6	FLAMseq	61	61	2	0	0	0	0	0	0	0	0	0	0	0	0	0	0	0	0	DUF3444 domain-containing protein [Source:UniProtKB/TrEMBL;Acc:Q17705]
WBGene00007368	C06B8.2	FLAMseq	35	35	1	0	0	0	0	0	0	0	0	0	0	0	0	0	0	0	0	Nucleotid_trans domain-containing protein [Source:UniProtKB/TrEMBL;Acc:G5ED61]
WBGene00007372	C06B8.7	FLAMseq	37	37	1	0	0	0	0	0	0	0	0	0	0	0	0	0	0	0	0	HHIP-like protein 1 [Source:UniProtKB/TrEMBL;Acc:O17575]
WBGene00015524	C06E1.9	FLAMseq	94	87	3	0	0	0	0	0	0	0	0	0	0	0	0	0	0	0	0
WBGene00015531	C06E4.2	FLAMseq	61	61	1	0	0	0	0	0	0	0	0	0	0	0	0	0	0	0	0	Secreted protein [Source:UniProtKB/TrEMBL;Acc:Q17728]
WBGene00015532	C06E4.3	FLAMseq	81	69.3333	3	1	1	0	1	2	1	0	1	0.333333	0.333333	0	0.333333	0.00961538	0.00480769	0	0.00480769	Oxidoreductase [Source:UniProtKB/TrEMBL;Acc:Q17726]
WBGene00015539	C06E7.2	FLAMseq	120	120	1	0	0	0	0	0	0	0	0	0	0	0	0	0	0	0	0
WBGene00015545	C06G1.1	FLAMseq	85	83.2	5	1	1	0	0	1	1	0	0	0.2	0.2	0	0	0.00240385	0.00240385	0	0	BPI2 domain-containing protein [Source:UniProtKB/TrEMBL;Acc:H2KYI4]
WBGene00015549	C06G3.3	FLAMseq	51	51	1	0	0	0	0	0	0	0	0	0	0	0	0	0	0	0	0
WBGene00015552	C06G3.6	FLAMseq	105	105	2	0	0	0	0	0	0	0	0	0	0	0	0	0	0	0	0	ZZ-type domain-containing protein [Source:UniProtKB/TrEMBL;Acc:Q17746]
WBGene00015554	C06G3.8	FLAMseq	70	70	1	0	0	0	0	0	0	0	0	0	0	0	0	0	0	0	0	OB domain-containing protein [Source:UniProtKB/TrEMBL;Acc:Q17749]
WBGene00015558	C06G4.4	FLAMseq	43	43	2	0	0	0	0	0	0	0	0	0	0	0	0	0	0	0	0
WBGene00007391	C06H2.7	FLAMseq	54	54	1	0	0	0	0	0	0	0	0	0	0	0	0	0	0	0	0	F-box domain-containing protein [Source:UniProtKB/TrEMBL;Acc:I2HAA3]
WBGene00007394	C06H5.6	FLAMseq	98	98	2	0	0	0	0	0	0	0	0	0	0	0	0	0	0	0	0	MFS domain-containing protein [Source:UniProtKB/TrEMBL;Acc:G5EDA7]
WBGene00015561	C07A12.7	FLAMseq	82	82	1	1	0	1	1	2	0	1	1	1	0	1	1	0.0243902	0	0.0121951	0.0121951	GAT domain-containing protein [Source:UniProtKB/TrEMBL;Acc:Q86GT7]
WBGene00044227	C07A9.13	FLAMseq	57	57	1	1	1	0	0	1	1	0	0	1	1	0	0	0.0175439	0.0175439	0	0	USP domain-containing protein [Source:UniProtKB/TrEMBL;Acc:Q565D5]
WBGene00007405	C07A9.9	FLAMseq	75	75	1	0	0	0	0	0	0	0	0	0	0	0	0	0	0	0	0
WBGene00007408	C07B5.3	FLAMseq	29	29	1	0	0	0	0	0	0	0	0	0	0	0	0	0	0	0	0
WBGene00015565	C07D8.6	FLAMseq	70	57.7143	7	0	0	0	0	0	0	0	0	0	0	0	0	0	0	0	0	Aldo_ket_red domain-containing protein [Source:UniProtKB/TrEMBL;Acc:P91020]
WBGene00007414	C07E3.3	FLAMseq	93	93	1	1	0	1	0	1	0	1	0	1	0	1	0	0.0107527	0	0.0107527	0	SH2 domain-containing protein [Source:UniProtKB/TrEMBL;Acc:K8FDZ1]
WBGene00007415	C07E3.4	FLAMseq	124	134.333	3	0	0	0	0	0	0	0	0	0	0	0	0	0	0	0	0	Tyrosine-protein phosphatase domain-containing protein [Source:UniProtKB/TrEMBL;Acc:Q17787]
WBGene00015572	C07G1.6	FLAMseq	81.5	84	4	1	1	0	0	2	2	0	0	0.25	0.25	0	0	0.00595238	0.00595238	0	0	Histone deacetylase HDT1 [Source:UniProtKB/TrEMBL;Acc:Q17798]
WBGene00015582	C07H6.9	FLAMseq	26	26	1	0	0	0	0	0	0	0	0	0	0	0	0	0	0	0	0	Serpentine receptor class gamma [Source:UniProtKB/TrEMBL;Acc:A0A078BS77]
WBGene00007436	C08B11.9	FLAMseq	114	114	1	0	0	0	0	0	0	0	0	0	0	0	0	0	0	0	0
WBGene00007430	C08B6.10	FLAMseq	35	32.1667	6	0	0	0	0	0	0	0	0	0	0	0	0	0	0	0	0	Proline-rich proteoglycan 2-like [Source:UniProtKB/TrEMBL;Acc:Q17821]
WBGene00007431	C08B6.11	FLAMseq	154	152.333	3	0	0	0	0	0	0	0	0	0	0	0	0	0	0	0	0
WBGene00007429	C08B6.8	FLAMseq	60.5	60.5	2	0	0	0	0	0	0	0	0	0	0	0	0	0	0	0	0	Probable oligoribonuclease [Source:UniProtKB/Swiss-Prot;Acc:Q17819]
WBGene00007440	C08E8.4	FLAMseq	32	32	1	0	0	0	0	0	0	0	0	0	0	0	0	0	0	0	0	NADAR domain-containing protein [Source:UniProtKB/TrEMBL;Acc:G5EFJ3]
WBGene00007460	C08F11.13	FLAMseq	83	81.5	4	0	0	0	0	0	0	0	0	0	0	0	0	0	0	0	0	Dolichol kinase [Source:UniProtKB/TrEMBL;Acc:O62054]
WBGene00007444	C08F8.2	FLAMseq	71	87	3	0	0	0	0	0	0	0	0	0	0	0	0	0	0	0	0	ATP-dependent RNA helicase SUV3 homolog, mitochondrial [Source:UniProtKB/Swiss-Prot;Acc:Q17828]
WBGene00007445	C08F8.3	FLAMseq	109	109	1	0	0	0	0	0	0	0	0	0	0	0	0	0	0	0	0
WBGene00007449	C08F8.9	FLAMseq	55	55	1	1	1	0	0	3	3	0	0	1	1	0	0	0.0545455	0.0545455	0	0
WBGene00015619	C08G9.1	FLAMseq	82	79.75	16	2	2	0	0	5	5	0	0	0.125	0.125	0	0	0.0039185	0.0039185	0	0	Activin_recp domain-containing protein [Source:UniProtKB/TrEMBL;Acc:Q8MXJ0]
WBGene00007474	C08H9.15	FLAMseq	79.5	79.5	2	1	0	0	1	1	0	0	1	0.5	0	0	0.5	0.00628931	0	0	0.00628931	Transmembrane protein [Source:UniProtKB/TrEMBL;Acc:Q7YX93]
WBGene00086566	C08H9.16	FLAMseq	76	76	1	0	0	0	0	0	0	0	0	0	0	0	0	0	0	0	0
WBGene00015621	C09B7.2	FLAMseq	45.5	45.5	2	0	0	0	0	0	0	0	0	0	0	0	0	0	0	0	0	PDEase domain-containing protein [Source:UniProtKB/TrEMBL;Acc:A0A2K5ATY9]
WBGene00015632	C09D4.1	FLAMseq	45.5	45.5	2	0	0	0	0	0	0	0	0	0	0	0	0	0	0	0	0	Uncharacterized MFS-type transporter C09D4.1 [Source:UniProtKB/Swiss-Prot;Acc:O01735]
WBGene00015633	C09D4.2	FLAMseq	92	85.1429	7	1	0	0	1	1	0	0	1	0.142857	0	0	0.142857	0.00167785	0	0	0.00167785	DUF4773 domain-containing protein [Source:UniProtKB/TrEMBL;Acc:O01734]
WBGene00015634	C09D4.3	FLAMseq	65	65	2	2	2	0	0	4	4	0	0	1	1	0	0	0.0307692	0.0307692	0	0	Protein kinase domain-containing protein [Source:UniProtKB/TrEMBL;Acc:O01733]
WBGene00015635	C09D4.4	FLAMseq	83.5	77.3333	6	2	2	0	0	2	2	0	0	0.333333	0.333333	0	0	0.00431034	0.00431034	0	0	DUF676 domain-containing protein [Source:UniProtKB/TrEMBL;Acc:H2KYM5]
WBGene00015638	C09E7.4	FLAMseq	76.5	76.5	2	1	1	1	1	3	1	1	1	0.5	0.5	0.5	0.5	0.0196078	0.00653595	0.00653595	0.00653595	Dimer_Tnp_hAT domain-containing protein [Source:UniProtKB/TrEMBL;Acc:Q9N5Z0]
WBGene00015642	C09E7.8	FLAMseq	89	89	1	1	1	0	0	1	1	0	0	1	1	0	0	0.011236	0.011236	0	0	RING-type domain-containing protein [Source:UniProtKB/TrEMBL;Acc:H2KYM7]
WBGene00015644	C09E8.1	FLAMseq	83	83	1	0	0	0	0	0	0	0	0	0	0	0	0	0	0	0	0	Sodium-and chloride-dependent glycine transporter 2 [Source:UniProtKB/TrEMBL;Acc:H2KYM8]
WBGene00007476	C09E9.1	FLAMseq	113	113	1	0	0	0	0	0	0	0	0	0	0	0	0	0	0	0	0	DNA_pol_B_exo1 domain-containing protein [Source:UniProtKB/TrEMBL;Acc:U4PRQ9]
WBGene00007478	C09F9.1	FLAMseq	59.5	59.5	2	0	0	0	0	0	0	0	0	0	0	0	0	0	0	0	0
WBGene00007486	C09G1.4	FLAMseq	39	39	1	0	0	0	0	0	0	0	0	0	0	0	0	0	0	0	0
WBGene00007492	C09G9.1	FLAMseq	59	73.6	5	0	0	0	0	0	0	0	0	0	0	0	0	0	0	0	0	GtrA domain-containing protein [Source:UniProtKB/TrEMBL;Acc:L8E6N6]
WBGene00007499	C09H10.5	FLAMseq	106	106	1	0	0	0	0	0	0	0	0	0	0	0	0	0	0	0	0	Secreted protein [Source:UniProtKB/TrEMBL;Acc:E3W729]
WBGene00007503	C09H10.9	FLAMseq	31	31	1	0	0	0	0	0	0	0	0	0	0	0	0	0	0	0	0	YqaJ domain-containing protein [Source:UniProtKB/TrEMBL;Acc:Q17885]
WBGene00050957	C10A4.10	FLAMseq	116	116	2	0	0	0	0	0	0	0	0	0	0	0	0	0	0	0	0
WBGene00045456	C10A4.9	FLAMseq	129	89.4444	9	0	0	0	0	0	0	0	0	0	0	0	0	0	0	0	0	Epithelial membrane protein 2 [Source:UniProtKB/TrEMBL;Acc:H8W3X0]
WBGene00015670	C10B5.1	FLAMseq	88	88	1	0	0	0	0	0	0	0	0	0	0	0	0	0	0	0	0	WD_REPEATS_REGION domain-containing protein [Source:UniProtKB/TrEMBL;Acc:O16318]
WBGene00015671	C10B5.3	FLAMseq	93	93	1	0	0	0	0	0	0	0	0	0	0	0	0	0	0	0	0
WBGene00007507	C10C5.3	FLAMseq	106	103	5	0	0	0	0	0	0	0	0	0	0	0	0	0	0	0	0	N-acyl-aliphatic-L-amino acid amidohydrolase [Source:UniProtKB/TrEMBL;Acc:Q17898]
WBGene00007508	C10C5.4	FLAMseq	87	87	1	0	0	0	0	0	0	0	0	0	0	0	0	0	0	0	0	N-acyl-aliphatic-L-amino acid amidohydrolase [Source:UniProtKB/TrEMBL;Acc:Q17899]
WBGene00015688	C10G11.8	FLAMseq	79	76.2857	7	2	1	0	1	2	1	0	1	0.285714	0.142857	0	0.142857	0.00374532	0.00187266	0	0.00187266	AAA domain-containing protein [Source:UniProtKB/TrEMBL;Acc:P91025]
WBGene00015682	C10G8.3	FLAMseq	78	78	1	0	0	0	0	0	0	0	0	0	0	0	0	0	0	0	0	BPTI/Kunitz inhibitor domain-containing protein [Source:UniProtKB/TrEMBL;Acc:Q94163]
WBGene00015684	C10G8.8	FLAMseq	90.5	85.25	4	1	0	0	1	1	0	0	1	0.25	0	0	0.25	0.00293255	0	0	0.00293255	NUFIP1 domain-containing protein [Source:UniProtKB/TrEMBL;Acc:Q8I7I6]
WBGene00015702	C11D2.4	FLAMseq	93	81	3	0	0	0	0	0	0	0	0	0	0	0	0	0	0	0	0	Queuosine salvage protein [Source:UniProtKB/TrEMBL;Acc:O45069]
WBGene00015703	C11D2.7	FLAMseq	57	57.375	8	2	1	0	2	4	1	0	3	0.25	0.125	0	0.25	0.0087146	0.00217865	0	0.00653595	PUA domain-containing protein [Source:UniProtKB/TrEMBL;Acc:Q8MXH7]
WBGene00007525	C11G10.1	FLAMseq	58	71.6	5	1	0	0	1	1	0	0	1	0.2	0	0	0.2	0.0027933	0	0	0.0027933	BRICHOS domain-containing protein [Source:UniProtKB/TrEMBL;Acc:Q17903]
WBGene00007530	C11H1.5	FLAMseq	107	104	4	1	0	0	1	1	0	0	1	0.25	0	0	0.25	0.00240385	0	0	0.00240385
WBGene00007531	C11H1.7	FLAMseq	83	84	3	0	0	0	0	0	0	0	0	0	0	0	0	0	0	0	0	DUF3456 domain-containing protein [Source:UniProtKB/TrEMBL;Acc:G5EDB0]
WBGene00015713	C12D12.1	FLAMseq	70.5	70.4444	18	5	3	0	2	8	5	0	3	0.277778	0.166667	0	0.111111	0.00630915	0.00394322	0	0.00236593	IgGFc_binding domain-containing protein [Source:UniProtKB/TrEMBL;Acc:H2KYQ2]
WBGene00015706	C12D5.3	FLAMseq	36	47.7778	9	1	1	0	0	2	2	0	0	0.111111	0.111111	0	0	0.00465116	0.00465116	0	0	Activin_recp domain-containing protein [Source:UniProtKB/TrEMBL;Acc:Q17927]
WBGene00015710	C12D5.9	FLAMseq	43	41.4	5	0	0	0	0	0	0	0	0	0	0	0	0	0	0	0	0	DUF19 domain-containing protein [Source:UniProtKB/TrEMBL;Acc:Q17930]
WBGene00015728	C13A10.1	FLAMseq	111	111	1	0	0	0	0	0	0	0	0	0	0	0	0	0	0	0	0	DPPIV_N domain-containing protein [Source:UniProtKB/TrEMBL;Acc:A0A078BTM6]
WBGene00007545	C13B4.1	FLAMseq	110.5	114.5	4	1	1	1	0	2	1	1	0	0.25	0.25	0.25	0	0.00436681	0.00218341	0.00218341	0	Cytochrome b561 domain-containing protein [Source:UniProtKB/TrEMBL;Acc:O45247]
WBGene00007550	C13C4.6	FLAMseq	64	64	1	0	0	0	0	0	0	0	0	0	0	0	0	0	0	0	0	MFS domain-containing protein [Source:UniProtKB/TrEMBL;Acc:O01928]
WBGene00015741	C13F10.1	FLAMseq	39	67.3333	3	0	0	0	0	0	0	0	0	0	0	0	0	0	0	0	0	50S ribosomal protein L6 [Source:UniProtKB/TrEMBL;Acc:H2KYG3]
WBGene00015745	C13F10.6	FLAMseq	36	36	1	1	0	0	1	1	0	0	1	1	0	0	1	0.0277778	0	0	0.0277778	F-box domain-containing protein [Source:UniProtKB/TrEMBL;Acc:O01487]
WBGene00015746	C13F10.7	FLAMseq	42	42	1	0	0	0	0	0	0	0	0	0	0	0	0	0	0	0	0	CCHC-type domain-containing protein [Source:UniProtKB/TrEMBL;Acc:O01489]
WBGene00007553	C13G3.1	FLAMseq	102	91.3636	11	1	1	0	0	1	1	0	0	0.0909091	0.0909091	0	0	0.000995025	0.000995025	0	0	ELYS [Source:UniProtKB/TrEMBL;Acc:Q17947]
WBGene00007562	C14A4.12	FLAMseq	85	85	1	1	0	0	1	2	0	0	2	1	0	0	1	0.0235294	0	0	0.0235294	Phosphatidylinositol-glycan biosynthesis class W protein [Source:UniProtKB/TrEMBL;Acc:Q7JMG4]
WBGene00007558	C14A4.7	FLAMseq	48	53.25	4	0	0	0	0	0	0	0	0	0	0	0	0	0	0	0	0	MARVEL domain-containing protein [Source:UniProtKB/TrEMBL;Acc:Q17954]
WBGene00184990	C14B1.12	FLAMseq	55	55	1	0	0	0	0	0	0	0	0	0	0	0	0	0	0	0	0	Spliceosome-associated protein CWC15 homolog [Source:UniProtKB/TrEMBL;Acc:C0P279]
WBGene00007573	C14B1.2	FLAMseq	126.5	126.5	2	0	0	0	0	0	0	0	0	0	0	0	0	0	0	0	0	Conserved plasma membrane protein [Source:UniProtKB/TrEMBL;Acc:Q17961]
WBGene00007574	C14B1.3	FLAMseq	44	57.1111	9	0	0	0	0	0	0	0	0	0	0	0	0	0	0	0	0	F-box domain-containing protein [Source:UniProtKB/TrEMBL;Acc:Q17962]
WBGene00007579	C14B1.8	FLAMseq	93	93	1	0	0	0	0	0	0	0	0	0	0	0	0	0	0	0	0	FGFR1 oncogene partner 2 homolog [Source:UniProtKB/TrEMBL;Acc:Q17964]
WBGene00007583	C14B4.2	FLAMseq	96	96	1	0	0	0	0	0	0	0	0	0	0	0	0	0	0	0	0	Fmp27_GFWDK domain-containing protein [Source:UniProtKB/TrEMBL;Acc:G5ED06]
WBGene00015755	C14B9.10	FLAMseq	59	59	1	0	0	0	0	0	0	0	0	0	0	0	0	0	0	0	0	Complex III subunit 9 [Source:UniProtKB/TrEMBL;Acc:Q8MNV8]
WBGene00015752	C14B9.2	FLAMseq	61	73.5556	9	1	0	0	1	1	0	0	1	0.111111	0	0	0.111111	0.00151057	0	0	0.00151057	Probable protein disulfide-isomerase A4 [Source:UniProtKB/Swiss-Prot;Acc:P34329]
WBGene00015754	C14B9.8	FLAMseq	58	85.2857	7	0	0	0	0	0	0	0	0	0	0	0	0	0	0	0	0	Probable phosphorylase b kinase regulatory subunit alpha [Source:UniProtKB/Swiss-Prot;Acc:P34335]
WBGene00007585	C14C10.2	FLAMseq	46	46	1	0	0	0	0	0	0	0	0	0	0	0	0	0	0	0	0	ERAP1_C domain-containing protein [Source:UniProtKB/TrEMBL;Acc:Q2PJ75]
WBGene00007588	C14C10.5	FLAMseq	83	84	6	3	2	0	1	5	3	0	2	0.5	0.333333	0	0.166667	0.00992063	0.00595238	0	0.00396825	BLM10_mid domain-containing protein [Source:UniProtKB/TrEMBL;Acc:N1NTN5]
WBGene00015766	C14C11.2	FLAMseq	37.5	38	4	0	0	0	0	0	0	0	0	0	0	0	0	0	0	0	0	YDG domain-containing protein [Source:UniProtKB/TrEMBL;Acc:Q17979]
WBGene00015769	C14C11.7	FLAMseq	83	83	1	0	0	0	0	0	0	0	0	0	0	0	0	0	0	0	0
WBGene00015756	C14C6.2	FLAMseq	48	48.6667	3	1	1	0	1	2	1	0	1	0.333333	0.333333	0	0.333333	0.0136986	0.00684932	0	0.00684932	ShTK domain protein [Source:UniProtKB/TrEMBL;Acc:A0A0K3AVD0]
WBGene00015759	C14C6.5	FLAMseq	49	54	5	0	0	0	0	0	0	0	0	0	0	0	0	0	0	0	0	ShTK domain protein [Source:UniProtKB/TrEMBL;Acc:O44667]
WBGene00007592	C14H10.2	FLAMseq	41	51.3333	3	0	0	0	0	0	0	0	0	0	0	0	0	0	0	0	0	JAKMIP_CC3 domain-containing protein [Source:UniProtKB/TrEMBL;Acc:G5EDI1]
WBGene00007593	C14H10.3	FLAMseq	129	129	1	1	1	0	0	1	1	0	0	1	1	0	0	0.00775194	0.00775194	0	0	Glutamate decarboxylase [Source:UniProtKB/TrEMBL;Acc:B1Q255]
WBGene00007599	C15A11.7	FLAMseq	88	94.4545	11	3	1	0	2	3	1	0	2	0.272727	0.0909091	0	0.181818	0.00288739	0.000962464	0	0.00192493
WBGene00015783	C15B12.1	FLAMseq	64	65.2	5	1	1	0	0	1	1	0	0	0.2	0.2	0	0	0.00306748	0.00306748	0	0	Putative sarcosine oxidase [Source:UniProtKB/Swiss-Prot;Acc:Q18006]
WBGene00015788	C15B12.8	FLAMseq	131	106	3	0	0	0	0	0	0	0	0	0	0	0	0	0	0	0	0	sarcosine oxidasee (formaldehyde-forming) [Source:UniProtKB/TrEMBL;Acc:Q8WSW2]
WBGene00007601	C15C6.2	FLAMseq	80	84.4	5	2	0	1	1	2	0	1	1	0.4	0	0.2	0.2	0.00473934	0	0.00236967	0.00236967	PH domain-containing protein [Source:UniProtKB/TrEMBL;Acc:Q9XVT4]
WBGene00015790	C15C7.4	FLAMseq	125	125	1	0	0	0	0	0	0	0	0	0	0	0	0	0	0	0	0	Activin_recp domain-containing protein [Source:UniProtKB/TrEMBL;Acc:Q18010]
WBGene00015792	C15C7.6	FLAMseq	76	76	2	0	0	0	0	0	0	0	0	0	0	0	0	0	0	0	0	Glycoprotein [Source:UniProtKB/TrEMBL;Acc:Q18015]
WBGene00007609	C15C8.7	FLAMseq	49	49	1	0	0	0	0	0	0	0	0	0	0	0	0	0	0	0	0	5N224 [Source:UniProtKB/TrEMBL;Acc:G5EC11]
WBGene00015794	C15F1.1	FLAMseq	58	52.3333	3	0	0	0	0	0	0	0	0	0	0	0	0	0	0	0	0	ShKT domain-containing protein [Source:UniProtKB/TrEMBL;Acc:A0A2C9C2Z6]
WBGene00015795	C15F1.2	FLAMseq	102	102	1	0	0	0	0	0	0	0	0	0	0	0	0	0	0	0	0
WBGene00015797	C15F1.8	FLAMseq	98	98	1	0	0	0	0	0	0	0	0	0	0	0	0	0	0	0	0	Ribosomal protein L29 [Source:UniProtKB/TrEMBL;Acc:Q9N5Y0]
WBGene00007619	C15H11.11	FLAMseq	37	33.3333	3	1	1	0	1	2	1	0	1	0.333333	0.333333	0	0.333333	0.02	0.01	0	0.01	Essential MCU regulator, mitochondrial [Source:UniProtKB/TrEMBL;Acc:B5U8N3]
WBGene00007610	C15H7.3	FLAMseq	68	68	2	1	0	0	1	1	0	0	1	0.5	0	0	0.5	0.00735294	0	0	0.00735294	Putative tyrosine-protein phosphatase C15H7.3 [Source:UniProtKB/Swiss-Prot;Acc:P34337]
WBGene00015805	C15H9.11	FLAMseq	45	53.2857	7	0	0	0	0	0	0	0	0	0	0	0	0	0	0	0	0	UPAR/Ly6 domain-containing protein [Source:UniProtKB/TrEMBL;Acc:Q95QW3]
WBGene00015800	C15H9.4	FLAMseq	138	138	1	0	0	0	0	0	0	0	0	0	0	0	0	0	0	0	0	Transmembrane and coiled-coil domains protein 2 [Source:UniProtKB/TrEMBL;Acc:Q18025]
WBGene00015803	C15H9.9	FLAMseq	67	67	1	0	0	0	0	0	0	0	0	0	0	0	0	0	0	0	0
WBGene00015817	C16A11.4	FLAMseq	60	64.5714	7	0	0	0	0	0	0	0	0	0	0	0	0	0	0	0	0	SPK domain-containing protein [Source:UniProtKB/TrEMBL;Acc:H2KYD1]
WBGene00015820	C16A11.7	FLAMseq	44	51.6667	3	1	1	0	0	2	2	0	0	0.333333	0.333333	0	0	0.0129032	0.0129032	0	0	SH2 domain-containing protein [Source:UniProtKB/TrEMBL;Acc:O76585]
WBGene00015810	C16A3.5	FLAMseq	45.5	52.4375	16	2	2	0	0	2	2	0	0	0.125	0.125	0	0	0.00238379	0.00238379	0	0	NADH dehydrogenase [ubiquinone] 1 beta subcomplex subunit 9 [Source:UniProtKB/TrEMBL;Acc:Q18036]
WBGene00015811	C16A3.6	FLAMseq	59	59	2	0	0	0	0	0	0	0	0	0	0	0	0	0	0	0	0
WBGene00015822	C16B8.2	FLAMseq	89	89	1	0	0	0	0	0	0	0	0	0	0	0	0	0	0	0	0
WBGene00015823	C16B8.3	FLAMseq	54.5	61.4231	52	6	2	3	2	9	2	3	4	0.115385	0.0384615	0.0576923	0.0384615	0.00281778	0.000626174	0.000939261	0.00125235	Prion-like-(Q/N-rich)-domain-bearing protein [Source:UniProtKB/TrEMBL;Acc:Q18043]
WBGene00007622	C16C10.1	FLAMseq	104	104	2	0	0	0	0	0	0	0	0	0	0	0	0	0	0	0	0	Uncharacterized mitochondrial carrier C16C10.1 [Source:UniProtKB/Swiss-Prot;Acc:Q09461]
WBGene00007623	C16C10.2	FLAMseq	77	76.25	4	0	0	0	0	0	0	0	0	0	0	0	0	0	0	0	0	Probable U3 small nucleolar RNA-associated protein 11 [Source:UniProtKB/Swiss-Prot;Acc:Q09462]
WBGene00007621	C16C2.4	FLAMseq	95.5	95.5	2	1	1	0	0	1	1	0	0	0.5	0.5	0	0	0.0052356	0.0052356	0	0	BSD domain-containing protein [Source:UniProtKB/TrEMBL;Acc:O17591]
WBGene00015855	C16C8.18	FLAMseq	56	61	6	2	1	0	1	2	1	0	1	0.333333	0.166667	0	0.166667	0.00546448	0.00273224	0	0.00273224	TPR_REGION domain-containing protein [Source:UniProtKB/TrEMBL;Acc:P91061]
WBGene00015842	C16C8.4	FLAMseq	38	38	1	0	0	0	0	0	0	0	0	0	0	0	0	0	0	0	0	Ubiquitin-like domain-containing protein [Source:UniProtKB/TrEMBL;Acc:P91057]
WBGene00015859	C16D9.4	FLAMseq	79	79	1	0	0	0	0	0	0	0	0	0	0	0	0	0	0	0	0	Alpha-1,6-mannosyl-glycoprotein 2-beta-N-acetylglucosaminyltransferase [Source:UniProtKB/TrEMBL;Acc:Q22898]
WBGene00015865	C16E9.1	FLAMseq	72	72	1	0	0	0	0	0	0	0	0	0	0	0	0	0	0	0	0	VWFA domain-containing protein [Source:UniProtKB/TrEMBL;Acc:Q18048]
WBGene00015887	C17C3.1	FLAMseq	73	78.3462	26	6	4	2	1	7	4	2	1	0.230769	0.153846	0.0769231	0.0384615	0.00343643	0.00196367	0.000981836	0.000490918	Acyl-coenzyme A thioesterase 8 [Source:UniProtKB/TrEMBL;Acc:Q9BIA9]
WBGene00015896	C17C3.15	FLAMseq	107	107	1	0	0	0	0	0	0	0	0	0	0	0	0	0	0	0	0	SPK domain-containing protein [Source:UniProtKB/TrEMBL;Acc:Q9BIA6]
WBGene00007647	C17E4.10	FLAMseq	34	34	1	0	0	0	0	0	0	0	0	0	0	0	0	0	0	0	0	PRKC apoptosis WT1 regulator protein [Source:UniProtKB/TrEMBL;Acc:B3WFW8]
WBGene00015907	C17F3.1	FLAMseq	55.5	55.5	2	0	0	0	0	0	0	0	0	0	0	0	0	0	0	0	0	Lipoprotein [Source:UniProtKB/TrEMBL;Acc:O44946]
WBGene00015910	C17F4.2	FLAMseq	112	112	1	1	1	1	1	5	1	1	3	1	1	1	1	0.0446429	0.00892857	0.00892857	0.0267857	Serine hydrolase [Source:UniProtKB/TrEMBL;Acc:O16542]
WBGene00015913	C17F4.7	FLAMseq	55	58.8233	14469	1089	568	277	383	1583	722	327	534	0.0752644	0.0392563	0.0191444	0.0264704	0.00185991	0.000848299	0.000384202	0.000627412	ML domain-containing protein [Source:UniProtKB/TrEMBL;Acc:Q9BKP8]
WBGene00007652	C17G1.5	FLAMseq	75	70.6667	6	1	0	0	1	1	0	0	1	0.166667	0	0	0.166667	0.00235849	0	0	0.00235849
WBGene00015915	C17G10.1	FLAMseq	47	47	1	0	0	0	0	0	0	0	0	0	0	0	0	0	0	0	0	uS12 prolyl 3-hydroxylase [Source:UniProtKB/TrEMBL;Acc:Q09973]
WBGene00270322	C17G10.13	FLAMseq	48	48	1	0	0	0	0	0	0	0	0	0	0	0	0	0	0	0	0	THAP-type domain-containing protein [Source:UniProtKB/TrEMBL;Acc:A0A0K3ARH1]
WBGene00015922	C17H11.2	FLAMseq	96	96	1	0	0	0	0	0	0	0	0	0	0	0	0	0	0	0	0	CNDH2_C domain-containing protein [Source:UniProtKB/TrEMBL;Acc:P91063]
WBGene00015926	C17H11.6	FLAMseq	78.5	80.75	4	0	0	0	0	0	0	0	0	0	0	0	0	0	0	0	0	RBR-type E3 ubiquitin transferase [Source:UniProtKB/TrEMBL;Acc:Q86ME0]
WBGene00015935	C17H12.10	FLAMseq	60.5	60.5	2	0	0	0	0	0	0	0	0	0	0	0	0	0	0	0	0	Ion_trans_2 domain-containing protein [Source:UniProtKB/TrEMBL;Acc:O45081]
WBGene00015929	C17H12.3	FLAMseq	83	83	1	0	0	0	0	0	0	0	0	0	0	0	0	0	0	0	0	Tyrosine-protein phosphatase [Source:UniProtKB/TrEMBL;Acc:O45085]
WBGene00015931	C17H12.5	FLAMseq	74	74	2	0	0	0	0	0	0	0	0	0	0	0	0	0	0	0	0	Tyrosine-protein phosphatase domain-containing protein [Source:UniProtKB/TrEMBL;Acc:O45079]
WBGene00015932	C17H12.6	FLAMseq	42	41.25	4	0	0	0	0	0	0	0	0	0	0	0	0	0	0	0	0	CUB_2 domain-containing protein [Source:UniProtKB/TrEMBL;Acc:V6CKA7]
WBGene00015933	C17H12.8	FLAMseq	37	51.9	10	1	1	1	0	2	1	1	0	0.1	0.1	0.1	0	0.00385356	0.00192678	0.00192678	0	CUB_2 domain-containing protein [Source:UniProtKB/TrEMBL;Acc:O45078]
WBGene00015947	C18A11.1	FLAMseq	52	54.3	10	1	1	0	0	2	2	0	0	0.1	0.1	0	0	0.00368324	0.00368324	0	0	FBA_2 domain-containing protein [Source:UniProtKB/TrEMBL;Acc:Q18070]
WBGene00015948	C18A11.2	FLAMseq	76	76	2	0	0	0	0	0	0	0	0	0	0	0	0	0	0	0	0
WBGene00015950	C18A11.4	FLAMseq	70	70	1	0	0	0	0	0	0	0	0	0	0	0	0	0	0	0	0	UPF0113_N domain-containing protein [Source:UniProtKB/TrEMBL;Acc:Q18065]
WBGene00015941	C18A3.3	FLAMseq	86	86.6667	3	0	0	0	0	0	0	0	0	0	0	0	0	0	0	0	0	Probable rRNA-processing protein EBP2 homolog [Source:UniProtKB/Swiss-Prot;Acc:Q09958]
WBGene00015963	C18B10.6	FLAMseq	32	32	1	0	0	0	0	0	0	0	0	0	0	0	0	0	0	0	0	CHK domain-containing protein [Source:UniProtKB/TrEMBL;Acc:P91071]
WBGene00007666	C18B12.4	FLAMseq	109.5	109.5	2	0	0	0	0	0	0	0	0	0	0	0	0	0	0	0	0	RING-type domain-containing protein [Source:UniProtKB/TrEMBL;Acc:Q9XX98]
WBGene00015954	C18B2.3	FLAMseq	77.5	76.5714	14	3	2	0	2	7	2	0	5	0.214286	0.142857	0	0.142857	0.00652985	0.00186567	0	0.00466418
WBGene00015955	C18B2.4	FLAMseq	53	52.2857	7	0	0	0	0	0	0	0	0	0	0	0	0	0	0	0	0	GRAM domain-containing protein [Source:UniProtKB/TrEMBL;Acc:Q18075]
WBGene00015956	C18B2.5	FLAMseq	65	69.7895	19	4	3	0	1	6	3	0	3	0.210526	0.157895	0	0.0526316	0.00452489	0.00226244	0	0.00226244	G domain-containing protein [Source:UniProtKB/TrEMBL;Acc:H2KYV3]
WBGene00007679	C18D11.1	FLAMseq	69	69	2	1	1	0	0	2	2	0	0	0.5	0.5	0	0	0.0144928	0.0144928	0	0
WBGene00007681	C18D11.3	FLAMseq	92	92	2	0	0	0	0	0	0	0	0	0	0	0	0	0	0	0	0	Fcf2 domain-containing protein [Source:UniProtKB/TrEMBL;Acc:Q9XTZ3]
WBGene00015976	C18E3.9	FLAMseq	58	55	4	2	1	0	1	2	1	0	1	0.5	0.25	0	0.25	0.00909091	0.00454545	0	0.00454545	C3H1-type domain-containing protein [Source:UniProtKB/TrEMBL;Acc:H2KYW0]
WBGene00007683	C18E9.2	FLAMseq	76	81.4565	46	6	3	4	1	9	4	4	1	0.130435	0.0652174	0.0869565	0.0217391	0.00240192	0.00106752	0.00106752	0.00026688	Translocation protein SEC62 [Source:UniProtKB/TrEMBL;Acc:Q18093]
WBGene00007684	C18E9.4	FLAMseq	40	40	1	0	0	0	0	0	0	0	0	0	0	0	0	0	0	0	0	NADH dehydrogenase [ubiquinone] 1 beta subcomplex subunit 3 [Source:UniProtKB/TrEMBL;Acc:Q18095]
WBGene00007685	C18E9.5	FLAMseq	51	66.6557	61	6	5	0	1	9	8	0	1	0.0983607	0.0819672	0	0.0163934	0.00221348	0.00196754	0	0.000245942	Conserved domain protein [Source:UniProtKB/TrEMBL;Acc:Q18091]
WBGene00007689	C18E9.9	FLAMseq	50.5	68.8333	6	0	0	0	0	0	0	0	0	0	0	0	0	0	0	0	0	MARVEL domain-containing protein [Source:UniProtKB/TrEMBL;Acc:Q18089]
WBGene00015978	C18F10.7	FLAMseq	73.5	73.75	4	1	1	0	0	1	1	0	0	0.25	0.25	0	0	0.00338983	0.00338983	0	0	Ankyrin_rpt-contain_dom domain-containing protein [Source:UniProtKB/TrEMBL;Acc:Q8MNV2]
WBGene00015987	C18G1.9	FLAMseq	132	132	1	0	0	0	0	0	0	0	0	0	0	0	0	0	0	0	0	FERM domain-containing protein [Source:UniProtKB/TrEMBL;Acc:O61923]
WBGene00044457	C18H7.11	FLAMseq	30.5	31.5	4	0	0	0	0	0	0	0	0	0	0	0	0	0	0	0	0	CUB_2 domain-containing protein [Source:UniProtKB/TrEMBL;Acc:Q4R118]
WBGene00015997	C18H7.7	FLAMseq	43	43	1	0	0	0	0	0	0	0	0	0	0	0	0	0	0	0	0	Oocyte-secreted protein 2 [Source:UniProtKB/TrEMBL;Acc:Q9GZG0]
WBGene00016003	C18H9.5	FLAMseq	123.5	123.5	2	0	0	0	0	0	0	0	0	0	0	0	0	0	0	0	0	MFS domain-containing protein [Source:UniProtKB/TrEMBL;Acc:Q09484]
WBGene00016004	C18H9.6	FLAMseq	81.5	120.2	10	4	3	0	3	12	4	0	8	0.4	0.3	0	0.3	0.00998336	0.00332779	0	0.00665557
WBGene00016009	C23F12.4	FLAMseq	70.5	109.75	4	2	0	1	1	5	0	2	3	0.5	0	0.25	0.25	0.0113895	0	0.00455581	0.00683371	LisH domain-containing protein [Source:UniProtKB/TrEMBL;Acc:Q18107]
WBGene00016011	C23G10.2	FLAMseq	45	44.75	4	1	0	1	0	1	0	1	0	0.25	0	0.25	0	0.00558659	0	0.00558659	0	RutC family protein C23G10.2 [Source:UniProtKB/Swiss-Prot;Acc:Q10121]
WBGene00016014	C23G10.7	FLAMseq	105	105	1	0	0	0	0	0	0	0	0	0	0	0	0	0	0	0	0	Probable tRNA (uracil-O(2)-)-methyltransferase [Source:UniProtKB/Swiss-Prot;Acc:Q45EK7]
WBGene00016018	C23H3.2	FLAMseq	60	70.2	5	1	1	0	0	2	2	0	0	0.2	0.2	0	0	0.00569801	0.00569801	0	0	DUF3810 domain-containing protein [Source:UniProtKB/TrEMBL;Acc:Q8IFY5]
WBGene00219423	C23H5.15	FLAMseq	36	32.75	4	0	0	0	0	0	0	0	0	0	0	0	0	0	0	0	0
WBGene00016027	C23H5.8	FLAMseq	61	68.2703	37	7	3	4	3	13	5	4	4	0.189189	0.0810811	0.108108	0.0810811	0.00514648	0.00197941	0.00158353	0.00158353	BURP domain-containing protein [Source:UniProtKB/TrEMBL;Acc:H2KYY0]
WBGene00016040	C24A11.1	FLAMseq	39	39	1	0	0	0	0	0	0	0	0	0	0	0	0	0	0	0	0	Zf-RING_14 domain-containing protein [Source:UniProtKB/TrEMBL;Acc:P91090]
WBGene00016033	C24A3.2	FLAMseq	84	88	4	0	0	0	0	0	0	0	0	0	0	0	0	0	0	0	0	Conserved plasma membrane protein [Source:UniProtKB/TrEMBL;Acc:Q18124]
WBGene00016046	C24B5.4	FLAMseq	48.5	69.25	4	2	1	0	1	2	1	0	1	0.5	0.25	0	0.25	0.00722022	0.00361011	0	0.00361011	DUF1907 domain-containing protein [Source:UniProtKB/TrEMBL;Acc:Q3Y402]
WBGene00016048	C24B9.3	FLAMseq	52.5	58	14	1	1	0	0	1	1	0	0	0.0714286	0.0714286	0	0	0.00123153	0.00123153	0	0	VWFA domain-containing protein [Source:UniProtKB/TrEMBL;Acc:O76430]
WBGene00016054	C24D10.2	FLAMseq	77	77	2	1	0	0	1	1	0	0	1	0.5	0	0	0.5	0.00649351	0	0	0.00649351
WBGene00016055	C24D10.4	FLAMseq	60	60	2	0	0	0	0	0	0	0	0	0	0	0	0	0	0	0	0	ER to Golgi transport-related protein [Source:UniProtKB/TrEMBL;Acc:O44134]
WBGene00007697	C24F3.2	FLAMseq	73	66.3333	3	0	0	0	0	0	0	0	0	0	0	0	0	0	0	0	0	protein-tyrosine-phosphatase [Source:UniProtKB/TrEMBL;Acc:Q9XXK8]
WBGene00016062	C24G6.8	FLAMseq	36	58.3333	3	0	0	0	0	0	0	0	0	0	0	0	0	0	0	0	0	Probable peptidyl-tRNA hydrolase 2 [Source:UniProtKB/Swiss-Prot;Acc:O76387]
WBGene00016073	C24H12.4	FLAMseq	62.5	62.5	2	0	0	0	0	0	0	0	0	0	0	0	0	0	0	0	0	RNA helicase [Source:UniProtKB/TrEMBL;Acc:O17157]
WBGene00007705	C25A1.1	FLAMseq	36	31	3	1	1	0	0	1	1	0	0	0.333333	0.333333	0	0	0.0107527	0.0107527	0	0	FAM192A_Fyv6_N domain-containing protein [Source:UniProtKB/TrEMBL;Acc:O17594]
WBGene00077526	C25A1.16	FLAMseq	98.5	98.5	2	0	0	0	0	0	0	0	0	0	0	0	0	0	0	0	0
WBGene00016087	C25A11.2	FLAMseq	70	70	1	1	0	0	1	2	0	0	2	1	0	0	1	0.0285714	0	0	0.0285714	BTB domain-containing protein [Source:UniProtKB/TrEMBL;Acc:Q18140]
WBGene00016081	C25A6.1	FLAMseq	51	51	1	0	0	0	0	0	0	0	0	0	0	0	0	0	0	0	0	Serine/threonine-protein phosphatase [Source:UniProtKB/TrEMBL;Acc:Q4R171]
WBGene00016085	C25A8.5	FLAMseq	46	46	1	0	0	0	0	0	0	0	0	0	0	0	0	0	0	0	0	Tyrosine-protein kinase [Source:UniProtKB/TrEMBL;Acc:Q18142]
WBGene00007714	C25D7.1	FLAMseq	69.5	69.5	2	0	0	0	0	0	0	0	0	0	0	0	0	0	0	0	0	Major sperm protein [Source:UniProtKB/TrEMBL;Acc:Q9U3P3]
WBGene00007720	C25D7.10	FLAMseq	124	124	1	0	0	0	0	0	0	0	0	0	0	0	0	0	0	0	0	TPT domain-containing protein [Source:UniProtKB/TrEMBL;Acc:O17602]
WBGene00007722	C25D7.15	FLAMseq	31	31	1	0	0	0	0	0	0	0	0	0	0	0	0	0	0	0	0
WBGene00007717	C25D7.5	FLAMseq	23	23	1	0	0	0	0	0	0	0	0	0	0	0	0	0	0	0	0	Lactamase_B domain-containing protein [Source:UniProtKB/TrEMBL;Acc:O17598]
WBGene00016099	C25E10.10	FLAMseq	65	60.6667	3	0	0	0	0	0	0	0	0	0	0	0	0	0	0	0	0	TIL domain-containing protein [Source:UniProtKB/TrEMBL;Acc:Q18159]
WBGene00016095	C25E10.5	FLAMseq	120	120	1	0	0	0	0	0	0	0	0	0	0	0	0	0	0	0	0	Membrane transporter [Source:UniProtKB/TrEMBL;Acc:Q18152]
WBGene00016097	C25E10.8	FLAMseq	88	86.6667	3	0	0	0	0	0	0	0	0	0	0	0	0	0	0	0	0	TIL domain-containing protein [Source:UniProtKB/TrEMBL;Acc:Q18157]
WBGene00044291	C25F9.10	FLAMseq	45	50	7	0	0	0	0	0	0	0	0	0	0	0	0	0	0	0	0
WBGene00045411	C25F9.11	FLAMseq	111	111	2	1	1	0	1	3	2	0	1	0.5	0.5	0	0.5	0.0135135	0.00900901	0	0.0045045	PH domain-containing protein [Source:UniProtKB/TrEMBL;Acc:A5JYW3]
WBGene00045461	C25F9.14	FLAMseq	36	36	1	0	0	0	0	0	0	0	0	0	0	0	0	0	0	0	0	BACK domain-containing protein [Source:UniProtKB/TrEMBL;Acc:A5Z2V6]
WBGene00007725	C25F9.5	FLAMseq	60	62	3	1	1	0	0	2	2	0	0	0.333333	0.333333	0	0	0.0107527	0.0107527	0	0	SNF2_N domain-containing protein [Source:UniProtKB/TrEMBL;Acc:O62079]
WBGene00007728	C25F9.9	FLAMseq	51	51	1	1	1	0	0	1	1	0	0	1	1	0	0	0.0196078	0.0196078	0	0	AAA_lid_7 domain-containing protein [Source:UniProtKB/TrEMBL;Acc:O62073]
WBGene00007730	C25G4.2	FLAMseq	78	78	1	0	0	0	0	0	0	0	0	0	0	0	0	0	0	0	0	Esterase C25G4.2 [Source:UniProtKB/Swiss-Prot;Acc:Q18169]
WBGene00016119	C25H3.10	FLAMseq	72	72	2	0	0	0	0	0	0	0	0	0	0	0	0	0	0	0	0	F-box domain-containing protein [Source:UniProtKB/TrEMBL;Acc:Q5WRT7]
WBGene00016123	C25H3.14	FLAMseq	55	55	1	0	0	0	0	0	0	0	0	0	0	0	0	0	0	0	0	4HBT domain-containing protein [Source:UniProtKB/TrEMBL;Acc:Q8IG45]
WBGene00194642	C25H3.17	FLAMseq	30	30	2	0	0	0	0	0	0	0	0	0	0	0	0	0	0	0	0	PET117 cytochrome c oxidase chaperone [Source:UniProtKB/TrEMBL;Acc:C8JQQ0]
WBGene00016116	C25H3.7	FLAMseq	43.5	51	6	2	1	0	1	2	1	0	1	0.333333	0.166667	0	0.166667	0.00653595	0.00326797	0	0.00326797	GST_C_6 domain-containing protein [Source:UniProtKB/TrEMBL;Acc:Q8MQC1]
WBGene00016125	C26B2.2	FLAMseq	100	100	2	1	0	0	1	1	0	0	1	0.5	0	0	0.5	0.005	0	0	0.005	Membrane-associated kinase regulator [Source:UniProtKB/TrEMBL;Acc:Q18193]
WBGene00016129	C26B2.7	FLAMseq	44	51	8	1	0	1	0	1	0	1	0	0.125	0	0.125	0	0.00245098	0	0.00245098	0	Cytochrome c oxidase assembly protein COX14 [Source:UniProtKB/TrEMBL;Acc:W6RY53]
WBGene00016133	C26B9.3	FLAMseq	60.5	60.1154	26	5	2	2	2	8	3	3	2	0.192308	0.0769231	0.0769231	0.0769231	0.00511836	0.00191939	0.00191939	0.00127959
WBGene00016134	C26B9.5	FLAMseq	48.5	55.6569	102	17	9	5	6	27	11	6	10	0.166667	0.0882353	0.0490196	0.0588235	0.00475603	0.00193764	0.0010569	0.00176149	Serine protease K12H4.7 [Source:UniProtKB/TrEMBL;Acc:Q18198]
WBGene00007743	C26C6.9	FLAMseq	43	61.5	6	1	0	0	1	2	0	0	2	0.166667	0	0	0.166667	0.00542005	0	0	0.00542005	GOLD domain-containing protein [Source:UniProtKB/TrEMBL;Acc:Q7YX71]
WBGene00007744	C26D10.3	FLAMseq	71	71	2	0	0	0	0	0	0	0	0	0	0	0	0	0	0	0	0	Pyridine nucleotide-disulfide oxidoreductase domain-containing protein 1 [Source:UniProtKB/TrEMBL;Acc:Q18213]
WBGene00007746	C26D10.6	FLAMseq	66.5	66.5	2	0	0	0	0	0	0	0	0	0	0	0	0	0	0	0	0	G protein [Source:UniProtKB/TrEMBL;Acc:G5EG16]
WBGene00016145	C26E6.12	FLAMseq	61	61	2	0	0	0	0	0	0	0	0	0	0	0	0	0	0	0	0	OBG-type G domain-containing protein [Source:UniProtKB/TrEMBL;Acc:Q95QU5]
WBGene00016146	C26F1.1	FLAMseq	41	46.6667	3	0	0	0	0	0	0	0	0	0	0	0	0	0	0	0	0
WBGene00016148	C26F1.3	FLAMseq	66	66	1	0	0	0	0	0	0	0	0	0	0	0	0	0	0	0	0
WBGene00007755	C27A7.3	FLAMseq	130	130	1	1	1	0	1	5	1	0	4	1	1	0	1	0.0384615	0.00769231	0	0.0307692	Ectonucleotide pyrophosphatase/phosphodiesterase C27A7.3 [Source:UniProtKB/Swiss-Prot;Acc:P90755]
WBGene00007756	C27A7.5	FLAMseq	103	103	1	0	0	0	0	0	0	0	0	0	0	0	0	0	0	0	0	asparaginase [Source:UniProtKB/TrEMBL;Acc:A5Z2U6]
WBGene00007757	C27A7.6	FLAMseq	53	53	1	0	0	0	0	0	0	0	0	0	0	0	0	0	0	0	0	MFS domain-containing protein [Source:UniProtKB/TrEMBL;Acc:H9G337]
WBGene00007762	C27B7.5	FLAMseq	120	120	1	0	0	0	0	0	0	0	0	0	0	0	0	0	0	0	0	CCHC-type domain-containing protein [Source:UniProtKB/TrEMBL;Acc:Q18244]
WBGene00007763	C27B7.6	FLAMseq	48	48	1	0	0	0	0	0	0	0	0	0	0	0	0	0	0	0	0	Putative serine/threonine-protein phosphatase C27B7.6 [Source:UniProtKB/Swiss-Prot;Acc:P48460]
WBGene00007765	C27B7.9	FLAMseq	46	58.6667	3	0	0	0	0	0	0	0	0	0	0	0	0	0	0	0	0	INSulin related [Source:UniProtKB/TrEMBL;Acc:Q7YTR9]
WBGene00007774	C27C12.4	FLAMseq	68.5	73.375	8	0	0	0	0	0	0	0	0	0	0	0	0	0	0	0	0	UNC93-like protein MFSD11 [Source:UniProtKB/TrEMBL;Acc:Q18251]
WBGene00007766	C27C7.1	FLAMseq	97	97	1	1	1	1	1	4	1	1	2	1	1	1	1	0.0412371	0.0103093	0.0103093	0.0206186	SRP40_C domain-containing protein [Source:UniProtKB/TrEMBL;Acc:Q9XVC6]
WBGene00007780	C27D8.4	FLAMseq	107	107	1	1	1	0	1	2	1	0	1	1	1	0	1	0.0186916	0.00934579	0	0.00934579	Epimerase domain-containing protein [Source:UniProtKB/TrEMBL;Acc:Q93291]
WBGene00016171	C27F2.10	FLAMseq	49	49	2	1	1	1	0	2	1	1	0	0.5	0.5	0.5	0	0.0204082	0.0102041	0.0102041	0	PCI domain-containing protein 2 homolog [Source:UniProtKB/Swiss-Prot;Acc:Q95QU0]
WBGene00016166	C27F2.4	FLAMseq	66.5	66.5	2	0	0	0	0	0	0	0	0	0	0	0	0	0	0	0	0	Methyltransferase BUD23 [Source:UniProtKB/TrEMBL;Acc:Q18257]
WBGene00016168	C27F2.6	FLAMseq	30	30	1	1	1	0	0	2	2	0	0	1	1	0	0	0.0666667	0.0666667	0	0	Ion_trans_2 domain-containing protein [Source:UniProtKB/TrEMBL;Acc:Q18261]
WBGene00016169	C27F2.7	FLAMseq	21	21	1	0	0	0	0	0	0	0	0	0	0	0	0	0	0	0	0	Uncharacterized F-box protein C27F2.7 [Source:UniProtKB/Swiss-Prot;Acc:Q18262]
WBGene00043156	C27F2.9	FLAMseq	63.5	70.0833	24	4	2	1	1	4	2	1	1	0.166667	0.0833333	0.0416667	0.0416667	0.00237812	0.00118906	0.00059453	0.00059453	JmjC domain-containing protein [Source:UniProtKB/TrEMBL;Acc:Q95QU1]
WBGene00007787	C27H6.8	FLAMseq	56	65.5	4	2	1	1	1	4	1	1	2	0.5	0.25	0.25	0.25	0.0152672	0.00381679	0.00381679	0.00763359	MYG1 protein C27H6.8 [Source:UniProtKB/Swiss-Prot;Acc:O17606]
WBGene00077500	C27H6.9	FLAMseq	43	43	1	0	0	0	0	0	0	0	0	0	0	0	0	0	0	0	0	PDDEXK_1 domain-containing protein [Source:UniProtKB/TrEMBL;Acc:A9QY30]
WBGene00007788	C28A5.1	FLAMseq	85	85	2	0	0	0	0	0	0	0	0	0	0	0	0	0	0	0	0	REJ domain-containing protein [Source:UniProtKB/TrEMBL;Acc:Q18271]
WBGene00007791	C28A5.6	FLAMseq	109	109	1	0	0	0	0	0	0	0	0	0	0	0	0	0	0	0	0	Protein kinase domain-containing protein [Source:UniProtKB/TrEMBL;Acc:G5EC33]
WBGene00016181	C28C12.11	FLAMseq	54	65.3333	3	1	0	1	0	1	0	1	0	0.333333	0	0.333333	0	0.00510204	0	0.00510204	0	Transmembrane protein [Source:UniProtKB/TrEMBL;Acc:A9Z1K3]
WBGene00016182	C28C12.12	FLAMseq	80	80	1	1	1	0	0	1	1	0	0	1	1	0	0	0.0125	0.0125	0	0	DUF4806 domain-containing protein [Source:UniProtKB/TrEMBL;Acc:Q95QT5]
WBGene00016180	C28C12.4	FLAMseq	68.5	68.3333	6	2	0	0	2	2	0	0	2	0.333333	0	0	0.333333	0.00487805	0	0	0.00487805	DUF148 domain-containing protein [Source:UniProtKB/TrEMBL;Acc:Q18280]
WBGene00007792	C28D4.4	FLAMseq	87	87	1	0	0	0	0	0	0	0	0	0	0	0	0	0	0	0	0	DUF1248 domain-containing protein [Source:UniProtKB/TrEMBL;Acc:O02226]
WBGene00007794	C28D4.7	FLAMseq	83	83	2	0	0	0	0	0	0	0	0	0	0	0	0	0	0	0	0	DUF1248 domain-containing protein [Source:UniProtKB/TrEMBL;Acc:Q9NAR2]
WBGene00219376	C28G1.10	FLAMseq	51	60.6	5	2	2	0	0	4	4	0	0	0.4	0.4	0	0	0.0132013	0.0132013	0	0	UBC core domain-containing protein [Source:UniProtKB/TrEMBL;Acc:H8W3X5]
WBGene00016191	C28G1.6	FLAMseq	90	90	1	0	0	0	0	0	0	0	0	0	0	0	0	0	0	0	0	RING-type domain-containing protein [Source:UniProtKB/TrEMBL;Acc:Q8MQB4]
WBGene00016194	C28H8.3	FLAMseq	65	63.9048	21	3	3	1	0	7	6	1	0	0.142857	0.142857	0.047619	0	0.0052161	0.00447094	0.000745156	0	Uncharacterized helicase C28H8.3 [Source:UniProtKB/Swiss-Prot;Acc:Q09475]
WBGene00007797	C29A12.1	FLAMseq	34	34	1	0	0	0	0	0	0	0	0	0	0	0	0	0	0	0	0
WBGene00016209	C29E4.12	FLAMseq	33	33	1	0	0	0	0	0	0	0	0	0	0	0	0	0	0	0	0
WBGene00043051	C29E4.13	FLAMseq	42	42	1	0	0	0	0	0	0	0	0	0	0	0	0	0	0	0	0	C2H2-type domain-containing protein [Source:UniProtKB/TrEMBL;Acc:C8JQP0]
WBGene00044634	C29E4.14	FLAMseq	53	53	1	0	0	0	0	0	0	0	0	0	0	0	0	0	0	0	0	EF-hand domain-containing protein [Source:UniProtKB/TrEMBL;Acc:Q3HKD3]
WBGene00045246	C29E4.15	FLAMseq	53	62.3784	37	2	1	0	1	2	1	0	1	0.0540541	0.027027	0	0.027027	0.000866551	0.000433276	0	0.000433276	DUF2189 domain-containing protein [Source:UniProtKB/TrEMBL;Acc:A3FPI3]
WBGene00007807	C29F3.7	FLAMseq	55	63.9394	33	3	2	0	1	5	3	0	2	0.0909091	0.0606061	0	0.030303	0.00236967	0.0014218	0	0.000947867	CUB_2 domain-containing protein [Source:UniProtKB/TrEMBL;Acc:O17616]
WBGene00016210	C29F5.1	FLAMseq	68	71.8254	63	13	10	1	4	23	17	2	4	0.206349	0.15873	0.015873	0.0634921	0.00508287	0.00375691	0.000441989	0.000883978	START domain-containing protein [Source:UniProtKB/TrEMBL;Acc:Q18310]
WBGene00016212	C29F5.3	FLAMseq	134	134	1	0	0	0	0	0	0	0	0	0	0	0	0	0	0	0	0	RNase NYN domain-containing protein [Source:UniProtKB/TrEMBL;Acc:Q18305]
WBGene00007810	C29F7.1	FLAMseq	88	85.1	10	1	0	0	1	4	0	0	4	0.1	0	0	0.1	0.00470035	0	0	0.00470035	CHK domain-containing protein [Source:UniProtKB/TrEMBL;Acc:O17620]
WBGene00007811	C29F7.2	FLAMseq	33	33	2	0	0	0	0	0	0	0	0	0	0	0	0	0	0	0	0	CHK domain-containing protein [Source:UniProtKB/TrEMBL;Acc:O17621]
WBGene00007812	C29F7.3	FLAMseq	41	48.6667	3	2	0	2	2	4	0	2	2	0.666667	0	0.666667	0.666667	0.0273973	0	0.0136986	0.0136986	UMP-CMP kinase 1 [Source:UniProtKB/Swiss-Prot;Acc:O17622]
WBGene00016217	C29F9.2	FLAMseq	36	36	1	0	0	0	0	0	0	0	0	0	0	0	0	0	0	0	0	3A339 [Source:UniProtKB/TrEMBL;Acc:G5ED94]
WBGene00016235	C29H12.2	FLAMseq	57	58	12	1	1	0	0	2	2	0	0	0.0833333	0.0833333	0	0	0.00287356	0.00287356	0	0	TPT domain-containing protein [Source:UniProtKB/TrEMBL;Acc:Q18315]
WBGene00269379	C30B5.17	FLAMseq	48	48	1	0	0	0	0	0	0	0	0	0	0	0	0	0	0	0	0	Kringle domain-containing protein [Source:UniProtKB/TrEMBL;Acc:A0A131MBE4]
WBGene00016244	C30B5.2	FLAMseq	64.5	64.5	6	1	0	0	1	2	0	0	2	0.166667	0	0	0.166667	0.00516796	0	0	0.00516796	Vacuolar protein sorting-associated protein 55 homolog [Source:UniProtKB/Swiss-Prot;Acc:Q18319]
WBGene00016248	C30B5.7	FLAMseq	118.5	118.5	2	0	0	0	0	0	0	0	0	0	0	0	0	0	0	0	0	G_PROTEIN_RECEP_F1_2 domain-containing protein [Source:UniProtKB/TrEMBL;Acc:Q18323]
WBGene00016261	C30F12.2	FLAMseq	47.5	47.5	2	0	0	0	0	0	0	0	0	0	0	0	0	0	0	0	0	AFG1-like ATPase [Source:UniProtKB/TrEMBL;Acc:Q95YE1]
WBGene00016263	C30F12.4	FLAMseq	70	66	3	0	0	0	0	0	0	0	0	0	0	0	0	0	0	0	0	LITAF domain-containing protein [Source:UniProtKB/TrEMBL;Acc:Q95YD9]
WBGene00016264	C30F12.5	FLAMseq	55	62.0714	14	0	0	0	0	0	0	0	0	0	0	0	0	0	0	0	0	AbLIM_anchor domain-containing protein [Source:UniProtKB/TrEMBL;Acc:D0G904]
WBGene00016259	C30F8.3	FLAMseq	45	45	1	0	0	0	0	0	0	0	0	0	0	0	0	0	0	0	0
WBGene00016274	C30G12.2	FLAMseq	56	58.25	4	0	0	0	0	0	0	0	0	0	0	0	0	0	0	0	0	C-factor [Source:UniProtKB/TrEMBL;Acc:Q09486]
WBGene00016277	C30G12.6	FLAMseq	112	112	1	1	1	0	1	2	1	0	1	1	1	0	1	0.0178571	0.00892857	0	0.00892857
WBGene00016269	C30G4.4	FLAMseq	130	112.8	5	0	0	0	0	0	0	0	0	0	0	0	0	0	0	0	0	TSC22 domain family protein 1-like [Source:UniProtKB/TrEMBL;Acc:A0A078BPH7]
WBGene00044176	C30G7.2	FLAMseq	108	109.667	3	0	0	0	0	0	0	0	0	0	0	0	0	0	0	0	0
WBGene00044177	C30G7.3	FLAMseq	65	65	1	0	0	0	0	0	0	0	0	0	0	0	0	0	0	0	0	MADF domain-containing protein [Source:UniProtKB/TrEMBL;Acc:Q564Y3]
WBGene00007825	C30H6.8	FLAMseq	36	36	1	0	0	0	0	0	0	0	0	0	0	0	0	0	0	0	0	Thioredoxin domain-containing protein [Source:UniProtKB/TrEMBL;Acc:Q9XVR3]
WBGene00007826	C30H6.9	FLAMseq	60	60	2	0	0	0	0	0	0	0	0	0	0	0	0	0	0	0	0	Altered inheritance of mitochondria protein 36, mitochondrial [Source:UniProtKB/TrEMBL;Acc:Q9XVR5]
WBGene00007836	C31C9.2	FLAMseq	133	144.667	3	1	0	0	1	1	0	0	1	0.333333	0	0	0.333333	0.00230415	0	0	0.00230415	D-3-phosphoglycerate dehydrogenase [Source:UniProtKB/TrEMBL;Acc:O17626]
WBGene00007841	C31C9.7	FLAMseq	89.5	92.375	8	1	1	0	0	1	1	0	0	0.125	0.125	0	0	0.00135318	0.00135318	0	0
WBGene00007846	C31E10.5	FLAMseq	67.5	67.5	2	0	0	0	0	0	0	0	0	0	0	0	0	0	0	0	0	Coiled-coil domain-containing protein 93 [Source:UniProtKB/TrEMBL;Acc:Q93309]
WBGene00007847	C31E10.6	FLAMseq	110	110	1	0	0	0	0	0	0	0	0	0	0	0	0	0	0	0	0	Coiled-coil domain-containing protein 93 [Source:UniProtKB/TrEMBL;Acc:Q93314]
WBGene00016288	C31H1.5	FLAMseq	76	76	1	0	0	0	0	0	0	0	0	0	0	0	0	0	0	0	0	Phospholipase A2 [Source:UniProtKB/TrEMBL;Acc:Q18339]
WBGene00007857	C31H5.6	FLAMseq	66	81.6667	3	0	0	0	0	0	0	0	0	0	0	0	0	0	0	0	0	BAAT_C domain-containing protein [Source:UniProtKB/TrEMBL;Acc:B3WFZ4]
WBGene00007863	C32C4.3	FLAMseq	102	102	1	1	1	0	0	3	3	0	0	1	1	0	0	0.0294118	0.0294118	0	0
WBGene00016317	C32D5.10	FLAMseq	91.5	91.5	2	0	0	0	0	0	0	0	0	0	0	0	0	0	0	0	0	Uncharacterized RING finger protein C32D5.10 [Source:UniProtKB/Swiss-Prot;Acc:Q09268]
WBGene00016318	C32D5.11	FLAMseq	57	101.667	3	0	0	0	0	0	0	0	0	0	0	0	0	0	0	0	0	RING-type domain-containing protein [Source:UniProtKB/TrEMBL;Acc:Q18355]
WBGene00016315	C32D5.7	FLAMseq	24	24	1	1	0	0	1	1	0	0	1	1	0	0	1	0.0416667	0	0	0.0416667
WBGene00016316	C32D5.8	FLAMseq	41.5	49.75	4	0	0	0	0	0	0	0	0	0	0	0	0	0	0	0	0	Thioredoxin domain-containing protein [Source:UniProtKB/TrEMBL;Acc:Q65ZJ7]
WBGene00016325	C32E8.9	FLAMseq	65	65	1	0	0	0	0	0	0	0	0	0	0	0	0	0	0	0	0	Enoyl-CoA hydratase/isomerase family protein [Source:UniProtKB/TrEMBL;Acc:P91130]
WBGene00016332	C32F10.4	FLAMseq	51	42	3	0	0	0	0	0	0	0	0	0	0	0	0	0	0	0	0
WBGene00016333	C32F10.8	FLAMseq	64.5	70.8333	18	2	1	1	1	3	1	1	1	0.111111	0.0555556	0.0555556	0.0555556	0.00235294	0.000784314	0.000784314	0.000784314	alanine transaminase [Source:UniProtKB/TrEMBL;Acc:O01685]
WBGene00007867	C32H11.4	FLAMseq	45.5	45.5	4	0	0	0	0	0	0	0	0	0	0	0	0	0	0	0	0	CUB_2 domain-containing protein [Source:UniProtKB/TrEMBL;Acc:Q9XUH7]
WBGene00007872	C32H11.9	FLAMseq	46	46	1	0	0	0	0	0	0	0	0	0	0	0	0	0	0	0	0	CUB_2 domain-containing protein [Source:UniProtKB/TrEMBL;Acc:Q9XUH4]
WBGene00007880	C33A12.1	FLAMseq	32	32	1	0	0	0	0	0	0	0	0	0	0	0	0	0	0	0	0	Probable NADH dehydrogenase [ubiquinone] 1 alpha subcomplex subunit 5 [Source:UniProtKB/Swiss-Prot;Acc:Q18359]
WBGene00007890	C33A12.19	FLAMseq	65.5	65.5	2	0	0	0	0	0	0	0	0	0	0	0	0	0	0	0	0	Neuropeptide-Like Protein [Source:UniProtKB/TrEMBL;Acc:Q86D15]
WBGene00007882	C33A12.3	FLAMseq	94	94	1	0	0	0	0	0	0	0	0	0	0	0	0	0	0	0	0	DUF309 domain-containing protein [Source:UniProtKB/TrEMBL;Acc:H2L294]
WBGene00007883	C33A12.4	FLAMseq	39	43.6	5	0	0	0	0	0	0	0	0	0	0	0	0	0	0	0	0	TFIP11 [Source:UniProtKB/TrEMBL;Acc:Q18358]
WBGene00007891	C33B4.2	FLAMseq	66	66	1	0	0	0	0	0	0	0	0	0	0	0	0	0	0	0	0	HEME_HALOPEROXIDASE domain-containing protein [Source:UniProtKB/TrEMBL;Acc:Q09492]
WBGene00194651	C33D9.13	FLAMseq	77	77	1	0	0	0	0	0	0	0	0	0	0	0	0	0	0	0	0
WBGene00007898	C33D9.3	FLAMseq	43	43	1	0	0	0	0	0	0	0	0	0	0	0	0	0	0	0	0
WBGene00016351	C33F10.1	FLAMseq	62	59.1111	9	2	2	0	0	3	3	0	0	0.222222	0.222222	0	0	0.0056391	0.0056391	0	0
WBGene00016357	C33F10.11	FLAMseq	90.5	83.25	4	1	0	0	1	3	0	0	3	0.25	0	0	0.25	0.00900901	0	0	0.00900901	Transmembrane protein [Source:UniProtKB/TrEMBL;Acc:H2KZ62]
WBGene00016358	C33F10.12	FLAMseq	59	54.9091	11	1	0	1	0	2	0	2	0	0.0909091	0	0.0909091	0	0.00331126	0	0.00331126	0	Phosphate carrier protein, mitochondrial [Source:UniProtKB/TrEMBL;Acc:Q18390]
WBGene00016353	C33F10.4	FLAMseq	37	37	1	0	0	0	0	0	0	0	0	0	0	0	0	0	0	0	0	Alpha_adaptinC2 domain-containing protein [Source:UniProtKB/TrEMBL;Acc:A8WFK3]
WBGene00007904	C33G3.4	FLAMseq	94.5	94.5	2	0	0	0	0	0	0	0	0	0	0	0	0	0	0	0	0	Probable beta-mannosidase [Source:UniProtKB/Swiss-Prot;Acc:Q93324]
WBGene00016362	C33G8.4	FLAMseq	55	64.8333	6	3	2	0	1	4	3	0	1	0.5	0.333333	0	0.166667	0.0102828	0.00771208	0	0.00257069	Inhibitor_I29 domain-containing protein [Source:UniProtKB/TrEMBL;Acc:Q18399]
WBGene00016379	C33H5.13	FLAMseq	64.5	61.5	6	0	0	0	0	0	0	0	0	0	0	0	0	0	0	0	0	CYSTM domain-containing protein [Source:UniProtKB/TrEMBL;Acc:Q18410]
WBGene00016396	C34B2.11	FLAMseq	86	86	2	0	0	0	0	0	0	0	0	0	0	0	0	0	0	0	0
WBGene00016389	C34B2.4	FLAMseq	112	112	1	0	0	0	0	0	0	0	0	0	0	0	0	0	0	0	0	LIM zinc-binding domain-containing protein [Source:UniProtKB/TrEMBL;Acc:O44949]
WBGene00016393	C34B2.8	FLAMseq	48.5	83.25	4	0	0	0	0	0	0	0	0	0	0	0	0	0	0	0	0	NADH dehydrogenase [ubiquinone] 1 alpha subcomplex subunit 13 [Source:UniProtKB/TrEMBL;Acc:O44955]
WBGene00007911	C34B7.1	FLAMseq	60	60	1	0	0	0	0	0	0	0	0	0	0	0	0	0	0	0	0	DUF753 domain-containing protein [Source:UniProtKB/TrEMBL;Acc:P90769]
WBGene00007921	C34C12.2	FLAMseq	82	82	1	0	0	0	0	0	0	0	0	0	0	0	0	0	0	0	0	Fibronectin type-III domain-containing protein [Source:UniProtKB/TrEMBL;Acc:Q09495]
WBGene00007923	C34C12.4	FLAMseq	53	50.75	4	0	0	0	0	0	0	0	0	0	0	0	0	0	0	0	0
WBGene00007925	C34C12.6	FLAMseq	96	96	1	0	0	0	0	0	0	0	0	0	0	0	0	0	0	0	0	CRAL-TRIO domain-containing protein C34C12.6 [Source:UniProtKB/Swiss-Prot;Acc:Q09270]
WBGene00007926	C34C12.7	FLAMseq	55.5	65.3333	6	2	2	1	1	5	2	1	2	0.333333	0.333333	0.166667	0.166667	0.0127551	0.00510204	0.00255102	0.00510204
WBGene00007927	C34C12.8	FLAMseq	54	53.3333	3	0	0	0	0	0	0	0	0	0	0	0	0	0	0	0	0	GrpE protein homolog, mitochondrial [Source:UniProtKB/Swiss-Prot;Acc:Q18421]
WBGene00007931	C34D1.4	FLAMseq	74	74	1	0	0	0	0	0	0	0	0	0	0	0	0	0	0	0	0	Alpha/beta hydrolase [Source:UniProtKB/TrEMBL;Acc:H2L2D4]
WBGene00016402	C34D4.10	FLAMseq	114	114	1	0	0	0	0	0	0	0	0	0	0	0	0	0	0	0	0	CHASE2 domain-containing protein [Source:UniProtKB/TrEMBL;Acc:Q18440]
WBGene00016398	C34D4.2	FLAMseq	90	91.1111	9	1	1	0	0	1	1	0	0	0.111111	0.111111	0	0	0.00121951	0.00121951	0	0	Serine/threonine-protein phosphatase [Source:UniProtKB/TrEMBL;Acc:Q27475]
WBGene00016399	C34D4.3	FLAMseq	54.5	54.5	2	0	0	0	0	0	0	0	0	0	0	0	0	0	0	0	0	MSP domain-containing protein [Source:UniProtKB/TrEMBL;Acc:Q18451]
WBGene00016400	C34D4.4	FLAMseq	60	64.5	6	0	0	0	0	0	0	0	0	0	0	0	0	0	0	0	0	Uncharacterized Golgi apparatus membrane protein-like protein C34D4.4 [Source:UniProtKB/Swiss-Prot;Acc:Q18449]
WBGene00016411	C34E10.10	FLAMseq	55	55	1	0	0	0	0	0	0	0	0	0	0	0	0	0	0	0	0	rRNA-processing protein UTP23 homolog [Source:UniProtKB/TrEMBL;Acc:Q95QS4]
WBGene00007934	C34E7.4	FLAMseq	70	70.129	155	26	15	3	9	32	17	3	12	0.167742	0.0967742	0.0193548	0.0580645	0.00294388	0.00156394	0.000275989	0.00110396
WBGene00016414	C34F11.2	FLAMseq	29	34.6667	3	0	0	0	0	0	0	0	0	0	0	0	0	0	0	0	0	DUF4440 domain-containing protein [Source:UniProtKB/TrEMBL;Acc:Q18465]
WBGene00016417	C34F11.8	FLAMseq	63	73	11	0	0	0	0	0	0	0	0	0	0	0	0	0	0	0	0	Glycine-rich protein [Source:UniProtKB/TrEMBL;Acc:Q18464]
WBGene00007945	C34F6.11	FLAMseq	53	56.6667	3	0	0	0	0	0	0	0	0	0	0	0	0	0	0	0	0	MARVEL domain-containing protein [Source:UniProtKB/TrEMBL;Acc:Q7YX65]
WBGene00007943	C34F6.9	FLAMseq	146	146	1	0	0	0	0	0	0	0	0	0	0	0	0	0	0	0	0	USP domain-containing protein [Source:UniProtKB/TrEMBL;Acc:O17646]
WBGene00016420	C34G6.3	FLAMseq	48	48	2	0	0	0	0	0	0	0	0	0	0	0	0	0	0	0	0	Non-histone chromosomal protein HMG-14 [Source:UniProtKB/TrEMBL;Acc:O01496]
WBGene00016424	C34H4.1	FLAMseq	82	80	3	1	0	1	0	1	0	1	0	0.333333	0	0.333333	0	0.00416667	0	0.00416667	0	CUB_2 domain-containing protein [Source:UniProtKB/TrEMBL;Acc:O45144]
WBGene00016425	C34H4.2	FLAMseq	43	51.25	28	3	0	0	3	4	0	0	4	0.107143	0	0	0.107143	0.00278746	0	0	0.00278746	Hyphal_reg_CWP domain-containing protein [Source:UniProtKB/TrEMBL;Acc:O45143]
WBGene00016431	C35A11.4	FLAMseq	52	65.5	6	1	1	0	0	1	1	0	0	0.166667	0.166667	0	0	0.00254453	0.00254453	0	0	MFS domain-containing protein [Source:UniProtKB/TrEMBL;Acc:O16547]
WBGene00007947	C35A5.3	FLAMseq	77	72	3	0	0	0	0	0	0	0	0	0	0	0	0	0	0	0	0	MFS domain-containing protein [Source:UniProtKB/TrEMBL;Acc:Q18472]
WBGene00007950	C35A5.6	FLAMseq	46	48.25	4	0	0	0	0	0	0	0	0	0	0	0	0	0	0	0	0
WBGene00007952	C35A5.8	FLAMseq	61	68.2222	9	2	1	1	1	3	1	1	1	0.222222	0.111111	0.111111	0.111111	0.00488599	0.00162866	0.00162866	0.00162866	Importin N-terminal domain-containing protein [Source:UniProtKB/TrEMBL;Acc:Q18476]
WBGene00016432	C35B1.2	FLAMseq	115	115	1	0	0	0	0	0	0	0	0	0	0	0	0	0	0	0	0	Mediator complex subunit 15 [Source:UniProtKB/TrEMBL;Acc:U4PAT9]
WBGene00016435	C35B1.5	FLAMseq	80	80	1	0	0	0	0	0	0	0	0	0	0	0	0	0	0	0	0	Thioredoxin domain-containing protein [Source:UniProtKB/TrEMBL;Acc:O45060]
WBGene00016438	C35B8.3	FLAMseq	104	104	2	0	0	0	0	0	0	0	0	0	0	0	0	0	0	0	0	DUF4461 domain-containing protein [Source:UniProtKB/TrEMBL;Acc:Q18478]
WBGene00007959	C35C5.10	FLAMseq	90.5	87	4	1	0	0	1	1	0	0	1	0.25	0	0	0.25	0.00287356	0	0	0.00287356	Transmembrane protein 164 [Source:UniProtKB/TrEMBL;Acc:Q7YTQ9]
WBGene00007957	C35C5.8	FLAMseq	59	62.3333	3	1	1	0	1	3	2	0	1	0.333333	0.333333	0	0.333333	0.0160428	0.0106952	0	0.00534759	Saposin B-type domain-containing protein [Source:UniProtKB/TrEMBL;Acc:Q93334]
WBGene00007958	C35C5.9	FLAMseq	49	63.5556	9	2	0	0	2	2	0	0	2	0.222222	0	0	0.222222	0.0034965	0	0	0.0034965	Group-specific protein [Source:UniProtKB/TrEMBL;Acc:Q93333]
WBGene00016446	C35D10.10	FLAMseq	69	69	2	1	0	0	1	1	0	0	1	0.5	0	0	0.5	0.00724638	0	0	0.00724638	Thioredoxin-related transmembrane protein 2 homolog [Source:UniProtKB/Swiss-Prot;Acc:Q18484]
WBGene00016452	C35D10.17	FLAMseq	124	124	2	0	0	0	0	0	0	0	0	0	0	0	0	0	0	0	0	COX assembly mitochondrial protein 2 homolog [Source:UniProtKB/Swiss-Prot;Acc:Q8MNU7]
WBGene00016441	C35D10.3	FLAMseq	35	35	1	0	0	0	0	0	0	0	0	0	0	0	0	0	0	0	0
WBGene00016442	C35D10.5	FLAMseq	61	65.3333	3	1	1	0	0	1	1	0	0	0.333333	0.333333	0	0	0.00510204	0.00510204	0	0	Ubiq_cyt_C_chap domain-containing protein [Source:UniProtKB/TrEMBL;Acc:Q18485]
WBGene00016443	C35D10.6	FLAMseq	32	32	1	0	0	0	0	0	0	0	0	0	0	0	0	0	0	0	0	Aldo_ket_red domain-containing protein [Source:UniProtKB/TrEMBL;Acc:Q18483]
WBGene00016444	C35D10.7	FLAMseq	89	89	1	0	0	0	0	0	0	0	0	0	0	0	0	0	0	0	0	ULP_PROTEASE domain-containing protein [Source:UniProtKB/TrEMBL;Acc:Q8IG40]
WBGene00016445	C35D10.8	FLAMseq	62	62	2	0	0	0	0	0	0	0	0	0	0	0	0	0	0	0	0	PH domain-containing protein [Source:UniProtKB/TrEMBL;Acc:Q18481]
WBGene00016454	C35E7.2	FLAMseq	112	112	1	0	0	0	0	0	0	0	0	0	0	0	0	0	0	0	0	Reverse transcriptase domain-containing protein [Source:UniProtKB/TrEMBL;Acc:H2KZ78]
WBGene00007965	C36A4.4	FLAMseq	82	90.6667	3	0	0	0	0	0	0	0	0	0	0	0	0	0	0	0	0	Probable UDP-N-acetylglucosamine pyrophosphorylase [Source:UniProtKB/Swiss-Prot;Acc:Q18493]
WBGene00007978	C36B1.11	FLAMseq	18	18	1	0	0	0	0	0	0	0	0	0	0	0	0	0	0	0	0
WBGene00007973	C36B1.6	FLAMseq	70	68	5	0	0	0	0	0	0	0	0	0	0	0	0	0	0	0	0	Transmembrane protein [Source:UniProtKB/TrEMBL;Acc:Q93340]
WBGene00007976	C36B1.9	FLAMseq	73	73	1	0	0	0	0	0	0	0	0	0	0	0	0	0	0	0	0	RING-type domain-containing protein [Source:UniProtKB/TrEMBL;Acc:Q93343]
WBGene00016469	C36B7.6	FLAMseq	61	67.5556	9	1	1	0	0	2	2	0	0	0.111111	0.111111	0	0	0.00328947	0.00328947	0	0	Cleft lip and palate associated transmembrane protein 1 [Source:UniProtKB/TrEMBL;Acc:Q966P8]
WBGene00016490	C36E6.2	FLAMseq	74	74	1	0	0	0	0	0	0	0	0	0	0	0	0	0	0	0	0	N_BRCA1_IG domain-containing protein [Source:UniProtKB/TrEMBL;Acc:Q9BL99]
WBGene00007986	C36F7.5	FLAMseq	74	60	3	1	0	0	1	1	0	0	1	0.333333	0	0	0.333333	0.00555556	0	0	0.00555556
WBGene00007987	C36H8.1	FLAMseq	52	47.6667	3	0	0	0	0	0	0	0	0	0	0	0	0	0	0	0	0	Major sperm protein [Source:UniProtKB/TrEMBL;Acc:Q18503]
WBGene00016492	C37A2.6	FLAMseq	95	95	1	0	0	0	0	0	0	0	0	0	0	0	0	0	0	0	0	Electron transfer flavoprotein beta subunit lysine methyltransferase homolog [Source:UniProtKB/Swiss-Prot;Acc:O01503]
WBGene00016493	C37A2.7	FLAMseq	57	63.6667	9	1	1	0	0	1	1	0	0	0.111111	0.111111	0	0	0.0017452	0.0017452	0	0	60S acidic ribosomal protein P2 [Source:UniProtKB/Swiss-Prot;Acc:O01504]
WBGene00016494	C37A2.8	FLAMseq	87	79.75	8	2	1	0	1	3	1	0	2	0.25	0.125	0	0.125	0.00470219	0.0015674	0	0.0031348	DUF1754-domain-containing protein [Source:UniProtKB/TrEMBL;Acc:H2KZ83]
WBGene00016495	C37C3.1	FLAMseq	116	116	1	0	0	0	0	0	0	0	0	0	0	0	0	0	0	0	0	DUF1768 domain-containing protein [Source:UniProtKB/TrEMBL;Acc:B7WN67]
WBGene00016502	C37C3.10	FLAMseq	50	50.6667	3	0	0	0	0	0	0	0	0	0	0	0	0	0	0	0	0	SLBB domain-containing protein [Source:UniProtKB/TrEMBL;Acc:Q22920]
WBGene00016504	C37C3.12	FLAMseq	73	73	1	0	0	0	0	0	0	0	0	0	0	0	0	0	0	0	0	Pituitary tumor-transforming gene protein-binding factor [Source:UniProtKB/TrEMBL;Acc:Q8I7H8]
WBGene00016496	C37C3.2	FLAMseq	105	99.1111	18	6	4	2	0	9	7	2	0	0.333333	0.222222	0.111111	0	0.00504484	0.00392377	0.00112108	0	Eukaryotic translation initiation factor 5 [Source:UniProtKB/Swiss-Prot;Acc:Q22918]
WBGene00016501	C37C3.9	FLAMseq	83	70.4	5	0	0	0	0	0	0	0	0	0	0	0	0	0	0	0	0	BTB domain-containing protein [Source:UniProtKB/TrEMBL;Acc:Q22917]
WBGene00016511	C37H5.13	FLAMseq	69.5	75.75	8	3	2	0	1	3	2	0	1	0.375	0.25	0	0.125	0.0049505	0.00330033	0	0.00165017	Acyl-CoA thioesterase II [Source:UniProtKB/TrEMBL;Acc:Q95Q68]
WBGene00016508	C37H5.5	FLAMseq	36	36	2	0	0	0	0	0	0	0	0	0	0	0	0	0	0	0	0	Nucleolar complex protein 3 homolog [Source:UniProtKB/Swiss-Prot;Acc:P91136]
WBGene00008001	C38C10.3	FLAMseq	70	70	1	0	0	0	0	0	0	0	0	0	0	0	0	0	0	0	0
WBGene00016513	C38C3.4	FLAMseq	70	70	1	0	0	0	0	0	0	0	0	0	0	0	0	0	0	0	0	Protein kinase domain-containing protein [Source:UniProtKB/TrEMBL;Acc:Q7KQ32]
WBGene00008019	C38H2.2	FLAMseq	72	72	1	0	0	0	0	0	0	0	0	0	0	0	0	0	0	0	0	Glycoprotein-N-acetylgalactosamine 3-beta-galactosyltransferase 1 [Source:UniProtKB/Swiss-Prot;Acc:Q18515]
WBGene00016523	C39B5.5	FLAMseq	72	72	1	0	0	0	0	0	0	0	0	0	0	0	0	0	0	0	0	Cystatin [Source:UniProtKB/TrEMBL;Acc:C2BR91]
WBGene00043983	C39D10.11	FLAMseq	131	120.333	3	0	0	0	0	0	0	0	0	0	0	0	0	0	0	0	0	SOCS box domain-containing protein [Source:UniProtKB/TrEMBL;Acc:A0A1X7RBQ0]
WBGene00016533	C39D10.6	FLAMseq	40	40	1	0	0	0	0	0	0	0	0	0	0	0	0	0	0	0	0
WBGene00016535	C39D10.8	FLAMseq	77	80.9412	17	4	3	1	1	7	4	1	2	0.235294	0.176471	0.0588235	0.0588235	0.00508721	0.00290698	0.000726744	0.00145349	DUF4440 domain-containing protein [Source:UniProtKB/TrEMBL;Acc:H2KYM1]
WBGene00008035	C39E9.12	FLAMseq	76	76	2	0	0	0	0	0	0	0	0	0	0	0	0	0	0	0	0	SAP domain-containing protein [Source:UniProtKB/TrEMBL;Acc:Q18546]
WBGene00008031	C39E9.7	FLAMseq	69	69	1	0	0	0	0	0	0	0	0	0	0	0	0	0	0	0	0	MFS domain-containing protein [Source:UniProtKB/TrEMBL;Acc:Q18544]
WBGene00008032	C39E9.8	FLAMseq	79	80.268	97	17	13	0	4	33	25	0	8	0.175258	0.134021	0	0.0412371	0.00423838	0.00321089	0	0.00102749	Transposase [Source:UniProtKB/TrEMBL;Acc:D3YT47]
WBGene00016538	C39F7.1	FLAMseq	30.5	30.5	2	0	0	0	0	0	0	0	0	0	0	0	0	0	0	0	0	Transmembrane protein [Source:UniProtKB/TrEMBL;Acc:A0A0K3AXN1]
WBGene00016540	C39F7.5	FLAMseq	150	150	1	0	0	0	0	0	0	0	0	0	0	0	0	0	0	0	0	BACK domain-containing protein [Source:UniProtKB/TrEMBL;Acc:Q9UAQ7]
WBGene00016541	C39H7.1	FLAMseq	26	26	1	0	0	0	0	0	0	0	0	0	0	0	0	0	0	0	0	Protein kinase domain-containing protein [Source:UniProtKB/TrEMBL;Acc:Q18553]
WBGene00016542	C39H7.4	FLAMseq	32	32	1	0	0	0	0	0	0	0	0	0	0	0	0	0	0	0	0	MARVEL domain-containing protein [Source:UniProtKB/TrEMBL;Acc:Q18550]
WBGene00008042	C40H1.7	FLAMseq	35	38	3	2	0	0	2	2	0	0	2	0.666667	0	0	0.666667	0.0175439	0	0	0.0175439	Lipase_3 domain-containing protein [Source:UniProtKB/TrEMBL;Acc:A0A1I6CM68]
WBGene00008043	C40H1.8	FLAMseq	52.5	62.25	60	5	4	0	1	8	7	0	1	0.0833333	0.0666667	0	0.0166667	0.0021419	0.00187416	0	0.000267738	Lipase_3 domain-containing protein [Source:UniProtKB/TrEMBL;Acc:Q7YX61]
WBGene00016562	C41D11.3	FLAMseq	43	49.75	4	1	0	1	0	1	0	1	0	0.25	0	0.25	0	0.00502513	0	0.00502513	0	CSRNP_N domain-containing protein [Source:UniProtKB/TrEMBL;Acc:B3KLZ9]
WBGene00077525	C41G7.8	FLAMseq	50.5	54.1667	6	0	0	0	0	0	0	0	0	0	0	0	0	0	0	0	0	DUF3278 domain-containing protein [Source:UniProtKB/TrEMBL;Acc:B0M0N4]
WBGene00016591	C42C1.13	FLAMseq	83.5	83.5	2	0	0	0	0	0	0	0	0	0	0	0	0	0	0	0	0	Protein-lysine methyltransferase C42C1.13 [Source:UniProtKB/Swiss-Prot;Acc:A7IQW5]
WBGene00016586	C42C1.8	FLAMseq	77	77	2	0	0	0	0	0	0	0	0	0	0	0	0	0	0	0	0	MFS domain-containing protein [Source:UniProtKB/TrEMBL;Acc:A3QMB7]
WBGene00016594	C42D4.1	FLAMseq	96	88.3333	3	1	1	0	0	4	4	0	0	0.333333	0.333333	0	0	0.0150943	0.0150943	0	0	DUF148 domain-containing protein [Source:UniProtKB/TrEMBL;Acc:Q18577]
WBGene00016596	C42D4.3	FLAMseq	54.5	58.8667	30	7	6	1	1	9	7	1	1	0.233333	0.2	0.0333333	0.0333333	0.00509626	0.00396376	0.000566251	0.000566251	DB domain-containing protein [Source:UniProtKB/TrEMBL;Acc:Q18572]
WBGene00016599	C42D8.1	FLAMseq	67	67	1	1	1	0	0	1	1	0	0	1	1	0	0	0.0149254	0.0149254	0	0
WBGene00016609	C43E11.12	FLAMseq	34	34	1	0	0	0	0	0	0	0	0	0	0	0	0	0	0	0	0	TFIIIC_sub6 domain-containing protein [Source:UniProtKB/TrEMBL;Acc:H2KYW4]
WBGene00016605	C43E11.5	FLAMseq	56	56	2	0	0	0	0	0	0	0	0	0	0	0	0	0	0	0	0	Tyrosine-protein phosphatase domain-containing protein [Source:UniProtKB/TrEMBL;Acc:P91147]
WBGene00016607	C43E11.9	FLAMseq	63.5	59.125	8	0	0	0	0	0	0	0	0	0	0	0	0	0	0	0	0	60S ribosome subunit biogenesis protein NIP7 homolog [Source:UniProtKB/TrEMBL;Acc:P91154]
WBGene00008073	C43F9.5	FLAMseq	30	26.3333	3	0	0	0	0	0	0	0	0	0	0	0	0	0	0	0	0	CC domain-containing protein [Source:UniProtKB/TrEMBL;Acc:Q9XUG6]
WBGene00016635	C44B11.6	FLAMseq	55.5	60.25	4	0	0	0	0	0	0	0	0	0	0	0	0	0	0	0	0	Ground-like domain-containing protein [Source:UniProtKB/TrEMBL;Acc:Q8MNW0]
WBGene00016631	C44B7.11	FLAMseq	72	72	1	0	0	0	0	0	0	0	0	0	0	0	0	0	0	0	0	Putative endoplasmic reticulum metallopeptidase 1-B [Source:UniProtKB/Swiss-Prot;Acc:Q18600]
WBGene00016629	C44B7.7	FLAMseq	56	52.6667	3	1	0	1	0	1	0	1	0	0.333333	0	0.333333	0	0.00632911	0	0.00632911	0	gamma-glutamylcyclotransferase [Source:UniProtKB/TrEMBL;Acc:Q18596]
WBGene00008079	C44B9.2	FLAMseq	63	63	1	0	0	0	0	0	0	0	0	0	0	0	0	0	0	0	0	Lgl_C domain-containing protein [Source:UniProtKB/TrEMBL;Acc:Q18603]
WBGene00016641	C44C1.1	FLAMseq	75	75	1	0	0	0	0	0	0	0	0	0	0	0	0	0	0	0	0	G protein-coupled receptor [Source:UniProtKB/TrEMBL;Acc:Q18611]
WBGene00016645	C44C1.6	FLAMseq	52.5	61	8	0	0	0	0	0	0	0	0	0	0	0	0	0	0	0	0	RxLR effector protein [Source:UniProtKB/TrEMBL;Acc:Q8MQA5]
WBGene00008084	C44C10.3	FLAMseq	75	75	2	0	0	0	0	0	0	0	0	0	0	0	0	0	0	0	0	MFS domain-containing protein [Source:UniProtKB/TrEMBL;Acc:Q18613]
WBGene00008089	C44C10.9	FLAMseq	43.5	47.25	4	0	0	0	0	0	0	0	0	0	0	0	0	0	0	0	0	Microtubule-associated protein Jupiter [Source:UniProtKB/TrEMBL;Acc:J7SEY1]
WBGene00016654	C44E4.5	FLAMseq	64	64	2	0	0	0	0	0	0	0	0	0	0	0	0	0	0	0	0	NudC domain-containing protein 1 [Source:UniProtKB/TrEMBL;Acc:A6PVA1]
WBGene00008091	C44F1.1	FLAMseq	53	53	1	0	0	0	0	0	0	0	0	0	0	0	0	0	0	0	0
WBGene00008101	C44H9.6	FLAMseq	107	107	1	0	0	0	0	0	0	0	0	0	0	0	0	0	0	0	0	DUF19 domain-containing protein [Source:UniProtKB/TrEMBL;Acc:Q18631]
WBGene00045379	C45B11.6	FLAMseq	40	40	2	0	0	0	0	0	0	0	0	0	0	0	0	0	0	0	0	Epoxide hydrolase [Source:UniProtKB/TrEMBL;Acc:A4UVK7]
WBGene00016658	C45B2.1	FLAMseq	53.5	53.5	2	0	0	0	0	0	0	0	0	0	0	0	0	0	0	0	0	Neuropeptide-Like Protein [Source:UniProtKB/TrEMBL;Acc:Q95YC6]
WBGene00016659	C45B2.2	FLAMseq	55	60.7273	11	2	2	0	1	3	2	0	1	0.181818	0.181818	0	0.0909091	0.00449102	0.00299401	0	0.00149701	Neuropeptide-Like Protein [Source:UniProtKB/TrEMBL;Acc:Q95YC7]
WBGene00016661	C45B2.6	FLAMseq	156	156	1	0	0	0	0	0	0	0	0	0	0	0	0	0	0	0	0	phospholipase A2 [Source:UniProtKB/TrEMBL;Acc:Q95YD2]
WBGene00016664	C45E5.1	FLAMseq	94	116.5	4	1	1	0	0	1	1	0	0	0.25	0.25	0	0	0.00214592	0.00214592	0	0
WBGene00016683	C45G9.12	FLAMseq	75	75	1	0	0	0	0	0	0	0	0	0	0	0	0	0	0	0	0
WBGene00016674	C45G9.2	FLAMseq	50	55	3	0	0	0	0	0	0	0	0	0	0	0	0	0	0	0	0	Uncharacterized tRNA-dihydrouridine synthase-like protein C45G9.2 [Source:UniProtKB/Swiss-Prot;Acc:Q09504]
WBGene00016675	C45G9.4	FLAMseq	71.5	71.5	2	0	0	0	0	0	0	0	0	0	0	0	0	0	0	0	0
WBGene00016676	C45G9.5	FLAMseq	61	61	2	1	1	0	0	1	1	0	0	0.5	0.5	0	0	0.00819672	0.00819672	0	0
WBGene00016677	C45G9.6	FLAMseq	51.5	49.6667	6	0	0	0	0	0	0	0	0	0	0	0	0	0	0	0	0
WBGene00016680	C45G9.9	FLAMseq	51.5	51.5	2	1	1	0	1	3	1	0	2	0.5	0.5	0	0.5	0.0291262	0.00970874	0	0.0194175
WBGene00016702	C46A5.6	FLAMseq	21	21	1	0	0	0	0	0	0	0	0	0	0	0	0	0	0	0	0
WBGene00016706	C46C11.3	FLAMseq	102	87.2	5	0	0	0	0	0	0	0	0	0	0	0	0	0	0	0	0	Integral membrane protein [Source:UniProtKB/TrEMBL;Acc:Q966P3]
WBGene00008110	C46C2.2	FLAMseq	82	75.8	10	2	0	0	2	4	0	0	4	0.2	0	0	0.2	0.00527704	0	0	0.00527704	MFS domain-containing protein [Source:UniProtKB/TrEMBL;Acc:Q18655]
WBGene00008114	C46C2.6	FLAMseq	102	102	1	0	0	0	0	0	0	0	0	0	0	0	0	0	0	0	0	C3H1-type domain-containing protein [Source:UniProtKB/TrEMBL;Acc:Q1NZ28]
WBGene00008119	C46F11.4	FLAMseq	44	35	3	0	0	0	0	0	0	0	0	0	0	0	0	0	0	0	0	RNA helicase [Source:UniProtKB/TrEMBL;Acc:Q93382]
WBGene00008120	C46F11.5	FLAMseq	42	42	1	0	0	0	0	0	0	0	0	0	0	0	0	0	0	0	0	RING-type domain-containing protein [Source:UniProtKB/TrEMBL;Acc:O62100]
WBGene00008121	C46F11.6	FLAMseq	122	122	1	0	0	0	0	0	0	0	0	0	0	0	0	0	0	0	0	Ubiquitin-like protein [Source:UniProtKB/TrEMBL;Acc:Q7YX48]
WBGene00016714	C46F2.1	FLAMseq	47	51	3	0	0	0	0	0	0	0	0	0	0	0	0	0	0	0	0	Secreted protein [Source:UniProtKB/TrEMBL;Acc:O61736]
WBGene00016721	C46G7.1	FLAMseq	92.5	92.5	2	0	0	0	0	0	0	0	0	0	0	0	0	0	0	0	0	DUF4149 domain-containing protein [Source:UniProtKB/TrEMBL;Acc:O02142]
WBGene00016722	C46G7.2	FLAMseq	21.5	27.125	8	0	0	0	0	0	0	0	0	0	0	0	0	0	0	0	0
WBGene00016728	C46H11.2	FLAMseq	86.5	90.6667	6	3	3	0	0	4	4	0	0	0.5	0.5	0	0	0.00735294	0.00735294	0	0	Flavin-containing monooxygenase [Source:UniProtKB/TrEMBL;Acc:Q9GYJ1]
WBGene00016730	C46H11.6	FLAMseq	84	84	1	0	0	0	0	0	0	0	0	0	0	0	0	0	0	0	0	PDZ domain-containing protein [Source:UniProtKB/TrEMBL;Acc:Q9GYJ7]
WBGene00016725	C46H3.2	FLAMseq	160	160	2	0	0	0	0	0	0	0	0	0	0	0	0	0	0	0	0	Caskin-2 [Source:UniProtKB/TrEMBL;Acc:Q18662]
WBGene00008131	C47B2.2	FLAMseq	96	96	1	0	0	0	0	0	0	0	0	0	0	0	0	0	0	0	0	Uracil phosphoribosyltransferase homolog [Source:UniProtKB/TrEMBL;Acc:Q9U3L5]
WBGene00008136	C47D12.2	FLAMseq	45	77.6	5	0	0	0	0	0	0	0	0	0	0	0	0	0	0	0	0	Dymeclin [Source:UniProtKB/TrEMBL;Acc:Q18668]
WBGene00008153	C47E12.10	FLAMseq	46	46	1	0	0	0	0	0	0	0	0	0	0	0	0	0	0	0	0
WBGene00008154	C47E12.11	FLAMseq	192	192	1	0	0	0	0	0	0	0	0	0	0	0	0	0	0	0	0	Suppressor protein SRP40-like [Source:UniProtKB/TrEMBL;Acc:Q18682]
WBGene00008147	C47E12.2	FLAMseq	58	68.4444	9	1	1	0	0	1	1	0	0	0.111111	0.111111	0	0	0.00162338	0.00162338	0	0	ADP/ATP translocase [Source:UniProtKB/TrEMBL;Acc:Q18683]
WBGene00008148	C47E12.3	FLAMseq	89	85.6667	3	0	0	0	0	0	0	0	0	0	0	0	0	0	0	0	0	alpha-1,2-Mannosidase [Source:UniProtKB/TrEMBL;Acc:Q18679]
WBGene00008152	C47E12.9	FLAMseq	65	65	1	0	0	0	0	0	0	0	0	0	0	0	0	0	0	0	0
WBGene00044180	C47E8.11	FLAMseq	47	47	1	0	0	0	0	0	0	0	0	0	0	0	0	0	0	0	0	Secreted protein [Source:UniProtKB/TrEMBL;Acc:Q564Z2]
WBGene00008143	C47E8.4	FLAMseq	43	43	2	1	1	0	0	1	1	0	0	0.5	0.5	0	0	0.0116279	0.0116279	0	0
[truncated: 14,042 more rows]

## Sheet: summarized_data_HeLa
ensembl ID	symbol	group	sample name	poly(A) median	poly(A) mean	counts total	counts nonA	counts C	counts G	counts U	hits nonA	hits C	hits G	hits U	nonA AR	C AR	G AR	U AR	nonA LR	C LR	G LR	U LR	description
[truncated: 33,252 more rows]

[truncated: 1 more sheets: summarized_data_HeLa_group]
