# Supplementary material for: Direct profiling of non-adenosines in poly(A) tails of endogenous and therapeutic mRNAs with Ninetails
Source: Nat Commun. 2025 Mar 18;16:2664. doi: 10.1038/s41467-025-57787-6 (PMC11920217; doi:10.1038/s41467-025-57787-6)
Supplement: Supplementary file 5 — Dataset 3 [file 41467_2025_57787_MOESM5_ESM.xlsx]

## Sheet: summarized_samples
sample name	group	poly(A) median	poly(A) mean	counts total	counts nonA	counts C	counts G	counts U	hits nonA	hits C	hits G	hits U	nonA AR	C AR	G AR	U AR	nonA LR	C LR	G LR	U LR
lacZ_mutT7_1	lacZ_mutT7_rNTPs	107.85	101.563	171365	5641	1342	1511	2932	6108	1420	1634	3054	0.032918	0.00783124	0.00881744	0.0171097	0.000350949	8.15892e-05	9.38851e-05	0.000175474
lacZ_mutT7_2	lacZ_mutT7_rNTPs	55.7	57.3219	175915	4705	1097	1079	2646	5006	1131	1152	2723	0.0267459	0.00623597	0.00613364	0.0150414	0.000496441	0.00011216	0.000114243	0.000270038
lacZ_PAP_ATP_1	lacZ_PAP_ATP	172.195	180.119	1998	122	54	24	51	140	58	28	54	0.0610611	0.027027	0.012012	0.0255255	0.000389022	0.000161166	7.78044e-05	0.000150051
lacZ_PAP_ATP_2	lacZ_PAP_ATP	173.9	181.496	2426	144	58	31	59	158	60	37	61	0.059357	0.0239077	0.0127782	0.0243199	0.000358838	0.000136268	8.40317e-05	0.000138539
lacZ_PAP_ATP_3	lacZ_PAP_ATP	172.78	178.801	3127	194	83	40	80	221	87	50	84	0.0620403	0.026543	0.0127918	0.0255836	0.000395271	0.000155604	8.94278e-05	0.000150239
lacZ_PAP_ATP_4	lacZ_PAP_ATP	186.65	194.447	8815	486	236	90	181	543	241	105	197	0.0551333	0.0267725	0.0102099	0.0205332	0.000316794	0.000140603	6.12586e-05	0.000114933
lacZ_PAP_ATP_5	lacZ_PAP_ATP	188.52	198.054	54745	3052	1638	525	998	3352	1716	600	1036	0.0557494	0.0299205	0.00958992	0.01823	0.000309155	0.000158267	5.53381e-05	9.55504e-05
lacZ_PAP_rNTPs_1	lacZ_PAP_rNTPs_equal	236.93	240.704	15945	13425	12675	88	3333	32918	28929	106	3883	0.841957	0.79492	0.00551897	0.209031	0.0085768	0.00753746	2.76184e-05	0.00101172
lacZ_PAP_rNTPs_2	lacZ_PAP_rNTPs_equal	235.42	240.326	115946	91507	84263	1014	24317	194489	165149	1260	28080	0.789221	0.726743	0.00874545	0.209727	0.00697972	0.00592678	4.52182e-05	0.00100772
lacZ_PAP_rNTPs_cellular_1	lacZ_PAP_rNTPs_cellular	271.65	265.55	4262	848	616	36	239	999	694	46	259	0.198968	0.144533	0.00844674	0.056077	0.000882686	0.000613197	4.06442e-05	0.000228844
lacZ_PAP_rNTPs_cellular_2	lacZ_PAP_rNTPs_cellular	285.56	276.525	36489	7916	5389	314	2769	9538	6221	371	2946	0.216942	0.147688	0.00860533	0.0758859	0.00094528	0.000616543	3.67686e-05	0.000291968
lacZ_PAP_rNTPs_cellular_3	lacZ_PAP_rNTPs_cellular	267.64	252.406	24558	5326	3762	140	1896	6720	4489	152	2079	0.216874	0.153188	0.00570079	0.077205	0.00108412	0.000724197	2.45217e-05	0.000335399
LacZ_T7_1	LacZ_T7_rNTPs	71.5	83.1231	38316	3955	948	1202	2045	4645	993	1390	2262	0.103221	0.0247416	0.0313707	0.053372	0.00145842	0.000311779	0.000436428	0.000710216
LacZ_T7_2	LacZ_T7_rNTPs	71.36	84.2099	56348	6381	1511	2109	3193	7629	1592	2446	3591	0.113243	0.0268155	0.0374281	0.0566657	0.00160778	0.000335507	0.000515484	0.000756788
LacZ_T7_3	LacZ_T7_rNTPs	100.48	114.412	25385	1509	438	456	681	1700	453	520	727	0.0594446	0.0172543	0.0179634	0.0268269	0.000585329	0.000155973	0.000179042	0.000250314
LacZ_T7_4	LacZ_T7_rNTPs	103.44	117.956	31432	1934	538	679	804	2210	570	774	866	0.0615297	0.0171163	0.0216022	0.025579	0.000596075	0.000153739	0.000208761	0.000233575
LacZ_T7_5	LacZ_T7_rNTPs	75.045	89.0028	35132	4092	913	1238	2207	4918	974	1467	2477	0.116475	0.0259877	0.0352385	0.0628202	0.00157283	0.000311496	0.000469163	0.000792172
	group	poly(A) median	poly(A) mean	counts total	counts nonA	counts C	counts G	counts U	hits nonA	hits C	hits G	hits U	nonA AR	C AR	G AR	U AR	nonA LR	C LR	G LR	U LR
	lacZ_mutT7_rNTPs	65.44	79.1524	347280	10346	2439	2590	5578	11114	2551	2786	5777	0.0297915	0.00702315	0.00745796	0.016062	0.000404321	9.2804e-05	0.000101353	0.000210164
	LacZ_T7_rNTPs	79.12	94.6814	186613	17871	4348	5684	8930	21102	4582	6597	9923	0.095765	0.0232996	0.0304588	0.047853	0.00119431	0.000259327	0.00037337	0.000561612
	lacZ_PAP_ATP	186.5	195.691	71111	3998	2069	710	1369	4414	2162	820	1432	0.056222	0.0290954	0.00998439	0.0192516	0.000317194	0.000155363	5.89259e-05	0.000102905
	lacZ_PAP_rNTPs_equal	235.58	240.372	131891	104932	96938	1102	27650	227407	194078	1366	31963	0.795596	0.734986	0.00835538	0.209643	0.00717307	0.00612177	4.30875e-05	0.0010082
	lacZ_PAP_rNTPs_cellular	277.92	266.74	65309	14090	9767	490	4904	17257	11404	569	5284	0.215744	0.149551	0.00750279	0.0750892	0.000990614	0.000654631	3.26627e-05	0.000303321
