# Supplementary material for: Direct profiling of non-adenosines in poly(A) tails of endogenous and therapeutic mRNAs with Ninetails
Source: Nat Commun. 2025 Mar 18;16:2664. doi: 10.1038/s41467-025-57787-6 (PMC11920217; doi:10.1038/s41467-025-57787-6)
Supplement: Supplementary file 6 — Dataset 4 [file 41467_2025_57787_MOESM6_ESM.xlsx]

## Sheet: merged_data
sample name	group	material	time	readname	poly(A) length	qc tag	mod qc tag	class	comments	prediction C	prediction G	prediction U
AC_04h_1	AC	BMDM	AC_04	b129c1c3-fb50-439f-b724-b812829ab7a8	105.54	PASS	NONE	blank	MPU	0	0	0
AC_04h_1	AC	BMDM	AC_04	f1a42a67-f075-4efb-b3b2-fcd6eb5942e5	142.5	SUFFCLIP	NONE	decorated	YAY	0	1	0
AC_04h_1	AC	BMDM	AC_04	992cfb75-2a46-4528-baec-c2b87ce98577	119.85	PASS	CUAG	decorated	YAY	0	1	0
AC_04h_1	AC	BMDM	AC_04	35fa4ae9-aaf8-4dbd-bfea-6830be9ab3ce	84.48	PASS	NONE	blank	MPU	0	0	0
AC_04h_1	AC	BMDM	AC_04	2fb53db8-0e8d-4509-8559-35c53d7bd18e	154.33	SUFFCLIP	CUAG	decorated	YAY	0	0	2
AC_04h_1	AC	BMDM	AC_04	0d888a6e-c1ae-453a-98ec-8c7b5ac83ca1	171.08	SUFFCLIP	CUAG	decorated	YAY	0	1	0
AC_04h_1	AC	BMDM	AC_04	4c495599-dbe6-43b3-9585-dc3023a4bbec	147.72	SUFFCLIP	CUAG	decorated	YAY	0	0	1
AC_04h_1	AC	BMDM	AC_04	35d8b70d-d010-4bd4-9826-eb5f1a2f4167	119	PASS	CUAG	decorated	YAY	1	0	1
AC_04h_1	AC	BMDM	AC_04	1a23fb6c-4efa-4cb5-a5b6-b1602d803305	85.52	PASS	CUAG	decorated	YAY	1	0	0
AC_04h_1	AC	BMDM	AC_04	40ae22f5-4153-48f9-bbbc-6eb6735df083	134.22	SUFFCLIP	NONE	decorated	YAY	1	0	0
AC_04h_1	AC	BMDM	AC_04	4f9d0a23-b1da-43fa-af31-9b8cab38e0f5	104.59	SUFFCLIP	CUAG	decorated	YAY	0	1	0
AC_04h_1	AC	BMDM	AC_04	fa3d6d55-5a7b-4f9e-a285-f179c94b9218	175.64	SUFFCLIP	CUAG	decorated	YAY	0	0	1
AC_04h_1	AC	BMDM	AC_04	a829eb10-37b6-4d1b-8d26-8774255bbc0a	149.82	SUFFCLIP	NONE	decorated	YAY	0	1	0
AC_04h_1	AC	BMDM	AC_04	97b1561f-e72e-41ff-a866-4127793009d6	137.63	SUFFCLIP	CUAG	decorated	YAY	0	0	1
AC_04h_1	AC	BMDM	AC_04	e40ce7d9-4f2a-4a44-8343-1457ffaaadc5	103.37	PASS	NONE	decorated	YAY	1	0	0
AC_04h_1	AC	BMDM	AC_04	52bd77f3-76ea-456e-bfe4-5a7ec917bfa0	113.46	PASS	CUAG	decorated	YAY	0	0	1
AC_04h_1	AC	BMDM	AC_04	bc874c92-6403-4326-aea9-44338d022d8e	140.84	PASS	CUAG	decorated	YAY	1	0	0
AC_04h_1	AC	BMDM	AC_04	0a84b2e1-4906-46ea-bb01-196f53df2619	89.17	SUFFCLIP	CUAG	decorated	YAY	0	1	0
AC_04h_1	AC	BMDM	AC_04	803336dc-66ca-4aaa-aa78-9fe5bf7ce49b	98.7	SUFFCLIP	NONE	blank	MPU	0	0	0
AC_04h_1	AC	BMDM	AC_04	f0f6a5b7-53b4-4d8a-926d-74da88143320	143	SUFFCLIP	CUAG	blank	MPU	0	0	0
AC_04h_1	AC	BMDM	AC_04	6ef23050-1ddd-497f-a635-3961262205c3	115.08	SUFFCLIP	CUAG	decorated	YAY	0	2	0
AC_04h_1	AC	BMDM	AC_04	03aef53a-77bf-4f6c-a87e-827471dc4f7f	103.28	PASS	CUAG	decorated	YAY	1	0	0
AC_04h_1	AC	BMDM	AC_04	1e23e228-0aa0-4aca-be94-26cab4e65a0c	194.9	PASS	CUAG	decorated	YAY	1	0	0
AC_04h_1	AC	BMDM	AC_04	0e78eb25-8293-4640-8634-333c159b37e7	176	PASS	NONE	decorated	YAY	0	0	1
AC_04h_1	AC	BMDM	AC_04	b72dab41-aa97-41ce-8723-b09326ad36cf	92.96	SUFFCLIP	CUAG	decorated	YAY	0	1	0
AC_04h_1	AC	BMDM	AC_04	8b603d06-196c-4206-97a6-a5c592a755c2	139.14	PASS	CUAG	decorated	YAY	0	0	1
AC_04h_1	AC	BMDM	AC_04	b8ed3849-4349-4256-97ef-11836cc430eb	119.55	PASS	CUAG	decorated	YAY	2	0	0
AC_04h_1	AC	BMDM	AC_04	affee35d-ef6e-419e-b090-ee03a3a183f0	110.81	PASS	CUAG	decorated	YAY	0	0	1
AC_04h_1	AC	BMDM	AC_04	5babe85b-e305-4af1-9b14-5c24d55c3a42	111.22	SUFFCLIP	CUAG	decorated	YAY	1	0	0
AC_04h_1	AC	BMDM	AC_04	d66b763e-a22c-4228-9916-1c77859d78b2	106.57	SUFFCLIP	NONE	blank	MPU	0	0	0
AC_04h_1	AC	BMDM	AC_04	2aca6a06-216b-4353-bbc4-a4d0683fbc2c	123.23	SUFFCLIP	NONE	blank	MPU	0	0	0
AC_04h_1	AC	BMDM	AC_04	b4fd4f10-5b1a-473d-ad8f-0e9078741139	136.22	SUFFCLIP	CUAG	decorated	YAY	1	0	0
AC_04h_1	AC	BMDM	AC_04	a6317060-ec0d-498d-92f1-5e5052d0537d	107.42	PASS	CUAG	decorated	YAY	0	1	0
AC_04h_1	AC	BMDM	AC_04	e3c58c09-e1d6-459f-9f7d-e112864efc17	205.68	PASS	CUAG	decorated	YAY	0	0	1
AC_04h_1	AC	BMDM	AC_04	77646d3b-b2ec-4ecb-bd9a-271c09535798	117.4	PASS	CUAG	decorated	YAY	0	0	1
AC_04h_1	AC	BMDM	AC_04	dc932fca-3d41-4f15-bbf0-6a461589c2f7	83.83	PASS	CUAG	decorated	YAY	0	1	0
AC_04h_1	AC	BMDM	AC_04	2366a594-5b4e-4eb6-9014-c7b49d7580c8	103.66	PASS	NONE	decorated	YAY	1	0	0
AC_04h_1	AC	BMDM	AC_04	2a9e5659-f72b-46e8-a9b5-670045f1de7f	111.12	SUFFCLIP	CUAG	decorated	YAY	0	1	0
AC_04h_1	AC	BMDM	AC_04	578e0694-8e6e-43c5-8aac-dc496a8c58d8	247.53	PASS	NONE	decorated	YAY	1	0	0
AC_04h_1	AC	BMDM	AC_04	199c50ad-43ec-4eba-af43-af9dfbcab0a1	142.4	PASS	CUAG	decorated	YAY	0	1	0
AC_04h_1	AC	BMDM	AC_04	cff655c2-947d-4e52-915e-700c62ef0e03	97.42	SUFFCLIP	CUAG	decorated	YAY	0	1	0
AC_04h_1	AC	BMDM	AC_04	46db2a6c-1c6a-469f-b2fd-37b339f2c6f4	257.41	PASS	NONE	decorated	YAY	1	0	0
AC_04h_1	AC	BMDM	AC_04	8da43031-30e9-4fb7-ada8-d826ae89f9dd	106.44	SUFFCLIP	CUAG	decorated	YAY	0	1	0
AC_04h_1	AC	BMDM	AC_04	ee13f431-f3e0-4d6c-b8dd-1357370261c0	161.09	PASS	NONE	decorated	YAY	1	0	0
AC_04h_1	AC	BMDM	AC_04	d1bec578-4d4f-43e9-9244-4e599437c802	103.07	PASS	CUAG	decorated	YAY	0	0	1
AC_04h_1	AC	BMDM	AC_04	af539e51-8826-4be9-800e-afcfa8b31610	75.59	SUFFCLIP	NONE	blank	MPU	0	0	0
AC_04h_1	AC	BMDM	AC_04	a96f8c76-487f-427e-88a7-d30774c9eb48	119	PASS	CUAG	decorated	YAY	0	1	0
AC_04h_1	AC	BMDM	AC_04	3fa0c1f0-dffb-4cce-aa9f-e97fd1222244	147.27	PASS	CUAG	decorated	YAY	0	0	1
AC_04h_1	AC	BMDM	AC_04	a79f1241-895c-45de-8fe9-53e10073c437	124.19	PASS	CUAG	decorated	YAY	0	2	0
AC_04h_1	AC	BMDM	AC_04	1c15073c-98bf-4e0c-b3b3-a5e3b0e58d94	83.9	SUFFCLIP	CUAG	decorated	YAY	0	0	1
AC_04h_1	AC	BMDM	AC_04	5e723ae6-38f4-44e9-a2a4-63837298bd21	187	SUFFCLIP	CUAG	decorated	YAY	0	1	0
AC_04h_1	AC	BMDM	AC_04	7858bdd0-cabd-4569-9a65-bd3789b5db28	111.03	SUFFCLIP	CUAG	decorated	YAY	0	1	0
AC_04h_1	AC	BMDM	AC_04	61621a9d-d46e-4d41-8820-810c4366b4a3	67.32	PASS	NONE	blank	MPU	0	0	0
AC_04h_1	AC	BMDM	AC_04	67554c46-c6f7-49a9-ba4b-58871d28e061	103.55	PASS	CUAG	decorated	YAY	0	0	1
AC_04h_1	AC	BMDM	AC_04	fbf4dc12-f041-4963-af0e-725171d926ee	173.36	PASS	NONE	decorated	YAY	0	0	1
AC_04h_1	AC	BMDM	AC_04	b5534962-569e-4567-b364-dc0dead2d073	107.62	PASS	CUAG	blank	MPU	0	0	0
AC_04h_1	AC	BMDM	AC_04	67b0642b-0357-4a11-a0bc-4b0f1823b5c8	109.7	PASS	CUAG	decorated	YAY	0	1	0
AC_04h_1	AC	BMDM	AC_04	e81fbeda-dd5c-440c-8ae9-33ff1e5523da	99.72	PASS	NONE	decorated	YAY	0	0	1
AC_04h_1	AC	BMDM	AC_04	559db09e-132a-4b08-8085-006e343ee387	107.03	PASS	NONE	blank	MPU	0	0	0
AC_04h_1	AC	BMDM	AC_04	5aa886db-dba4-46a2-a88a-ea6ebffb5abb	103.86	PASS	NONE	decorated	YAY	1	0	2
AC_04h_1	AC	BMDM	AC_04	77827605-5fb9-4735-b62b-e94a37e44325	47.07	PASS	CUAG	decorated	YAY	0	0	1
AC_04h_1	AC	BMDM	AC_04	14ab1e09-a5fe-400b-b4d3-91acd92eaab9	96.97	PASS	CUAG	decorated	YAY	1	0	0
AC_04h_1	AC	BMDM	AC_04	35bcf665-af5f-43bf-9f43-9d2573c05753	111.04	PASS	NONE	decorated	YAY	0	0	1
AC_04h_1	AC	BMDM	AC_04	f924aee0-e498-421a-8620-7d9e0cf7e352	128.87	PASS	CUAG	blank	MPU	0	0	0
AC_04h_1	AC	BMDM	AC_04	0ca6f891-41d0-48c2-a990-39406bf795e6	112.88	PASS	CUAG	blank	MPU	0	0	0
AC_04h_1	AC	BMDM	AC_04	74e60dc7-c25a-42d8-b519-8f98514ff0bc	96	SUFFCLIP	NONE	blank	MPU	0	0	0
AC_04h_1	AC	BMDM	AC_04	2fb5812d-2e76-4522-8c77-342e78f1a9d2	104.4	PASS	NONE	decorated	YAY	0	0	1
AC_04h_1	AC	BMDM	AC_04	12dfbf3d-292c-4a5a-aeff-94e6ca610367	111.36	SUFFCLIP	NONE	decorated	YAY	1	0	0
AC_04h_1	AC	BMDM	AC_04	855ff0c5-21f7-4796-bf96-afebfe4fbe83	166.32	SUFFCLIP	CUAG	decorated	YAY	0	0	1
AC_04h_1	AC	BMDM	AC_04	fc918ad6-b0cd-4f10-a215-858f04ea4e4b	168.5	SUFFCLIP	CUAG	decorated	YAY	1	0	1
AC_04h_1	AC	BMDM	AC_04	790026a6-4d5d-42a5-bd44-315c879a4eb1	127.93	PASS	CUAG	decorated	YAY	0	0	1
AC_04h_1	AC	BMDM	AC_04	3902ee24-6ca4-4282-b67d-acdda365f29f	90.83	PASS	CUAG	decorated	YAY	0	1	0
AC_04h_1	AC	BMDM	AC_04	6b12c3e8-86d1-4396-a650-23b68f99184d	108.37	PASS	CUAG	decorated	YAY	0	1	0
AC_04h_1	AC	BMDM	AC_04	8b12b6ee-201b-4a51-af52-8b7e15f2e4d6	149.38	SUFFCLIP	CUAG	decorated	YAY	0	0	1
AC_04h_1	AC	BMDM	AC_04	23ee2375-df68-4827-9820-1a6c37cca6a3	93.55	PASS	CUAG	decorated	YAY	1	0	0
AC_04h_1	AC	BMDM	AC_04	5c3bbe7a-4a51-471e-a731-0b73fc0c3b1b	195.43	PASS	CUAG	decorated	YAY	1	0	1
AC_04h_1	AC	BMDM	AC_04	8c026daa-bf50-42e4-94e2-3743bde33229	128.78	PASS	NONE	decorated	YAY	0	1	0
AC_04h_1	AC	BMDM	AC_04	4dfc655b-21d3-4690-95ed-f15c497de6ca	124.35	PASS	CUAG	decorated	YAY	0	0	1
AC_04h_1	AC	BMDM	AC_04	efde91a6-3620-4735-9fa7-448b684c313b	104.81	PASS	NONE	decorated	YAY	1	0	0
AC_04h_1	AC	BMDM	AC_04	8c5de2b6-1a87-43e9-92bd-8c9483b54d5b	117.81	PASS	CUAG	blank	MAU	0	0	0
AC_04h_1	AC	BMDM	AC_04	06d9acbd-34d3-41cf-8521-57324c18c429	97.64	PASS	CUAG	blank	MAU	0	0	0
AC_04h_1	AC	BMDM	AC_04	221cbbb9-cf8b-4fbf-a5c6-948f7803ab16	128.72	PASS	NONE	blank	MAU	0	0	0
AC_04h_1	AC	BMDM	AC_04	49417445-aaf4-42ea-ad69-9634240163a1	14.56	SUFFCLIP	NONE	blank	MAU	0	0	0
AC_04h_1	AC	BMDM	AC_04	7d528994-efaa-4701-a05b-69a07c6d8df1	98.53	SUFFCLIP	CUAG	blank	MAU	0	0	0
AC_04h_1	AC	BMDM	AC_04	47fc4610-1893-41f2-8625-8d7408f4b535	93.93	SUFFCLIP	NONE	blank	MAU	0	0	0
AC_04h_1	AC	BMDM	AC_04	a66266c0-6399-4142-b936-0f6b711c2263	84.87	SUFFCLIP	CUAG	blank	MAU	0	0	0
AC_04h_1	AC	BMDM	AC_04	a8fed160-ee68-4a8b-b297-819a5b8792b5	51.15	SUFFCLIP	CUAG	blank	MAU	0	0	0
AC_04h_1	AC	BMDM	AC_04	b59b8bb7-b0a6-4539-97df-74c444f73727	113.33	PASS	CUAG	blank	MAU	0	0	0
AC_04h_1	AC	BMDM	AC_04	5ef94d51-14a4-4873-ace3-b2e4cecfccab	82.26	SUFFCLIP	CUAG	blank	MAU	0	0	0
AC_04h_1	AC	BMDM	AC_04	9c953cf6-fb76-43fd-a1e2-736ba1e0677a	98.24	PASS	CUAG	blank	MAU	0	0	0
AC_04h_1	AC	BMDM	AC_04	8015b885-8e83-4d35-86e2-8578f669e251	72.62	SUFFCLIP	CUAG	blank	MAU	0	0	0
AC_04h_1	AC	BMDM	AC_04	3648defa-26db-4a30-97bc-6380194f1e46	66.32	SUFFCLIP	NONE	blank	MAU	0	0	0
AC_04h_1	AC	BMDM	AC_04	6c46bb9f-8c90-48e8-b0f0-0849a22357e4	130.12	SUFFCLIP	CUAG	blank	MAU	0	0	0
AC_04h_1	AC	BMDM	AC_04	452defc6-da84-466e-8cea-7f4a76bcc404	123.76	PASS	CUAG	blank	MAU	0	0	0
AC_04h_1	AC	BMDM	AC_04	f7d96993-6e37-4b94-b89f-955b47dac911	110.04	PASS	CUAG	blank	MAU	0	0	0
AC_04h_1	AC	BMDM	AC_04	712a0a0a-efbf-4396-aa98-7e922dea4c09	114.32	PASS	CUAG	blank	MAU	0	0	0
AC_04h_1	AC	BMDM	AC_04	b946edbc-fa8f-4177-9eb9-7326ed024623	112.69	PASS	NONE	blank	MAU	0	0	0
AC_04h_1	AC	BMDM	AC_04	9e05007d-4f63-40ee-a027-678d1010a190	86.5	PASS	NONE	blank	MAU	0	0	0
AC_04h_1	AC	BMDM	AC_04	a3ac5d61-99b3-4e2a-b3b1-116a0ef69153	128.8	PASS	CUAG	blank	MAU	0	0	0
AC_04h_1	AC	BMDM	AC_04	9c60af70-1409-408c-866f-d20acfe36a93	121.76	PASS	NONE	blank	MAU	0	0	0
AC_04h_1	AC	BMDM	AC_04	0914b32b-3da0-46ac-b898-f96d1e7f88a5	74.43	PASS	NONE	blank	MAU	0	0	0
AC_04h_1	AC	BMDM	AC_04	fcc0a4c0-13a8-4416-84db-c45d2c0bbaf1	67.55	PASS	NONE	blank	MAU	0	0	0
AC_04h_1	AC	BMDM	AC_04	9bd4b159-c47f-4a7b-9051-4fa5f2966b50	108	PASS	CUAG	blank	MAU	0	0	0
AC_04h_1	AC	BMDM	AC_04	bc45a017-e06a-44e3-a44e-dbb16169ea3a	100.56	PASS	CUAG	blank	MAU	0	0	0
AC_04h_1	AC	BMDM	AC_04	9cf42b35-3131-481e-ad6a-792393ca3492	129.44	PASS	CUAG	blank	MAU	0	0	0
AC_04h_1	AC	BMDM	AC_04	7ceb1a53-3869-4874-8b55-f7d8f26b5d2f	97.69	PASS	CUAG	blank	MAU	0	0	0
AC_04h_1	AC	BMDM	AC_04	c8a8d239-9c9d-4dfa-9349-a9f8cb28b77e	137.93	SUFFCLIP	CUAG	blank	MAU	0	0	0
AC_04h_1	AC	BMDM	AC_04	fd1a6622-d3c8-4508-b84d-66d05ebbce1f	95.5	PASS	CUAG	blank	MAU	0	0	0
AC_04h_1	AC	BMDM	AC_04	83aaf9d7-3a58-4a67-9389-488b79a43e24	33.45	SUFFCLIP	NONE	blank	MAU	0	0	0
AC_04h_1	AC	BMDM	AC_04	78d92f0a-dfec-48ff-b0ec-cc4b2f8922c5	189.52	PASS	CUAG	blank	MAU	0	0	0
AC_04h_1	AC	BMDM	AC_04	573ed04d-0c9d-45b0-ad17-da9b9b545114	75.63	SUFFCLIP	NONE	blank	MAU	0	0	0
AC_04h_1	AC	BMDM	AC_04	1d1ee5dc-60f9-43cb-a0b9-acbc70072798	107.77	PASS	CUAG	blank	MAU	0	0	0
AC_04h_1	AC	BMDM	AC_04	7e40147e-873d-41e7-91a5-da5009b5c414	50.21	PASS	NONE	blank	MAU	0	0	0
AC_04h_1	AC	BMDM	AC_04	fece7c6a-3f67-423e-9fe2-9ec13ecd2a10	82.64	PASS	CUAG	blank	MAU	0	0	0
AC_04h_1	AC	BMDM	AC_04	dbeb2e54-8b95-4103-8889-31f0a0724145	87.17	SUFFCLIP	CUAG	blank	MAU	0	0	0
AC_04h_1	AC	BMDM	AC_04	dcca1bcf-9a31-4ca8-984d-69843129a8c8	81.83	PASS	CUAG	blank	MAU	0	0	0
AC_04h_1	AC	BMDM	AC_04	b06461d0-d72e-49c1-9e58-0eb2da23cc86	112.44	PASS	CUAG	blank	MAU	0	0	0
AC_04h_1	AC	BMDM	AC_04	3b770ed9-e378-4fdb-8eee-e6bc02f8e8b1	106.59	PASS	NONE	blank	MAU	0	0	0
AC_04h_1	AC	BMDM	AC_04	c39f96fd-5df1-4611-9816-6edb774e1916	87.63	PASS	CUAG	blank	MAU	0	0	0
AC_04h_1	AC	BMDM	AC_04	56ed2e9a-c7d5-4b5c-ab39-65999234d8e0	96.92	PASS	CUAG	blank	MAU	0	0	0
AC_04h_1	AC	BMDM	AC_04	f61dc9b2-d3e9-4e3d-83ef-5bee882876d7	121.15	SUFFCLIP	NONE	blank	MAU	0	0	0
AC_04h_1	AC	BMDM	AC_04	1a7c70bf-76b4-4b4c-8dea-5f5749cb45de	91.55	PASS	CUAG	blank	MAU	0	0	0
AC_04h_1	AC	BMDM	AC_04	19065ac9-091d-4801-a93f-eea079b46340	89.21	SUFFCLIP	NONE	blank	MAU	0	0	0
AC_04h_1	AC	BMDM	AC_04	335315a3-bb37-4a20-a9d7-745343b56631	86.03	PASS	CUAG	blank	MAU	0	0	0
AC_04h_1	AC	BMDM	AC_04	0d935768-4e2f-4cee-a6b0-2e2a353dacf1	103.42	SUFFCLIP	CUAG	blank	MAU	0	0	0
AC_04h_1	AC	BMDM	AC_04	299d80fc-5dd1-451d-a5e9-b3c128feb8c0	121.64	PASS	CUAG	blank	MAU	0	0	0
AC_04h_1	AC	BMDM	AC_04	7725b2d0-4806-4694-82da-838f3b861e07	80.86	SUFFCLIP	NONE	blank	MAU	0	0	0
AC_04h_1	AC	BMDM	AC_04	8496f756-774a-4a51-a82b-e7b63dd00f67	99.07	SUFFCLIP	CUAG	blank	MAU	0	0	0
AC_04h_1	AC	BMDM	AC_04	6b4b5aea-901d-4cd5-91bb-affe6f8fdf0a	111.15	PASS	CUAG	blank	MAU	0	0	0
AC_04h_1	AC	BMDM	AC_04	486990cf-5fa1-4481-9db6-5f54e36fd7fe	107.68	SUFFCLIP	CUAG	blank	MAU	0	0	0
AC_04h_1	AC	BMDM	AC_04	7ff03792-ad3d-4eef-a0f4-7b8ebb96807a	103.31	PASS	CUAG	blank	MAU	0	0	0
AC_04h_1	AC	BMDM	AC_04	e3f82a92-0ba9-4442-99e2-17e67c08d1f6	161.6	PASS	CUAG	blank	MAU	0	0	0
AC_04h_1	AC	BMDM	AC_04	039a1e6c-4859-4cb6-9c6f-9c19f018946f	52.27	PASS	NONE	blank	MAU	0	0	0
AC_04h_1	AC	BMDM	AC_04	1713ed90-2d6f-4c21-bc7d-7135cb1a3a3c	113.98	PASS	CUAG	blank	MAU	0	0	0
AC_04h_1	AC	BMDM	AC_04	8e773f99-2860-4dd3-bb70-1cd32d9471f7	119.14	SUFFCLIP	CUAG	blank	MAU	0	0	0
AC_04h_1	AC	BMDM	AC_04	c8326e2e-9a2d-4dce-bcb1-bfa15fca322b	91.92	SUFFCLIP	CUAG	blank	MAU	0	0	0
AC_04h_1	AC	BMDM	AC_04	2da436bc-e638-48de-9be6-4972e103c3d2	74.45	PASS	CUAG	blank	MAU	0	0	0
AC_04h_1	AC	BMDM	AC_04	c04702bf-2d95-43fa-bce1-4a58198fc549	87.65	SUFFCLIP	CUAG	blank	MAU	0	0	0
AC_04h_1	AC	BMDM	AC_04	25732969-8dc3-4563-a616-34835984fa28	111.21	SUFFCLIP	CUAG	blank	MAU	0	0	0
AC_04h_1	AC	BMDM	AC_04	b9b3f546-b132-4a64-a58e-d667e74e43ff	106.96	PASS	NONE	blank	MAU	0	0	0
AC_04h_1	AC	BMDM	AC_04	b67768fa-8bc0-4b01-bdb8-d36be2379031	99.81	PASS	CUAG	blank	MAU	0	0	0
AC_04h_1	AC	BMDM	AC_04	cb39d236-1085-4e31-b155-b04b446be38d	97.44	PASS	CUAG	blank	MAU	0	0	0
AC_04h_1	AC	BMDM	AC_04	2966c0f8-b695-4292-9152-c8a02f79eddf	132.17	PASS	CUAG	blank	MAU	0	0	0
AC_04h_1	AC	BMDM	AC_04	08465963-4aca-4e26-a849-83fc4b0eedd9	91.07	SUFFCLIP	CUAG	blank	MAU	0	0	0
AC_04h_1	AC	BMDM	AC_04	03614e82-9b5b-46fc-803a-a8734b7b2eff	67.11	PASS	NONE	blank	MAU	0	0	0
AC_04h_1	AC	BMDM	AC_04	d47d054f-3aff-4f04-9406-b7907713ff89	14.78	SUFFCLIP	NONE	blank	MAU	0	0	0
AC_04h_1	AC	BMDM	AC_04	90b16e58-162f-46d9-87a2-79d8ea7a5f24	111.87	PASS	NONE	blank	MAU	0	0	0
AC_04h_1	AC	BMDM	AC_04	ae978fa4-97da-44b1-9425-139cdc92d319	89.73	SUFFCLIP	CUAG	blank	MAU	0	0	0
AC_04h_1	AC	BMDM	AC_04	4d10d567-ef41-4fb7-8da2-c0c4e8e273f9	69.29	SUFFCLIP	NONE	blank	MAU	0	0	0
AC_04h_1	AC	BMDM	AC_04	281922b0-8ca7-4395-b273-f4e9678713a0	114.48	PASS	CUAG	blank	MAU	0	0	0
AC_04h_1	AC	BMDM	AC_04	428b361a-4330-4e59-aad2-760b4341aa67	94.85	PASS	CUAG	blank	MAU	0	0	0
AC_04h_1	AC	BMDM	AC_04	762b9cad-74ab-444a-a670-ba7c68766173	103.77	SUFFCLIP	CUAG	blank	MAU	0	0	0
AC_04h_1	AC	BMDM	AC_04	9808885f-dc04-4431-9e12-8da6fd633f00	132.92	SUFFCLIP	CUAG	blank	MAU	0	0	0
AC_04h_1	AC	BMDM	AC_04	580e8be8-ac78-4cc7-9723-ebc9694c9319	188.92	PASS	CUAG	blank	MAU	0	0	0
AC_04h_1	AC	BMDM	AC_04	3db75acb-5c41-4362-bae2-b165eb2f9c40	97.52	PASS	CUAG	blank	MAU	0	0	0
AC_04h_1	AC	BMDM	AC_04	d79c3b70-8051-49c6-91b3-ee63c3916e32	101.97	SUFFCLIP	NONE	blank	MAU	0	0	0
AC_04h_1	AC	BMDM	AC_04	7a925caa-b01e-4b7b-8aff-4f5f0aa75bbc	99.24	PASS	CUAG	blank	MAU	0	0	0
AC_04h_1	AC	BMDM	AC_04	eee7462d-39b5-4c7f-a1a6-ea68eda3f8a7	150.32	PASS	CUAG	blank	MAU	0	0	0
AC_04h_1	AC	BMDM	AC_04	08b83712-acd8-4f5d-a430-e75618f696a0	81.31	SUFFCLIP	CUAG	blank	MAU	0	0	0
AC_04h_1	AC	BMDM	AC_04	8eba6f7f-31fb-456e-a7a6-59c2d7bfee41	87.7	PASS	NONE	blank	MAU	0	0	0
AC_04h_1	AC	BMDM	AC_04	14c58bf9-c6ac-405e-bddc-1f05f8781506	85.86	SUFFCLIP	CUAG	blank	MAU	0	0	0
AC_04h_1	AC	BMDM	AC_04	34f86fd6-f0f8-487e-bb32-7df9f8f90c34	86.16	PASS	CUAG	blank	MAU	0	0	0
AC_04h_1	AC	BMDM	AC_04	ae20565c-621c-4e8f-852c-c1bb5fd43aec	122.87	SUFFCLIP	NONE	blank	MAU	0	0	0
AC_04h_1	AC	BMDM	AC_04	0fc976d3-9f85-449d-a80e-26079703fe83	107.75	PASS	NONE	blank	MAU	0	0	0
AC_04h_1	AC	BMDM	AC_04	284f5080-5fcc-40fe-9b32-cd2b8a228395	60.96	SUFFCLIP	CUAG	blank	MAU	0	0	0
AC_04h_1	AC	BMDM	AC_04	bf3dff40-b72d-4127-b28c-6e53ff3e1164	101.41	PASS	CUAG	blank	MAU	0	0	0
AC_04h_1	AC	BMDM	AC_04	02409868-fcdd-4a37-9955-7141d5d3f087	132.32	PASS	CUAG	blank	MAU	0	0	0
AC_04h_1	AC	BMDM	AC_04	289d6f8c-712f-4285-a45d-0aaf8e4b3f04	91.96	PASS	CUAG	blank	MAU	0	0	0
AC_04h_1	AC	BMDM	AC_04	284925a6-791f-4976-a6b7-02a2eb0c7625	121.15	PASS	CUAG	blank	MAU	0	0	0
AC_04h_1	AC	BMDM	AC_04	04d2797c-b759-41e6-bc96-3ad26c8ce28f	88.61	PASS	CUAG	blank	MAU	0	0	0
AC_04h_1	AC	BMDM	AC_04	47ad9e46-1895-42fe-840a-1f46732b155e	109.52	PASS	CUAG	blank	MAU	0	0	0
AC_04h_1	AC	BMDM	AC_04	be5a633f-565c-4b53-8066-734f6c8be1d1	88.1	PASS	CUAG	blank	MAU	0	0	0
AC_04h_1	AC	BMDM	AC_04	43717692-7e4f-402e-8232-f4969bf71459	89.38	PASS	NONE	blank	MAU	0	0	0
AC_04h_1	AC	BMDM	AC_04	99d6b886-505e-4b4c-a47f-91f9f380e894	90.77	PASS	CUAG	blank	MAU	0	0	0
AC_04h_1	AC	BMDM	AC_04	19914683-9951-4bee-8e71-c7c10c28135e	89.96	PASS	CUAG	blank	MAU	0	0	0
AC_04h_1	AC	BMDM	AC_04	20742e2e-907c-4a8d-bf35-9014edb94f14	101.79	PASS	CUAG	blank	MAU	0	0	0
AC_04h_1	AC	BMDM	AC_04	a81102be-0512-4b1f-aaed-c0c2c7142159	107.57	PASS	NONE	blank	MAU	0	0	0
AC_04h_1	AC	BMDM	AC_04	53eafa1f-758b-43f6-9a26-cec8e2a91ee2	121.36	PASS	NONE	blank	MAU	0	0	0
AC_04h_1	AC	BMDM	AC_04	330f5531-6d1d-487d-8776-7ef9157b262c	104.57	PASS	CUAG	blank	MAU	0	0	0
AC_04h_1	AC	BMDM	AC_04	f5e43744-d1bf-4be4-9d2a-8e93ba0b34de	79.75	PASS	NONE	blank	MAU	0	0	0
AC_04h_1	AC	BMDM	AC_04	98793d82-188f-45bc-9712-fb70d96ffbec	130.25	PASS	CUAG	blank	MAU	0	0	0
AC_04h_1	AC	BMDM	AC_04	90b9bd28-5878-46ea-baf5-32afcc70034b	105.58	PASS	CUAG	blank	MAU	0	0	0
AC_04h_1	AC	BMDM	AC_04	20c10857-5a2f-4ebf-9803-80f233f3e1fa	73.72	PASS	CUAG	blank	MAU	0	0	0
AC_04h_1	AC	BMDM	AC_04	59129472-e016-419a-8983-1cc80c25461a	78.35	PASS	CUAG	blank	MAU	0	0	0
AC_04h_1	AC	BMDM	AC_04	e1a3fc57-88e2-423a-9c2a-6aee41242048	103.63	PASS	CUAG	blank	MAU	0	0	0
AC_04h_1	AC	BMDM	AC_04	0b71c585-e2cf-4f19-a58d-6e8ea1ac8d95	91.68	PASS	CUAG	blank	MAU	0	0	0
AC_04h_1	AC	BMDM	AC_04	b364e326-a8e1-4e75-a240-691692e3ee1b	82.46	PASS	CUAG	blank	MAU	0	0	0
AC_04h_1	AC	BMDM	AC_04	438941a0-ec80-4c91-b60a-0f24e1ec0998	123.79	PASS	NONE	blank	MAU	0	0	0
AC_04h_1	AC	BMDM	AC_04	a4826030-54a6-418d-90f7-05fd13ec5592	125.44	PASS	CUAG	blank	MAU	0	0	0
AC_04h_1	AC	BMDM	AC_04	df6c09e1-a8c6-4fc7-99c2-8f6ee8938880	83.04	PASS	NONE	blank	MAU	0	0	0
AC_04h_1	AC	BMDM	AC_04	714df2a0-7996-4ef9-960b-79d415f67769	102.96	PASS	CUAG	blank	MAU	0	0	0
AC_04h_1	AC	BMDM	AC_04	9dc8c32b-2b3b-403d-af9d-84c9937a1884	102.62	PASS	CUAG	blank	MAU	0	0	0
AC_04h_1	AC	BMDM	AC_04	d5a677ba-0b6e-44dc-bf69-e4b147f6f8b1	86	PASS	CUAG	blank	MAU	0	0	0
AC_04h_1	AC	BMDM	AC_04	0b821a52-a385-4b46-b9de-1eb3de2d5dbf	116	PASS	CUAG	blank	MAU	0	0	0
AC_04h_1	AC	BMDM	AC_04	a9770ea7-21b6-427b-a0bc-df674399392e	89.68	PASS	CUAG	blank	MAU	0	0	0
AC_04h_1	AC	BMDM	AC_04	0ae38006-9f28-4743-bf13-03c37f4c78fd	101.61	PASS	CUAG	blank	MAU	0	0	0
AC_04h_1	AC	BMDM	AC_04	d2fe2a53-8f94-4697-bb90-5f40eeab033d	61.66	PASS	CUAG	blank	MAU	0	0	0
AC_04h_1	AC	BMDM	AC_04	16881b26-f6c8-47e1-abb8-3fe14c04c9e0	104.89	PASS	CUAG	blank	MAU	0	0	0
AC_04h_1	AC	BMDM	AC_04	0d3f5354-6bdd-4281-90c9-e73955d3a0bd	100.44	PASS	CUAG	blank	MAU	0	0	0
AC_04h_1	AC	BMDM	AC_04	f830fcf7-3744-4e2c-b203-e5bd59dbe55d	116.73	PASS	NONE	blank	MAU	0	0	0
AC_04h_1	AC	BMDM	AC_04	21d688f7-45b5-47cf-9295-99aad539b410	104.23	PASS	CUAG	blank	MAU	0	0	0
AC_04h_1	AC	BMDM	AC_04	5af6be60-01f8-42bc-bbc2-c0b66feeec35	91.55	PASS	CUAG	blank	MAU	0	0	0
AC_04h_1	AC	BMDM	AC_04	590ed9ee-132b-4cf3-b30c-5607301d1203	88.27	PASS	CUAG	blank	MAU	0	0	0
AC_04h_1	AC	BMDM	AC_04	46ac88ec-2166-417a-891a-b571f1978451	112.45	PASS	CUAG	blank	MAU	0	0	0
AC_04h_1	AC	BMDM	AC_04	1b3d4457-f8ee-4473-8155-a394e5713210	114.41	PASS	CUAG	blank	MAU	0	0	0
AC_04h_1	AC	BMDM	AC_04	3c326ed4-5739-4938-a43a-34c3089f2296	86.15	PASS	CUAG	blank	MAU	0	0	0
AC_04h_1	AC	BMDM	AC_04	51d397ab-be96-410d-b697-5b5d3407d8b2	97.48	PASS	CUAG	blank	MAU	0	0	0
AC_04h_1	AC	BMDM	AC_04	610a17e4-d577-4b35-b793-ddbb069e75cb	95.42	PASS	CUAG	blank	MAU	0	0	0
AC_04h_1	AC	BMDM	AC_04	622912df-7dbf-458e-861c-1a7b9ea50ee3	91.15	PASS	CUAG	blank	MAU	0	0	0
AC_04h_1	AC	BMDM	AC_04	007b25f3-3943-4fef-8b16-16370560cd38	74.15	PASS	NONE	blank	MAU	0	0	0
AC_04h_1	AC	BMDM	AC_04	99e7aa35-6f0a-4659-a33d-3c336c170b39	151.46	PASS	NONE	blank	MAU	0	0	0
AC_04h_1	AC	BMDM	AC_04	36bea21f-1d3c-494c-a640-b6ba5522ae95	111.83	PASS	CUAG	blank	MAU	0	0	0
AC_04h_1	AC	BMDM	AC_04	1bdf3dcc-16dc-4b1a-9852-e8f0b1e3239f	100.5	SUFFCLIP	CUAG	blank	MAU	0	0	0
AC_04h_1	AC	BMDM	AC_04	b585c347-8a70-489e-8a6a-5c1a9765b44e	194.75	PASS	CUAG	blank	MAU	0	0	0
AC_04h_1	AC	BMDM	AC_04	35abba7e-0889-409e-b70e-aecd30fee3c6	91.61	SUFFCLIP	CUAG	blank	MAU	0	0	0
AC_04h_1	AC	BMDM	AC_04	34fc4618-5cdf-4c33-a00e-e4ee720fa7a3	101.38	PASS	CUAG	blank	MAU	0	0	0
AC_04h_1	AC	BMDM	AC_04	43c447ed-226c-445e-8390-1ce85178428d	140.81	PASS	CUAG	blank	MAU	0	0	0
AC_04h_1	AC	BMDM	AC_04	c60a645a-f92c-43b5-9d44-9ac1472ff808	125.28	PASS	CUAG	blank	MAU	0	0	0
AC_04h_1	AC	BMDM	AC_04	5a709387-f077-4509-8de7-a8f9dff83438	95.85	PASS	CUAG	blank	MAU	0	0	0
AC_04h_1	AC	BMDM	AC_04	aed81ffc-d05c-44e0-948d-d0303c0e2f36	102.15	PASS	NONE	blank	MAU	0	0	0
AC_04h_1	AC	BMDM	AC_04	e02be5fe-da0f-4fbe-92b5-467cf07b5529	92.62	PASS	CUAG	blank	MAU	0	0	0
AC_04h_1	AC	BMDM	AC_04	f97f724f-a9ed-4892-b654-ac49f739a6d0	103.67	SUFFCLIP	CUAG	blank	MAU	0	0	0
AC_04h_1	AC	BMDM	AC_04	bb0566f0-4892-4a7e-8e47-9845b4c0d320	65.1	PASS	NONE	blank	MAU	0	0	0
AC_04h_1	AC	BMDM	AC_04	539e642c-bf2f-44a7-ac04-fc35b1b41518	109.77	SUFFCLIP	CUAG	blank	MAU	0	0	0
AC_04h_1	AC	BMDM	AC_04	9e8bb4e9-1541-45d4-9875-df9236ab9772	90.2	PASS	CUAG	blank	MAU	0	0	0
AC_04h_1	AC	BMDM	AC_04	e6968625-2dbd-419c-ab07-5e3aae5c309e	100.09	SUFFCLIP	CUAG	blank	MAU	0	0	0
AC_04h_1	AC	BMDM	AC_04	8beadfca-ec8e-4cec-baeb-a1c66b859f8c	108.28	SUFFCLIP	NONE	blank	MAU	0	0	0
AC_04h_1	AC	BMDM	AC_04	53bd81d8-d4bd-4138-a046-476618c9d1a5	99.55	SUFFCLIP	NONE	blank	MAU	0	0	0
AC_04h_1	AC	BMDM	AC_04	dc409b73-1762-411b-8278-c8d4e4a2675b	110.39	SUFFCLIP	NONE	blank	MAU	0	0	0
AC_04h_1	AC	BMDM	AC_04	9cc075f7-8c95-4329-8a54-6d0e3448a56e	104.68	PASS	NONE	blank	MAU	0	0	0
AC_04h_1	AC	BMDM	AC_04	52d987f4-8a0d-4631-a9e5-5e41509636bf	133.81	PASS	CUAG	blank	MAU	0	0	0
AC_04h_1	AC	BMDM	AC_04	efd1152b-0e43-49ef-a757-69a8ea4c71f1	219.5	PASS	CUAG	blank	MAU	0	0	0
AC_04h_1	AC	BMDM	AC_04	518dceb8-1d6f-4942-b7a2-92147bd839fc	92.21	SUFFCLIP	CUAG	blank	MAU	0	0	0
AC_04h_1	AC	BMDM	AC_04	f7998571-86f8-49b1-8f44-06a17d74ae91	80.31	SUFFCLIP	NONE	blank	MAU	0	0	0
AC_04h_1	AC	BMDM	AC_04	b6c73fa9-5535-4db2-8505-2e6526456405	157.96	PASS	CUAG	blank	MAU	0	0	0
AC_04h_1	AC	BMDM	AC_04	699fd483-9da7-4087-a6dd-7daca262b5b4	98.52	PASS	CUAG	blank	MAU	0	0	0
AC_04h_1	AC	BMDM	AC_04	027a5770-0200-4f86-9be5-f799bd53d5f8	89.42	PASS	CUAG	blank	MAU	0	0	0
AC_04h_1	AC	BMDM	AC_04	ab344981-767a-456b-b98e-56aab403c889	103.75	SUFFCLIP	NONE	blank	MAU	0	0	0
AC_04h_1	AC	BMDM	AC_04	b5244551-3332-4de6-90d8-2a7b05b9568d	93.53	PASS	CUAG	blank	MAU	0	0	0
AC_04h_1	AC	BMDM	AC_04	81889430-0fdd-4935-b17b-97f17e49f9b6	82	SUFFCLIP	NONE	blank	MAU	0	0	0
AC_04h_1	AC	BMDM	AC_04	171e839a-fe6d-40f3-b67f-374ba17e4e2f	119.69	SUFFCLIP	CUAG	blank	MAU	0	0	0
AC_04h_1	AC	BMDM	AC_04	c46aa895-6347-4586-b245-9188573633bd	92.68	SUFFCLIP	CUAG	blank	MAU	0	0	0
AC_04h_1	AC	BMDM	AC_04	e1e99ec6-26b4-42f4-a82b-07cbb8ec31bd	107.56	PASS	CUAG	blank	MAU	0	0	0
AC_04h_1	AC	BMDM	AC_04	4b326eac-bead-49ba-8ae3-7477131047c2	93.12	PASS	NONE	blank	MAU	0	0	0
AC_04h_1	AC	BMDM	AC_04	585bd82b-94ee-49cf-a743-2d8deb0f1907	82.41	SUFFCLIP	NONE	blank	MAU	0	0	0
AC_04h_1	AC	BMDM	AC_04	8942ec1e-a5c4-4f89-b840-4bf62ab7c376	90.63	SUFFCLIP	CUAG	blank	MAU	0	0	0
AC_04h_1	AC	BMDM	AC_04	cb294e03-31b5-4462-a0ae-53dfc5edffc6	111.27	SUFFCLIP	CUAG	blank	MAU	0	0	0
AC_04h_1	AC	BMDM	AC_04	d7d269f7-a459-494c-9da9-b4bd28cbb387	114.59	SUFFCLIP	CUAG	blank	MAU	0	0	0
AC_04h_1	AC	BMDM	AC_04	00aecbe6-5124-497b-bfd4-be7bacd63a1c	122.21	SUFFCLIP	NONE	blank	MAU	0	0	0
AC_04h_1	AC	BMDM	AC_04	49c34345-a10a-4fa3-86b6-00a327e708a4	55.6	PASS	TOOSHORT	blank	MAU	0	0	0
AC_04h_1	AC	BMDM	AC_04	27676e5d-da6a-49f0-b16f-71f1c0be09a6	102.2	SUFFCLIP	CUAG	blank	MAU	0	0	0
AC_04h_1	AC	BMDM	AC_04	e5e6fe53-46ec-4420-9d47-a5a84e546fca	103.07	PASS	NONE	blank	MAU	0	0	0
AC_04h_1	AC	BMDM	AC_04	742c9f71-491b-451d-a281-815afadcc44f	147.66	PASS	CUAG	blank	MAU	0	0	0
AC_04h_1	AC	BMDM	AC_04	3c97efa0-873a-41a0-b64a-31916a1afa32	97.24	SUFFCLIP	CUAG	blank	MAU	0	0	0
AC_04h_1	AC	BMDM	AC_04	3819bbc0-95e4-423b-a4c2-9b7dc651fe9f	89.14	SUFFCLIP	NONE	blank	MAU	0	0	0
AC_04h_1	AC	BMDM	AC_04	e6a32134-ade1-457b-b5d6-27ec671fe1e3	99	SUFFCLIP	NONE	blank	MAU	0	0	0
AC_04h_1	AC	BMDM	AC_04	48d1e195-85f3-4228-80f2-fcf114a871fc	110.87	SUFFCLIP	CUAG	blank	MAU	0	0	0
AC_04h_1	AC	BMDM	AC_04	dfea9208-56d9-41f6-9dfb-b5c2c031ff95	114.19	PASS	CUAG	blank	MAU	0	0	0
AC_04h_1	AC	BMDM	AC_04	71e19004-49dd-49de-98d3-01fc5f5b3798	85.48	PASS	CUAG	blank	MAU	0	0	0
AC_04h_1	AC	BMDM	AC_04	0b57c9c4-e876-49f0-b996-5cf33c036f4d	42.96	SUFFCLIP	NONE	blank	MAU	0	0	0
AC_04h_1	AC	BMDM	AC_04	4bd44bd8-261b-4e5d-9c0f-0ee906226ce2	114.72	PASS	NONE	blank	MAU	0	0	0
AC_04h_1	AC	BMDM	AC_04	8a9dc6cf-5931-4a4e-b901-48d730ef3b49	94.31	SUFFCLIP	CUAG	blank	MAU	0	0	0
AC_04h_1	AC	BMDM	AC_04	066e9feb-92be-4186-aea3-def825e272bf	114.3	SUFFCLIP	CUAG	blank	MAU	0	0	0
AC_04h_1	AC	BMDM	AC_04	e40c00e8-e8e1-4bde-bd9c-c271eaa06c30	124.77	PASS	NONE	blank	MAU	0	0	0
AC_04h_1	AC	BMDM	AC_04	9043024c-aad2-4ce7-8043-429e1476a1ac	105.66	SUFFCLIP	NONE	blank	MAU	0	0	0
AC_04h_1	AC	BMDM	AC_04	8e02ea2a-c56d-4647-8dac-2abd0c1d5ab6	68.39	PASS	NONE	blank	MAU	0	0	0
AC_04h_1	AC	BMDM	AC_04	06363213-3d49-4006-b596-58b57b2cb1b2	83.87	PASS	NONE	blank	MAU	0	0	0
AC_04h_1	AC	BMDM	AC_04	f1e06a1d-939a-4a40-9a89-7e5c06974ac9	95.67	PASS	CUAG	blank	MAU	0	0	0
AC_04h_1	AC	BMDM	AC_04	32e676d3-1b4e-47ca-8644-4a54330af132	98.64	PASS	CUAG	blank	MAU	0	0	0
AC_04h_1	AC	BMDM	AC_04	29b85663-6af1-406c-abf3-f4fd7bb1a01e	87.86	PASS	NONE	blank	MAU	0	0	0
AC_04h_1	AC	BMDM	AC_04	8295e9c2-05e5-4d84-b29b-7bd06e2af148	103.43	PASS	CUAG	blank	MAU	0	0	0
AC_04h_1	AC	BMDM	AC_04	533b027f-ee7c-47f5-9567-44b9e1c664d9	67.17	PASS	NONE	blank	MAU	0	0	0
AC_04h_1	AC	BMDM	AC_04	59fed1bd-a8d0-457e-9d3f-0d1ce13448db	110	SUFFCLIP	CUAG	blank	MAU	0	0	0
AC_04h_1	AC	BMDM	AC_04	609609ff-4803-493d-b874-fc70f4bc2bce	97.96	SUFFCLIP	NONE	blank	MAU	0	0	0
AC_04h_1	AC	BMDM	AC_04	a3b510f8-17ea-4400-97af-62f774d448ef	49.76	SUFFCLIP	NONE	blank	MAU	0	0	0
AC_04h_1	AC	BMDM	AC_04	a551aac1-1e2a-4eb3-8677-b318dc1c725d	23.5	SUFFCLIP	NONE	blank	MAU	0	0	0
AC_04h_1	AC	BMDM	AC_04	ac9da2bf-8b6e-4805-8756-766ce7bab536	79.86	SUFFCLIP	CUAG	blank	MAU	0	0	0
AC_04h_1	AC	BMDM	AC_04	13ee772d-9662-42c5-9dc1-3528be62abb7	107.52	PASS	CUAG	blank	MAU	0	0	0
AC_04h_1	AC	BMDM	AC_04	7397e37d-6fe5-40a9-aa47-382015044093	76.97	SUFFCLIP	CUAG	blank	MAU	0	0	0
AC_04h_1	AC	BMDM	AC_04	487b1503-1935-414a-a0dd-d7429a6dc042	97.4	PASS	CUAG	blank	MAU	0	0	0
AC_04h_1	AC	BMDM	AC_04	6519feb9-0367-4a8c-b870-c0926a97402c	111.74	PASS	CUAG	blank	MAU	0	0	0
AC_04h_1	AC	BMDM	AC_04	ac16437c-8d78-4cf7-a0bb-2e725faffb7f	64.29	PASS	NONE	blank	MAU	0	0	0
AC_04h_1	AC	BMDM	AC_04	cd309ab1-3c26-40a3-b8d7-dc8ee3f82625	96.39	PASS	NONE	blank	MAU	0	0	0
AC_04h_1	AC	BMDM	AC_04	6be984c5-6af0-4fa6-a8ff-dbefd378cf19	94.07	SUFFCLIP	CUAG	blank	MAU	0	0	0
AC_04h_1	AC	BMDM	AC_04	6d42d989-39ad-4bf2-a919-6e4882dffe3f	142.08	SUFFCLIP	CUAG	blank	MAU	0	0	0
AC_04h_1	AC	BMDM	AC_04	3c41fcc3-1227-4c2d-b6b8-2d17f701afa0	120.86	SUFFCLIP	CUAG	blank	MAU	0	0	0
AC_04h_1	AC	BMDM	AC_04	ee73e9ac-6a35-4f5a-a79b-7a5c555dd6e4	24.31	SUFFCLIP	NONE	blank	MAU	0	0	0
AC_04h_1	AC	BMDM	AC_04	48447ec9-d9b9-4db2-b059-12abf30677eb	39.19	SUFFCLIP	NONE	blank	MAU	0	0	0
AC_04h_1	AC	BMDM	AC_04	8158886b-bce6-44fb-96f1-a6bddaeedad7	133.06	PASS	CUAG	blank	MAU	0	0	0
AC_04h_1	AC	BMDM	AC_04	a9b88923-5ff2-4a7e-b8f7-81656a590866	96.03	PASS	CUAG	blank	MAU	0	0	0
AC_04h_1	AC	BMDM	AC_04	7633a3fa-d533-4fa6-8982-74daeb7a14c3	105.63	SUFFCLIP	CUAG	blank	MAU	0	0	0
AC_04h_1	AC	BMDM	AC_04	008db614-fd28-4cd6-9b9c-cba3a5e2bcb2	62.9	SUFFCLIP	CUAG	blank	MAU	0	0	0
AC_04h_1	AC	BMDM	AC_04	f698173c-b013-44b7-83f4-55448019fffe	170.93	PASS	CUAG	blank	MAU	0	0	0
AC_04h_1	AC	BMDM	AC_04	b401b223-269d-4f3a-9e66-1b4df3c29aee	59.57	SUFFCLIP	NONE	blank	MAU	0	0	0
AC_04h_1	AC	BMDM	AC_04	dfffcae0-c3bd-4a0c-a934-c886a60fc5a7	103.97	PASS	CUAG	blank	MAU	0	0	0
AC_04h_1	AC	BMDM	AC_04	6cba0c87-7a18-43a7-82aa-c1179bfbefc8	116.44	PASS	CUAG	blank	MAU	0	0	0
AC_04h_1	AC	BMDM	AC_04	8a641d03-30f2-4aa3-b75d-32fe0670c9fb	83.54	PASS	CUAG	blank	MAU	0	0	0
AC_04h_1	AC	BMDM	AC_04	353f0342-f99d-447c-8cac-f6d019329ece	92.5	PASS	CUAG	blank	MAU	0	0	0
AC_04h_1	AC	BMDM	AC_04	f243b5db-e30d-4262-bffb-504379912700	44.11	PASS	NONE	blank	MAU	0	0	0
AC_04h_1	AC	BMDM	AC_04	622a0d7e-c638-4502-be87-e75c3e0bb8a7	88.9	PASS	CUAG	blank	MAU	0	0	0
AC_04h_1	AC	BMDM	AC_04	86167dac-953e-4fa7-9a03-2d517b4fd2a2	100.54	PASS	CUAG	blank	MAU	0	0	0
AC_04h_1	AC	BMDM	AC_04	62157406-931e-426f-9607-08bf799e7689	201.62	PASS	CUAG	blank	MAU	0	0	0
AC_04h_1	AC	BMDM	AC_04	04a9ea13-41da-4140-ad5d-556ac63537bb	104.63	PASS	CUAG	blank	MAU	0	0	0
AC_04h_1	AC	BMDM	AC_04	2fbab03f-415a-47e5-9ea6-6912ade9f6a7	68.81	PASS	CUAG	blank	MAU	0	0	0
AC_04h_1	AC	BMDM	AC_04	5861e0ca-4f21-481d-a8f3-464abfc63a71	96.71	PASS	NONE	blank	MAU	0	0	0
AC_04h_1	AC	BMDM	AC_04	750f89ef-8baa-4bec-bcea-37c18b76c748	71.03	PASS	NONE	blank	MAU	0	0	0
AC_04h_1	AC	BMDM	AC_04	4b4ad588-bd2f-4c22-a0dd-721c53788b8c	105.23	PASS	CUAG	blank	MAU	0	0	0
AC_04h_1	AC	BMDM	AC_04	610d151f-16b1-4ddb-86a3-429977a836a1	114.75	PASS	NONE	blank	MAU	0	0	0
AC_04h_1	AC	BMDM	AC_04	ff332e9b-774c-46ba-89c0-33b87b4ce87e	73.04	PASS	NONE	blank	MAU	0	0	0
AC_04h_1	AC	BMDM	AC_04	daef0990-f4d3-4cf7-874b-d61df7e4f833	56.69	PASS	NONE	blank	MAU	0	0	0
AC_04h_1	AC	BMDM	AC_04	23d40265-3cb5-4633-8655-a642cdcd431f	96.09	PASS	NONE	blank	MAU	0	0	0
AC_04h_1	AC	BMDM	AC_04	d3820f6a-750d-490d-b474-40c7b09c95b1	97.04	PASS	CUAG	blank	MAU	0	0	0
AC_04h_1	AC	BMDM	AC_04	477e81e5-6101-42f6-ad1f-526f2d23fc3b	98.47	PASS	CUAG	blank	MAU	0	0	0
AC_04h_1	AC	BMDM	AC_04	0517c2b9-89ec-4fda-be22-f24745c0cb4b	86.92	PASS	CUAG	blank	MAU	0	0	0
AC_04h_1	AC	BMDM	AC_04	d0b3e7d7-f78f-4b55-8128-b3631ac22270	113.08	PASS	CUAG	blank	MAU	0	0	0
AC_04h_1	AC	BMDM	AC_04	28105d51-aa61-441e-9927-dee050a1c054	93.63	PASS	CUAG	blank	MAU	0	0	0
AC_04h_1	AC	BMDM	AC_04	73af72d2-bdc1-4140-a1ea-bc032f4f6280	119.6	PASS	NONE	blank	MAU	0	0	0
AC_04h_1	AC	BMDM	AC_04	8166becd-acf3-47a5-a4f7-061197c4ca10	91.77	PASS	NONE	blank	MAU	0	0	0
AC_04h_1	AC	BMDM	AC_04	b28286ea-b50f-4d3d-9f2d-b623fdc1828c	75.92	PASS	CUAG	blank	MAU	0	0	0
AC_04h_1	AC	BMDM	AC_04	13c01637-fd1f-4c01-a93d-3e74f51f76db	82.79	PASS	CUAG	blank	MAU	0	0	0
AC_04h_1	AC	BMDM	AC_04	b65e77f5-98b2-4750-9556-648ec3b080b3	158.96	PASS	CUAG	blank	MAU	0	0	0
AC_04h_1	AC	BMDM	AC_04	9023b316-22a4-4dbb-8c1f-2ddcf88e9b30	105.68	PASS	CUAG	blank	MAU	0	0	0
AC_04h_1	AC	BMDM	AC_04	aa4cb1a8-90e1-40b3-bb5a-969d2e9a8d33	103.55	PASS	CUAG	blank	MAU	0	0	0
AC_04h_1	AC	BMDM	AC_04	0f9a7acf-6341-4ec1-815e-67a0365f3473	110.8	PASS	CUAG	blank	MAU	0	0	0
AC_04h_1	AC	BMDM	AC_04	3f3e315e-3c29-4573-8ad8-892242494280	93.21	PASS	NONE	blank	MAU	0	0	0
AC_04h_1	AC	BMDM	AC_04	3c572d95-e6cb-46fc-8975-0e41536183e0	98.38	PASS	CUAG	blank	MAU	0	0	0
AC_04h_1	AC	BMDM	AC_04	ef0cf204-5e70-4bc6-b0b0-e535726911cc	105.82	PASS	CUAG	blank	MAU	0	0	0
AC_04h_1	AC	BMDM	AC_04	64c3f4f9-82d9-4ddd-b9c2-49f1da63e2db	77.11	PASS	NONE	blank	MAU	0	0	0
AC_04h_1	AC	BMDM	AC_04	331fc286-b8e8-4f85-9958-d2fa0c25ca6e	18.96	PASS	NONE	blank	MAU	0	0	0
AC_04h_1	AC	BMDM	AC_04	f34c3cfa-6210-4ad5-b460-d6b9c70723ef	108.89	PASS	CUAG	blank	MAU	0	0	0
AC_04h_1	AC	BMDM	AC_04	1c298e68-1c47-42bf-84fd-80186f3f93c0	70.92	PASS	NONE	blank	MAU	0	0	0
AC_04h_1	AC	BMDM	AC_04	5573daef-9c2d-4888-ae1f-9ae12d22a626	105.97	PASS	CUAG	blank	MAU	0	0	0
AC_04h_1	AC	BMDM	AC_04	76a4e6ae-9706-47c6-b892-c9e5b22b607f	97.38	PASS	NONE	blank	MAU	0	0	0
AC_04h_1	AC	BMDM	AC_04	0ab9fca5-6fc7-4fca-928d-d556eae8409c	71.61	PASS	CUAG	blank	MAU	0	0	0
AC_04h_1	AC	BMDM	AC_04	583f82f0-4f96-40ce-abe9-e16a77d385d5	166.15	SUFFCLIP	CUAG	blank	MAU	0	0	0
AC_04h_1	AC	BMDM	AC_04	a996ce0f-9720-4dd1-87bb-05489903aed7	47.22	SUFFCLIP	NONE	blank	MAU	0	0	0
AC_04h_1	AC	BMDM	AC_04	0d6a00d9-3c6c-4c43-a42d-036d5bb161de	105.04	SUFFCLIP	NONE	blank	MAU	0	0	0
AC_04h_1	AC	BMDM	AC_04	52593ad1-32c9-4412-87b9-a8edbad65f28	71.81	PASS	CUAG	blank	MAU	0	0	0
AC_04h_1	AC	BMDM	AC_04	f939f24c-e47a-4fce-b570-fc4eddde78a2	85.19	PASS	CUAG	blank	MAU	0	0	0
AC_04h_1	AC	BMDM	AC_04	a93f8100-15ed-4a4b-899d-0facad1ef0b1	159.08	SUFFCLIP	CUAG	blank	MAU	0	0	0
AC_04h_1	AC	BMDM	AC_04	414e2bcb-fcf2-4fea-8c97-1f48eb6f337c	106.7	SUFFCLIP	CUAG	blank	MAU	0	0	0
AC_04h_1	AC	BMDM	AC_04	dc83cd23-24f5-4a56-8d26-1e9e4161d8d9	64.82	PASS	NONE	blank	MAU	0	0	0
AC_04h_1	AC	BMDM	AC_04	6066fffe-e2a7-4136-b846-56442d23558a	119	SUFFCLIP	CUAG	blank	MAU	0	0	0
AC_04h_1	AC	BMDM	AC_04	ea846760-d6cd-4156-8251-be73d91de554	87.35	PASS	NONE	blank	MAU	0	0	0
AC_04h_1	AC	BMDM	AC_04	f4838d49-be91-406b-b729-ab9eb6635766	38.44	SUFFCLIP	NONE	blank	MAU	0	0	0
AC_04h_1	AC	BMDM	AC_04	038313e9-840b-4b80-8d24-7c4ae431d86e	93.26	PASS	CUAG	blank	MAU	0	0	0
AC_04h_1	AC	BMDM	AC_04	debd6980-176d-4627-afd5-0c897a78391a	83.9	SUFFCLIP	CUAG	blank	MAU	0	0	0
AC_04h_1	AC	BMDM	AC_04	147fc4f4-8538-4542-b87b-054b065d437c	88.66	SUFFCLIP	CUAG	blank	MAU	0	0	0
AC_04h_1	AC	BMDM	AC_04	2211791a-54b3-4588-a454-d03018e2da0b	78.19	PASS	CUAG	blank	MAU	0	0	0
AC_04h_1	AC	BMDM	AC_04	be50cf19-1f72-4f46-bb7e-85f38f18f9a0	107.57	SUFFCLIP	CUAG	blank	MAU	0	0	0
AC_04h_1	AC	BMDM	AC_04	6e1afc49-6adb-47c5-8660-5b8e786227fc	38.41	SUFFCLIP	NONE	blank	MAU	0	0	0
AC_04h_1	AC	BMDM	AC_04	88e6997b-0e5c-48da-a70d-db4266381961	105.56	PASS	NONE	blank	MAU	0	0	0
AC_04h_1	AC	BMDM	AC_04	03085c1b-807a-429b-bee6-5ddf5001b68b	94.75	PASS	NONE	blank	MAU	0	0	0
AC_04h_1	AC	BMDM	AC_04	bac760f1-77f5-41f8-b70b-d3f41511603b	92.26	PASS	CUAG	blank	MAU	0	0	0
AC_04h_1	AC	BMDM	AC_04	3432e129-2bed-4db0-9acd-c723e81347d7	108.03	PASS	NONE	blank	MAU	0	0	0
AC_04h_1	AC	BMDM	AC_04	e80a5945-fd48-4042-ba3a-35e783c8e8c6	89	SUFFCLIP	CUAG	blank	MAU	0	0	0
AC_04h_1	AC	BMDM	AC_04	ba9e03e8-a046-4636-a7a1-2d76dc35f5cb	70.35	PASS	NONE	blank	MAU	0	0	0
AC_04h_1	AC	BMDM	AC_04	cc6ee95b-2b3b-430b-959e-791d961abb5b	109.41	PASS	CUAG	blank	MAU	0	0	0
AC_04h_1	AC	BMDM	AC_04	ecb6b2ca-514d-43ab-87c2-6537af1b8895	89.34	PASS	CUAG	blank	MAU	0	0	0
AC_04h_1	AC	BMDM	AC_04	8a83c88f-d89a-46e1-ab31-062b4557ab2c	63.44	PASS	NONE	blank	MAU	0	0	0
AC_04h_1	AC	BMDM	AC_04	78dbfee8-d9e7-4675-a7c5-4452fad76bab	93.64	SUFFCLIP	CUAG	blank	MAU	0	0	0
AC_04h_1	AC	BMDM	AC_04	a77b7930-5d92-4d3e-94c4-0e30ee522431	119.34	PASS	CUAG	blank	MAU	0	0	0
AC_04h_1	AC	BMDM	AC_04	37599eaa-65cc-4a7c-b1e0-c8af1ee3c781	140.86	SUFFCLIP	CUAG	blank	MAU	0	0	0
AC_04h_1	AC	BMDM	AC_04	37899f60-4c59-434e-918c-b4a19616a7c4	114.66	PASS	CUAG	blank	MAU	0	0	0
AC_04h_1	AC	BMDM	AC_04	d3510c31-b3a8-4264-91b8-264b24b68392	95.46	SUFFCLIP	CUAG	blank	MAU	0	0	0
AC_04h_1	AC	BMDM	AC_04	83a20b9c-4404-4220-828f-31518fe8a543	99.81	PASS	CUAG	blank	MAU	0	0	0
AC_04h_1	AC	BMDM	AC_04	35bfe974-bcfa-4a4e-8fda-29f706572a5d	116.62	PASS	NONE	blank	MAU	0	0	0
AC_04h_1	AC	BMDM	AC_04	ec5f9f29-658f-46ee-896c-8d642afe7cdf	88.7	PASS	CUAG	blank	MAU	0	0	0
AC_04h_1	AC	BMDM	AC_04	49357fc7-de85-418b-88ad-c428e492c5ed	110.96	SUFFCLIP	CUAG	blank	MAU	0	0	0
AC_04h_1	AC	BMDM	AC_04	c1b95f99-2a92-45ec-87ed-8ed01f6f1511	118.52	PASS	CUAG	blank	MAU	0	0	0
AC_04h_1	AC	BMDM	AC_04	ad6206b5-dc56-4295-bf01-9ab0c6610986	91.48	PASS	NONE	blank	MAU	0	0	0
AC_04h_1	AC	BMDM	AC_04	c2c504fa-a0da-43b2-81da-b87b5b10f478	110.69	PASS	CUAG	blank	MAU	0	0	0
AC_04h_1	AC	BMDM	AC_04	2379a450-3125-4381-acd6-846af64f21c4	170.81	SUFFCLIP	CUAG	blank	MAU	0	0	0
AC_04h_1	AC	BMDM	AC_04	1089a2bc-8cd1-4a08-a524-40189d106cff	106	PASS	CUAG	blank	MAU	0	0	0
AC_04h_1	AC	BMDM	AC_04	17d78969-0762-43b6-be81-fbb5658d8be0	50.86	SUFFCLIP	NONE	blank	MAU	0	0	0
AC_04h_1	AC	BMDM	AC_04	1cfe440e-f9db-4d4b-9605-e89ee7eecacd	97.68	PASS	NONE	blank	MPU	0	0	0
AC_04h_1	AC	BMDM	AC_04	d06e2bae-c04f-4eaf-81ac-f9e37791ab0e	105.75	PASS	CUAG	blank	MAU	0	0	0
AC_04h_1	AC	BMDM	AC_04	c55e30f0-fcdf-4ca5-bfd4-5a417a28ced5	107.46	PASS	NONE	blank	MAU	0	0	0
AC_04h_1	AC	BMDM	AC_04	54cb6f9d-0db0-49cf-9571-846e86c30890	89.87	PASS	NONE	blank	MAU	0	0	0
AC_04h_1	AC	BMDM	AC_04	c44193da-a622-4df6-ab61-5d1101a0ade5	102.65	SUFFCLIP	CUAG	blank	MAU	0	0	0
AC_04h_1	AC	BMDM	AC_04	612b1d8a-3856-421d-97ff-ac3c608dfc7b	105.75	PASS	CUAG	blank	MAU	0	0	0
AC_04h_1	AC	BMDM	AC_04	8554afcb-b221-4949-a2c6-a6734d6e6078	99.03	PASS	CUAG	blank	MAU	0	0	0
AC_04h_1	AC	BMDM	AC_04	700989e4-f7ef-42b2-9f23-388641b86311	115.12	PASS	NONE	blank	MAU	0	0	0
AC_04h_1	AC	BMDM	AC_04	cc32dfd2-1c78-4976-b75b-2ab90bc91a3a	105.07	PASS	CUAG	blank	MAU	0	0	0
AC_04h_1	AC	BMDM	AC_04	ede54767-d827-4c99-9971-0d6d3d79f650	93.7	PASS	NONE	blank	MAU	0	0	0
AC_04h_1	AC	BMDM	AC_04	e37f424f-917b-4929-acb9-88560e7fe13d	134.96	SUFFCLIP	CUAG	blank	MAU	0	0	0
AC_04h_1	AC	BMDM	AC_04	5ddc2697-7a60-4812-b06e-1dcac863614e	92.83	PASS	CUAG	blank	MAU	0	0	0
AC_04h_1	AC	BMDM	AC_04	fc9286b4-7a8e-4bb0-8e82-2c5dd7a90974	75.96	SUFFCLIP	CUAG	blank	MAU	0	0	0
AC_04h_1	AC	BMDM	AC_04	779e9af2-8589-43af-b49f-610df94bc499	93.46	PASS	NONE	blank	MAU	0	0	0
AC_04h_1	AC	BMDM	AC_04	61071fa5-8899-4308-9bce-1dfcb5198c42	106.12	SUFFCLIP	CUAG	blank	MAU	0	0	0
AC_04h_1	AC	BMDM	AC_04	44c1652b-842c-494d-bede-0592c8a20cbe	97.71	SUFFCLIP	CUAG	blank	MAU	0	0	0
AC_04h_1	AC	BMDM	AC_04	0f1d31c6-c59d-437d-960b-3af4227c0ca1	53.7	PASS	CUAG	blank	MAU	0	0	0
AC_04h_1	AC	BMDM	AC_04	193d56f9-8e34-47a1-800f-d1f40b9a1c24	90.18	SUFFCLIP	CUAG	blank	MAU	0	0	0
AC_04h_1	AC	BMDM	AC_04	2ca61df1-14bd-455a-b1bf-08fc3490d260	105.11	SUFFCLIP	CUAG	blank	MAU	0	0	0
AC_04h_1	AC	BMDM	AC_04	a593b326-3e45-41fa-8449-8e99c1e8608f	94.15	SUFFCLIP	CUAG	blank	MAU	0	0	0
AC_04h_1	AC	BMDM	AC_04	6f8bea3c-ea41-454b-81b2-f4a10796bb81	94.23	SUFFCLIP	NONE	blank	MAU	0	0	0
AC_04h_1	AC	BMDM	AC_04	458b083c-c45d-42fa-b466-33796802cd4c	91.03	SUFFCLIP	CUAG	blank	MAU	0	0	0
AC_04h_1	AC	BMDM	AC_04	5a3b6fbb-ab72-4691-8417-8d93d6751bb6	135.92	SUFFCLIP	NONE	blank	MAU	0	0	0
AC_04h_1	AC	BMDM	AC_04	9cde7396-0757-4f46-af37-5e6f304ff046	127.54	PASS	CUAG	blank	MAU	0	0	0
AC_04h_1	AC	BMDM	AC_04	43649afa-1bb0-4782-982f-3f67478d2c5f	95.08	SUFFCLIP	CUAG	blank	MAU	0	0	0
AC_04h_1	AC	BMDM	AC_04	5e4cb258-a1a0-4f10-aecf-c820d50c1dbf	103.46	PASS	CUAG	blank	MAU	0	0	0
AC_04h_1	AC	BMDM	AC_04	44277a37-98f2-40d6-929d-d7ef96afc0c6	85	PASS	CUAG	blank	MAU	0	0	0
AC_04h_1	AC	BMDM	AC_04	a887b10e-10fc-48b2-95ba-cc04c49d9617	90.88	PASS	NONE	blank	MAU	0	0	0
AC_04h_1	AC	BMDM	AC_04	6f01e591-f95d-4333-bbc3-0abbefa34efb	39.21	SUFFCLIP	CUAG	blank	MAU	0	0	0
AC_04h_1	AC	BMDM	AC_04	362bf790-2ed8-47c4-9945-fab9ab648808	100.92	SUFFCLIP	CUAG	blank	MAU	0	0	0
AC_04h_1	AC	BMDM	AC_04	a5de1797-2169-4553-9b3f-c6421687a11f	117.63	SUFFCLIP	CUAG	blank	MAU	0	0	0
AC_04h_1	AC	BMDM	AC_04	527a10c1-ef52-4a94-aa33-8a188ceac028	84.79	SUFFCLIP	CUAG	blank	MAU	0	0	0
AC_04h_1	AC	BMDM	AC_04	88d3bfae-b203-496b-8453-83e089733be7	99.52	SUFFCLIP	NONE	blank	MAU	0	0	0
AC_04h_1	AC	BMDM	AC_04	8f199daf-aa4f-4b51-bf67-f025517ef975	90.64	PASS	NONE	blank	MAU	0	0	0
AC_04h_1	AC	BMDM	AC_04	d983df1b-c94e-44e6-b2ae-ab46afa843c4	104	PASS	NONE	blank	MAU	0	0	0
AC_04h_1	AC	BMDM	AC_04	a656d0ae-e7cd-4d77-9944-fe732243d307	134.1	PASS	CUAG	blank	MAU	0	0	0
AC_04h_1	AC	BMDM	AC_04	cc2e836b-6eda-4da4-b671-b64dfd55d3ee	221.84	PASS	NONE	blank	MAU	0	0	0
AC_04h_1	AC	BMDM	AC_04	9bd13841-ca59-4a3e-8c93-9d32b6b3b8c3	99.86	PASS	CUAG	blank	MAU	0	0	0
AC_04h_1	AC	BMDM	AC_04	bb67fce2-2ced-4cc7-9042-7fbcd9697e4a	88.08	PASS	CUAG	blank	MAU	0	0	0
AC_04h_1	AC	BMDM	AC_04	0ab689ac-64d9-4a7e-ac54-8672089e2e22	100.79	SUFFCLIP	CUAG	blank	MAU	0	0	0
AC_04h_1	AC	BMDM	AC_04	ac8177fb-1365-4a80-8abb-ee54b5812dbe	96.26	PASS	NONE	blank	MAU	0	0	0
AC_04h_1	AC	BMDM	AC_04	20ef85c4-42a0-4ec8-9df3-7dd4019ed2d1	98.4	SUFFCLIP	CUAG	blank	MAU	0	0	0
AC_04h_1	AC	BMDM	AC_04	b5a11d3e-0f80-4f75-886d-6979931aa912	106.76	SUFFCLIP	CUAG	blank	MAU	0	0	0
AC_04h_1	AC	BMDM	AC_04	2198060d-0f6f-4cd3-878d-34d985880299	147.52	SUFFCLIP	CUAG	blank	MAU	0	0	0
AC_04h_1	AC	BMDM	AC_04	a2465c51-a48e-4f75-be7e-27a34397314d	100.5	SUFFCLIP	CUAG	blank	MAU	0	0	0
AC_04h_1	AC	BMDM	AC_04	f7cf21e1-32fd-493c-81ce-2cfad648b33c	102.59	PASS	NONE	blank	MAU	0	0	0
AC_04h_1	AC	BMDM	AC_04	8302c5af-68cc-4453-b70e-4317a75d3762	81.03	PASS	CUAG	blank	MAU	0	0	0
AC_04h_1	AC	BMDM	AC_04	d5641a36-435b-4dfe-ac46-eb55373ce1a0	90.93	SUFFCLIP	CUAG	blank	MAU	0	0	0
AC_04h_1	AC	BMDM	AC_04	76b9252d-0002-4785-8478-e5ccff8fd414	100.11	SUFFCLIP	CUAG	blank	MAU	0	0	0
AC_04h_1	AC	BMDM	AC_04	2095e8f6-c9ca-4f92-b0ce-47ca297198d4	99.91	PASS	CUAG	blank	MAU	0	0	0
AC_04h_1	AC	BMDM	AC_04	e8a2679b-2252-4fc1-b220-1e5f46070113	95.55	SUFFCLIP	NONE	blank	MAU	0	0	0
AC_04h_1	AC	BMDM	AC_04	e82662f7-c749-4b15-9d82-74cc9768897e	55.25	PASS	CUAG	blank	MAU	0	0	0
AC_04h_1	AC	BMDM	AC_04	a9084e21-4a23-4d51-ad1e-367f42c4e32e	114.19	PASS	CUAG	blank	MAU	0	0	0
AC_04h_1	AC	BMDM	AC_04	7ad02890-639a-4e8c-a4ba-18236274a265	83.97	PASS	CUAG	blank	MAU	0	0	0
AC_04h_1	AC	BMDM	AC_04	f27cdbfc-a911-4cdf-8a69-5359a474c6e4	110.43	SUFFCLIP	CUAG	blank	MAU	0	0	0
AC_04h_1	AC	BMDM	AC_04	0569edaa-f189-4136-8f85-680db0f02db3	76.69	PASS	CUAG	blank	MAU	0	0	0
AC_04h_1	AC	BMDM	AC_04	be538b07-97c0-4eeb-949e-799a2a73d054	92.15	PASS	CUAG	blank	MAU	0	0	0
AC_04h_1	AC	BMDM	AC_04	16ed13e1-1020-4a43-800b-64445e6ce269	110.69	SUFFCLIP	CUAG	blank	MAU	0	0	0
AC_04h_1	AC	BMDM	AC_04	91f65625-75ed-45a3-810c-360157857d15	89.39	SUFFCLIP	NONE	blank	MAU	0	0	0
AC_04h_1	AC	BMDM	AC_04	4ed06c02-574c-4061-ae7b-d28ac4e2c52d	98.78	PASS	CUAG	blank	MAU	0	0	0
AC_04h_1	AC	BMDM	AC_04	a79beddc-3622-4fe5-a9d5-62f51945bf0e	92.42	SUFFCLIP	CUAG	blank	MAU	0	0	0
AC_04h_1	AC	BMDM	AC_04	97fee1bf-9036-482b-ba78-9b1abc2b7eff	108.13	PASS	CUAG	blank	MAU	0	0	0
AC_04h_1	AC	BMDM	AC_04	de3ab815-cb2a-4961-8e45-61d16a60605f	86.07	PASS	CUAG	blank	MAU	0	0	0
AC_04h_1	AC	BMDM	AC_04	2d56f949-057b-4167-b2d1-b23f26176f42	97.96	PASS	CUAG	blank	MAU	0	0	0
AC_04h_1	AC	BMDM	AC_04	fe6a88f0-796f-470b-8725-95d39b7f2358	92.69	PASS	CUAG	blank	MAU	0	0	0
AC_04h_1	AC	BMDM	AC_04	e5f65d64-053d-4064-8a7c-8fdd7dd9b328	89.2	PASS	CUAG	blank	MAU	0	0	0
AC_04h_1	AC	BMDM	AC_04	eb8d6742-6f43-4f1f-ae0a-ecaee8455b10	91.69	PASS	CUAG	blank	MAU	0	0	0
AC_04h_1	AC	BMDM	AC_04	6b42953a-4e0d-42a0-92f0-54b92d7723ab	108.14	PASS	CUAG	blank	MAU	0	0	0
AC_04h_1	AC	BMDM	AC_04	e17cc937-1542-4c22-81cb-e6e09f62b3a9	106	PASS	CUAG	blank	MAU	0	0	0
AC_04h_1	AC	BMDM	AC_04	c2a91846-9186-4e5d-8edf-c3a00882382f	106	PASS	CUAG	blank	MAU	0	0	0
AC_04h_1	AC	BMDM	AC_04	3f4911c4-15e5-4a4c-b3fc-21062778b528	96.2	PASS	CUAG	blank	MAU	0	0	0
AC_04h_1	AC	BMDM	AC_04	58b232a6-0e77-423a-9d72-30d7df0eaafc	87.54	SUFFCLIP	NONE	blank	MAU	0	0	0
AC_04h_1	AC	BMDM	AC_04	08fcd432-bc21-46e9-9995-37ddd278f01f	110.37	PASS	CUAG	blank	MAU	0	0	0
AC_04h_1	AC	BMDM	AC_04	da0d4242-5e7e-4450-a438-c4ee3217760e	85.63	PASS	CUAG	blank	MAU	0	0	0
AC_04h_1	AC	BMDM	AC_04	25adb5a0-3aaf-4629-b2e9-4ef9e1915c68	77.03	PASS	CUAG	blank	MAU	0	0	0
AC_04h_1	AC	BMDM	AC_04	d3452a46-7804-4432-b057-55da9f023711	117	PASS	NONE	blank	MAU	0	0	0
AC_04h_1	AC	BMDM	AC_04	64a0116a-46d4-4d40-9c9f-1f6c8681b74b	123.42	PASS	CUAG	blank	MAU	0	0	0
AC_04h_1	AC	BMDM	AC_04	c1b67d76-dc22-4936-af74-987d8336bf70	99.67	PASS	CUAG	blank	MAU	0	0	0
AC_04h_1	AC	BMDM	AC_04	3f34fd3d-7c84-4426-b48e-a3f500418c08	92.13	PASS	CUAG	blank	MAU	0	0	0
AC_04h_1	AC	BMDM	AC_04	a7571912-cec8-446c-8e97-0b580f298d66	98.71	PASS	NONE	blank	MAU	0	0	0
AC_04h_1	AC	BMDM	AC_04	e20e4334-efb2-45d0-8602-6485a04770ee	112.68	PASS	CUAG	blank	MAU	0	0	0
AC_04h_1	AC	BMDM	AC_04	fc67bf95-61f7-40ce-82b5-22a8659b9872	115.96	PASS	CUAG	blank	MAU	0	0	0
AC_04h_1	AC	BMDM	AC_04	3f2f8613-a32c-4cf6-97bd-16dc94a0c732	137.03	PASS	CUAG	blank	MAU	0	0	0
AC_04h_1	AC	BMDM	AC_04	a6756f53-39e1-430c-9cc7-2da9cb1c3e0e	145.61	PASS	NONE	blank	MAU	0	0	0
AC_04h_1	AC	BMDM	AC_04	f4062fe0-48df-4d53-b75a-180127481878	89.96	PASS	CUAG	blank	MAU	0	0	0
AC_04h_1	AC	BMDM	AC_04	6f96c74a-0155-4beb-bb06-df7aa28f5672	85.88	PASS	NONE	blank	MAU	0	0	0
AC_04h_1	AC	BMDM	AC_04	4710a9c0-3dca-46e1-b008-34f269453d82	106.16	PASS	CUAG	blank	MAU	0	0	0
AC_04h_1	AC	BMDM	AC_04	6fa289fb-ff76-4d36-8b73-c35be766ea75	125.88	PASS	CUAG	blank	MAU	0	0	0
AC_04h_1	AC	BMDM	AC_04	ce42602f-e343-4199-9236-e52da6b66f6d	109.72	PASS	NONE	blank	MAU	0	0	0
AC_04h_1	AC	BMDM	AC_04	1509cf26-fa1e-4aca-946e-3fe8e06bd5b9	137.23	PASS	NONE	blank	MAU	0	0	0
AC_04h_1	AC	BMDM	AC_04	720c0942-f15c-4897-abc9-6653f6d4fc39	80.1	PASS	CUAG	blank	MAU	0	0	0
AC_04h_1	AC	BMDM	AC_04	a6107523-9bf2-4a50-a48a-daa89e6fde02	68.5	PASS	CUAG	blank	MAU	0	0	0
AC_04h_1	AC	BMDM	AC_04	38405676-75fc-4921-a137-6ca6ab844a94	66.36	PASS	CUAG	blank	MAU	0	0	0
AC_04h_1	AC	BMDM	AC_04	37cc88c7-e764-455f-ad1f-c1ffe0539b5c	107.52	PASS	CUAG	blank	MAU	0	0	0
AC_04h_1	AC	BMDM	AC_04	8d26452a-d2a8-4f71-99a7-5188dd42b4fc	136.36	PASS	NONE	blank	MAU	0	0	0
AC_04h_1	AC	BMDM	AC_04	fc47cd20-4277-4267-8694-8debe93d13a5	102.88	PASS	NONE	blank	MAU	0	0	0
AC_04h_1	AC	BMDM	AC_04	c90b1d0e-f119-4f57-a26b-0e954089e9d7	103	PASS	CUAG	blank	MAU	0	0	0
AC_04h_1	AC	BMDM	AC_04	755c5295-9c3d-4bbf-abd9-887bd0f4bd83	93.25	PASS	CUAG	blank	MAU	0	0	0
AC_04h_1	AC	BMDM	AC_04	3fd0938c-fdb8-4568-9644-959f06376aed	103.5	PASS	CUAG	blank	MAU	0	0	0
AC_04h_1	AC	BMDM	AC_04	bfd5f3fc-1e1e-45fa-88a7-181435520f7d	122.86	PASS	CUAG	blank	MAU	0	0	0
AC_04h_1	AC	BMDM	AC_04	addb79d1-dff3-4e62-b09c-44318546beb0	78.65	PASS	CUAG	blank	MAU	0	0	0
AC_04h_1	AC	BMDM	AC_04	336d4e94-060c-4c64-9304-4bbe3a04dccd	145.44	PASS	CUAG	blank	MAU	0	0	0
AC_04h_1	AC	BMDM	AC_04	4561f764-b1eb-426e-bacb-da24289312a5	86.45	PASS	CUAG	blank	MAU	0	0	0
AC_04h_1	AC	BMDM	AC_04	e4e9b064-6ccc-4167-8dc6-e2120e56745f	107.12	PASS	CUAG	blank	MAU	0	0	0
AC_04h_1	AC	BMDM	AC_04	0b4374ef-d1b7-4d49-a8f7-01f5e4317baa	138.03	PASS	CUAG	blank	MAU	0	0	0
AC_04h_1	AC	BMDM	AC_04	00a9d24c-8bf1-4be7-a01c-e5f86f5cab43	106.92	PASS	NONE	blank	MAU	0	0	0
AC_04h_1	AC	BMDM	AC_04	291328e9-70d3-40e3-9f46-dc93b18d8ef9	114.11	PASS	CUAG	blank	MAU	0	0	0
AC_04h_1	AC	BMDM	AC_04	489aa38f-f50d-4995-baa1-23a165b18820	101.14	PASS	NONE	blank	MAU	0	0	0
AC_04h_1	AC	BMDM	AC_04	ef9d2258-128e-4731-a43d-d384cc69bac9	92.2	PASS	CUAG	blank	MAU	0	0	0
AC_04h_1	AC	BMDM	AC_04	c24285fa-677a-45be-8bd0-c6e182103975	78.61	PASS	CUAG	blank	MAU	0	0	0
AC_04h_1	AC	BMDM	AC_04	ad528a13-b47a-43cf-8548-a75f6cadbe31	85.15	PASS	CUAG	blank	MAU	0	0	0
AC_04h_1	AC	BMDM	AC_04	413855ca-9fdb-4cc5-8bae-dbc48c302660	71.48	PASS	NONE	blank	MAU	0	0	0
AC_04h_1	AC	BMDM	AC_04	d5d72e2d-90d4-41fd-8f8a-a0d4d915f0df	54.78	PASS	NONE	blank	MAU	0	0	0
AC_04h_1	AC	BMDM	AC_04	f754bcc5-80fa-4563-b442-ac88bcb4372b	104.55	PASS	CUAG	blank	MAU	0	0	0
AC_04h_1	AC	BMDM	AC_04	82afe733-9c19-4877-aef4-036ab4d9f457	84.97	PASS	CUAG	blank	MAU	0	0	0
AC_04h_1	AC	BMDM	AC_04	d5d09857-fc69-45fb-bc45-1965230c0e4c	52.28	PASS	NONE	blank	MAU	0	0	0
AC_04h_1	AC	BMDM	AC_04	42e54684-4a2a-459b-aa77-722ea9b7e136	115.13	SUFFCLIP	CUAG	blank	MAU	0	0	0
AC_04h_1	AC	BMDM	AC_04	ef350fd1-74d0-457a-bcd7-73faa9053b4b	108.31	PASS	NONE	blank	MAU	0	0	0
AC_04h_1	AC	BMDM	AC_04	261f5e66-0555-411f-950b-a196c042dca1	56.56	SUFFCLIP	CUAG	blank	MAU	0	0	0
AC_04h_1	AC	BMDM	AC_04	121ec0fe-f246-4c3d-a630-a19df6e27abf	114.2	PASS	CUAG	blank	MAU	0	0	0
AC_04h_1	AC	BMDM	AC_04	a280aaac-72e4-40a5-a930-40b0b0e3c53c	81.33	SUFFCLIP	NONE	blank	MAU	0	0	0
AC_04h_1	AC	BMDM	AC_04	ab3a07bf-fd8a-43f0-838b-71ba9ff826e3	123.62	PASS	NONE	blank	MAU	0	0	0
AC_04h_1	AC	BMDM	AC_04	3c14ec75-fa3a-4519-9eff-815ae7549a08	91.7	PASS	CUAG	blank	MAU	0	0	0
AC_04h_1	AC	BMDM	AC_04	df96a839-f687-45eb-8267-afed60517fdc	80.31	PASS	NONE	blank	MAU	0	0	0
AC_04h_1	AC	BMDM	AC_04	e7b7ec4b-a28d-4dc3-a214-b63d4e2a5c39	110.71	PASS	NONE	blank	MAU	0	0	0
AC_04h_1	AC	BMDM	AC_04	1fa406d0-009d-43b8-a9a3-f153a0a811ca	89.33	PASS	CUAG	blank	MAU	0	0	0
AC_04h_1	AC	BMDM	AC_04	79137fc9-f53c-4505-9533-800398f8683c	107.46	PASS	CUAG	blank	MAU	0	0	0
AC_04h_1	AC	BMDM	AC_04	f9ab1ad7-d05c-4fe8-b570-c727485a766c	178.9	SUFFCLIP	CUAG	blank	MAU	0	0	0
AC_04h_1	AC	BMDM	AC_04	a4e96be2-98b8-4e6b-86ed-7a1995ffa670	94.44	SUFFCLIP	NONE	blank	MAU	0	0	0
AC_04h_1	AC	BMDM	AC_04	9c91adee-2361-4314-9854-f980fa7aa18a	97.97	SUFFCLIP	CUAG	blank	MAU	0	0	0
AC_04h_1	AC	BMDM	AC_04	d3920101-3e7f-4380-ab12-1dbe5aa6c6cb	88.64	SUFFCLIP	CUAG	blank	MAU	0	0	0
AC_04h_1	AC	BMDM	AC_04	e8f7b948-cb4d-4bbe-9436-e99955b323e1	105.87	SUFFCLIP	CUAG	blank	MAU	0	0	0
AC_04h_1	AC	BMDM	AC_04	6797759b-4f95-4c11-9063-d4f984e80372	117.39	SUFFCLIP	CUAG	blank	MAU	0	0	0
AC_04h_1	AC	BMDM	AC_04	1c095334-0cf7-48e5-b20b-2722b74e2a5f	106.6	PASS	CUAG	blank	MAU	0	0	0
AC_04h_1	AC	BMDM	AC_04	7fe9ae41-a813-48f9-8f86-e313e2859ef9	123.32	PASS	CUAG	blank	MAU	0	0	0
AC_04h_1	AC	BMDM	AC_04	43de958c-fcb7-4178-9f04-3a8e9d4ffd16	97.96	PASS	CUAG	blank	MAU	0	0	0
AC_04h_1	AC	BMDM	AC_04	33de6b1b-6b21-45f2-9c36-67000f180541	153.82	PASS	CUAG	blank	MAU	0	0	0
AC_04h_1	AC	BMDM	AC_04	2959d847-c526-4402-a5d5-c83f93db477a	102.12	SUFFCLIP	CUAG	blank	MAU	0	0	0
AC_04h_1	AC	BMDM	AC_04	084d7243-7ff8-4b1b-a738-80e189c56c6c	84.66	PASS	CUAG	blank	MAU	0	0	0
AC_04h_1	AC	BMDM	AC_04	d9258dbb-de27-473d-bc49-2aa4304cedaa	100.87	SUFFCLIP	NONE	blank	MAU	0	0	0
AC_04h_1	AC	BMDM	AC_04	4fdd7d30-f36e-4510-9443-24fb1b4cbbc2	91.64	SUFFCLIP	CUAG	blank	MAU	0	0	0
AC_04h_1	AC	BMDM	AC_04	6daf3875-ccaf-41dd-b893-16cbcae327cd	86.82	PASS	NONE	blank	MAU	0	0	0
AC_04h_1	AC	BMDM	AC_04	ad41c4b9-9772-42f4-a313-6ebb6fb5097e	114.04	SUFFCLIP	NONE	blank	MAU	0	0	0
AC_04h_1	AC	BMDM	AC_04	d3cf9718-19dd-43dc-8ec9-bcb5e3f87010	103.43	PASS	NONE	blank	MAU	0	0	0
AC_04h_1	AC	BMDM	AC_04	357d418a-39a2-4347-8756-3ea2e93e3975	92.04	SUFFCLIP	CUAG	blank	MAU	0	0	0
AC_04h_1	AC	BMDM	AC_04	bfd083fb-93bf-4974-b1ee-ef6f5bb545a4	89.36	SUFFCLIP	NONE	blank	MAU	0	0	0
AC_04h_1	AC	BMDM	AC_04	c43a775a-b194-4512-8605-5faf6d91ec1c	83.36	SUFFCLIP	NONE	blank	MAU	0	0	0
AC_04h_1	AC	BMDM	AC_04	def74417-376a-48ac-ba05-9b640619cd0c	72.17	PASS	TOOSHORT	blank	MAU	0	0	0
AC_04h_1	AC	BMDM	AC_04	b28d02cb-de6a-4243-be73-1cdc0ae15d39	101.56	PASS	CUAG	blank	MAU	0	0	0
AC_04h_1	AC	BMDM	AC_04	d6189ec5-1493-4078-8308-86fe188702fd	103.09	PASS	CUAG	blank	MAU	0	0	0
AC_04h_1	AC	BMDM	AC_04	9cfc9408-ab08-4332-b400-f4374437d665	120	PASS	CUAG	blank	MAU	0	0	0
AC_04h_1	AC	BMDM	AC_04	50165b58-d247-4f9c-b084-f5d15ff1a401	45.2	SUFFCLIP	NONE	blank	MAU	0	0	0
AC_04h_1	AC	BMDM	AC_04	e17ba2ce-dc1b-469d-ab75-51b845ca5ebb	99.29	PASS	CUAG	blank	MAU	0	0	0
AC_04h_1	AC	BMDM	AC_04	bb33e9da-5895-4e97-a0cc-f94ef08572fb	96.48	PASS	CUAG	blank	MAU	0	0	0
AC_04h_1	AC	BMDM	AC_04	2184d6fd-0e83-4b09-9e84-9161c206569b	88.69	PASS	NONE	blank	MAU	0	0	0
AC_04h_1	AC	BMDM	AC_04	0f682ff9-3c56-4a88-899e-8dc6b6666e0a	83.21	SUFFCLIP	NONE	blank	MAU	0	0	0
AC_04h_1	AC	BMDM	AC_04	32d0003b-743c-42da-b0e8-33a982e2ff68	94.8	PASS	CUAG	blank	MAU	0	0	0
AC_04h_1	AC	BMDM	AC_04	825950a9-3501-421d-a959-7e7dbeda5f51	91.25	SUFFCLIP	CUAG	blank	MAU	0	0	0
AC_04h_1	AC	BMDM	AC_04	df12cb11-c55c-40ca-8fa4-2124345bb807	124.46	SUFFCLIP	CUAG	blank	MAU	0	0	0
AC_04h_1	AC	BMDM	AC_04	c11745ae-09ef-4fb5-a925-860438000eaa	114.46	SUFFCLIP	CUAG	blank	MAU	0	0	0
AC_04h_1	AC	BMDM	AC_04	8754c14d-0662-45c1-b01d-81693dc88640	102.36	SUFFCLIP	CUAG	blank	MAU	0	0	0
AC_04h_1	AC	BMDM	AC_04	8af3c999-74ef-45cc-9ed6-cabd29ef340c	77.36	PASS	NONE	blank	MAU	0	0	0
AC_04h_1	AC	BMDM	AC_04	9f0244ff-59fa-44de-9ce6-412e38ef1b62	66.82	SUFFCLIP	NONE	blank	MAU	0	0	0
AC_04h_1	AC	BMDM	AC_04	df6797ea-783f-4afe-9526-1a024409790d	78.92	PASS	CUAG	blank	MAU	0	0	0
AC_04h_1	AC	BMDM	AC_04	81204e60-9e72-4893-b70a-25d589be12a0	162.92	SUFFCLIP	NONE	blank	MAU	0	0	0
AC_04h_1	AC	BMDM	AC_04	5444bc23-01b4-4425-b8cb-509dad43f853	104.04	SUFFCLIP	CUAG	blank	MAU	0	0	0
AC_04h_1	AC	BMDM	AC_04	6638cad1-1f3f-4afe-9347-a9cce4a11055	119.2	PASS	CUAG	blank	MAU	0	0	0
AC_04h_1	AC	BMDM	AC_04	c42e6510-5030-4caf-8fc7-61fafe18a5fa	121.28	PASS	NONE	blank	MAU	0	0	0
AC_04h_1	AC	BMDM	AC_04	7e22e5fc-6052-4821-86a3-bdcc51eec932	90.37	PASS	CUAG	blank	MAU	0	0	0
AC_04h_1	AC	BMDM	AC_04	e55aeb83-b814-46ca-9272-f668d9a126d1	112.18	PASS	CUAG	blank	MAU	0	0	0
AC_04h_1	AC	BMDM	AC_04	da2ee601-e0f8-495d-b141-c6f4f7ca0ceb	91.84	SUFFCLIP	CUAG	blank	MAU	0	0	0
AC_04h_1	AC	BMDM	AC_04	c98801c4-abf6-4cf5-9fee-a7441c9e1742	125.25	PASS	CUAG	blank	MAU	0	0	0
AC_04h_1	AC	BMDM	AC_04	b25667ae-b50f-4ebf-9765-5463bdc1fc7f	90.48	PASS	NONE	blank	MAU	0	0	0
AC_04h_1	AC	BMDM	AC_04	959c00bc-45df-49ab-bce2-fe13cf665f29	103.42	SUFFCLIP	CUAG	blank	MAU	0	0	0
AC_04h_1	AC	BMDM	AC_04	d5275003-f6fe-4eee-aead-16aa04a60559	114.48	PASS	CUAG	blank	MAU	0	0	0
AC_04h_1	AC	BMDM	AC_04	805844ea-f8d6-48a3-9f32-bb06f5662d8b	109.67	SUFFCLIP	CUAG	blank	MAU	0	0	0
AC_04h_1	AC	BMDM	AC_04	e6609507-3ae3-43f7-81eb-d5b7009f46cb	119	PASS	CUAG	blank	MAU	0	0	0
AC_04h_1	AC	BMDM	AC_04	b8f9d45b-bbb1-44a6-8158-de515040e34d	97.76	SUFFCLIP	CUAG	blank	MAU	0	0	0
AC_04h_1	AC	BMDM	AC_04	cbea62ac-6058-4238-89d0-bedeea271bfa	95.72	PASS	CUAG	blank	MAU	0	0	0
AC_04h_1	AC	BMDM	AC_04	7a22c2ec-1dbe-4728-9f51-22a3dac67245	98.85	PASS	CUAG	blank	MAU	0	0	0
AC_04h_1	AC	BMDM	AC_04	09dd948d-f59d-4358-aac7-84e23fae90aa	108.64	SUFFCLIP	CUAG	blank	MAU	0	0	0
AC_04h_1	AC	BMDM	AC_04	c474d224-74ff-43f3-a502-6436e0959912	80.26	PASS	CUAG	blank	MAU	0	0	0
AC_04h_1	AC	BMDM	AC_04	c91c0057-b0af-4444-88c5-fe2062780fe7	74.86	PASS	NONE	blank	MAU	0	0	0
AC_04h_1	AC	BMDM	AC_04	1f149d8f-5ff4-4221-8cfb-34decef4f5d0	106.16	SUFFCLIP	CUAG	blank	MAU	0	0	0
AC_04h_1	AC	BMDM	AC_04	fbcb7813-0359-48a7-be68-b58c768ed8e8	98.64	PASS	NONE	blank	MAU	0	0	0
AC_04h_1	AC	BMDM	AC_04	90bbd684-9520-4405-87eb-32149b7ed8a7	92.73	SUFFCLIP	CUAG	blank	MAU	0	0	0
AC_04h_1	AC	BMDM	AC_04	c321006a-f45a-4d26-9771-adce400f78fb	129.24	SUFFCLIP	CUAG	blank	MAU	0	0	0
AC_04h_1	AC	BMDM	AC_04	82bf982c-5898-49ce-9c43-ab8f6c411936	45.88	PASS	NONE	blank	MAU	0	0	0
AC_04h_1	AC	BMDM	AC_04	8083fb06-60c1-49a2-80f2-f7b98023015a	84.81	PASS	CUAG	blank	MAU	0	0	0
AC_04h_1	AC	BMDM	AC_04	3de973eb-9aad-4dba-b9f6-be45f91619cd	102.62	PASS	NONE	blank	MAU	0	0	0
AC_04h_1	AC	BMDM	AC_04	62f7c8b0-9ef3-4c28-a07f-64fcd4e3ec6e	92.48	PASS	CUAG	blank	MAU	0	0	0
AC_04h_1	AC	BMDM	AC_04	08bd5a89-bd30-4a99-ae70-b1a559829d1b	80.81	PASS	NONE	blank	MAU	0	0	0
AC_04h_1	AC	BMDM	AC_04	5cc803ee-b482-421a-bf93-75c22c0ae871	103.87	SUFFCLIP	NONE	blank	MAU	0	0	0
AC_04h_1	AC	BMDM	AC_04	4efb7189-bf15-4575-943e-d642e4ab5a43	121.77	SUFFCLIP	NONE	blank	MAU	0	0	0
AC_04h_1	AC	BMDM	AC_04	2309cfcf-c72c-46c8-a3fb-43b1d870e3f1	162.18	PASS	CUAG	blank	MAU	0	0	0
AC_04h_1	AC	BMDM	AC_04	97275180-2cb7-4594-96f4-9a82b49f0a84	135.3	PASS	CUAG	blank	MAU	0	0	0
AC_04h_1	AC	BMDM	AC_04	bdf95c32-f1bb-4457-8c5a-43068aeb2fa1	181.62	PASS	CUAG	blank	MAU	0	0	0
AC_04h_1	AC	BMDM	AC_04	4eb5fb18-8db6-49cd-907e-592f22c06e33	81.3	PASS	CUAG	blank	MAU	0	0	0
AC_04h_1	AC	BMDM	AC_04	67471a75-62a2-4b0d-8f8f-9b8bf71ae0a5	90.67	PASS	NONE	blank	MAU	0	0	0
AC_04h_1	AC	BMDM	AC_04	8cc379af-3f01-4850-b14c-a314b413313d	111.96	PASS	CUAG	blank	MAU	0	0	0
AC_04h_1	AC	BMDM	AC_04	2edeb172-624f-48a4-915b-0e577145eb26	118.89	PASS	CUAG	blank	MAU	0	0	0
AC_04h_1	AC	BMDM	AC_04	7671a90c-e0bc-4e8f-8aa7-8a4082fce030	114.81	PASS	CUAG	blank	MAU	0	0	0
AC_04h_1	AC	BMDM	AC_04	8044e17d-f2d2-4de0-af04-d3a674b4d17b	82.47	PASS	NONE	blank	MAU	0	0	0
AC_04h_1	AC	BMDM	AC_04	56d04258-a25a-4ed2-8777-24105e44d5a4	101.47	PASS	CUAG	blank	MAU	0	0	0
AC_04h_1	AC	BMDM	AC_04	c7508655-9ec1-4cef-ac57-fe0388610f9d	80.79	PASS	NONE	blank	MAU	0	0	0
AC_04h_1	AC	BMDM	AC_04	eaaf01b4-4484-40e5-ab7c-f02fa804fe87	101.43	SUFFCLIP	CUAG	blank	MAU	0	0	0
AC_04h_1	AC	BMDM	AC_04	8439f705-f92c-48b4-9280-ef83d781513f	111.21	PASS	CUAG	blank	MAU	0	0	0
AC_04h_1	AC	BMDM	AC_04	a6d58112-48f0-4b09-914a-51071c0ebc9a	95.88	PASS	CUAG	blank	MAU	0	0	0
AC_04h_1	AC	BMDM	AC_04	13c0bf02-beea-4f02-80ed-808be9f78cd3	106.74	SUFFCLIP	CUAG	blank	MAU	0	0	0
AC_04h_1	AC	BMDM	AC_04	7fc02d37-3598-4081-a32a-9b6e1eadb659	84.67	PASS	CUAG	blank	MAU	0	0	0
AC_04h_1	AC	BMDM	AC_04	1daf4b7e-808c-410c-8778-accd4b72b926	87.9	PASS	CUAG	blank	MAU	0	0	0
AC_04h_1	AC	BMDM	AC_04	f1fe284e-f3af-43a7-bc59-1333a1d18f57	105.82	PASS	NONE	blank	MAU	0	0	0
AC_04h_1	AC	BMDM	AC_04	54b1b013-f213-43a3-84a9-929dc0e31b64	117.82	PASS	NONE	blank	MAU	0	0	0
AC_04h_1	AC	BMDM	AC_04	2bddb751-e4e3-42f7-9cab-6129898a55d6	94.15	PASS	CUAG	blank	MAU	0	0	0
AC_04h_1	AC	BMDM	AC_04	65d09214-727a-4684-855d-439249760fd0	96.92	PASS	CUAG	blank	MAU	0	0	0
AC_04h_1	AC	BMDM	AC_04	748bacb4-0681-4ff6-b569-5a17aa35c669	99.62	PASS	CUAG	blank	MAU	0	0	0
AC_04h_1	AC	BMDM	AC_04	19f0bb45-8b74-4458-8336-a965c0fd8d19	100.23	PASS	NONE	blank	MAU	0	0	0
AC_04h_1	AC	BMDM	AC_04	3071deb1-8053-4833-b24b-42dd295aaf87	127.13	PASS	CUAG	blank	MAU	0	0	0
AC_04h_1	AC	BMDM	AC_04	faab486b-6f77-4957-af49-99bd851632a3	103.14	PASS	CUAG	blank	MAU	0	0	0
AC_04h_1	AC	BMDM	AC_04	8a275033-2c4c-4b39-9a7e-714a6fcc7965	110.54	PASS	NONE	blank	MAU	0	0	0
AC_04h_1	AC	BMDM	AC_04	766a6685-7e5b-4574-8041-ff0c8bc31312	58.69	PASS	NONE	blank	MAU	0	0	0
AC_04h_1	AC	BMDM	AC_04	0d68ea87-9a6d-4af0-9ab5-fdcc18b910b1	91.94	PASS	CUAG	blank	MAU	0	0	0
AC_04h_1	AC	BMDM	AC_04	dd3ebb4e-30e3-4e40-9a0b-79c483eb01c2	132.62	PASS	CUAG	blank	MAU	0	0	0
AC_04h_1	AC	BMDM	AC_04	2c98a050-6276-4ff1-bc21-f3938ef8abe7	99.75	PASS	TOOSHORT	blank	MAU	0	0	0
AC_04h_1	AC	BMDM	AC_04	92359863-37c9-4652-a478-638d6ae672f5	97.93	PASS	CUAG	blank	MAU	0	0	0
AC_04h_1	AC	BMDM	AC_04	72836df4-398f-4bd6-9ba8-9cc861232a5e	137.37	PASS	CUAG	blank	MAU	0	0	0
AC_04h_1	AC	BMDM	AC_04	7fa561fa-e657-4134-ab7b-307414d91602	180.64	PASS	NONE	blank	MAU	0	0	0
AC_04h_1	AC	BMDM	AC_04	efc28420-d4fa-4d20-8ec0-0451a549bc7e	84.62	PASS	CUAG	blank	MAU	0	0	0
AC_04h_1	AC	BMDM	AC_04	0ebb8523-ce6f-4c68-916b-92306402c8b5	99.55	PASS	NONE	blank	MAU	0	0	0
AC_04h_1	AC	BMDM	AC_04	be907523-2b06-45a5-8e54-3694b2b140a1	74.14	PASS	CUAG	blank	MAU	0	0	0
AC_04h_1	AC	BMDM	AC_04	8f72874e-66b0-47a9-b12e-3ea870e8cf9f	93.79	PASS	CUAG	blank	MAU	0	0	0
AC_04h_1	AC	BMDM	AC_04	09410dae-66a5-490c-90e0-a7a6594ff4e3	133.89	PASS	CUAG	blank	MAU	0	0	0
AC_04h_1	AC	BMDM	AC_04	8635319d-23ce-45db-9d99-d243bdcf4641	71.38	PASS	NONE	blank	MAU	0	0	0
AC_04h_1	AC	BMDM	AC_04	90c048e8-042c-4e5b-8861-ab8f7a29c5e8	84.96	PASS	CUAG	blank	MAU	0	0	0
AC_04h_1	AC	BMDM	AC_04	8816cb68-7ee0-45ff-9ddc-266a25a4c90b	106.81	PASS	CUAG	blank	MAU	0	0	0
AC_04h_1	AC	BMDM	AC_04	bd2e903a-5c06-49d7-9535-f3fee9b72304	101	PASS	CUAG	blank	MAU	0	0	0
AC_04h_1	AC	BMDM	AC_04	e29b9454-618d-426e-9d8d-8d41818ddbfc	86.19	PASS	CUAG	blank	MAU	0	0	0
AC_04h_1	AC	BMDM	AC_04	ca468e60-65cf-490c-bcc8-864479717edd	82.73	PASS	CUAG	blank	MAU	0	0	0
AC_04h_1	AC	BMDM	AC_04	2509e9e3-6f0e-495d-9978-24c985ba5d53	103.42	PASS	NONE	blank	MAU	0	0	0
AC_04h_1	AC	BMDM	AC_04	5e3e669e-7afd-4497-ba61-f0b7b94bed5c	154.11	PASS	CUAG	blank	MPU	0	0	0
AC_04h_1	AC	BMDM	AC_04	fa81b2eb-7171-4a37-b75d-bd733a59febd	89.31	PASS	NONE	blank	MAU	0	0	0
AC_04h_1	AC	BMDM	AC_04	66f5b2e6-d063-4ce7-8b75-d03b2d758ab8	109.29	PASS	NONE	blank	MAU	0	0	0
AC_04h_1	AC	BMDM	AC_04	146a8b9f-8266-48dd-9240-99faf2b04188	46.39	PASS	NONE	blank	MAU	0	0	0
AC_04h_1	AC	BMDM	AC_04	b242489b-b1d3-4a18-b6ea-730ba5c1bedd	93.5	PASS	CUAG	blank	MAU	0	0	0
AC_04h_1	AC	BMDM	AC_04	ee41f64a-6699-4412-8d42-f90b970d811f	104.54	PASS	CUAG	blank	MAU	0	0	0
AC_04h_1	AC	BMDM	AC_04	a2bb1ad4-7e54-41bd-be6c-2e2410f6816b	122.89	PASS	CUAG	blank	MAU	0	0	0
AC_04h_1	AC	BMDM	AC_04	5145eba3-55c8-466c-ad1d-9a6aaa74d626	71.21	SUFFCLIP	NONE	blank	MAU	0	0	0
AC_04h_1	AC	BMDM	AC_04	3bf35c76-e945-4a5c-823e-2a3e310eca6e	93.92	SUFFCLIP	NONE	blank	MAU	0	0	0
AC_04h_1	AC	BMDM	AC_04	04b380d6-fc1b-423e-af8d-c82324af3983	98.64	PASS	CUAG	blank	MAU	0	0	0
AC_04h_1	AC	BMDM	AC_04	e19b5740-538b-4024-bc36-7d99f9c3bdaf	101.46	SUFFCLIP	CUAG	blank	MAU	0	0	0
AC_04h_1	AC	BMDM	AC_04	6c76c26c-611f-4cb8-ab53-5d3338b66157	123.35	SUFFCLIP	CUAG	blank	MAU	0	0	0
AC_04h_1	AC	BMDM	AC_04	f243ec7a-88d8-4683-b4ac-6eb13daeb4f4	65.42	SUFFCLIP	CUAG	blank	MAU	0	0	0
AC_04h_1	AC	BMDM	AC_04	e6259464-f3a4-4029-9f93-d84a16ada732	115.12	PASS	CUAG	blank	MAU	0	0	0
AC_04h_1	AC	BMDM	AC_04	dcf6bd56-7eea-4e20-8128-a0c8a5ef7692	114.4	SUFFCLIP	CUAG	blank	MAU	0	0	0
AC_04h_1	AC	BMDM	AC_04	f0d78e0f-4451-4c4d-9b03-dfb242ff5678	93.96	PASS	NONE	blank	MAU	0	0	0
AC_04h_1	AC	BMDM	AC_04	15b8742e-6abc-4fbb-99cc-211753c3e4ad	83.87	PASS	CUAG	blank	MAU	0	0	0
AC_04h_1	AC	BMDM	AC_04	eac37d47-76ac-45cc-bb12-b7344b9b818d	107.96	PASS	CUAG	blank	MAU	0	0	0
AC_04h_1	AC	BMDM	AC_04	b3d33e15-7241-47fe-83d0-9cee93ae1dc9	98.3	PASS	NONE	blank	MAU	0	0	0
AC_04h_1	AC	BMDM	AC_04	dac5707c-83cb-4d23-83ca-69af3df299e2	80.48	PASS	NONE	blank	MAU	0	0	0
AC_04h_1	AC	BMDM	AC_04	8d5b4a4d-c808-4efb-bcff-790484ab609d	93.23	PASS	NONE	blank	MAU	0	0	0
AC_04h_1	AC	BMDM	AC_04	a784f1f1-c5f2-4730-b5ef-199fa4249e55	109	SUFFCLIP	CUAG	blank	MAU	0	0	0
AC_04h_1	AC	BMDM	AC_04	1a3be7e1-c3cb-451c-8c9b-2967109bc4bc	253.48	SUFFCLIP	NONE	blank	MAU	0	0	0
AC_04h_1	AC	BMDM	AC_04	19cc8c6d-5b9a-4e28-9540-52e37def957b	43.39	SUFFCLIP	NONE	blank	MAU	0	0	0
AC_04h_1	AC	BMDM	AC_04	c8b01080-9516-4e7e-98b7-cc3098474e4e	111.75	SUFFCLIP	CUAG	blank	MAU	0	0	0
AC_04h_1	AC	BMDM	AC_04	900a1dca-817d-4f0f-aaf8-a853e27ae096	109.85	SUFFCLIP	CUAG	blank	MAU	0	0	0
AC_04h_1	AC	BMDM	AC_04	94d68a88-8922-48e9-a988-4b01fe2241db	111.37	SUFFCLIP	CUAG	blank	MAU	0	0	0
AC_04h_1	AC	BMDM	AC_04	1b078c40-d306-44fc-a8b2-d5290286ebce	87.44	PASS	CUAG	blank	MAU	0	0	0
AC_04h_1	AC	BMDM	AC_04	389e42d8-557e-4de8-a01b-047058c95793	92.8	PASS	NONE	blank	MAU	0	0	0
AC_04h_1	AC	BMDM	AC_04	aff8fdad-a717-4343-ba04-e88540629786	119.29	PASS	CUAG	blank	MAU	0	0	0
AC_04h_1	AC	BMDM	AC_04	794647ca-37e8-49c4-a8da-608223dec1a0	93.8	SUFFCLIP	CUAG	blank	MAU	0	0	0
AC_04h_1	AC	BMDM	AC_04	63b4b555-b3cf-4610-8420-e588193f9d50	107.43	SUFFCLIP	NONE	blank	MAU	0	0	0
AC_04h_1	AC	BMDM	AC_04	288e7229-cd54-41b2-a3f7-af1b08fec61b	89.54	PASS	CUAG	blank	MAU	0	0	0
AC_04h_1	AC	BMDM	AC_04	a248da8c-f87e-44fc-b9ec-71ffc8832f9e	99.32	PASS	CUAG	blank	MAU	0	0	0
AC_04h_1	AC	BMDM	AC_04	ac9ab734-5f6a-4970-b000-95566082385b	112.88	PASS	CUAG	blank	MAU	0	0	0
AC_04h_1	AC	BMDM	AC_04	669841ef-486c-4ca5-81c1-2344a6701998	195.96	SUFFCLIP	NONE	blank	MAU	0	0	0
AC_04h_1	AC	BMDM	AC_04	8cdf0a09-7dac-4833-bf6b-25e8ce461b1d	113.52	PASS	CUAG	blank	MAU	0	0	0
AC_04h_1	AC	BMDM	AC_04	39572b31-e1ad-431a-8689-503d2e1b524c	103.58	SUFFCLIP	CUAG	blank	MAU	0	0	0
AC_04h_1	AC	BMDM	AC_04	3eef9e20-4b87-4fca-a079-8bcd1279f3a1	114.92	SUFFCLIP	NONE	blank	MAU	0	0	0
AC_04h_1	AC	BMDM	AC_04	f6e0e55d-cf59-4f04-b55f-e9d373ea1773	93.38	PASS	CUAG	blank	MAU	0	0	0
AC_04h_1	AC	BMDM	AC_04	fbb53c22-c78b-4f4a-a861-8c28e43142de	90.81	SUFFCLIP	CUAG	blank	MAU	0	0	0
AC_04h_1	AC	BMDM	AC_04	e4b7ee7e-9460-4591-86ca-56a66a1d11cd	87.5	SUFFCLIP	CUAG	blank	MAU	0	0	0
AC_04h_1	AC	BMDM	AC_04	1f2607e0-1942-4c67-9930-6b884ce05b64	152.26	PASS	CUAG	blank	MAU	0	0	0
AC_04h_1	AC	BMDM	AC_04	f78d8a01-6ebc-4bf7-8017-12d42d16f73f	51.41	PASS	NONE	blank	MAU	0	0	0
AC_04h_1	AC	BMDM	AC_04	ff23b423-4a52-48a7-9928-ce1371577827	101.84	SUFFCLIP	CUAG	blank	MAU	0	0	0
AC_04h_1	AC	BMDM	AC_04	084568df-8ec0-46ad-8af1-63ff2b22492c	86.04	PASS	NONE	blank	MAU	0	0	0
AC_04h_1	AC	BMDM	AC_04	fc958748-3c57-4be4-bbf9-b30edc0a5444	91.29	SUFFCLIP	NONE	blank	MAU	0	0	0
AC_04h_1	AC	BMDM	AC_04	fa78b2d5-57ef-4d5a-8b06-f39d7aabf5bf	91.69	PASS	CUAG	blank	MAU	0	0	0
AC_04h_1	AC	BMDM	AC_04	cb6c4f61-ac0d-4b7b-9c89-7d04d28d17c6	109.64	SUFFCLIP	NONE	blank	MAU	0	0	0
AC_04h_1	AC	BMDM	AC_04	6f5e3faf-e898-4d56-8656-f2fa107f9b0c	110.44	SUFFCLIP	CUAG	blank	MAU	0	0	0
AC_04h_1	AC	BMDM	AC_04	60bd8aaf-0100-4dce-a42c-b62bc812a935	100.2	SUFFCLIP	CUAG	blank	MAU	0	0	0
AC_04h_1	AC	BMDM	AC_04	f539c179-e13a-4a18-aaeb-8492e2c0844e	95.96	PASS	CUAG	blank	MAU	0	0	0
AC_04h_1	AC	BMDM	AC_04	10ef2657-3f67-47b7-9999-33438c734ff5	105	SUFFCLIP	CUAG	blank	MAU	0	0	0
AC_04h_1	AC	BMDM	AC_04	a4d955d3-3d4e-477f-904b-84f86501e0e2	106.92	SUFFCLIP	NONE	blank	MAU	0	0	0
AC_04h_1	AC	BMDM	AC_04	6225d7a4-a285-45c2-95ca-3c07b24410f0	109.29	PASS	CUAG	blank	MAU	0	0	0
AC_04h_1	AC	BMDM	AC_04	2dedf37a-de52-4c20-9e6c-4a05f2ac6d58	101.07	SUFFCLIP	CUAG	blank	MAU	0	0	0
AC_04h_1	AC	BMDM	AC_04	0f9106f8-d655-4d37-b8bd-dc17b66ce28f	146.39	SUFFCLIP	CUAG	blank	MAU	0	0	0
AC_04h_1	AC	BMDM	AC_04	b8a5ea80-dea0-4470-83f9-7c92d9507e5a	102.27	SUFFCLIP	CUAG	blank	MAU	0	0	0
AC_04h_1	AC	BMDM	AC_04	bdeb21ee-fbca-413c-8baa-04ec66b17e24	78.4	SUFFCLIP	CUAG	blank	MAU	0	0	0
AC_04h_1	AC	BMDM	AC_04	5b2d6cc5-5290-4c62-89ef-412c3da61569	122.39	SUFFCLIP	CUAG	blank	MAU	0	0	0
AC_04h_1	AC	BMDM	AC_04	32e7418c-9dfd-419d-a02c-e23fcdd8cda9	85.14	SUFFCLIP	CUAG	blank	MAU	0	0	0
AC_04h_1	AC	BMDM	AC_04	15696568-e9a3-4440-a582-dff3f4575e6a	75.11	SUFFCLIP	NONE	blank	MAU	0	0	0
AC_04h_1	AC	BMDM	AC_04	ebec80e3-70c5-4705-b27b-b39ed2f7ca50	100.97	SUFFCLIP	CUAG	blank	MAU	0	0	0
AC_04h_1	AC	BMDM	AC_04	fc25bb4b-7670-4024-970a-8d3f8cbe0147	95.52	PASS	CUAG	blank	MAU	0	0	0
AC_04h_1	AC	BMDM	AC_04	2ccaaa7d-77a2-4f51-8495-b74f0c40232c	98.7	PASS	CUAG	blank	MAU	0	0	0
AC_04h_1	AC	BMDM	AC_04	d2b7e79a-42eb-4df0-8c8f-3294908693c0	113.62	SUFFCLIP	CUAG	blank	MAU	0	0	0
AC_04h_1	AC	BMDM	AC_04	b7ccaf44-84d3-4681-a246-c4285431ada8	120.96	SUFFCLIP	CUAG	blank	MAU	0	0	0
AC_04h_1	AC	BMDM	AC_04	787d6a73-1667-4014-bcf5-2fb539eedaaa	115.46	SUFFCLIP	CUAG	blank	MAU	0	0	0
AC_04h_1	AC	BMDM	AC_04	fc9f69f1-66ba-4b14-b9bc-d05ec76bf412	108.85	SUFFCLIP	CUAG	blank	MAU	0	0	0
AC_04h_1	AC	BMDM	AC_04	b6617fbd-a43f-4b56-802a-0b280ace8612	95.11	SUFFCLIP	NONE	blank	MAU	0	0	0
AC_04h_1	AC	BMDM	AC_04	3c7cbdda-aaae-4397-a2c9-0f0401233028	85.84	SUFFCLIP	NONE	blank	MAU	0	0	0
AC_04h_1	AC	BMDM	AC_04	a4f5fdce-8fa1-428d-9e24-a030d99d1365	144.76	PASS	NONE	blank	MAU	0	0	0
AC_04h_1	AC	BMDM	AC_04	1cc5583a-b54a-4490-a2ba-feb3aff5c7aa	96.52	PASS	CUAG	blank	MAU	0	0	0
AC_04h_1	AC	BMDM	AC_04	c306da2b-98f0-4371-9c8d-c5663dc41eed	93.97	PASS	CUAG	blank	MAU	0	0	0
AC_04h_1	AC	BMDM	AC_04	f62d9981-40f0-406b-b1dc-1509a4176965	81.91	PASS	NONE	blank	MAU	0	0	0
AC_04h_1	AC	BMDM	AC_04	4772f6a0-b188-4fc1-b14a-c78304570f46	72.22	SUFFCLIP	CUAG	blank	MAU	0	0	0
AC_04h_1	AC	BMDM	AC_04	e9a40c12-6575-41b8-a4c5-95f6cfe0e76c	94.28	SUFFCLIP	NONE	blank	MAU	0	0	0
AC_04h_1	AC	BMDM	AC_04	07a5c171-a454-426c-a005-db936796aaf9	56.56	PASS	TOOSHORT	blank	MAU	0	0	0
AC_04h_1	AC	BMDM	AC_04	5dff7b3e-ee37-4db8-a77c-200937d736e9	93.32	PASS	NONE	blank	MAU	0	0	0
AC_04h_1	AC	BMDM	AC_04	b2be71e2-efea-480a-8984-5cbc755dfced	95.26	PASS	CUAG	blank	MAU	0	0	0
AC_04h_1	AC	BMDM	AC_04	8e1e80c9-4865-4572-b1e8-f63974db578f	90.04	SUFFCLIP	CUAG	blank	MAU	0	0	0
AC_04h_1	AC	BMDM	AC_04	2cbc46dc-9643-4546-8227-615f8934d013	96.15	PASS	CUAG	blank	MAU	0	0	0
AC_04h_1	AC	BMDM	AC_04	d2fa6be5-04ea-4c6d-a8f4-cda64622c8a0	105.8	SUFFCLIP	NONE	blank	MAU	0	0	0
AC_04h_1	AC	BMDM	AC_04	688948d3-1be9-4e58-b509-d5292d57588b	72.43	SUFFCLIP	CUAG	blank	MAU	0	0	0
AC_04h_1	AC	BMDM	AC_04	ae8281b6-775f-447b-980c-294849d8701a	194.26	PASS	CUAG	blank	MPU	0	0	0
AC_04h_1	AC	BMDM	AC_04	fb4e5797-37d7-45cd-918f-d795d4618822	114.19	PASS	CUAG	blank	MAU	0	0	0
AC_04h_1	AC	BMDM	AC_04	cf4667df-1bfd-4479-b63d-8d7cf42f111c	86.23	PASS	NONE	blank	MAU	0	0	0
AC_04h_1	AC	BMDM	AC_04	1fe8c559-0a92-48cf-a261-973a1b81de0a	128.75	SUFFCLIP	CUAG	blank	MAU	0	0	0
AC_04h_1	AC	BMDM	AC_04	3c2cf5fd-54b3-4d22-872e-36c992947a6b	129.31	SUFFCLIP	NONE	blank	MAU	0	0	0
AC_04h_1	AC	BMDM	AC_04	8c83404b-83ab-44d0-8698-b5e6668a8d22	90.32	PASS	NONE	blank	MAU	0	0	0
AC_04h_1	AC	BMDM	AC_04	f1a6f0aa-6bc2-445c-93ac-de497f5b4413	150.24	PASS	NONE	blank	MAU	0	0	0
AC_04h_1	AC	BMDM	AC_04	d0b9b2bd-4a5f-4bab-9dd7-d97c6f338b70	71.96	PASS	CUAG	blank	MAU	0	0	0
AC_04h_1	AC	BMDM	AC_04	488f3337-6941-4b20-a24d-84dde090a8f7	136.16	PASS	CUAG	blank	MAU	0	0	0
AC_04h_1	AC	BMDM	AC_04	381fa835-06f7-48d1-b08d-5ff21a6f3188	67.52	PASS	NONE	blank	MAU	0	0	0
AC_04h_1	AC	BMDM	AC_04	e5f9584a-ad03-45ec-bb83-b7f1c2d3ee01	128.36	PASS	NONE	blank	MAU	0	0	0
AC_04h_1	AC	BMDM	AC_04	5b4331a7-03e6-4b54-ac2c-56b4d0e0ddf4	76.42	PASS	NONE	blank	MAU	0	0	0
AC_04h_1	AC	BMDM	AC_04	1887b7e1-ede7-4fdc-9ece-4e4a6be91104	119.5	PASS	CUAG	blank	MAU	0	0	0
AC_04h_1	AC	BMDM	AC_04	4e1f7242-8d69-49a1-9f37-655df3d0e49c	94.81	PASS	NONE	blank	MAU	0	0	0
AC_04h_1	AC	BMDM	AC_04	d0959a9b-3795-4996-95b5-f9857ba9daa7	52.33	PASS	NONE	blank	MAU	0	0	0
AC_04h_1	AC	BMDM	AC_04	5e5f97dc-c28d-4ebd-98f2-d246cb0c79f4	105.09	PASS	NONE	blank	MAU	0	0	0
AC_04h_1	AC	BMDM	AC_04	dd25454c-494d-41bb-a9b5-8fe132c30329	98.21	PASS	CUAG	blank	MAU	0	0	0
AC_04h_1	AC	BMDM	AC_04	a90bb769-e52e-4ed5-a5d5-d55ce4ec2d4a	66.79	PASS	CUAG	blank	MAU	0	0	0
AC_04h_1	AC	BMDM	AC_04	5e753cb9-975c-4ee9-bf64-6eec3c19007e	88	PASS	CUAG	blank	MAU	0	0	0
AC_04h_1	AC	BMDM	AC_04	5565cc3e-261c-4f69-b1fa-fb760b38f0df	81.94	PASS	CUAG	blank	MAU	0	0	0
AC_04h_1	AC	BMDM	AC_04	7a4ad3b1-da29-48f3-a4bd-7273fe6cee8b	94.88	PASS	NONE	blank	MAU	0	0	0
AC_04h_1	AC	BMDM	AC_04	3e32dd91-a12c-44e9-b8ec-8bab51e42954	88.68	PASS	NONE	blank	MAU	0	0	0
AC_04h_1	AC	BMDM	AC_04	9ad82bdd-9156-417f-913b-4a17d5d0a57d	73.54	PASS	NONE	blank	MAU	0	0	0
AC_04h_1	AC	BMDM	AC_04	f300a49b-ebb8-49ca-b6c5-0ff29e01c770	80.97	PASS	CUAG	blank	MAU	0	0	0
AC_04h_1	AC	BMDM	AC_04	1e23b8a2-8956-4b8d-a46f-16eb64439c7e	90.87	PASS	CUAG	blank	MAU	0	0	0
AC_04h_1	AC	BMDM	AC_04	f0d0ba1a-8528-4b2f-a405-680a23657caf	118.19	PASS	CUAG	blank	MAU	0	0	0
AC_04h_1	AC	BMDM	AC_04	45f1646d-8811-4a2c-bcb9-c1685ee42440	52.4	PASS	NONE	blank	MAU	0	0	0
AC_04h_1	AC	BMDM	AC_04	35dce2c9-6a43-435e-babf-46ef73c5724a	122.66	PASS	CUAG	blank	MAU	0	0	0
AC_04h_1	AC	BMDM	AC_04	78f8ccc4-62cb-417d-a300-479d6b9af11e	121.41	PASS	CUAG	blank	MAU	0	0	0
AC_04h_1	AC	BMDM	AC_04	689efa04-e8c1-43f1-80c1-e3b0261e70da	100.42	PASS	NONE	blank	MAU	0	0	0
AC_04h_1	AC	BMDM	AC_04	f1d4be01-c773-4f67-b051-2919a2d31e3b	103	PASS	CUAG	blank	MAU	0	0	0
AC_04h_1	AC	BMDM	AC_04	09f774f1-3871-40a0-9ac2-36e3684f7b99	77.72	PASS	CUAG	blank	MAU	0	0	0
AC_04h_1	AC	BMDM	AC_04	dd20e073-764c-477d-a9b5-fcaa1265b8d8	106.04	PASS	CUAG	blank	MAU	0	0	0
AC_04h_1	AC	BMDM	AC_04	fbb58e74-8125-4122-9aae-7c96e9ea9a70	97.23	PASS	CUAG	blank	MAU	0	0	0
AC_04h_1	AC	BMDM	AC_04	baee909c-9d27-4a4d-a67e-002450c1cd6a	69.04	PASS	NONE	blank	MAU	0	0	0
AC_04h_1	AC	BMDM	AC_04	d9f7f317-8fa3-406e-b432-dd002d3c6429	114.63	PASS	CUAG	blank	MAU	0	0	0
AC_04h_1	AC	BMDM	AC_04	0869f1bb-71a0-43ef-addf-63428e12ee87	109.85	PASS	CUAG	blank	MAU	0	0	0
AC_04h_1	AC	BMDM	AC_04	5a7b6389-d1ca-4ce7-8dc5-a9f51ed2c48b	98.22	PASS	CUAG	blank	MAU	0	0	0
AC_04h_1	AC	BMDM	AC_04	7a7f833c-5ebc-4e66-8ee7-20202995a2e2	149.52	PASS	NONE	blank	MAU	0	0	0
AC_04h_1	AC	BMDM	AC_04	87b51875-00bf-4c6e-a0ae-408699de1e08	135.61	PASS	NONE	blank	MAU	0	0	0
AC_04h_1	AC	BMDM	AC_04	8e8d276e-fdde-49fb-a474-66d6af5ff04a	120.6	PASS	CUAG	blank	MAU	0	0	0
AC_04h_1	AC	BMDM	AC_04	d752697b-4c3e-4b66-bbcf-ec695f7d4fc3	97.5	PASS	CUAG	blank	MAU	0	0	0
AC_04h_1	AC	BMDM	AC_04	ab584a71-eb83-44ea-92d4-631b39ef3339	92.37	PASS	CUAG	blank	MAU	0	0	0
AC_04h_1	AC	BMDM	AC_04	64525097-78c9-468b-9cca-d8ef05b8151f	58.72	PASS	NONE	blank	MAU	0	0	0
AC_04h_1	AC	BMDM	AC_04	0d2d42c9-2bd3-40ba-b0a3-e61a9694e691	92.04	PASS	NONE	blank	MAU	0	0	0
AC_04h_1	AC	BMDM	AC_04	452f7f99-ef71-4563-8887-c1f78d55d59b	80.28	PASS	NONE	blank	MAU	0	0	0
AC_04h_1	AC	BMDM	AC_04	835f9a52-48d6-490d-aa15-716cb12fc8c4	91.28	PASS	CUAG	blank	MAU	0	0	0
AC_04h_1	AC	BMDM	AC_04	08abf7d9-91bf-4153-b1c5-a1acd2b8fc7f	69.2	PASS	NONE	blank	MAU	0	0	0
AC_04h_1	AC	BMDM	AC_04	e5fb8ae5-fd46-4603-b02d-62d1a25c3638	113.69	PASS	NONE	blank	MAU	0	0	0
AC_04h_1	AC	BMDM	AC_04	dab7a468-7863-4f50-9546-b3971943dc06	185.46	PASS	CUAG	blank	MPU	0	0	0
AC_04h_1	AC	BMDM	AC_04	1d1f32f3-f97b-4f45-9655-dccc2773ab5d	93.59	PASS	CUAG	blank	MAU	0	0	0
AC_04h_1	AC	BMDM	AC_04	a217faec-76c3-43a3-9e3a-de8744143b54	106.12	PASS	CUAG	blank	MAU	0	0	0
AC_04h_1	AC	BMDM	AC_04	ca1407f8-7001-4b09-b23f-ecde3d1c5ef7	104.85	PASS	CUAG	blank	MAU	0	0	0
AC_04h_1	AC	BMDM	AC_04	b89bd0df-3e8a-4ff7-b2e2-c7875ba4d8d7	100.63	PASS	NONE	blank	MAU	0	0	0
AC_04h_1	AC	BMDM	AC_04	53868ea5-a302-41f4-bc09-482788b16a2f	97	PASS	CUAG	blank	MAU	0	0	0
AC_04h_1	AC	BMDM	AC_04	8f08f8da-6b8b-4dd7-b08b-c0044ec435b6	103.1	SUFFCLIP	CUAG	blank	MAU	0	0	0
AC_04h_1	AC	BMDM	AC_04	6fc39159-db7d-4cce-8c7c-93d24a5c5c12	100.77	PASS	NONE	blank	MAU	0	0	0
AC_04h_1	AC	BMDM	AC_04	e167bb0e-476c-4711-9593-f665f914a34c	102	PASS	CUAG	blank	MAU	0	0	0
AC_04h_1	AC	BMDM	AC_04	769aba81-031d-4ad0-83e5-bb78ef461a53	81.59	PASS	CUAG	blank	MAU	0	0	0
AC_04h_1	AC	BMDM	AC_04	7ca43695-82fd-4d5b-a7ce-a62e43b36b88	10.54	SUFFCLIP	CUAG	blank	MAU	0	0	0
AC_04h_1	AC	BMDM	AC_04	29fbc641-0cf6-4c78-b8c9-44ef30a21785	237.73	SUFFCLIP	CUAG	blank	MAU	0	0	0
AC_04h_1	AC	BMDM	AC_04	310e6c8c-b7d4-4961-a97e-6273e2bab3a9	205.43	PASS	TOOSHORT	blank	MAU	0	0	0
AC_04h_1	AC	BMDM	AC_04	7e35574b-27fa-478c-a0b2-12413d49eb86	100	PASS	CUAG	blank	MAU	0	0	0
AC_04h_1	AC	BMDM	AC_04	eb7e7ef1-b09d-4335-890f-7f85ab290dea	83.35	PASS	NONE	blank	MAU	0	0	0
AC_04h_1	AC	BMDM	AC_04	c5faac06-3db8-4ae9-bbf0-5fc348c06b9c	102.04	SUFFCLIP	NONE	blank	MAU	0	0	0
AC_04h_1	AC	BMDM	AC_04	1dff5b12-d428-47b3-a2a7-6501f0eeb69c	146.34	PASS	CUAG	blank	MAU	0	0	0
AC_04h_1	AC	BMDM	AC_04	f95ec1fa-5798-4565-b2af-de9edba7ea04	102.63	PASS	CUAG	blank	MAU	0	0	0
AC_04h_1	AC	BMDM	AC_04	55fbe279-3782-44fa-aaea-07fe8071fe49	90.9	SUFFCLIP	CUAG	blank	MAU	0	0	0
AC_04h_1	AC	BMDM	AC_04	a04c31ff-8748-4b7b-a820-bda485ad5c95	89.96	PASS	CUAG	blank	MAU	0	0	0
AC_04h_1	AC	BMDM	AC_04	8ce74cf9-93b6-41de-90e4-8634f9541f6e	86.69	SUFFCLIP	CUAG	blank	MAU	0	0	0
AC_04h_1	AC	BMDM	AC_04	957207df-8b81-4217-bb28-aadb0ca799f0	78.25	SUFFCLIP	NONE	blank	MAU	0	0	0
AC_04h_1	AC	BMDM	AC_04	e18a8bff-0b84-4e8f-8ab3-8d15030e2f81	31.48	PASS	NONE	blank	MAU	0	0	0
AC_04h_1	AC	BMDM	AC_04	d2039026-aa71-43c5-84de-0eabda800aa9	125.63	SUFFCLIP	CUAG	blank	MAU	0	0	0
AC_04h_1	AC	BMDM	AC_04	f903ea7d-ac98-4a45-8d16-29c2361b266c	98.44	SUFFCLIP	NONE	blank	MAU	0	0	0
AC_04h_1	AC	BMDM	AC_04	96aa1916-9480-4b78-a8e8-d56b18f9cf6e	50.33	SUFFCLIP	NONE	blank	MAU	0	0	0
AC_04h_1	AC	BMDM	AC_04	29c3ed8f-d840-4519-9a8f-c67188806027	109.68	PASS	CUAG	blank	MAU	0	0	0
AC_04h_1	AC	BMDM	AC_04	02c9fa93-d47a-4a57-8acb-62d0f2b6f63f	143.4	SUFFCLIP	CUAG	blank	MAU	0	0	0
AC_04h_1	AC	BMDM	AC_04	c70ec4ad-6bba-4d34-92b7-e311b1bc1a68	46.71	PASS	NONE	blank	MAU	0	0	0
AC_04h_1	AC	BMDM	AC_04	d9932206-a468-42a9-8b02-b0713a851889	114.85	SUFFCLIP	CUAG	blank	MAU	0	0	0
AC_04h_1	AC	BMDM	AC_04	a8b3ca68-2dd2-415a-8ea3-f758c5543047	80.92	PASS	NONE	blank	MAU	0	0	0
AC_04h_1	AC	BMDM	AC_04	ef0ac33f-b0fc-4da8-8468-5dbfdac86340	84.79	PASS	CUAG	blank	MAU	0	0	0
AC_04h_1	AC	BMDM	AC_04	4c415c4b-2778-4645-8677-0344a7799f9f	135.58	SUFFCLIP	CUAG	blank	MAU	0	0	0
AC_04h_1	AC	BMDM	AC_04	911b4217-d9cb-43a5-ab15-cb7da9a10bce	32.69	SUFFCLIP	NONE	blank	MAU	0	0	0
AC_04h_1	AC	BMDM	AC_04	7077a99e-c61c-433f-8ffe-1c64741457e4	65.1	SUFFCLIP	CUAG	blank	MAU	0	0	0
AC_04h_1	AC	BMDM	AC_04	0215f372-af18-44a0-8e3a-7fe36b7e488a	108.5	SUFFCLIP	CUAG	blank	MAU	0	0	0
AC_04h_1	AC	BMDM	AC_04	e138457b-cde2-43ee-afc6-7199a7a58f12	105.25	PASS	CUAG	blank	MAU	0	0	0
AC_04h_1	AC	BMDM	AC_04	12f968f0-02a1-4499-87a4-5317ee6e3c86	102.21	PASS	CUAG	blank	MAU	0	0	0
AC_04h_1	AC	BMDM	AC_04	487c3213-3a62-43f2-b925-1899773a000b	104.96	SUFFCLIP	CUAG	blank	MAU	0	0	0
AC_04h_1	AC	BMDM	AC_04	7a6755a2-3f67-4f02-a059-c90386866d43	107.75	SUFFCLIP	CUAG	blank	MAU	0	0	0
AC_04h_1	AC	BMDM	AC_04	bda6cd09-9fe1-4353-ba14-061430da26b2	115.39	SUFFCLIP	CUAG	blank	MAU	0	0	0
AC_04h_1	AC	BMDM	AC_04	0a5ed0c2-a4f7-4352-a0e2-6d79a304452e	65.1	SUFFCLIP	NONE	blank	MAU	0	0	0
AC_04h_1	AC	BMDM	AC_04	9c450d1b-e9d7-4b07-9d98-69bba468767d	129.04	SUFFCLIP	CUAG	blank	MAU	0	0	0
AC_04h_1	AC	BMDM	AC_04	f1c10508-b390-40c3-84ec-c5b1c8fa1c89	93.96	PASS	CUAG	blank	MAU	0	0	0
AC_04h_1	AC	BMDM	AC_04	50ba7367-44ad-4551-a9a4-86fa94bc3232	99.15	SUFFCLIP	CUAG	blank	MAU	0	0	0
AC_04h_1	AC	BMDM	AC_04	b43a12d0-8e5f-45be-a363-1845879dd366	129.82	PASS	NONE	blank	MAU	0	0	0
AC_04h_1	AC	BMDM	AC_04	1563e2d9-a487-4a25-9a65-e467bd8ea278	145.96	PASS	NONE	blank	MAU	0	0	0
AC_04h_1	AC	BMDM	AC_04	f446e73f-c0ce-48c1-b642-834e377a9723	90.62	PASS	CUAG	blank	MAU	0	0	0
AC_04h_1	AC	BMDM	AC_04	146d3ebc-19e6-4af1-8daf-f237337d29b1	97.67	SUFFCLIP	CUAG	blank	MAU	0	0	0
AC_04h_1	AC	BMDM	AC_04	b6b7ab18-8207-48cc-8dea-1c6c63c12492	152.19	PASS	CUAG	blank	MAU	0	0	0
AC_04h_1	AC	BMDM	AC_04	e36c4d6e-dfcc-4a6c-befd-2c5fa7ae6a5d	95.37	SUFFCLIP	CUAG	blank	MAU	0	0	0
AC_04h_1	AC	BMDM	AC_04	030887a7-b05d-46ba-9cdd-a64772785486	126.12	PASS	NONE	blank	MAU	0	0	0
AC_04h_1	AC	BMDM	AC_04	fe649b9d-ac8b-445a-9659-e4b5e83dffdf	88.46	SUFFCLIP	CUAG	blank	MAU	0	0	0
AC_04h_1	AC	BMDM	AC_04	7c7618d4-58f9-408d-88c5-7ab4fe192180	109.66	PASS	CUAG	blank	MAU	0	0	0
AC_04h_1	AC	BMDM	AC_04	de3b9bd7-a552-47ea-a31e-32c84ae63671	99.09	SUFFCLIP	NONE	blank	MAU	0	0	0
AC_04h_1	AC	BMDM	AC_04	6d57db8d-d920-487b-954f-ca3d70cbfbcb	110.18	SUFFCLIP	CUAG	blank	MAU	0	0	0
AC_04h_1	AC	BMDM	AC_04	dfe3c616-bd60-4400-b254-5a9c97a7b8a9	130.67	SUFFCLIP	CUAG	blank	MAU	0	0	0
AC_04h_1	AC	BMDM	AC_04	4479c043-38c9-4d15-83d5-635195593c98	76.66	PASS	NONE	blank	MAU	0	0	0
AC_04h_1	AC	BMDM	AC_04	915593d8-139b-4ffe-8e07-13cfc3dac5d1	81.15	PASS	CUAG	blank	MAU	0	0	0
AC_04h_1	AC	BMDM	AC_04	e7ce14d8-4f63-42c4-8a1b-2029a88fc251	92.35	SUFFCLIP	NONE	blank	MAU	0	0	0
AC_04h_1	AC	BMDM	AC_04	bcc5047c-9e86-4cc4-a1f8-48a2a8ab2bb6	95.7	SUFFCLIP	CUAG	blank	MAU	0	0	0
AC_04h_1	AC	BMDM	AC_04	398fe344-84d9-416e-9988-da0af7100983	134.26	SUFFCLIP	NONE	blank	MAU	0	0	0
AC_04h_1	AC	BMDM	AC_04	98bbd244-6a67-4bbb-aa90-4646d3f93afa	93.33	PASS	NONE	blank	MAU	0	0	0
AC_04h_1	AC	BMDM	AC_04	9ec8c7f1-bbf7-4a4c-aaa6-704d1d9f4238	144.96	PASS	CUAG	blank	MAU	0	0	0
AC_04h_1	AC	BMDM	AC_04	31c3eef8-88bf-4e7a-8be7-5f36b5ec712b	89.85	SUFFCLIP	NONE	blank	MAU	0	0	0
AC_04h_1	AC	BMDM	AC_04	63b6d53f-8c42-4895-9b6b-507ae93e9652	73.1	PASS	CUAG	blank	MAU	0	0	0
AC_04h_1	AC	BMDM	AC_04	965ed3de-7e72-4aae-9d5f-2e5f07c2dcab	91.16	PASS	CUAG	blank	MAU	0	0	0
AC_04h_1	AC	BMDM	AC_04	c683cdc5-f605-4fd3-86c9-782a9232c64a	102.61	SUFFCLIP	NONE	blank	MAU	0	0	0
AC_04h_1	AC	BMDM	AC_04	a5dae3af-f481-43e3-ab6a-48e1b1817eaa	109.78	PASS	NONE	blank	MAU	0	0	0
AC_04h_1	AC	BMDM	AC_04	226bf55d-9129-4f59-ab9a-43bced236cd5	113.26	PASS	CUAG	blank	MAU	0	0	0
AC_04h_1	AC	BMDM	AC_04	f5bf2c38-f02c-418e-8018-1aac46043998	94.64	PASS	CUAG	blank	MAU	0	0	0
AC_04h_1	AC	BMDM	AC_04	443e19c9-af97-44a5-a0fc-3f2ae1e888c7	113.23	PASS	CUAG	blank	MAU	0	0	0
AC_04h_1	AC	BMDM	AC_04	0680e01c-6c6c-486c-b848-eb508cc72a67	137.03	SUFFCLIP	CUAG	blank	MAU	0	0	0
AC_04h_1	AC	BMDM	AC_04	ef09a51e-ac61-4e0b-9364-3150f19c8334	62.5	SUFFCLIP	NONE	blank	MAU	0	0	0
AC_04h_1	AC	BMDM	AC_04	9130b5d9-651a-42e0-883e-524c926d5780	116.39	PASS	CUAG	blank	MAU	0	0	0
AC_04h_1	AC	BMDM	AC_04	7d903b9e-107d-4baf-b11d-bc2a4c7bb09e	109.41	PASS	CUAG	blank	MAU	0	0	0
AC_04h_1	AC	BMDM	AC_04	9bd43fc1-a888-47fe-ad71-23304de2a6a2	100.57	PASS	CUAG	blank	MAU	0	0	0
AC_04h_1	AC	BMDM	AC_04	983926ba-d82f-4499-9ae5-6f6d0f2f5b9c	118.65	PASS	CUAG	blank	MAU	0	0	0
AC_04h_1	AC	BMDM	AC_04	c2288823-c167-46c3-baac-6c97ff8aac14	121.98	SUFFCLIP	CUAG	blank	MAU	0	0	0
AC_04h_1	AC	BMDM	AC_04	d8c70f69-6fae-44e2-b026-9e1052c44fca	101.82	PASS	CUAG	blank	MAU	0	0	0
AC_04h_1	AC	BMDM	AC_04	b4810dd9-0e0d-4dd2-92ff-078e3b029daf	112.76	SUFFCLIP	CUAG	blank	MAU	0	0	0
AC_04h_1	AC	BMDM	AC_04	33da385e-30c9-46a6-b9f8-eec8e39843ed	106.63	PASS	CUAG	blank	MAU	0	0	0
AC_04h_1	AC	BMDM	AC_04	1cfe6be4-ec78-4d8b-aa9f-8591089ba821	98.84	PASS	CUAG	blank	MAU	0	0	0
AC_04h_1	AC	BMDM	AC_04	51338135-1f61-49e1-a7f4-a4f722a2a204	126.97	SUFFCLIP	NONE	blank	MPU	0	0	0
AC_04h_1	AC	BMDM	AC_04	71953ed4-acba-48fa-afc5-5478e1b97610	98.56	PASS	CUAG	blank	MAU	0	0	0
AC_04h_1	AC	BMDM	AC_04	bffa3159-c987-4598-bc14-460f9e848dab	120	PASS	CUAG	blank	MAU	0	0	0
AC_04h_1	AC	BMDM	AC_04	ae96f784-8cb5-4844-ae46-5397ebc2b61a	101.65	PASS	CUAG	blank	MAU	0	0	0
AC_04h_1	AC	BMDM	AC_04	d901d5ee-7afb-47d8-8ce8-1ba488693011	81.55	PASS	NONE	blank	MAU	0	0	0
AC_04h_1	AC	BMDM	AC_04	c035ef15-c811-4e41-a09a-4119e53fc292	116.54	SUFFCLIP	CUAG	blank	MAU	0	0	0
AC_04h_1	AC	BMDM	AC_04	7cf14267-d75c-4dff-a570-c4723de7c91d	78.6	PASS	CUAG	blank	MAU	0	0	0
AC_04h_1	AC	BMDM	AC_04	e2189ba2-4c16-4b97-9ad5-6cb2067bfea7	119.72	PASS	CUAG	blank	MAU	0	0	0
AC_04h_1	AC	BMDM	AC_04	28308016-8280-4d33-94c9-1070b276d694	113.53	PASS	CUAG	blank	MAU	0	0	0
AC_04h_1	AC	BMDM	AC_04	039ae5fe-5b06-4c55-b579-ebdd36e48250	147.92	PASS	CUAG	blank	MAU	0	0	0
AC_04h_1	AC	BMDM	AC_04	cf512270-8185-464b-8ff6-3ecd962c9d06	72.9	PASS	NONE	blank	MAU	0	0	0
AC_04h_1	AC	BMDM	AC_04	3ddbacf0-ff1d-4072-be25-7c1e797aeff7	121.83	PASS	CUAG	blank	MAU	0	0	0
AC_04h_1	AC	BMDM	AC_04	9f4fe5f2-7acb-419d-8b4f-4543c9ab5d2d	97.08	PASS	NONE	blank	MAU	0	0	0
AC_04h_1	AC	BMDM	AC_04	014ecfb0-325e-4102-b33f-59828de9d7d7	92.37	PASS	CUAG	blank	MAU	0	0	0
AC_04h_1	AC	BMDM	AC_04	10d90f22-cf16-45c7-a9d2-848b0ead252c	96.23	PASS	NONE	blank	MAU	0	0	0
AC_04h_1	AC	BMDM	AC_04	2c049bb2-e99b-4525-86b2-a5c5dfd1be93	97.48	PASS	CUAG	blank	MAU	0	0	0
AC_04h_1	AC	BMDM	AC_04	2309d56e-fbe1-43ae-96c2-718ed584ddc5	33.27	PASS	NONE	blank	MAU	0	0	0
AC_04h_1	AC	BMDM	AC_04	903df6c1-334d-4b6f-a4c9-306e4f3d5618	102.79	PASS	CUAG	blank	MAU	0	0	0
AC_04h_1	AC	BMDM	AC_04	1fb630fa-37e9-42d4-a16c-b731d15c9d7a	85.47	PASS	CUAG	blank	MAU	0	0	0
AC_04h_1	AC	BMDM	AC_04	9aae8fe6-6d17-4146-adec-30a62a26556a	94.54	PASS	NONE	blank	MAU	0	0	0
AC_04h_1	AC	BMDM	AC_04	28981183-95b6-4aed-b010-467d9510d3f9	100.77	PASS	CUAG	blank	MAU	0	0	0
AC_04h_1	AC	BMDM	AC_04	fca7e1da-2067-4dc7-85e2-c2280e65421c	96.48	PASS	CUAG	blank	MAU	0	0	0
AC_04h_1	AC	BMDM	AC_04	15ba1477-bf7b-4c6f-8d51-7d9d2552166b	102.37	PASS	CUAG	blank	MAU	0	0	0
AC_04h_1	AC	BMDM	AC_04	3511cd83-cb4b-4a02-9a49-f58b4b528887	92.24	PASS	CUAG	blank	MAU	0	0	0
AC_04h_1	AC	BMDM	AC_04	d7875e07-21bb-45b3-bd8c-20ee000bb310	117.19	PASS	CUAG	blank	MAU	0	0	0
AC_04h_1	AC	BMDM	AC_04	6546701f-660f-4fb6-a4a5-9b55ce547f84	115.21	PASS	NONE	blank	MAU	0	0	0
AC_04h_1	AC	BMDM	AC_04	f9b87bf8-d0d8-4ee3-830b-7123010d7f32	97.41	PASS	CUAG	blank	MAU	0	0	0
AC_04h_1	AC	BMDM	AC_04	4cc4b68b-1891-4f26-b6b0-f89267025528	80.78	PASS	CUAG	blank	MAU	0	0	0
AC_04h_1	AC	BMDM	AC_04	0a59b8ce-b7ed-4ed6-895c-de3dca22eb08	91.7	PASS	CUAG	blank	MAU	0	0	0
AC_04h_1	AC	BMDM	AC_04	659b89a2-0c57-49d7-a876-8f301bf83feb	103.77	PASS	CUAG	blank	MAU	0	0	0
AC_04h_1	AC	BMDM	AC_04	ba6d9e08-a1ee-4f40-b481-fd5d1e983afd	110.52	PASS	CUAG	blank	MAU	0	0	0
AC_04h_1	AC	BMDM	AC_04	7b103dd2-5167-4071-a814-ac7ece3c5a03	89.16	PASS	CUAG	blank	MAU	0	0	0
AC_04h_1	AC	BMDM	AC_04	664013c9-e99a-4624-ac0c-112cae51b999	107.29	PASS	NONE	blank	MAU	0	0	0
AC_04h_1	AC	BMDM	AC_04	2eba1771-0be8-42a2-9903-d44b808692d7	106.7	PASS	CUAG	blank	MAU	0	0	0
AC_04h_1	AC	BMDM	AC_04	fdadbf95-3146-43b8-8b5f-c3688d5e5785	125.93	PASS	CUAG	blank	MAU	0	0	0
AC_04h_1	AC	BMDM	AC_04	294ba8e4-a13c-416a-ba4d-6c5b51047c47	89.96	PASS	CUAG	blank	MAU	0	0	0
AC_04h_1	AC	BMDM	AC_04	425dbde7-b130-4db0-98fd-6a8ef75450b4	96.67	PASS	CUAG	blank	MAU	0	0	0
AC_04h_1	AC	BMDM	AC_04	65986c0c-05f1-4a22-8ddc-c49c69867d4a	111.42	PASS	CUAG	blank	MAU	0	0	0
AC_04h_1	AC	BMDM	AC_04	6aa7cdaf-8632-4693-915f-118ed8650612	100.59	PASS	CUAG	blank	MAU	0	0	0
AC_04h_1	AC	BMDM	AC_04	ed308eab-96a6-4531-85a8-8354c10d2fcf	83.83	PASS	NONE	blank	MAU	0	0	0
AC_04h_1	AC	BMDM	AC_04	7129710b-bb8b-4c13-8bc5-d7ed76d8bf2d	62.63	PASS	CUAG	blank	MAU	0	0	0
AC_04h_1	AC	BMDM	AC_04	ddddb5ca-a66f-43d3-811d-f45759e50b23	92.79	PASS	CUAG	blank	MAU	0	0	0
AC_04h_1	AC	BMDM	AC_04	8b910e9d-4371-4504-9343-d6abbd991785	80.61	PASS	CUAG	blank	MAU	0	0	0
AC_04h_1	AC	BMDM	AC_04	3cb12d85-8364-4b63-8501-0837312289a2	111.08	PASS	CUAG	blank	MAU	0	0	0
AC_04h_1	AC	BMDM	AC_04	582eb497-11a1-4af6-8963-18665c1ca580	274.3	PASS	NONE	blank	MAU	0	0	0
AC_04h_1	AC	BMDM	AC_04	cad1f34e-5bd4-45f3-94a5-1caf57af8eef	127.11	SUFFCLIP	NONE	blank	MAU	0	0	0
AC_04h_1	AC	BMDM	AC_04	4e984924-06fd-4378-ba9d-1d6374de7aeb	86.41	PASS	CUAG	blank	MAU	0	0	0
AC_04h_1	AC	BMDM	AC_04	1344d774-ffb6-4a22-8370-734cd296fd2c	85.62	SUFFCLIP	CUAG	blank	MAU	0	0	0
AC_04h_1	AC	BMDM	AC_04	5dcfafef-364f-4aa0-9b30-b54bbb09feed	79.93	PASS	NONE	blank	MAU	0	0	0
AC_04h_1	AC	BMDM	AC_04	71595332-dad2-4427-831f-557fdec2452e	101.43	SUFFCLIP	CUAG	blank	MAU	0	0	0
AC_04h_1	AC	BMDM	AC_04	e6e38920-f7fb-484c-9177-6acfc9889565	111.28	PASS	CUAG	blank	MAU	0	0	0
AC_04h_1	AC	BMDM	AC_04	bed7b839-7d40-47e2-a79a-5eee94d194af	66.77	PASS	NONE	blank	MAU	0	0	0
AC_04h_1	AC	BMDM	AC_04	b1002f93-a73b-4ac8-ba2a-0cbbcbc759ae	97.11	PASS	CUAG	blank	MAU	0	0	0
AC_04h_1	AC	BMDM	AC_04	f12d26e9-2bb5-4597-bb4a-56d5ecd40077	109.64	SUFFCLIP	CUAG	blank	MAU	0	0	0
AC_04h_1	AC	BMDM	AC_04	b12065a3-beb0-406a-8800-81aad215011b	88.93	SUFFCLIP	CUAG	blank	MAU	0	0	0
AC_04h_1	AC	BMDM	AC_04	583e2236-d78f-465f-855e-a0b6201b72f9	96.52	PASS	NONE	blank	MAU	0	0	0
AC_04h_1	AC	BMDM	AC_04	f55f1c95-6ec7-42f3-81b3-ecc67dd3b83f	106.63	PASS	NONE	blank	MAU	0	0	0
AC_04h_1	AC	BMDM	AC_04	478b8f69-adbb-46bc-b940-7ee7f76bf475	113.48	PASS	CUAG	blank	MAU	0	0	0
AC_04h_1	AC	BMDM	AC_04	609be997-f2b7-481f-b3c6-79c092bf6de8	92	PASS	NONE	blank	MAU	0	0	0
AC_04h_1	AC	BMDM	AC_04	b442d577-6a45-4dfc-8fc0-0415b2225328	126.12	PASS	CUAG	blank	MAU	0	0	0
AC_04h_1	AC	BMDM	AC_04	fffa8a7c-2b9f-4d47-afc0-01870cecc498	123.73	PASS	NONE	blank	MAU	0	0	0
AC_04h_1	AC	BMDM	AC_04	4ee2502f-98e9-4eb7-adc8-c537af8a9e16	90.37	PASS	CUAG	blank	MAU	0	0	0
AC_04h_1	AC	BMDM	AC_04	91fd7996-9a94-4da6-98c1-ebc36b260b30	123.71	SUFFCLIP	CUAG	blank	MAU	0	0	0
AC_04h_1	AC	BMDM	AC_04	fc4c2f40-8676-44d3-ad4b-15ca66f361dc	80.95	SUFFCLIP	CUAG	blank	MAU	0	0	0
AC_04h_1	AC	BMDM	AC_04	2af63a58-c426-4917-85e8-478279992b38	105.56	SUFFCLIP	CUAG	blank	MAU	0	0	0
AC_04h_1	AC	BMDM	AC_04	07bbd882-3a8a-4e0a-9c15-8ec1490e08f0	122.09	PASS	CUAG	blank	MAU	0	0	0
AC_04h_1	AC	BMDM	AC_04	c0e39f69-0456-48f0-8f57-9fd8d367d109	83.89	SUFFCLIP	NONE	blank	MAU	0	0	0
AC_04h_1	AC	BMDM	AC_04	b00ea6e2-cd8e-4fe1-93bf-5d42036824de	105.84	PASS	NONE	blank	MAU	0	0	0
AC_04h_1	AC	BMDM	AC_04	8e8ad9fb-27ee-48ea-be47-a3e94d66aa43	103.56	PASS	NONE	blank	MAU	0	0	0
AC_04h_1	AC	BMDM	AC_04	a5122cc3-2594-4ef7-ba05-17bf25a6e89f	123.85	SUFFCLIP	CUAG	blank	MAU	0	0	0
AC_04h_1	AC	BMDM	AC_04	80ba661c-1684-4d45-b35d-6bd576830314	81.81	SUFFCLIP	CUAG	blank	MAU	0	0	0
AC_04h_1	AC	BMDM	AC_04	a39129ac-0927-4f70-911f-0169c6fe5310	97.86	PASS	CUAG	blank	MAU	0	0	0
AC_04h_1	AC	BMDM	AC_04	25380061-c57c-4ea0-a061-236741bdd3f2	90.35	SUFFCLIP	CUAG	blank	MAU	0	0	0
AC_04h_1	AC	BMDM	AC_04	0c7d893c-7cd8-4159-b0ce-fcb9e0227aef	127.04	SUFFCLIP	NONE	blank	MAU	0	0	0
AC_04h_1	AC	BMDM	AC_04	b5a0df50-3ee2-47ad-876b-f25fbf1640f1	104.29	PASS	CUAG	blank	MAU	0	0	0
AC_04h_1	AC	BMDM	AC_04	496712a3-2ede-455e-9527-2271c2088876	117.5	SUFFCLIP	CUAG	blank	MAU	0	0	0
AC_04h_1	AC	BMDM	AC_04	ca8028d7-c319-4b47-8543-a88d51804d2f	104.2	SUFFCLIP	CUAG	blank	MAU	0	0	0
AC_04h_1	AC	BMDM	AC_04	1526622a-9ce0-4126-b6f0-0fe53ad56b94	126.48	SUFFCLIP	NONE	blank	MAU	0	0	0
AC_04h_1	AC	BMDM	AC_04	f2db06c1-0a87-49a1-93ae-b55233e549f7	82.84	SUFFCLIP	CUAG	blank	MAU	0	0	0
AC_04h_1	AC	BMDM	AC_04	78bf11c9-bf07-42b9-83d0-fd189afa3969	124.96	PASS	CUAG	blank	MAU	0	0	0
AC_04h_1	AC	BMDM	AC_04	01ded885-a0c0-4748-882c-7c75ef39f90b	114.74	SUFFCLIP	CUAG	blank	MAU	0	0	0
AC_04h_1	AC	BMDM	AC_04	f79dc7a0-9625-45c1-8f5f-f29e5a359cd3	97.37	SUFFCLIP	CUAG	blank	MAU	0	0	0
AC_04h_1	AC	BMDM	AC_04	7126e8a5-070c-4883-97fe-2259619a2467	107.6	PASS	NONE	blank	MAU	0	0	0
AC_04h_1	AC	BMDM	AC_04	e9a0b7dd-d16b-4bab-a720-5f7d7fd7e4f4	91.81	PASS	CUAG	blank	MAU	0	0	0
AC_04h_1	AC	BMDM	AC_04	2b91dcb7-86dc-4140-bd0f-be11cd8e55aa	123.33	PASS	CUAG	blank	MAU	0	0	0
AC_04h_1	AC	BMDM	AC_04	0d67070e-b3b7-43b6-8cff-42a56b1e5e93	95.86	SUFFCLIP	CUAG	blank	MAU	0	0	0
AC_04h_1	AC	BMDM	AC_04	176abdc2-cc0e-46a4-a8af-83e8a469d0ad	152.32	PASS	CUAG	blank	MAU	0	0	0
AC_04h_1	AC	BMDM	AC_04	9b10cb97-9f39-406b-9d4a-43d0810c8f30	86.6	SUFFCLIP	CUAG	blank	MAU	0	0	0
AC_04h_1	AC	BMDM	AC_04	5ca8911f-935e-44e5-8232-c8bd43682f8c	108.76	SUFFCLIP	CUAG	blank	MAU	0	0	0
AC_04h_1	AC	BMDM	AC_04	82e3050d-ea23-47cc-812b-e62cb901c0f6	116	SUFFCLIP	CUAG	blank	MAU	0	0	0
AC_04h_1	AC	BMDM	AC_04	b6a85323-cd28-46de-aafa-27976985eec7	91.66	PASS	CUAG	blank	MAU	0	0	0
AC_04h_1	AC	BMDM	AC_04	9054bd00-68e2-4a4d-b46d-b5b7a2920628	91.67	SUFFCLIP	CUAG	blank	MAU	0	0	0
AC_04h_1	AC	BMDM	AC_04	10482fb7-183c-435e-9c03-1370cfa28fe1	96.34	PASS	NONE	blank	MAU	0	0	0
AC_04h_1	AC	BMDM	AC_04	2f761a66-780e-4306-ab18-8b841948a2bc	69.11	PASS	NONE	blank	MAU	0	0	0
AC_04h_1	AC	BMDM	AC_04	bd0acbaa-0197-436f-90d3-4f4e07d4f14d	75.63	SUFFCLIP	CUAG	blank	MAU	0	0	0
AC_04h_1	AC	BMDM	AC_04	aa6db68f-aa9b-4180-a4a6-e7cd51602f51	98.25	PASS	CUAG	blank	MAU	0	0	0
AC_04h_1	AC	BMDM	AC_04	a70dbfdc-5000-49cc-a572-c00ab27a9b56	129.92	SUFFCLIP	CUAG	blank	MAU	0	0	0
AC_04h_1	AC	BMDM	AC_04	e7279eaf-de52-4876-8cc1-4752f6bafd83	103.37	SUFFCLIP	CUAG	blank	MAU	0	0	0
AC_04h_1	AC	BMDM	AC_04	d3cb7928-29a0-479b-a36d-80b561d14296	107.61	SUFFCLIP	CUAG	blank	MAU	0	0	0
AC_04h_1	AC	BMDM	AC_04	ea320064-5278-4ab0-9ca4-a62afac61099	87.31	SUFFCLIP	NONE	blank	MAU	0	0	0
AC_04h_1	AC	BMDM	AC_04	440f804c-099e-4385-829d-20e72c893161	97.7	PASS	NONE	blank	MAU	0	0	0
AC_04h_1	AC	BMDM	AC_04	c0a114ef-b943-41d4-b1eb-a3946f436028	97.29	PASS	NONE	blank	MAU	0	0	0
AC_04h_1	AC	BMDM	AC_04	d901b9fa-b0a9-454d-8881-3d84449b9c30	62.23	PASS	NONE	blank	MAU	0	0	0
AC_04h_1	AC	BMDM	AC_04	5b468e4a-8f7c-4b69-850c-37124f2b7d08	99.75	SUFFCLIP	CUAG	blank	MAU	0	0	0
AC_04h_1	AC	BMDM	AC_04	d888765e-80d7-44a3-b9ab-f95872967d05	108.54	SUFFCLIP	CUAG	blank	MAU	0	0	0
AC_04h_1	AC	BMDM	AC_04	0028942d-2f51-4649-911d-2241ebdb190c	103.51	SUFFCLIP	CUAG	blank	MAU	0	0	0
AC_04h_1	AC	BMDM	AC_04	5c7dc1a0-9edd-48e4-82d5-40f597655b44	107.02	SUFFCLIP	NONE	blank	MAU	0	0	0
AC_04h_1	AC	BMDM	AC_04	20956180-35e9-4eb0-b860-286f3a7cdb53	98.54	PASS	CUAG	blank	MAU	0	0	0
AC_04h_1	AC	BMDM	AC_04	880f11bd-61d5-4e4a-a44a-57a6a21834fa	112.37	PASS	CUAG	blank	MAU	0	0	0
AC_04h_1	AC	BMDM	AC_04	b4eae5bb-c202-4326-b26c-c116e747ed88	105.41	PASS	CUAG	blank	MAU	0	0	0
AC_04h_1	AC	BMDM	AC_04	f5ce32b9-ad48-4e65-b8d1-b4fae2abeaad	104.3	PASS	CUAG	blank	MAU	0	0	0
AC_04h_1	AC	BMDM	AC_04	468d97ea-a6ad-46e6-a210-bf46cc923603	90.38	PASS	CUAG	blank	MAU	0	0	0
AC_04h_1	AC	BMDM	AC_04	a2263a2f-e9dc-40cd-9d66-d6fb8612b2fa	105	PASS	CUAG	blank	MAU	0	0	0
AC_04h_1	AC	BMDM	AC_04	baa2f497-984f-4f22-9410-19185962148d	105.91	PASS	CUAG	blank	MAU	0	0	0
AC_04h_1	AC	BMDM	AC_04	0da3bd3e-0518-4a2b-9143-3c34abe34813	125.44	PASS	CUAG	blank	MAU	0	0	0
AC_04h_1	AC	BMDM	AC_04	302c00a9-97b3-4a83-9dae-75da5a7f1b12	89.88	PASS	CUAG	blank	MAU	0	0	0
AC_04h_1	AC	BMDM	AC_04	ba7ad43c-e39f-48b9-a089-9e837f0c2a47	91.03	PASS	CUAG	blank	MAU	0	0	0
AC_04h_1	AC	BMDM	AC_04	76b5890c-54ad-4ed4-918f-4942186edd7a	92.04	PASS	CUAG	blank	MAU	0	0	0
AC_04h_1	AC	BMDM	AC_04	e34ee548-5cd5-4c4e-acd7-2e741baf29d1	101.78	PASS	CUAG	blank	MAU	0	0	0
AC_04h_1	AC	BMDM	AC_04	7cec1741-50c2-41f4-b8a0-70c619687a9a	165.93	PASS	CUAG	blank	MAU	0	0	0
AC_04h_1	AC	BMDM	AC_04	7efef124-bb28-4e33-92f8-9a23c334fa6d	82.97	PASS	CUAG	blank	MAU	0	0	0
AC_04h_1	AC	BMDM	AC_04	455c903c-09c4-4408-8ce8-25d0a8e8c279	95.45	PASS	CUAG	blank	MAU	0	0	0
AC_04h_1	AC	BMDM	AC_04	2d04abde-96a9-449d-b3f0-d31979e66ddb	102.48	PASS	CUAG	blank	MAU	0	0	0
AC_04h_1	AC	BMDM	AC_04	4f884901-3c2a-49fc-a394-de4b1913816e	105	PASS	NONE	blank	MAU	0	0	0
AC_04h_1	AC	BMDM	AC_04	c88f025b-3236-4fe0-a1fd-79693f5269df	104.32	PASS	NONE	blank	MAU	0	0	0
AC_04h_1	AC	BMDM	AC_04	59222cdc-762f-41f6-a191-040167071b8d	94.18	PASS	CUAG	blank	MAU	0	0	0
AC_04h_1	AC	BMDM	AC_04	f6d10536-e5be-4054-b2dc-0afc32154e1e	98	PASS	CUAG	blank	MAU	0	0	0
AC_04h_1	AC	BMDM	AC_04	c0710276-e9cf-44df-a888-ef25a3a1bb8b	107.62	PASS	CUAG	blank	MAU	0	0	0
AC_04h_1	AC	BMDM	AC_04	d1d39cfb-20b3-47dd-b84b-fc7480de677a	118.48	PASS	CUAG	blank	MAU	0	0	0
AC_04h_1	AC	BMDM	AC_04	02a8419f-57b0-4f25-b931-d3138df0ed9a	116.31	PASS	CUAG	blank	MAU	0	0	0
AC_04h_1	AC	BMDM	AC_04	fccef94a-904b-45e1-9176-4a578fd531d3	111.43	PASS	CUAG	blank	MPU	0	0	0
AC_04h_1	AC	BMDM	AC_04	3200d53b-cde7-4d48-95af-2487ac328396	94.67	PASS	CUAG	blank	MAU	0	0	0
AC_04h_1	AC	BMDM	AC_04	b1aef1aa-c511-4d72-aa64-677be7eaab70	118.73	PASS	CUAG	blank	MAU	0	0	0
AC_04h_1	AC	BMDM	AC_04	73bbdca0-9d11-4162-909c-d1f6a0bf1e23	80.58	PASS	CUAG	blank	MAU	0	0	0
AC_04h_1	AC	BMDM	AC_04	416ecd40-e3a2-44a4-9152-3258975f3b82	103.44	PASS	NONE	blank	MAU	0	0	0
AC_04h_1	AC	BMDM	AC_04	c8a28ce3-a81f-432c-9bf9-cefa67d10677	96.29	PASS	CUAG	blank	MAU	0	0	0
AC_04h_1	AC	BMDM	AC_04	60658d69-c608-41f3-a3be-ef24a9927e87	73.22	PASS	CUAG	blank	MAU	0	0	0
AC_04h_1	AC	BMDM	AC_04	0a46df0c-cddf-46d8-b884-53ba87055e63	121.86	PASS	NONE	blank	MAU	0	0	0
AC_04h_1	AC	BMDM	AC_04	4a2a299d-f5b4-44b4-8118-726752c7256b	95.67	PASS	CUAG	blank	MAU	0	0	0
AC_04h_1	AC	BMDM	AC_04	c1b1905c-4c68-4bd7-8551-82147c9f5c8c	81.29	PASS	CUAG	blank	MAU	0	0	0
AC_04h_1	AC	BMDM	AC_04	791fc624-b816-4484-9470-14f3dc3602e8	62.84	PASS	NONE	blank	MAU	0	0	0
AC_04h_1	AC	BMDM	AC_04	33303fdb-1443-4d46-ad95-54153b74fccc	71.92	PASS	NONE	blank	MAU	0	0	0
AC_04h_1	AC	BMDM	AC_04	7a96ad24-b726-48f5-b846-7be0c33d7257	108.35	PASS	CUAG	blank	MAU	0	0	0
AC_04h_1	AC	BMDM	AC_04	18edd225-ebcd-4d23-ab59-ed7cb5d21a49	103.03	PASS	CUAG	blank	MAU	0	0	0
AC_04h_1	AC	BMDM	AC_04	bc83f0bf-2772-48fb-951e-f78ded8884c4	131.73	PASS	CUAG	blank	MAU	0	0	0
AC_04h_1	AC	BMDM	AC_04	78c7a2d8-41dd-45a2-b232-1e5923602998	104.77	PASS	CUAG	blank	MAU	0	0	0
AC_04h_1	AC	BMDM	AC_04	ce9ec4b4-ca31-4807-be43-b31f382c42d8	148.77	PASS	CUAG	blank	MAU	0	0	0
AC_04h_1	AC	BMDM	AC_04	d71cd257-95d2-46ce-bad3-0cbb80c44fff	102.24	PASS	CUAG	blank	MAU	0	0	0
AC_04h_1	AC	BMDM	AC_04	32d5df77-d501-4bfa-8fec-500a969d3fcd	112.14	PASS	CUAG	blank	MAU	0	0	0
AC_04h_1	AC	BMDM	AC_04	d2024d5b-d786-4086-8990-88f6fc61eaac	134.66	PASS	CUAG	blank	MAU	0	0	0
AC_04h_1	AC	BMDM	AC_04	02fac999-aa0b-4b81-82db-e45ca92e8899	143.41	PASS	CUAG	blank	MPU	0	0	0
AC_04h_1	AC	BMDM	AC_04	c2a96606-d465-4318-b08f-6a5d92f3b7bb	76.59	PASS	CUAG	blank	MAU	0	0	0
AC_04h_1	AC	BMDM	AC_04	6075ea04-df1a-4557-8948-9971857e1302	129.17	PASS	CUAG	blank	MAU	0	0	0
AC_04h_1	AC	BMDM	AC_04	247bd3f8-fe7e-442e-8c94-27c604409052	133.82	PASS	CUAG	blank	MAU	0	0	0
AC_04h_1	AC	BMDM	AC_04	c78223b1-5049-461e-b9b5-f4d18f117273	92.56	PASS	CUAG	blank	MAU	0	0	0
AC_04h_1	AC	BMDM	AC_04	d2bf5c41-5c9a-4264-84cf-67d0bc8990b7	100.57	PASS	NONE	blank	MAU	0	0	0
AC_04h_1	AC	BMDM	AC_04	f15b39bd-aa61-4f7c-8866-0fbcf0a39cbe	98.73	PASS	CUAG	blank	MAU	0	0	0
AC_04h_1	AC	BMDM	AC_04	d3601ef1-fb8b-4350-9dc8-86a1366bb82a	116.32	PASS	CUAG	blank	MAU	0	0	0
AC_04h_1	AC	BMDM	AC_04	a0aaf86d-e1c2-4e60-af7c-cae145e9fe7b	100.71	SUFFCLIP	CUAG	blank	MAU	0	0	0
AC_04h_1	AC	BMDM	AC_04	70eb2db2-d4c2-476f-becf-4821e37a221b	78.56	SUFFCLIP	NONE	blank	MAU	0	0	0
AC_04h_1	AC	BMDM	AC_04	33fbbed6-8c2d-4f71-8361-f7241935fca3	74.93	PASS	CUAG	blank	MAU	0	0	0
AC_04h_1	AC	BMDM	AC_04	47edd405-c032-4ca7-85de-de45c7cfcf1a	78.73	PASS	NONE	blank	MAU	0	0	0
AC_04h_1	AC	BMDM	AC_04	d09fdcd4-7257-4e49-a53a-69daba58ef1c	101.69	PASS	CUAG	blank	MAU	0	0	0
AC_04h_1	AC	BMDM	AC_04	d7ce9e96-d02e-46c1-aa1c-dc3f02d13ff5	117	SUFFCLIP	NONE	blank	MAU	0	0	0
AC_04h_1	AC	BMDM	AC_04	32f6d48a-1211-426f-a48e-fc8a8cb08bb7	64.29	PASS	NONE	blank	MAU	0	0	0
AC_04h_1	AC	BMDM	AC_04	5edbc534-15dc-4e5a-aaa5-0585bc3a677b	92.06	PASS	CUAG	blank	MAU	0	0	0
AC_04h_1	AC	BMDM	AC_04	a54fb512-2157-4b51-8bf6-1b86b655f263	171.34	SUFFCLIP	NONE	blank	MAU	0	0	0
AC_04h_1	AC	BMDM	AC_04	ae3aa2fd-9a85-43bc-8135-673fc07e79a0	104.3	SUFFCLIP	CUAG	blank	MAU	0	0	0
AC_04h_1	AC	BMDM	AC_04	cf5aa62f-103f-4d04-9748-aa0761781fb5	103.48	PASS	NONE	blank	MAU	0	0	0
AC_04h_1	AC	BMDM	AC_04	7aaebfce-ac2d-4235-a44f-f88c8ee3d358	120.95	SUFFCLIP	CUAG	blank	MAU	0	0	0
AC_04h_1	AC	BMDM	AC_04	df02d54b-b9f9-4519-9ccd-b362848c4dbf	142.49	PASS	CUAG	blank	MAU	0	0	0
AC_04h_1	AC	BMDM	AC_04	5d27f7ce-6e20-46ff-be0c-71b35c237096	106.62	SUFFCLIP	CUAG	blank	MAU	0	0	0
AC_04h_1	AC	BMDM	AC_04	aa8b5b89-9ace-4a83-8dda-eeac6b25676f	115.7	SUFFCLIP	NONE	blank	MAU	0	0	0
AC_04h_1	AC	BMDM	AC_04	378d17a9-92b0-4394-aec3-a97ace9106c1	102.44	PASS	CUAG	blank	MAU	0	0	0
AC_04h_1	AC	BMDM	AC_04	aa28af6a-1831-4aa1-8b95-8e9dff932dd1	115.17	SUFFCLIP	CUAG	blank	MAU	0	0	0
AC_04h_1	AC	BMDM	AC_04	52ea7f72-ad8e-4be9-be3d-695b1c9765c0	100.62	PASS	CUAG	blank	MAU	0	0	0
AC_04h_1	AC	BMDM	AC_04	c8582b40-2a8c-49d6-8feb-2f38f5011c4f	94.1	PASS	CUAG	blank	MAU	0	0	0
AC_04h_1	AC	BMDM	AC_04	83e1f21f-2d39-47bc-8f2d-43df34c538a6	95.93	PASS	CUAG	blank	MAU	0	0	0
AC_04h_1	AC	BMDM	AC_04	d8bc973a-5e51-4b15-910a-9cb69847602b	101.63	PASS	NONE	blank	MAU	0	0	0
AC_04h_1	AC	BMDM	AC_04	f17dba5a-ebbd-4f04-8f6c-b37886b6105c	98.93	PASS	NONE	blank	MAU	0	0	0
AC_04h_1	AC	BMDM	AC_04	5433edc1-7a38-4a7d-856d-e64a5d050d57	107.65	PASS	CUAG	blank	MAU	0	0	0
AC_04h_1	AC	BMDM	AC_04	8f218c7a-d575-4f96-837e-f4bb83f77fc3	99.19	PASS	CUAG	blank	MAU	0	0	0
AC_04h_1	AC	BMDM	AC_04	4da64924-c35c-44bc-a2d5-ea00c103b815	96.62	SUFFCLIP	CUAG	blank	MAU	0	0	0
AC_04h_1	AC	BMDM	AC_04	a62800bd-0dfb-4dbc-abe0-047a4690f209	144.21	SUFFCLIP	CUAG	blank	MAU	0	0	0
AC_04h_1	AC	BMDM	AC_04	c038cb29-e029-4930-9a1e-288c31fcc4a0	179	SUFFCLIP	CUAG	blank	MAU	0	0	0
AC_04h_1	AC	BMDM	AC_04	c13a2112-2ca0-4465-9612-659f87382611	96.92	SUFFCLIP	CUAG	blank	MAU	0	0	0
AC_04h_1	AC	BMDM	AC_04	2c5ff8ab-c030-4ca4-b500-66dfe366f39c	104.2	SUFFCLIP	CUAG	blank	MAU	0	0	0
AC_04h_1	AC	BMDM	AC_04	ef6778e4-3b34-4cb8-b328-aa3ffdbd4e2f	139.03	PASS	CUAG	blank	MAU	0	0	0
AC_04h_1	AC	BMDM	AC_04	c2d7ccd9-ba16-406c-af5f-3d25731746e4	94.3	SUFFCLIP	CUAG	blank	MAU	0	0	0
AC_04h_1	AC	BMDM	AC_04	6a1536bb-19f7-42f8-9ffe-ec586f73fe65	108.38	SUFFCLIP	CUAG	blank	MAU	0	0	0
AC_04h_1	AC	BMDM	AC_04	afa741e8-8e1f-4067-b82b-48d3e39e7adf	121	PASS	CUAG	blank	MAU	0	0	0
AC_04h_1	AC	BMDM	AC_04	419b6429-3d0c-4874-9b1a-c15e61ccc64b	105.2	PASS	NONE	blank	MAU	0	0	0
AC_04h_1	AC	BMDM	AC_04	a20430ff-2399-48c7-82bc-d32ed13563dc	97.61	SUFFCLIP	NONE	blank	MAU	0	0	0
AC_04h_1	AC	BMDM	AC_04	cef0cd5a-058c-4ef6-a47d-29bf2f9cdf81	104.15	PASS	CUAG	blank	MAU	0	0	0
AC_04h_1	AC	BMDM	AC_04	dcce428c-ab0c-4421-9fe1-5d5d176d4568	95.56	SUFFCLIP	NONE	blank	MAU	0	0	0
AC_04h_1	AC	BMDM	AC_04	1dceed77-0e1f-4024-85a4-dd85a932c5e0	76.46	SUFFCLIP	NONE	blank	MAU	0	0	0
AC_04h_1	AC	BMDM	AC_04	fcfa4fe0-4a1b-4b9f-8e99-656c32892d13	84.82	PASS	CUAG	blank	MAU	0	0	0
AC_04h_1	AC	BMDM	AC_04	f4a53e6e-dc26-4fb8-b8ae-2b3fdab84a1d	116.48	PASS	CUAG	blank	MAU	0	0	0
AC_04h_1	AC	BMDM	AC_04	2ab3cd09-6c20-49ff-9012-ce8010a1cf38	146.32	SUFFCLIP	CUAG	blank	MAU	0	0	0
AC_04h_1	AC	BMDM	AC_04	8835aed5-f3f9-4757-b3e0-512bf093e38a	86.34	SUFFCLIP	CUAG	blank	MAU	0	0	0
AC_04h_1	AC	BMDM	AC_04	55b20793-368e-4729-b6a1-b4eb703e122a	49.36	SUFFCLIP	CUAG	blank	MAU	0	0	0
AC_04h_1	AC	BMDM	AC_04	93a26baa-73b5-4278-b987-5b311f0233c5	94.23	SUFFCLIP	CUAG	blank	MAU	0	0	0
AC_04h_1	AC	BMDM	AC_04	bb24b263-1f22-4e67-9a37-6d675da7fa65	81.42	PASS	NONE	blank	MAU	0	0	0
AC_04h_1	AC	BMDM	AC_04	bb25545e-966c-4452-ab43-4f548dd3ade3	185.84	SUFFCLIP	CUAG	blank	MAU	0	0	0
AC_04h_1	AC	BMDM	AC_04	c4cac072-f5e6-43f5-961c-fe795b8cfd8c	89.92	PASS	CUAG	blank	MAU	0	0	0
AC_04h_1	AC	BMDM	AC_04	9b7eda81-9a46-49d6-bde9-276b658e5c21	94.33	SUFFCLIP	CUAG	blank	MAU	0	0	0
AC_04h_1	AC	BMDM	AC_04	6140518a-9cc7-4f42-aa7e-1f32cde820fd	91.32	PASS	NONE	blank	MAU	0	0	0
AC_04h_1	AC	BMDM	AC_04	3b1620ca-ddfc-4985-9915-d9862051c2f2	128.46	PASS	NONE	blank	MAU	0	0	0
AC_04h_1	AC	BMDM	AC_04	c6cc506d-dde2-4481-8e6d-519a4325cce7	126.24	PASS	NONE	blank	MAU	0	0	0
AC_04h_1	AC	BMDM	AC_04	5dd6a9a7-b03d-4a4a-978b-8f69152fb885	118.12	PASS	CUAG	blank	MAU	0	0	0
AC_04h_1	AC	BMDM	AC_04	81db11a8-9991-4904-b77b-b74342dfa385	110.68	PASS	CUAG	blank	MAU	0	0	0
AC_04h_1	AC	BMDM	AC_04	b2f699b7-88ad-498b-bb2c-dc92dc158ae0	97.03	PASS	CUAG	blank	MAU	0	0	0
AC_04h_1	AC	BMDM	AC_04	f373f577-2884-4a2c-9443-1c7ba5ef107c	48.33	SUFFCLIP	NONE	blank	MAU	0	0	0
AC_04h_1	AC	BMDM	AC_04	84010396-f196-4a61-8f6e-28c03359e3a0	100.32	SUFFCLIP	NONE	blank	MAU	0	0	0
AC_04h_1	AC	BMDM	AC_04	828edcd4-9c77-4c12-b1e5-983755f597eb	95.31	PASS	CUAG	blank	MAU	0	0	0
AC_04h_1	AC	BMDM	AC_04	75a7bd14-176c-4e8b-8a49-b86f82d4f187	109.16	PASS	CUAG	blank	MAU	0	0	0
AC_04h_1	AC	BMDM	AC_04	3c2c2ecf-5981-421e-b9e0-cef9a38a4796	88.46	PASS	CUAG	blank	MAU	0	0	0
AC_04h_1	AC	BMDM	AC_04	067d8fc3-7dac-4c02-af76-fe2e19bcb05a	108.69	PASS	CUAG	blank	MAU	0	0	0
AC_04h_1	AC	BMDM	AC_04	3586bd31-5b03-4fc1-8683-2f22ec716389	108.56	SUFFCLIP	CUAG	blank	MAU	0	0	0
AC_04h_1	AC	BMDM	AC_04	32984662-295e-4909-a807-b9d8fd22655c	83.89	PASS	CUAG	blank	MAU	0	0	0
AC_04h_1	AC	BMDM	AC_04	3cdbb933-3575-48c7-8c89-ef3232056131	81.68	PASS	CUAG	blank	MAU	0	0	0
AC_04h_1	AC	BMDM	AC_04	312847d6-9704-4880-a3ab-8efd125103a8	102.68	PASS	CUAG	blank	MAU	0	0	0
AC_04h_1	AC	BMDM	AC_04	a3756b62-124f-46fe-aa7b-93d7ebd41e28	83.64	SUFFCLIP	CUAG	blank	MAU	0	0	0
AC_04h_1	AC	BMDM	AC_04	b4091b84-bf6c-42cf-898d-25d64dc6a0fa	100.19	SUFFCLIP	NONE	blank	MAU	0	0	0
AC_04h_1	AC	BMDM	AC_04	e7318fb9-abdd-428d-be65-70866b75f337	90.12	SUFFCLIP	NONE	blank	MAU	0	0	0
AC_04h_1	AC	BMDM	AC_04	389ce26a-df37-4f58-a352-eca4b2d4858a	94.81	PASS	CUAG	blank	MAU	0	0	0
AC_04h_1	AC	BMDM	AC_04	9e888e05-f909-4958-b8fe-e11cae0436d3	88.36	PASS	CUAG	blank	MAU	0	0	0
AC_04h_1	AC	BMDM	AC_04	7014d65f-2d42-42f5-a944-4bd483c6a5da	79.31	PASS	NONE	blank	MAU	0	0	0
AC_04h_1	AC	BMDM	AC_04	e0870392-77b1-4fcc-ab9c-3eba86c1762f	79.56	PASS	CUAG	blank	MAU	0	0	0
AC_04h_1	AC	BMDM	AC_04	d90f5706-cdbe-4109-bd54-8a2f6d912e61	96.24	PASS	NONE	blank	MAU	0	0	0
AC_04h_1	AC	BMDM	AC_04	3f748bec-6528-4dd3-9118-b8fdf84c4bba	91.05	PASS	CUAG	blank	MAU	0	0	0
AC_04h_1	AC	BMDM	AC_04	c42ed8cf-b322-45f0-b841-5d82192b8047	112.59	PASS	CUAG	blank	MAU	0	0	0
AC_04h_1	AC	BMDM	AC_04	b31d6f3e-6d4b-4aee-9d24-8ddd06edfac3	84.52	PASS	CUAG	blank	MAU	0	0	0
AC_04h_1	AC	BMDM	AC_04	9cd9c390-3827-48c5-aea4-33e6849c49a9	133.36	PASS	CUAG	blank	MAU	0	0	0
AC_04h_1	AC	BMDM	AC_04	768e6cf8-f68b-4287-931d-0e30b16f34a6	89	PASS	NONE	blank	MAU	0	0	0
AC_04h_1	AC	BMDM	AC_04	ac9f186c-5056-4b66-ab2b-c7ef16521ccc	78.9	PASS	NONE	blank	MAU	0	0	0
AC_04h_1	AC	BMDM	AC_04	7421b909-ba9a-48a0-9eb3-996c16bead50	110.14	PASS	NONE	blank	MAU	0	0	0
AC_04h_1	AC	BMDM	AC_04	18e70c57-320e-41b7-b5e7-3385cacb1c5d	103.46	PASS	CUAG	blank	MAU	0	0	0
AC_04h_1	AC	BMDM	AC_04	89cfb9eb-bce9-43c3-be4e-d0b64b33038d	90.3	PASS	CUAG	blank	MAU	0	0	0
AC_04h_1	AC	BMDM	AC_04	324307d2-2abf-4b8b-9a76-27867910301f	90.89	PASS	CUAG	blank	MAU	0	0	0
AC_04h_1	AC	BMDM	AC_04	8a0b9d04-e274-48f4-b3cd-c6dff4da3f51	83.07	PASS	CUAG	blank	MAU	0	0	0
AC_04h_1	AC	BMDM	AC_04	902e1c3e-2f0c-4aef-b501-195a17c1db93	103.37	PASS	CUAG	blank	MAU	0	0	0
AC_04h_1	AC	BMDM	AC_04	ec5a1f68-c451-4308-8454-e215f00c9148	105.79	PASS	CUAG	blank	MAU	0	0	0
AC_04h_1	AC	BMDM	AC_04	d8657ec7-9468-4554-a738-31c200756810	103.56	PASS	CUAG	blank	MAU	0	0	0
AC_04h_1	AC	BMDM	AC_04	b9b67165-b5b4-4cf3-b027-c09275493813	94.32	PASS	CUAG	blank	MAU	0	0	0
AC_04h_1	AC	BMDM	AC_04	bf724eb6-545e-49dd-b503-e82569cb7b20	88.3	PASS	CUAG	blank	MAU	0	0	0
AC_04h_1	AC	BMDM	AC_04	7c68d49f-3e9b-42b4-8f02-e0578e01667c	17.75	PASS	CUAG	blank	MAU	0	0	0
AC_04h_1	AC	BMDM	AC_04	8ec767e5-8248-4360-89e9-1813795c8768	79.3	PASS	TOOSHORT	blank	MAU	0	0	0
AC_04h_1	AC	BMDM	AC_04	fb6d2f74-81f1-427b-b2af-d8cd061c7ba6	121.83	PASS	CUAG	blank	MAU	0	0	0
AC_04h_1	AC	BMDM	AC_04	941622ec-1087-42c1-bf29-17fda9262407	122.62	PASS	CUAG	blank	MAU	0	0	0
AC_04h_1	AC	BMDM	AC_04	eb44acef-8593-4d03-be63-be1414734d78	98.4	PASS	CUAG	blank	MAU	0	0	0
AC_04h_1	AC	BMDM	AC_04	c224c306-e07b-4b1f-911a-89c248c0ef1f	89.14	PASS	CUAG	blank	MAU	0	0	0
AC_04h_1	AC	BMDM	AC_04	a4bf245c-3579-42cd-bbc5-440a3eb8913d	125.76	PASS	CUAG	blank	MAU	0	0	0
AC_04h_1	AC	BMDM	AC_04	488e65d3-bb3b-4bf7-9ed1-bec46a0d24dd	81.11	PASS	NONE	blank	MAU	0	0	0
AC_04h_1	AC	BMDM	AC_04	65101bcf-0c0d-40d6-8687-86ed6b331121	48.5	PASS	NONE	blank	MAU	0	0	0
AC_04h_1	AC	BMDM	AC_04	be0076f1-1d4b-4e39-a514-82774a7ea12d	96.23	PASS	NONE	blank	MAU	0	0	0
AC_04h_1	AC	BMDM	AC_04	f2e00315-aebd-4d0c-92d1-f63f2f9086c5	82.94	PASS	CUAG	blank	MAU	0	0	0
AC_04h_1	AC	BMDM	AC_04	2cdfe907-806d-499a-801b-2a006a473c72	137.32	PASS	CUAG	blank	MAU	0	0	0
AC_04h_1	AC	BMDM	AC_04	fed16745-cf6f-4bee-bd14-20b5fb0c8415	107.2	PASS	CUAG	blank	MAU	0	0	0
AC_04h_1	AC	BMDM	AC_04	12c7087b-f2fb-416a-af8e-5c90e7e03ac8	36.48	PASS	NONE	blank	MAU	0	0	0
AC_04h_1	AC	BMDM	AC_04	2ccee0a1-455d-413a-9d6e-6f539258ffaa	76.17	PASS	NONE	blank	MAU	0	0	0
AC_04h_1	AC	BMDM	AC_04	445b560b-af06-4fa9-97b9-94e27dade9af	84.81	PASS	CUAG	blank	MAU	0	0	0
AC_04h_1	AC	BMDM	AC_04	2733f77e-e4c2-4e56-a1bc-c8a95a1c211f	104.68	SUFFCLIP	NONE	blank	MAU	0	0	0
AC_04h_1	AC	BMDM	AC_04	b5a356c0-6ec1-4c88-8573-83763f65f326	82.32	PASS	NONE	blank	MAU	0	0	0
AC_04h_1	AC	BMDM	AC_04	d8b330b6-e999-4154-b1e8-ab660ce20f79	94	SUFFCLIP	NONE	blank	MAU	0	0	0
AC_04h_1	AC	BMDM	AC_04	51b21259-40ca-44aa-a85e-71759f3c9dfe	103.79	SUFFCLIP	NONE	blank	MAU	0	0	0
AC_04h_1	AC	BMDM	AC_04	8b6df9f7-e780-42ba-a5dd-a348a04310ca	87.04	SUFFCLIP	CUAG	blank	MAU	0	0	0
AC_04h_1	AC	BMDM	AC_04	fc43fbbc-83bc-4a1e-aab0-31d5959ec936	58.58	SUFFCLIP	NONE	blank	MAU	0	0	0
AC_04h_1	AC	BMDM	AC_04	b2a4fd29-6958-4721-916d-3abd0eb9b864	108	PASS	NONE	blank	MAU	0	0	0
AC_04h_1	AC	BMDM	AC_04	7d230dba-0555-4d7e-90b8-b9f6bb729fec	96.3	SUFFCLIP	CUAG	blank	MAU	0	0	0
AC_04h_1	AC	BMDM	AC_04	0bbe28a8-a84d-43cf-9928-afbf09e16be8	105.5	SUFFCLIP	CUAG	blank	MAU	0	0	0
AC_04h_1	AC	BMDM	AC_04	0417c7f8-be39-4c4d-b882-89b79827c589	106.25	PASS	CUAG	blank	MAU	0	0	0
AC_04h_1	AC	BMDM	AC_04	da3de0f3-0ff7-4ad5-80d9-afa03c3fa353	88.89	SUFFCLIP	CUAG	blank	MAU	0	0	0
AC_04h_1	AC	BMDM	AC_04	64019436-1a6d-4b28-a0b3-b2e2a72cc504	158.37	PASS	CUAG	blank	MAU	0	0	0
AC_04h_1	AC	BMDM	AC_04	97ce1b23-67ee-41aa-8bea-6552fdd35da6	101.46	PASS	CUAG	blank	MAU	0	0	0
AC_04h_1	AC	BMDM	AC_04	65808dee-0b9b-4726-abde-c00a715850cd	73.32	PASS	NONE	blank	MAU	0	0	0
AC_04h_1	AC	BMDM	AC_04	2ce0d99e-b3db-471c-89cb-94745fa2660e	124.1	PASS	CUAG	blank	MAU	0	0	0
AC_04h_1	AC	BMDM	AC_04	cf94566a-b32f-4d63-9f6f-8c2c6540de71	104.4	PASS	CUAG	blank	MAU	0	0	0
AC_04h_1	AC	BMDM	AC_04	e85e5468-7e56-40af-a525-e65c991dbcf3	102.72	PASS	NONE	blank	MAU	0	0	0
AC_04h_1	AC	BMDM	AC_04	a5b9e1e4-39a2-4592-a0e3-de7bcc86909a	107.57	PASS	CUAG	blank	MAU	0	0	0
AC_04h_1	AC	BMDM	AC_04	d1f66843-735d-4f1d-a2a0-e7b02e71b6fd	39.63	SUFFCLIP	NONE	blank	MAU	0	0	0
AC_04h_1	AC	BMDM	AC_04	4d24cf8c-36da-4dd0-8182-fc7da0a58d41	82.35	SUFFCLIP	CUAG	blank	MAU	0	0	0
AC_04h_1	AC	BMDM	AC_04	6f07d293-a53c-4033-aefa-08cdd43ae0bc	71.56	PASS	CUAG	blank	MAU	0	0	0
AC_04h_1	AC	BMDM	AC_04	7f8f754d-516a-420b-a7b6-d1cf040a1f87	110.79	PASS	NONE	blank	MAU	0	0	0
AC_04h_1	AC	BMDM	AC_04	c687c470-6532-4d11-80a5-8c532bc101ad	157.74	SUFFCLIP	NONE	blank	MAU	0	0	0
AC_04h_1	AC	BMDM	AC_04	518716e9-0d2a-4bf6-b851-9b4dca5561b1	103.76	SUFFCLIP	CUAG	blank	MAU	0	0	0
AC_04h_1	AC	BMDM	AC_04	124c070d-0a66-4137-9471-bc7d1b23fe72	84.57	SUFFCLIP	CUAG	blank	MAU	0	0	0
AC_04h_1	AC	BMDM	AC_04	2ec5c33c-1d82-4e41-b547-d5dce3c351e7	105.17	SUFFCLIP	CUAG	blank	MAU	0	0	0
AC_04h_1	AC	BMDM	AC_04	8a3f9004-1c53-438b-8d98-d2a90a864011	110.54	PASS	NONE	blank	MAU	0	0	0
AC_04h_1	AC	BMDM	AC_04	399e62d3-0fda-467e-8e3e-902b04a46624	121.12	PASS	NONE	blank	MAU	0	0	0
AC_04h_1	AC	BMDM	AC_04	3497ec57-67f8-459b-b9cd-0e7445560cfd	89.22	PASS	CUAG	blank	MAU	0	0	0
AC_04h_1	AC	BMDM	AC_04	e93bd2d6-e309-4e22-95cd-594d2f8e080d	124.71	SUFFCLIP	CUAG	blank	MAU	0	0	0
AC_04h_1	AC	BMDM	AC_04	849c08ad-565e-4f47-ae57-405a2bea2a6c	160.72	PASS	CUAG	blank	MAU	0	0	0
AC_04h_1	AC	BMDM	AC_04	f0f115f6-0870-4418-8c69-8e786d8532c3	96.29	PASS	NONE	blank	MAU	0	0	0
AC_04h_1	AC	BMDM	AC_04	0ef5fffa-0a96-42bd-853a-1674229b32e1	73	PASS	CUAG	blank	MAU	0	0	0
AC_04h_1	AC	BMDM	AC_04	164c509e-5046-4e97-9d89-87eb76e8a408	94.84	SUFFCLIP	CUAG	blank	MAU	0	0	0
AC_04h_1	AC	BMDM	AC_04	dcccf442-d091-4165-9552-3d9843d902ea	104.33	PASS	CUAG	blank	MAU	0	0	0
AC_04h_1	AC	BMDM	AC_04	89337631-eb22-47cc-821f-5d94685be460	71.48	PASS	NONE	blank	MAU	0	0	0
AC_04h_1	AC	BMDM	AC_04	5f534f0f-a46a-45b9-a499-03ac20b8a73a	102.26	SUFFCLIP	CUAG	blank	MAU	0	0	0
AC_04h_1	AC	BMDM	AC_04	252f28e0-a8d0-4d0a-ab42-00ff07189f19	78.28	PASS	NONE	blank	MAU	0	0	0
AC_04h_1	AC	BMDM	AC_04	d787f41f-8af6-4c88-b933-0de7932d16ec	86.19	SUFFCLIP	CUAG	blank	MAU	0	0	0
AC_04h_1	AC	BMDM	AC_04	8f0efdf5-c0d4-472a-ba16-b5b43be6d948	108.96	PASS	CUAG	blank	MAU	0	0	0
AC_04h_1	AC	BMDM	AC_04	eb14e5d9-7488-4064-b073-6addc75ddfa9	80.23	PASS	CUAG	blank	MAU	0	0	0
AC_04h_1	AC	BMDM	AC_04	0c01cd76-9df5-4e4b-982d-c0cd2230b9e1	132.12	PASS	CUAG	blank	MAU	0	0	0
AC_04h_1	AC	BMDM	AC_04	9bab54be-859f-49b5-b745-0b3d25bdd587	158.71	PASS	CUAG	blank	MAU	0	0	0
AC_04h_1	AC	BMDM	AC_04	f334cac9-81e1-4b93-ad26-c183618747b2	64.4	SUFFCLIP	NONE	blank	MAU	0	0	0
AC_04h_1	AC	BMDM	AC_04	d16adfa2-e413-47ee-9919-0450b6fe10b9	124.79	SUFFCLIP	NONE	blank	MAU	0	0	0
AC_04h_1	AC	BMDM	AC_04	5c0dc6b8-76bb-4172-badc-4bb215b11648	155.53	PASS	NONE	blank	MAU	0	0	0
AC_04h_1	AC	BMDM	AC_04	f9fe815a-b03a-4ed4-a03b-fb94d2844741	111.28	SUFFCLIP	NONE	blank	MAU	0	0	0
AC_04h_1	AC	BMDM	AC_04	04adb6c4-deb8-4643-ba23-5fdf470470de	198.36	PASS	CUAG	blank	MAU	0	0	0
AC_04h_1	AC	BMDM	AC_04	8a629f7f-d688-434c-86a3-d0fb97a378f3	91.03	PASS	CUAG	blank	MAU	0	0	0
AC_04h_1	AC	BMDM	AC_04	490e7c8c-8c9f-4042-8e14-84f1d501620c	107.23	PASS	CUAG	blank	MAU	0	0	0
AC_04h_1	AC	BMDM	AC_04	69b8f637-ba61-4812-9ce6-8d8249b28fe0	129.44	PASS	CUAG	blank	MAU	0	0	0
AC_04h_1	AC	BMDM	AC_04	df96815c-d9f9-4b2f-9b7f-2e440c567cad	97.33	SUFFCLIP	CUAG	blank	MAU	0	0	0
AC_04h_1	AC	BMDM	AC_04	c0e2f7ea-d2e0-4765-ba5d-3f3d9326379e	119.04	SUFFCLIP	NONE	blank	MAU	0	0	0
AC_04h_1	AC	BMDM	AC_04	570b05ca-d8bd-489f-9fe0-c544c86b5168	101.52	PASS	CUAG	blank	MAU	0	0	0
AC_04h_1	AC	BMDM	AC_04	2ce38ff1-0cdb-461a-a595-28cdcfd61e02	111	PASS	NONE	blank	MAU	0	0	0
AC_04h_1	AC	BMDM	AC_04	b9084713-0f11-43f0-9796-d871725d86c7	119.12	SUFFCLIP	CUAG	blank	MAU	0	0	0
AC_04h_1	AC	BMDM	AC_04	0f5887c1-8613-4844-84aa-fd2169b95bcc	95.35	PASS	CUAG	blank	MAU	0	0	0
AC_04h_1	AC	BMDM	AC_04	cc35c13e-7f2f-4730-bc02-7b01777e9a08	98.46	PASS	CUAG	blank	MAU	0	0	0
AC_04h_1	AC	BMDM	AC_04	d84f9bb6-010a-46c3-bfd4-4d1857c662de	85.15	PASS	CUAG	blank	MAU	0	0	0
AC_04h_1	AC	BMDM	AC_04	bca506d5-ae1c-4ab7-a424-c38042d97c76	137.59	PASS	NONE	blank	MAU	0	0	0
AC_04h_1	AC	BMDM	AC_04	a192b8d1-da4e-4443-a8d6-d418711a8928	123.11	SUFFCLIP	NONE	blank	MAU	0	0	0
AC_04h_1	AC	BMDM	AC_04	f9fd4c39-ee2c-4c07-978a-66c3dd707b98	107.6	SUFFCLIP	CUAG	blank	MAU	0	0	0
AC_04h_1	AC	BMDM	AC_04	fac52f35-297c-43f5-a939-19698a155ee3	61.52	PASS	NONE	blank	MAU	0	0	0
AC_04h_1	AC	BMDM	AC_04	b38269a8-bb61-4b4a-9a23-4e37426ba0e4	53.33	PASS	NONE	blank	MAU	0	0	0
AC_04h_1	AC	BMDM	AC_04	34ab1c23-2bc8-4ce6-85b5-344174d4a617	83.66	PASS	CUAG	blank	MAU	0	0	0
AC_04h_1	AC	BMDM	AC_04	3c371afe-0237-4c29-afb5-f9a4fde360c7	110.62	SUFFCLIP	CUAG	blank	MAU	0	0	0
AC_04h_1	AC	BMDM	AC_04	27fabbc6-c0bb-4a7e-a709-048e34e834af	92.24	SUFFCLIP	CUAG	blank	MAU	0	0	0
AC_04h_1	AC	BMDM	AC_04	b1b8ea50-49d7-4778-b0c0-5a8781f920f9	110.15	PASS	NONE	blank	MAU	0	0	0
AC_04h_1	AC	BMDM	AC_04	c33110d8-b555-4470-8972-b318dcff3b94	106.71	PASS	NONE	blank	MAU	0	0	0
AC_04h_1	AC	BMDM	AC_04	e9b681ed-0a1f-41f1-92af-3c038804625f	92.48	PASS	CUAG	blank	MAU	0	0	0
AC_04h_1	AC	BMDM	AC_04	e1d0b02a-40d2-448f-852f-a356016afe3d	107.81	SUFFCLIP	CUAG	blank	MAU	0	0	0
AC_04h_1	AC	BMDM	AC_04	40044e37-60d0-463c-9bee-77ee65dae584	81	PASS	CUAG	blank	MAU	0	0	0
AC_04h_1	AC	BMDM	AC_04	5ff137dd-2a37-4128-a8d8-281d910e63e8	163.32	PASS	NONE	blank	MAU	0	0	0
AC_04h_1	AC	BMDM	AC_04	df6869d7-d3be-467b-a035-40bb427626aa	109.59	SUFFCLIP	CUAG	blank	MAU	0	0	0
AC_04h_1	AC	BMDM	AC_04	7e2d5ef0-a039-4758-92dd-b711d7c84806	100.82	SUFFCLIP	CUAG	blank	MAU	0	0	0
AC_04h_1	AC	BMDM	AC_04	5d07caa6-8609-469b-9c73-722c1dc839a8	138.9	PASS	CUAG	blank	MAU	0	0	0
AC_04h_1	AC	BMDM	AC_04	139dfd46-88b7-4320-98f9-27acd0a20b8f	74.11	PASS	CUAG	blank	MAU	0	0	0
AC_04h_1	AC	BMDM	AC_04	27b7f663-10b7-4244-91d7-2d4efa7b8c4e	90.38	PASS	CUAG	blank	MAU	0	0	0
AC_04h_1	AC	BMDM	AC_04	e237fd26-a45a-45db-804c-45d4f17df94e	123.89	PASS	CUAG	blank	MAU	0	0	0
AC_04h_1	AC	BMDM	AC_04	40bd3784-90e7-4afc-aa8b-b1e21b9b7873	95.67	PASS	CUAG	blank	MAU	0	0	0
AC_04h_1	AC	BMDM	AC_04	82fe02d4-5f3c-44fd-89ba-17308de1dcaa	98.61	PASS	CUAG	blank	MAU	0	0	0
AC_04h_1	AC	BMDM	AC_04	55009613-f415-45b4-9573-a01fcd7bf6b9	90.42	PASS	CUAG	blank	MAU	0	0	0
AC_04h_1	AC	BMDM	AC_04	8a7ed146-0863-4f17-b176-5e789e1042ee	62.71	PASS	NONE	blank	MAU	0	0	0
AC_04h_1	AC	BMDM	AC_04	1c6634da-c5cf-49bd-96f7-017be3eac062	104.82	PASS	NONE	blank	MAU	0	0	0
AC_04h_1	AC	BMDM	AC_04	c866aa55-b5a8-4f51-b8c6-b04efb68b485	98.91	PASS	CUAG	blank	MAU	0	0	0
AC_04h_1	AC	BMDM	AC_04	d3ef6b5e-8580-4604-af32-1ed72d7f9854	108.41	PASS	CUAG	blank	MAU	0	0	0
AC_04h_1	AC	BMDM	AC_04	d2f336b4-d076-4c2d-b899-a909f203ca20	111.73	PASS	CUAG	blank	MAU	0	0	0
AC_04h_1	AC	BMDM	AC_04	0ad45947-8d01-40bc-9775-1c78e38854c6	108.72	PASS	NONE	blank	MAU	0	0	0
AC_04h_1	AC	BMDM	AC_04	74c59258-24e1-4a29-84dd-31b8485da964	53	PASS	CUAG	blank	MAU	0	0	0
AC_04h_1	AC	BMDM	AC_04	1029df81-745d-474c-b01c-84d28620ef74	88.37	PASS	CUAG	blank	MAU	0	0	0
AC_04h_1	AC	BMDM	AC_04	8650f215-7cf3-46c1-95fd-5dfb4e08254e	126.97	PASS	CUAG	blank	MAU	0	0	0
AC_04h_1	AC	BMDM	AC_04	98f5c375-816c-42c0-bfca-bc13aad03fed	123.31	PASS	CUAG	blank	MAU	0	0	0
AC_04h_1	AC	BMDM	AC_04	f5cef845-c59b-4d65-aa63-ecb5ce9fbebf	97	PASS	NONE	blank	MAU	0	0	0
AC_04h_1	AC	BMDM	AC_04	d848273b-af4a-4a2f-8d9a-6ae6a5a08a22	123.67	PASS	CUAG	blank	MAU	0	0	0
AC_04h_1	AC	BMDM	AC_04	99462645-d1d8-4a57-9976-3291dcdcf206	110.2	PASS	CUAG	blank	MAU	0	0	0
AC_04h_1	AC	BMDM	AC_04	ab006d99-9b68-4a87-b4bc-edfcdecb8df4	104.69	PASS	NONE	blank	MAU	0	0	0
AC_04h_1	AC	BMDM	AC_04	0f5d583b-624a-4de2-9966-34eb18a25922	196.17	PASS	CUAG	blank	MAU	0	0	0
AC_04h_1	AC	BMDM	AC_04	acf8bff2-00c6-45bd-80c9-d48e2b7b5de3	87.52	PASS	CUAG	blank	MAU	0	0	0
AC_04h_1	AC	BMDM	AC_04	cb2537ce-2b20-46a3-80ad-8e85bf0ee8c6	55.41	PASS	NONE	blank	MAU	0	0	0
AC_04h_1	AC	BMDM	AC_04	74f29922-89e4-4cfe-9796-37208869e1f2	68.09	PASS	CUAG	blank	MAU	0	0	0
AC_04h_1	AC	BMDM	AC_04	836d04f9-5fb5-4e40-97fd-998ce6cfa138	104.82	PASS	CUAG	blank	MAU	0	0	0
AC_04h_1	AC	BMDM	AC_04	d662d5ed-f45c-4cf0-8d10-222a2c33bcb8	114.29	PASS	CUAG	blank	MAU	0	0	0
AC_04h_1	AC	BMDM	AC_04	fc1ad6d0-0495-4ba9-b5b2-00acf5f62403	98.54	PASS	CUAG	blank	MAU	0	0	0
AC_04h_1	AC	BMDM	AC_04	29b43fea-2b8e-4867-85f8-ed4f9d9863fb	94.9	PASS	CUAG	blank	MAU	0	0	0
AC_04h_1	AC	BMDM	AC_04	3bdee901-7279-4800-a8fb-4de4adcaba93	63.42	PASS	NONE	blank	MAU	0	0	0
AC_04h_1	AC	BMDM	AC_04	bd006dc4-46d0-4686-acb3-b762484f12b9	59.65	PASS	NONE	blank	MAU	0	0	0
AC_04h_1	AC	BMDM	AC_04	1aa8f0ae-e210-4255-8d92-cca9d5006c97	128.25	PASS	CUAG	blank	MAU	0	0	0
AC_04h_1	AC	BMDM	AC_04	a11f2f27-b27f-4ca9-9591-1100e89c5f1f	123.46	PASS	CUAG	blank	MAU	0	0	0
AC_04h_1	AC	BMDM	AC_04	1d0c5b32-243d-48a9-b553-d59fe5465303	109.85	PASS	NONE	blank	MAU	0	0	0
AC_04h_1	AC	BMDM	AC_04	a253ab43-59ae-4999-93cc-0e3a4a672f7e	102.11	PASS	NONE	blank	MAU	0	0	0
AC_04h_1	AC	BMDM	AC_04	bc8b0ce9-57f7-40a4-aab8-f29e0387de64	123.78	PASS	CUAG	blank	MAU	0	0	0
AC_04h_1	AC	BMDM	AC_04	a9192c8a-f33a-438f-88ef-89067133b622	102.65	PASS	CUAG	blank	MAU	0	0	0
AC_04h_1	AC	BMDM	AC_04	e78c00f3-56f0-4b7a-879f-7af61986a5c6	116.11	PASS	CUAG	blank	MAU	0	0	0
AC_04h_1	AC	BMDM	AC_04	c95f765e-6ea3-4f2a-afa1-3ed970ce8448	94.74	PASS	CUAG	blank	MAU	0	0	0
AC_04h_1	AC	BMDM	AC_04	4d149d55-56f0-40d1-a928-3ca3b7b78b33	108.92	PASS	CUAG	blank	MAU	0	0	0
AC_04h_1	AC	BMDM	AC_04	5d7bb564-85e4-432e-98e3-18ed7a2ea56a	104.39	PASS	CUAG	blank	MAU	0	0	0
AC_04h_1	AC	BMDM	AC_04	1b9c761b-21ff-40c8-a796-6375b4740623	109.48	PASS	CUAG	blank	MAU	0	0	0
AC_04h_1	AC	BMDM	AC_04	87fc25bd-662a-4eb1-bf1e-bada3c148415	109.71	SUFFCLIP	CUAG	blank	MAU	0	0	0
AC_04h_1	AC	BMDM	AC_04	bade3dd8-7cce-4afb-99d2-683d791c9a4d	146.68	SUFFCLIP	CUAG	blank	MAU	0	0	0
AC_04h_1	AC	BMDM	AC_04	2e5e9897-9f50-4ed8-880d-2dc9d634cfab	125.3	PASS	CUAG	blank	MAU	0	0	0
AC_04h_1	AC	BMDM	AC_04	e23f509e-0900-4bdb-a926-be00268c7454	95.52	SUFFCLIP	CUAG	blank	MAU	0	0	0
AC_04h_1	AC	BMDM	AC_04	3a5fc096-9138-43fb-8268-e08ee4a52cc3	123.08	PASS	NONE	blank	MAU	0	0	0
AC_04h_1	AC	BMDM	AC_04	63e4a56f-f661-427d-aac9-ff12c5919cf5	90.38	PASS	CUAG	blank	MAU	0	0	0
AC_04h_1	AC	BMDM	AC_04	41e10119-9c4e-4c15-af52-3d00b31aebf5	102.19	SUFFCLIP	CUAG	blank	MAU	0	0	0
AC_04h_1	AC	BMDM	AC_04	49b3035a-cc6f-4f84-b9d5-18f6de51d876	82.69	SUFFCLIP	CUAG	blank	MAU	0	0	0
AC_04h_1	AC	BMDM	AC_04	58afa188-4750-4bdf-bcce-1d55613aecdf	102.54	PASS	NONE	blank	MAU	0	0	0
AC_04h_1	AC	BMDM	AC_04	7595a482-0307-4746-a468-81b63801d94b	96.62	PASS	CUAG	blank	MAU	0	0	0
AC_04h_1	AC	BMDM	AC_04	bd661252-c32d-4703-b3c7-6438865fd9f3	90.12	PASS	TOOSHORT	blank	MAU	0	0	0
AC_04h_1	AC	BMDM	AC_04	7c8c7b3c-af19-4745-89c0-5e21e3355e03	108.77	SUFFCLIP	CUAG	blank	MAU	0	0	0
AC_04h_1	AC	BMDM	AC_04	c3658f8f-88bc-4e25-ab11-358cf6d9d597	86.3	SUFFCLIP	NONE	blank	MAU	0	0	0
AC_04h_1	AC	BMDM	AC_04	4db044ae-9b93-4bb8-82d2-8247e3a79377	96.87	SUFFCLIP	CUAG	blank	MAU	0	0	0
AC_04h_1	AC	BMDM	AC_04	e5a8b537-a4bd-41a9-8c98-623c0ac8ef8f	103.9	SUFFCLIP	NONE	blank	MAU	0	0	0
AC_04h_1	AC	BMDM	AC_04	92816372-2f0d-4b8f-88f2-26498e336dd2	99.07	SUFFCLIP	CUAG	blank	MAU	0	0	0
AC_04h_1	AC	BMDM	AC_04	d2a3cd0d-d7d8-4802-95a8-7f7117265574	69.42	SUFFCLIP	NONE	blank	MAU	0	0	0
AC_04h_1	AC	BMDM	AC_04	84facf99-3868-4f9a-bca2-a5b96c882aa3	89.57	SUFFCLIP	CUAG	blank	MAU	0	0	0
AC_04h_1	AC	BMDM	AC_04	154b0937-c5d5-4be5-8c6c-255989bb465c	97.55	PASS	NONE	blank	MAU	0	0	0
AC_04h_1	AC	BMDM	AC_04	4f28d81a-6c98-4405-8ca4-578dd6acc062	108.39	PASS	CUAG	blank	MAU	0	0	0
AC_04h_1	AC	BMDM	AC_04	2ed99b1f-9607-44ac-b231-08450743efe2	136.92	SUFFCLIP	NONE	blank	MAU	0	0	0
AC_04h_1	AC	BMDM	AC_04	4074f34b-b752-415f-b6ae-cc8c2ab67076	113.04	SUFFCLIP	NONE	blank	MAU	0	0	0
AC_04h_1	AC	BMDM	AC_04	f1e846c8-2882-4396-808c-0bae0beb8714	112.15	PASS	CUAG	blank	MAU	0	0	0
AC_04h_1	AC	BMDM	AC_04	6f851adf-48ab-44b0-8b30-4cb1ef36dd40	37.36	PASS	NONE	blank	MAU	0	0	0
AC_04h_1	AC	BMDM	AC_04	32c5daa4-0e1a-4299-acb4-56770523e9f9	85.55	PASS	NONE	blank	MAU	0	0	0
AC_04h_1	AC	BMDM	AC_04	e23f7f76-62af-4c9a-a846-9a0a39561f79	60.5	PASS	NONE	blank	MAU	0	0	0
AC_04h_1	AC	BMDM	AC_04	cabf4bf1-a81e-4e7b-9c45-1c7b12a1d1cd	59.16	SUFFCLIP	NONE	blank	MAU	0	0	0
AC_04h_1	AC	BMDM	AC_04	13e15d1f-4f47-462a-9575-4149d1f4741b	124.9	SUFFCLIP	CUAG	blank	MAU	0	0	0
AC_04h_1	AC	BMDM	AC_04	1b736785-d7ae-49f2-89a4-6eb274bd0d0c	104.33	SUFFCLIP	CUAG	blank	MAU	0	0	0
AC_04h_1	AC	BMDM	AC_04	39cb5348-e33a-4716-a48a-3380c8d71c4e	84	SUFFCLIP	CUAG	blank	MAU	0	0	0
AC_04h_1	AC	BMDM	AC_04	88aea6a2-bf3c-49e5-ad39-f7479ef1d5a1	85.42	PASS	NONE	blank	MAU	0	0	0
AC_04h_1	AC	BMDM	AC_04	1392b688-d81a-42a3-9737-f4aabfcd25a6	87.54	PASS	CUAG	blank	MAU	0	0	0
AC_04h_1	AC	BMDM	AC_04	0cb7826b-f7b3-48e0-ae22-4d5f8b5e5721	83.94	PASS	NONE	blank	MAU	0	0	0
AC_04h_1	AC	BMDM	AC_04	0fa529e5-97b3-4929-9ae4-3c33c7b41c9e	66.8	PASS	NONE	blank	MAU	0	0	0
AC_04h_1	AC	BMDM	AC_04	1b276155-0064-4fee-986d-2717a9f7c041	114	SUFFCLIP	CUAG	blank	MAU	0	0	0
AC_04h_1	AC	BMDM	AC_04	d4ff55fd-0285-43f7-bd09-0a917948bab1	48.17	SUFFCLIP	CUAG	blank	MAU	0	0	0
AC_04h_1	AC	BMDM	AC_04	fea58cf0-eeef-449d-a3cd-17bb46d09ea7	111.44	PASS	CUAG	blank	MAU	0	0	0
AC_04h_1	AC	BMDM	AC_04	05b43251-c581-449c-884b-24bcae33f282	92.71	PASS	CUAG	blank	MAU	0	0	0
AC_04h_1	AC	BMDM	AC_04	434f1172-511f-4fc5-835c-a7cdf2307e88	98.03	PASS	NONE	blank	MAU	0	0	0
AC_04h_1	AC	BMDM	AC_04	a7d5d03b-7ce0-466c-9628-48c5fe75c12e	92.4	PASS	CUAG	blank	MAU	0	0	0
AC_04h_1	AC	BMDM	AC_04	ca904f8f-f4cd-4039-9480-2714d65eabc8	88.57	PASS	CUAG	blank	MAU	0	0	0
AC_04h_1	AC	BMDM	AC_04	ece7ce82-d39c-48c2-b2a0-4ddf32bca8e4	81.16	PASS	CUAG	blank	MAU	0	0	0
AC_04h_1	AC	BMDM	AC_04	b470be2a-0fe6-47da-b438-9cddcb00bbd6	92.81	SUFFCLIP	CUAG	blank	MAU	0	0	0
AC_04h_1	AC	BMDM	AC_04	a809d224-e9f4-44a9-98f5-a268c9dff611	94.75	PASS	CUAG	blank	MAU	0	0	0
AC_04h_1	AC	BMDM	AC_04	1f7f9976-34b2-4873-b9bc-6575e31e2ad4	26.22	SUFFCLIP	NONE	blank	MAU	0	0	0
AC_04h_1	AC	BMDM	AC_04	96aa47fb-f7dd-426b-9b85-31627d6ab96a	104.67	SUFFCLIP	CUAG	blank	MAU	0	0	0
AC_04h_1	AC	BMDM	AC_04	a007d095-6d0f-47f2-a4a7-d31aab603654	97.69	SUFFCLIP	NONE	blank	MAU	0	0	0
AC_04h_1	AC	BMDM	AC_04	b6fd0f2a-87d5-4640-96ff-5f69d4b30ee1	89.78	PASS	CUAG	blank	MAU	0	0	0
AC_04h_1	AC	BMDM	AC_04	60d8da6c-918e-4721-b785-49f17815ad02	89.83	SUFFCLIP	CUAG	blank	MAU	0	0	0
AC_04h_1	AC	BMDM	AC_04	cc97128b-d62e-4d4a-a878-1c9fea04218b	93.12	PASS	CUAG	blank	MAU	0	0	0
AC_04h_1	AC	BMDM	AC_04	da3d4a10-84e7-4cfc-accf-3ef26815ea6f	108.44	SUFFCLIP	CUAG	blank	MAU	0	0	0
AC_04h_1	AC	BMDM	AC_04	d68310aa-110a-4481-a603-acbd0d654d80	76.48	SUFFCLIP	CUAG	blank	MAU	0	0	0
AC_04h_1	AC	BMDM	AC_04	a6ae4d73-ca52-4e60-b23a-7f393f3fbab1	89.54	SUFFCLIP	CUAG	blank	MAU	0	0	0
AC_04h_1	AC	BMDM	AC_04	d57f85fa-39d5-47d4-98a5-d0d93c9053be	140.37	SUFFCLIP	CUAG	blank	MAU	0	0	0
AC_04h_1	AC	BMDM	AC_04	12c48e6b-3f8c-4222-86fa-d9915d719762	138.54	SUFFCLIP	CUAG	blank	MAU	0	0	0
AC_04h_1	AC	BMDM	AC_04	7be30857-cc46-4d77-82cb-085652c2dd53	72.55	PASS	CUAG	blank	MAU	0	0	0
AC_04h_1	AC	BMDM	AC_04	5eae0527-6616-409a-b3de-01c1363c9311	87.7	PASS	NONE	blank	MAU	0	0	0
AC_04h_1	AC	BMDM	AC_04	a1969243-ad32-48f4-832c-5882a79fe31d	97.5	SUFFCLIP	CUAG	blank	MAU	0	0	0
AC_04h_1	AC	BMDM	AC_04	ca6a5f78-b7f7-4321-8be6-7f531703ff4f	93.8	SUFFCLIP	CUAG	blank	MAU	0	0	0
AC_04h_1	AC	BMDM	AC_04	f1ceb217-6b86-496f-8cf7-0e2b3d24b4f0	87.26	PASS	NONE	blank	MAU	0	0	0
AC_04h_1	AC	BMDM	AC_04	5a6a9f07-338a-454e-8c20-cf0b8074c0a1	113.1	PASS	CUAG	blank	MAU	0	0	0
AC_04h_1	AC	BMDM	AC_04	7b283354-8ec1-4a12-b5b9-e1e6341d2773	84.2	SUFFCLIP	CUAG	blank	MAU	0	0	0
AC_04h_1	AC	BMDM	AC_04	fbc4c317-685e-4cc2-acaf-80bb7c41f189	118.97	PASS	CUAG	blank	MAU	0	0	0
AC_04h_1	AC	BMDM	AC_04	9f0b4146-fc1e-4f4c-a538-4fc31f5ab68e	98.68	SUFFCLIP	CUAG	blank	MAU	0	0	0
AC_04h_1	AC	BMDM	AC_04	d04ed57a-bc34-48bd-9427-10cb04a7d649	100.28	PASS	CUAG	blank	MAU	0	0	0
AC_04h_1	AC	BMDM	AC_04	f19f4dd2-daf0-497a-8ec6-e4a3d3d40f58	87.97	PASS	CUAG	blank	MAU	0	0	0
AC_04h_1	AC	BMDM	AC_04	4e40e017-b198-4169-a3c0-2ea45d9dbb7d	52.41	PASS	NONE	blank	MAU	0	0	0
AC_04h_1	AC	BMDM	AC_04	8d664db9-2f59-4479-96ab-23cfc79c448e	102.92	SUFFCLIP	CUAG	blank	MAU	0	0	0
AC_04h_1	AC	BMDM	AC_04	370b3354-c701-4dc1-ae8e-369af54157ae	62.58	PASS	CUAG	blank	MAU	0	0	0
AC_04h_1	AC	BMDM	AC_04	f9e85cca-5aec-4861-b115-e9874042d399	111.33	PASS	CUAG	blank	MAU	0	0	0
AC_04h_1	AC	BMDM	AC_04	30c1d025-2980-4677-8f17-dd7ea711d1ea	82.96	SUFFCLIP	NONE	blank	MAU	0	0	0
AC_04h_1	AC	BMDM	AC_04	02bc589c-eb3e-4270-af00-29122a112ac2	102.11	PASS	CUAG	blank	MAU	0	0	0
AC_04h_1	AC	BMDM	AC_04	8c20d295-f62c-4b63-be68-e4ec0158de1e	109	SUFFCLIP	CUAG	blank	MAU	0	0	0
AC_04h_1	AC	BMDM	AC_04	297a0a2a-3bce-4a1c-a7f4-27fd49b9d914	103.57	PASS	NONE	blank	MAU	0	0	0
AC_04h_1	AC	BMDM	AC_04	0f63466c-fa26-40a0-a95d-3a9940c75c3f	94.15	PASS	CUAG	blank	MAU	0	0	0
AC_04h_1	AC	BMDM	AC_04	04073035-30a7-48cb-9257-e8a3885c3a0f	138.2	PASS	CUAG	blank	MAU	0	0	0
AC_04h_1	AC	BMDM	AC_04	98253d99-51fa-4c48-8cfd-852293f0e948	113.48	SUFFCLIP	CUAG	blank	MAU	0	0	0
AC_04h_1	AC	BMDM	AC_04	aa94c509-c040-4a32-bc88-fd57d19b02c8	101.85	PASS	NONE	blank	MAU	0	0	0
AC_04h_1	AC	BMDM	AC_04	c1ed8e5d-95e4-4580-9cd8-c0c01a89c29d	125.94	SUFFCLIP	CUAG	blank	MAU	0	0	0
AC_04h_1	AC	BMDM	AC_04	222904fe-de6c-4399-99f8-128eeaf4773f	93.46	SUFFCLIP	CUAG	blank	MAU	0	0	0
AC_04h_1	AC	BMDM	AC_04	8c2d1575-4179-4e4f-81f4-2e9b8e7de796	97.85	PASS	CUAG	blank	MAU	0	0	0
AC_04h_1	AC	BMDM	AC_04	7aa28420-1002-40de-9a4c-865f57c4b831	99.58	SUFFCLIP	CUAG	blank	MAU	0	0	0
AC_04h_1	AC	BMDM	AC_04	68e99320-f445-41e8-9156-789a1ea009fa	100.03	SUFFCLIP	CUAG	blank	MAU	0	0	0
AC_04h_1	AC	BMDM	AC_04	b6165f76-86c1-44f6-90d7-37a417c85518	103.91	SUFFCLIP	NONE	blank	MAU	0	0	0
AC_04h_1	AC	BMDM	AC_04	67486fe3-f648-4149-902d-cd6b29aff1c8	73.32	PASS	CUAG	blank	MAU	0	0	0
AC_04h_1	AC	BMDM	AC_04	f2487e7c-a1d4-4397-8cb4-6b9bc8e1a30d	128.48	PASS	CUAG	blank	MAU	0	0	0
AC_04h_1	AC	BMDM	AC_04	537770f3-9846-4580-96ba-9c91f3c3997c	104.65	PASS	CUAG	blank	MAU	0	0	0
AC_04h_1	AC	BMDM	AC_04	cd174f04-69f3-4429-ba41-723d2feded21	108.67	PASS	CUAG	blank	MAU	0	0	0
AC_04h_1	AC	BMDM	AC_04	9c7de8cb-896a-4cb2-ade3-d00c6d64b70e	123.23	SUFFCLIP	CUAG	blank	MAU	0	0	0
AC_04h_1	AC	BMDM	AC_04	10bd7c1f-42aa-4204-bfd1-0ff1138ad1ff	93.85	PASS	CUAG	blank	MAU	0	0	0
AC_04h_1	AC	BMDM	AC_04	d37b070a-502b-4af7-94b6-d201bc5937db	99.57	PASS	CUAG	blank	MAU	0	0	0
AC_04h_1	AC	BMDM	AC_04	2c2212ff-042e-4ea2-b5a1-acab306ae806	110.11	PASS	CUAG	blank	MAU	0	0	0
AC_04h_1	AC	BMDM	AC_04	86257c46-14c4-42b0-8037-80d57f198c17	107.31	SUFFCLIP	CUAG	blank	MAU	0	0	0
AC_04h_1	AC	BMDM	AC_04	f6ab786b-6aeb-4699-99e6-7d8afcd11d5d	108.36	SUFFCLIP	CUAG	blank	MAU	0	0	0
AC_04h_1	AC	BMDM	AC_04	9a5e06c4-269e-4698-a965-e23197971132	113.58	SUFFCLIP	CUAG	blank	MAU	0	0	0
AC_04h_1	AC	BMDM	AC_04	b06928d5-6160-4916-b8b6-2e4949defe39	95.42	PASS	CUAG	blank	MAU	0	0	0
AC_04h_1	AC	BMDM	AC_04	b5bd3484-bdcf-4d3c-a5b4-cb49ba17fad1	89.7	PASS	CUAG	blank	MAU	0	0	0
AC_04h_1	AC	BMDM	AC_04	ae6ec7ab-c471-4e2f-b2ff-e1790e2e1761	92.96	PASS	NONE	blank	MAU	0	0	0
AC_04h_1	AC	BMDM	AC_04	c6b84040-3b15-44c4-a33b-695631d10096	133.21	SUFFCLIP	CUAG	blank	MAU	0	0	0
AC_04h_1	AC	BMDM	AC_04	6404dbb9-982a-4f13-858d-b3c78835e1e2	90.54	PASS	CUAG	blank	MAU	0	0	0
AC_04h_1	AC	BMDM	AC_04	3caa8d5a-0dcc-43bd-826e-4ee65aa408e1	36.28	SUFFCLIP	NONE	blank	MAU	0	0	0
AC_04h_1	AC	BMDM	AC_04	809c8fef-ed83-4bff-b658-076f8695d774	94.67	PASS	NONE	blank	MAU	0	0	0
AC_04h_1	AC	BMDM	AC_04	f319361d-cf7e-43d5-a251-8e97946602f0	114.75	SUFFCLIP	NONE	blank	MAU	0	0	0
AC_04h_1	AC	BMDM	AC_04	af2b5591-3128-463f-9eb8-daec0111954f	109.7	PASS	CUAG	blank	MAU	0	0	0
AC_04h_1	AC	BMDM	AC_04	79288447-a86d-4883-898f-8cfd120ff3c9	84.56	SUFFCLIP	CUAG	blank	MAU	0	0	0
AC_04h_1	AC	BMDM	AC_04	080e20d0-2459-4ab4-902d-e61356e776f5	102.14	PASS	CUAG	blank	MAU	0	0	0
AC_04h_1	AC	BMDM	AC_04	45de4fcd-617e-4109-8596-3f1c2e8913a2	119.56	SUFFCLIP	CUAG	blank	MAU	0	0	0
AC_04h_1	AC	BMDM	AC_04	23e66c32-a939-4565-9bef-36bf5d39f94f	104.24	PASS	CUAG	blank	MAU	0	0	0
AC_04h_1	AC	BMDM	AC_04	a47472b3-f8f1-4081-b4f2-208279eaa4de	97.87	PASS	CUAG	blank	MAU	0	0	0
AC_04h_1	AC	BMDM	AC_04	b822b4b0-a711-46ec-a3d2-c093a377da7b	101.86	SUFFCLIP	CUAG	blank	MAU	0	0	0
AC_04h_1	AC	BMDM	AC_04	122cc4a4-d000-4ffc-88e3-c78f838d25e2	107.53	PASS	CUAG	blank	MAU	0	0	0
AC_04h_1	AC	BMDM	AC_04	26ce5299-7f98-4611-8955-1b4c1c34ad59	129.04	PASS	CUAG	blank	MAU	0	0	0
AC_04h_1	AC	BMDM	AC_04	cd0a1dc5-f85f-43a8-bdaa-6aa1fcffb318	88.14	PASS	NONE	blank	MAU	0	0	0
AC_04h_1	AC	BMDM	AC_04	71b7a388-2565-4fae-aadb-f72996609dd8	107.82	PASS	CUAG	blank	MAU	0	0	0
AC_04h_1	AC	BMDM	AC_04	f60eb412-22e9-4852-babc-b825d7f15618	93.38	PASS	CUAG	blank	MAU	0	0	0
AC_04h_1	AC	BMDM	AC_04	1a006467-a56b-4913-b385-aafc74084312	118.78	PASS	CUAG	blank	MAU	0	0	0
AC_04h_1	AC	BMDM	AC_04	85c67876-3a60-4239-b9eb-6f5bf5e4edf2	101.92	PASS	NONE	blank	MAU	0	0	0
AC_04h_1	AC	BMDM	AC_04	21cadf4a-25ad-4b97-a071-498a6f7509ac	66.07	PASS	NONE	blank	MAU	0	0	0
AC_04h_1	AC	BMDM	AC_04	d2dda528-527d-4109-90f2-58fd0199f93f	86.06	PASS	CUAG	blank	MAU	0	0	0
AC_04h_1	AC	BMDM	AC_04	ccb69986-520d-4422-be8f-1c1fe07cfdf7	101.78	PASS	CUAG	blank	MAU	0	0	0
AC_04h_1	AC	BMDM	AC_04	a31c7df7-fe63-4d60-8865-b9d90611475a	87.05	PASS	CUAG	blank	MAU	0	0	0
AC_04h_1	AC	BMDM	AC_04	99aaa0fc-edc9-4977-98fd-5c09ed93a18a	110.04	PASS	CUAG	blank	MAU	0	0	0
AC_04h_1	AC	BMDM	AC_04	2083338b-0dfa-4ca2-b636-0576e6ba06d1	129.32	PASS	CUAG	blank	MAU	0	0	0
AC_04h_1	AC	BMDM	AC_04	89a01477-70bf-46c7-b6f8-a4f1aca567cc	123.07	PASS	CUAG	blank	MAU	0	0	0
AC_04h_1	AC	BMDM	AC_04	3a48847f-3a14-4938-b119-bff576b0a229	145.77	PASS	CUAG	blank	MAU	0	0	0
AC_04h_1	AC	BMDM	AC_04	94979546-be72-4f0d-a969-28f7fb946853	89.39	PASS	CUAG	blank	MAU	0	0	0
AC_04h_1	AC	BMDM	AC_04	04466dad-7f54-4965-b1f6-f2b8b8001f24	66.62	PASS	CUAG	blank	MAU	0	0	0
AC_04h_1	AC	BMDM	AC_04	063035ab-b34e-42d9-b5fb-f8bc4e7440c5	68.88	PASS	NONE	blank	MAU	0	0	0
AC_04h_1	AC	BMDM	AC_04	e56d913b-0d43-4e1f-919b-a8cb36780aae	150.07	PASS	NONE	blank	MAU	0	0	0
AC_04h_1	AC	BMDM	AC_04	a3c0aa9d-57de-4197-abf4-e64da12af9d7	118.93	PASS	CUAG	blank	MAU	0	0	0
AC_04h_1	AC	BMDM	AC_04	4e7206b5-2abf-40f1-a986-e7acab3a7135	174.46	PASS	CUAG	blank	MAU	0	0	0
AC_04h_1	AC	BMDM	AC_04	60d7d06e-9cb7-4dfe-8e0e-1294afb41955	93	PASS	CUAG	blank	MAU	0	0	0
AC_04h_1	AC	BMDM	AC_04	a984f379-2902-49cc-bd35-728223c33000	107.58	PASS	CUAG	blank	MAU	0	0	0
AC_04h_1	AC	BMDM	AC_04	053822ea-d7a8-4856-98c8-17967000c57f	111.06	PASS	CUAG	blank	MAU	0	0	0
AC_04h_1	AC	BMDM	AC_04	f3bd5b61-70be-48e9-9b65-d8e8c3d837b5	101.67	PASS	CUAG	blank	MAU	0	0	0
AC_04h_1	AC	BMDM	AC_04	b4fc7e03-86bd-495c-ac47-938aef29609a	97.14	PASS	CUAG	blank	MAU	0	0	0
AC_04h_1	AC	BMDM	AC_04	458b9192-d276-498f-be62-534d88f4d561	83.78	PASS	CUAG	blank	MAU	0	0	0
AC_04h_1	AC	BMDM	AC_04	9754544a-7dab-4da4-8cbd-5d47415245f0	78.68	PASS	CUAG	blank	MAU	0	0	0
AC_04h_1	AC	BMDM	AC_04	49c51d23-b969-48fb-8e02-19b8bd049e6a	86.59	PASS	CUAG	blank	MAU	0	0	0
AC_04h_1	AC	BMDM	AC_04	12e0eda8-7c55-4e20-b630-74ccc06e9f89	49.52	PASS	NONE	blank	MAU	0	0	0
AC_04h_1	AC	BMDM	AC_04	5e57c84c-b5f3-4ace-a67e-6377c97dda22	158.15	PASS	CUAG	blank	MAU	0	0	0
AC_04h_1	AC	BMDM	AC_04	81f7bab4-9115-4a67-b047-fdf0866b9be5	89.86	PASS	CUAG	blank	MAU	0	0	0
AC_04h_1	AC	BMDM	AC_04	042f5b49-9d83-455d-8891-da3696431f19	92.46	PASS	CUAG	blank	MAU	0	0	0
AC_04h_1	AC	BMDM	AC_04	623535ed-cc43-4258-927b-12ac3197229e	59.88	PASS	NONE	blank	MAU	0	0	0
AC_04h_1	AC	BMDM	AC_04	07adbf5b-a621-4bf0-8fa4-963e343e24e2	79.37	PASS	NONE	blank	MAU	0	0	0
AC_04h_1	AC	BMDM	AC_04	01c15d56-b618-4933-b754-26c91d4a569a	123.5	PASS	NONE	blank	MPU	0	0	0
AC_04h_1	AC	BMDM	AC_04	d9300772-c400-49dd-9bcc-055aee48ebe6	61.96	PASS	NONE	blank	MAU	0	0	0
AC_04h_1	AC	BMDM	AC_04	c4978b3e-8734-416b-8a5c-f4c0427f62ad	98.65	PASS	CUAG	blank	MAU	0	0	0
AC_04h_1	AC	BMDM	AC_04	0c5f832b-48f2-4516-8432-d336da1cfc8c	55.13	PASS	NONE	blank	MAU	0	0	0
AC_04h_1	AC	BMDM	AC_04	8ca33389-233c-462c-b0ae-4757f75e9cbf	112.29	PASS	NONE	blank	MAU	0	0	0
AC_04h_1	AC	BMDM	AC_04	7369e629-65c7-4a71-b485-2747454a24fc	104.35	PASS	CUAG	blank	MAU	0	0	0
AC_04h_1	AC	BMDM	AC_04	12f5f7fe-753e-4b55-88ea-c58a27f9c4d4	90.97	PASS	CUAG	blank	MAU	0	0	0
AC_04h_1	AC	BMDM	AC_04	b4083a98-ed7b-4621-aa56-4950f7a047c8	85.16	PASS	CUAG	blank	MAU	0	0	0
AC_04h_1	AC	BMDM	AC_04	f491d618-9cc1-4c33-b9fc-b418d38091a7	97.13	PASS	NONE	blank	MAU	0	0	0
AC_04h_1	AC	BMDM	AC_04	119209b1-f214-419f-a030-bba3613fb997	84.24	PASS	CUAG	blank	MAU	0	0	0
AC_04h_1	AC	BMDM	AC_04	e6356562-e6b0-4df7-9930-d4b5d553efab	83.97	PASS	CUAG	blank	MAU	0	0	0
AC_04h_1	AC	BMDM	AC_04	dc961f10-6b66-47e9-8478-30941ba57193	85.92	PASS	CUAG	blank	MAU	0	0	0
AC_04h_1	AC	BMDM	AC_04	2cf902ca-fa64-4ecb-b375-63880df01815	272.28	PASS	TOOSHORT	blank	MAU	0	0	0
AC_04h_1	AC	BMDM	AC_04	1d2ece72-9927-424c-9b23-e5c433193771	94.84	PASS	CUAG	blank	MAU	0	0	0
AC_04h_1	AC	BMDM	AC_04	b8735212-5156-44b6-8891-6f2e7e5ae270	90.77	PASS	NONE	blank	MAU	0	0	0
AC_04h_1	AC	BMDM	AC_04	d3c183fd-37a3-4a48-bfeb-1fe1c4aeae0b	78.79	PASS	NONE	blank	MAU	0	0	0
AC_04h_2	AC	BMDM	AC_04	b36c800c-dfb9-47b1-af5d-857fe7261470	142.4	SUFFCLIP	CUAG	blank	MPU	0	0	0
AC_04h_2	AC	BMDM	AC_04	229f9497-0dbe-48d5-a56b-25c79ee838d1	92.03	PASS	NONE	decorated	YAY	1	0	0
AC_04h_2	AC	BMDM	AC_04	4a07f9c1-c0fb-4f7c-b9be-74641507b617	99.37	PASS	CUAG	decorated	YAY	0	1	0
AC_04h_2	AC	BMDM	AC_04	ff7faaa7-7e11-42fa-9020-9138bbe3a284	110.67	PASS	CUAG	decorated	YAY	0	0	1
AC_04h_2	AC	BMDM	AC_04	03faf3ed-404f-462e-8a6a-e113d75d19b0	162.69	SUFFCLIP	CUAG	decorated	YAY	1	0	0
AC_04h_2	AC	BMDM	AC_04	b152b66d-768f-4f14-8c0c-5ccbccf450af	168.8	PASS	CUAG	decorated	YAY	0	0	1
AC_04h_2	AC	BMDM	AC_04	502a122e-cb82-482f-849a-6f764543e27a	132.89	PASS	CUAG	decorated	YAY	0	0	1
AC_04h_2	AC	BMDM	AC_04	68ba861f-e199-4d52-864b-b4f53ef261ee	159.57	PASS	CUAG	decorated	YAY	0	1	0
AC_04h_2	AC	BMDM	AC_04	0f19dc72-734b-413e-a6c1-5eb5cf5f6a5e	92.36	PASS	CUAG	decorated	YAY	0	1	0
AC_04h_2	AC	BMDM	AC_04	e219aceb-1d54-435c-add1-874a76e3f2da	127.07	SUFFCLIP	CUAG	decorated	YAY	0	0	1
AC_04h_2	AC	BMDM	AC_04	570e9ef3-e580-4e04-8be6-ed44208c6bbb	96.79	PASS	CUAG	decorated	YAY	0	1	0
AC_04h_2	AC	BMDM	AC_04	0305946c-b207-4518-91c8-91291c14d91f	134.35	PASS	CUAG	decorated	YAY	2	0	1
AC_04h_2	AC	BMDM	AC_04	a4d7d540-faa8-4496-8890-fd6c191aa8ef	76.14	PASS	NONE	decorated	YAY	0	0	2
AC_04h_2	AC	BMDM	AC_04	5badbd00-12b9-4bb5-a8b8-3e6aa6fc27f6	126.52	PASS	CUAG	decorated	YAY	2	0	0
AC_04h_2	AC	BMDM	AC_04	104722de-b765-4af0-a9fe-e04591962470	97.96	SUFFCLIP	CUAG	blank	MPU	0	0	0
AC_04h_2	AC	BMDM	AC_04	8fc3ae0a-99a1-4000-b7b5-6d859d025ab6	154.33	PASS	CUAG	decorated	YAY	0	0	1
AC_04h_2	AC	BMDM	AC_04	a28099cb-a17c-456b-890d-b3b82dd19729	115.46	PASS	CUAG	decorated	YAY	0	1	1
AC_04h_2	AC	BMDM	AC_04	95a3a795-9ce5-41e3-85dc-a76b608a14ae	103.93	PASS	CUAG	decorated	YAY	0	0	1
AC_04h_2	AC	BMDM	AC_04	db0b4168-393e-463a-8e8c-eba0a5e9fb51	116.86	PASS	CUAG	decorated	YAY	2	0	0
AC_04h_2	AC	BMDM	AC_04	e2d55783-d38d-4fe3-808b-460b45ab9f41	147.64	PASS	CUAG	decorated	YAY	0	0	1
AC_04h_2	AC	BMDM	AC_04	786f3ab4-69ac-4b31-9229-8122e56789dd	136.04	SUFFCLIP	CUAG	decorated	YAY	1	0	1
AC_04h_2	AC	BMDM	AC_04	529cb4e9-6715-488d-be29-d41bb9c36095	97.81	SUFFCLIP	CUAG	decorated	YAY	1	0	0
AC_04h_2	AC	BMDM	AC_04	6cb7fc78-d46f-460a-9684-e36fc7bbd6c7	113.59	SUFFCLIP	CUAG	decorated	YAY	1	0	0
AC_04h_2	AC	BMDM	AC_04	90edc9b9-c1e2-47d5-94ab-a1b503c70dd2	137.96	PASS	NONE	decorated	YAY	1	0	0
AC_04h_2	AC	BMDM	AC_04	aa959bd5-78c9-4142-9ecd-14364bf86dcc	87.52	SUFFCLIP	CUAG	blank	MPU	0	0	0
AC_04h_2	AC	BMDM	AC_04	d45bcdfe-5afb-481b-b14b-f844be92f31a	96.74	PASS	CUAG	blank	MPU	0	0	0
AC_04h_2	AC	BMDM	AC_04	fb244af0-a523-4057-ba7b-d2247cf75169	134.46	SUFFCLIP	CUAG	decorated	YAY	1	0	0
AC_04h_2	AC	BMDM	AC_04	a5fad23c-1e81-40a2-9456-a97957595ed9	84.1	SUFFCLIP	NONE	decorated	YAY	0	0	2
AC_04h_2	AC	BMDM	AC_04	b5cb3bfe-14ed-4015-92a8-a4b60f202667	44.58	PASS	NONE	decorated	YAY	0	1	0
AC_04h_2	AC	BMDM	AC_04	582ce3fc-bd22-40aa-893b-c260e377fa98	149.14	PASS	CUAG	decorated	YAY	1	0	1
AC_04h_2	AC	BMDM	AC_04	5b5291b1-dca3-4a21-92d6-da71d177fb69	117.64	PASS	CUAG	decorated	YAY	0	1	1
AC_04h_2	AC	BMDM	AC_04	e05f3155-9160-472b-aa52-2bab0a5eb331	100.54	PASS	CUAG	decorated	YAY	0	1	0
AC_04h_2	AC	BMDM	AC_04	6fc67f41-d945-4254-825c-734dba7beeb7	115.39	SUFFCLIP	CUAG	decorated	YAY	1	0	0
AC_04h_2	AC	BMDM	AC_04	5eea75a9-0050-42fc-be4c-c8f6ce9c8cbe	133.12	SUFFCLIP	NONE	decorated	YAY	2	0	0
AC_04h_2	AC	BMDM	AC_04	560ef277-7737-49e6-b6b3-f2e5a85727f4	167.48	PASS	NONE	decorated	YAY	1	0	0
AC_04h_2	AC	BMDM	AC_04	ea61601b-27c4-4db8-bf0c-1186e8058dfb	119.38	SUFFCLIP	CUAG	decorated	YAY	1	0	0
AC_04h_2	AC	BMDM	AC_04	6fc25143-2cab-4725-91ef-d036e511b27e	174.73	SUFFCLIP	NONE	decorated	YAY	1	0	0
AC_04h_2	AC	BMDM	AC_04	3c1c879e-869b-42df-ad69-a4cc9efa6dc7	108.76	SUFFCLIP	CUAG	decorated	YAY	1	0	1
AC_04h_2	AC	BMDM	AC_04	bc3a3ab1-13e1-4f56-a8cf-224dac6445e1	118.93	SUFFCLIP	CUAG	decorated	YAY	0	1	0
AC_04h_2	AC	BMDM	AC_04	3dc693bc-e315-4abd-af1a-7a0b292af2dc	135.83	SUFFCLIP	NONE	decorated	YAY	1	0	0
AC_04h_2	AC	BMDM	AC_04	74e7c6e4-4fdc-4a7e-a9be-cc2ebb6a08e8	125.88	PASS	CUAG	decorated	YAY	1	0	0
AC_04h_2	AC	BMDM	AC_04	a3b15079-462f-4d73-867b-9ea74576f06b	119	PASS	CUAG	decorated	YAY	2	0	0
AC_04h_2	AC	BMDM	AC_04	63a76e2e-4dc9-41bf-9188-3857df1da781	114.89	PASS	CUAG	decorated	YAY	1	0	0
AC_04h_2	AC	BMDM	AC_04	471ae9dc-561e-4826-8e03-1d084e837702	91.35	PASS	CUAG	decorated	YAY	0	0	1
AC_04h_2	AC	BMDM	AC_04	f5d07c74-9896-4955-841d-db00925a8be1	82.9	PASS	CUAG	decorated	YAY	0	1	0
AC_04h_2	AC	BMDM	AC_04	fef46f87-77d1-45ad-954b-72a7227ce56e	180.97	SUFFCLIP	CUAG	decorated	YAY	1	1	0
AC_04h_2	AC	BMDM	AC_04	9e11a4fd-aed7-47de-9caa-a192c523e975	155.45	PASS	CUAG	decorated	YAY	0	0	1
AC_04h_2	AC	BMDM	AC_04	e4d8c929-1082-456c-8568-e0d028810338	133.14	PASS	NONE	decorated	YAY	0	0	1
AC_04h_2	AC	BMDM	AC_04	b901abbc-47a2-4565-80d7-ed626c7d8822	114.24	PASS	CUAG	decorated	YAY	1	0	0
AC_04h_2	AC	BMDM	AC_04	3ab956a4-875c-4ca7-825b-bc4bc0545d92	94.85	PASS	CUAG	decorated	YAY	0	0	1
AC_04h_2	AC	BMDM	AC_04	7b03aaca-d99d-41e8-8d09-9c6e2ea0635b	113.44	PASS	CUAG	decorated	YAY	0	1	0
AC_04h_2	AC	BMDM	AC_04	21713b48-f457-47af-8de5-93d7bb2d4015	90.03	PASS	CUAG	decorated	YAY	0	1	0
AC_04h_2	AC	BMDM	AC_04	76b2075a-643d-4c8f-bb0a-e5e658956c0a	78.5	PASS	NONE	decorated	YAY	0	0	2
AC_04h_2	AC	BMDM	AC_04	7f8fee2a-83f6-428e-82d4-61ad3c55d154	105.35	SUFFCLIP	CUAG	decorated	YAY	0	0	2
AC_04h_2	AC	BMDM	AC_04	c1b9834a-919a-4d40-bb0b-e6514051dad3	87.62	PASS	NONE	decorated	YAY	0	1	0
AC_04h_2	AC	BMDM	AC_04	c07d1736-63a1-4fc1-9c26-2e18d2f00935	138.69	PASS	CUAG	decorated	YAY	0	1	0
AC_04h_2	AC	BMDM	AC_04	a6202a3a-a838-48bf-ae27-bc3cb8efb380	101.81	PASS	NONE	blank	MAU	0	0	0
AC_04h_2	AC	BMDM	AC_04	75ac49ae-b7a1-4381-b112-482bb87ea9c5	91.74	SUFFCLIP	CUAG	blank	MAU	0	0	0
AC_04h_2	AC	BMDM	AC_04	b8f827cf-7022-4125-a60e-90e981795341	132.69	SUFFCLIP	CUAG	blank	MAU	0	0	0
AC_04h_2	AC	BMDM	AC_04	e469289c-16db-458d-b07c-bd4fcbc69e07	22.43	PASS	NONE	blank	MAU	0	0	0
AC_04h_2	AC	BMDM	AC_04	1346bbd9-ebce-4de8-a6af-5b7c2e7c8387	92.59	SUFFCLIP	CUAG	blank	MAU	0	0	0
AC_04h_2	AC	BMDM	AC_04	ccda8c1f-83e3-442a-bd3c-0e5b8de1ac72	95.33	SUFFCLIP	CUAG	blank	MAU	0	0	0
AC_04h_2	AC	BMDM	AC_04	70a66d50-95a1-4c41-8050-f98dde4b7d71	128.19	PASS	CUAG	blank	MAU	0	0	0
AC_04h_2	AC	BMDM	AC_04	ba1101d8-0a4c-4631-8896-cd6efae474b7	92.92	PASS	NONE	blank	MAU	0	0	0
AC_04h_2	AC	BMDM	AC_04	bfe5b972-8aff-4731-aa5f-ebde6146d07f	31.6	SUFFCLIP	NONE	blank	MAU	0	0	0
AC_04h_2	AC	BMDM	AC_04	bd5853d8-534c-4806-842c-c341d9e6ff09	58.24	PASS	CUAG	blank	MAU	0	0	0
AC_04h_2	AC	BMDM	AC_04	b4a92f38-d6dd-402b-89aa-e3f8d2e47c97	79.82	PASS	CUAG	blank	MAU	0	0	0
AC_04h_2	AC	BMDM	AC_04	81944bcc-b961-43c0-abc0-ba6e511feb5c	136.4	SUFFCLIP	CUAG	blank	MAU	0	0	0
AC_04h_2	AC	BMDM	AC_04	df6ff2a0-94e9-4961-939c-e21604d81f42	86	PASS	CUAG	blank	MAU	0	0	0
AC_04h_2	AC	BMDM	AC_04	e9bac0ab-e9f6-43b5-9f76-f0f13cbc230b	105.57	PASS	CUAG	blank	MAU	0	0	0
AC_04h_2	AC	BMDM	AC_04	4f4eb7c2-8e1f-4d9e-af26-7a709ce640a4	100.37	SUFFCLIP	CUAG	blank	MAU	0	0	0
AC_04h_2	AC	BMDM	AC_04	931c44fd-1e1a-4467-82df-19e5bb672939	104.28	PASS	CUAG	blank	MAU	0	0	0
AC_04h_2	AC	BMDM	AC_04	535931ae-1017-4c76-a5e6-8d30dbb062b3	120.29	SUFFCLIP	CUAG	blank	MAU	0	0	0
AC_04h_2	AC	BMDM	AC_04	6fc76a44-fea3-453f-884f-fe2ded71ff9b	92.37	PASS	CUAG	blank	MAU	0	0	0
AC_04h_2	AC	BMDM	AC_04	177c308a-88ef-4736-8d13-4008a59f861c	96.26	PASS	CUAG	blank	MAU	0	0	0
AC_04h_2	AC	BMDM	AC_04	18945069-4f7b-4ca7-9582-91f797852c96	145.55	SUFFCLIP	CUAG	blank	MAU	0	0	0
AC_04h_2	AC	BMDM	AC_04	0520e3c7-05dd-448c-91f8-f856e4bbd37a	99.71	PASS	NONE	blank	MAU	0	0	0
AC_04h_2	AC	BMDM	AC_04	49cfd172-bfef-421e-be12-c729969ab606	91.33	SUFFCLIP	CUAG	blank	MAU	0	0	0
AC_04h_2	AC	BMDM	AC_04	ba520ebb-6012-4fa7-b62f-409d0e3cbab9	102	PASS	NONE	blank	MAU	0	0	0
AC_04h_2	AC	BMDM	AC_04	ec1c9de1-b26e-443c-9b6a-64375123c3c3	75.96	SUFFCLIP	NONE	blank	MAU	0	0	0
AC_04h_2	AC	BMDM	AC_04	68b25db3-48fa-4bd0-b6ff-2c1b6789685b	157.2	PASS	CUAG	blank	MAU	0	0	0
AC_04h_2	AC	BMDM	AC_04	e4aca438-877f-489f-b350-629e6f271402	138.78	SUFFCLIP	CUAG	blank	MAU	0	0	0
AC_04h_2	AC	BMDM	AC_04	1423d563-389a-4cf4-b044-45e3bb7a1b40	88.86	SUFFCLIP	CUAG	blank	MAU	0	0	0
AC_04h_2	AC	BMDM	AC_04	34d0dd32-191e-4970-8994-677eaf4643a2	94.37	PASS	NONE	blank	MAU	0	0	0
AC_04h_2	AC	BMDM	AC_04	25c4183c-96bc-4fdc-90ba-8ea3df86204b	154.18	PASS	NONE	blank	MAU	0	0	0
AC_04h_2	AC	BMDM	AC_04	d67ab30c-8966-4ec5-91d3-8d8203f2a701	98.43	PASS	CUAG	blank	MAU	0	0	0
AC_04h_2	AC	BMDM	AC_04	e2b994a9-ebe1-4fae-a5f3-9c54740aa31e	98.32	SUFFCLIP	CUAG	blank	MAU	0	0	0
AC_04h_2	AC	BMDM	AC_04	7247e560-c53d-409d-a063-0101e22a80ac	98.63	PASS	NONE	blank	MAU	0	0	0
AC_04h_2	AC	BMDM	AC_04	7fa4de3f-1091-4c73-84ec-d7afa5873ff3	90.93	PASS	CUAG	blank	MAU	0	0	0
AC_04h_2	AC	BMDM	AC_04	3958a25c-1f30-4223-8f62-bf3d1fc74633	96.89	SUFFCLIP	CUAG	blank	MAU	0	0	0
AC_04h_2	AC	BMDM	AC_04	1ef463d1-b97e-4834-a6f3-9f23560fbb64	158.44	PASS	CUAG	blank	MAU	0	0	0
AC_04h_2	AC	BMDM	AC_04	9bd40db0-8544-4e63-811b-0baa5c055bbd	145.95	SUFFCLIP	CUAG	blank	MAU	0	0	0
AC_04h_2	AC	BMDM	AC_04	c616617f-e962-45f1-a889-6aea522eb12e	100.61	PASS	CUAG	blank	MAU	0	0	0
AC_04h_2	AC	BMDM	AC_04	aba5ba9a-015f-444d-ac78-597b779832b7	109.28	SUFFCLIP	CUAG	blank	MAU	0	0	0
AC_04h_2	AC	BMDM	AC_04	f5a7780e-4285-48f2-b4f9-f92aa2057639	179.83	SUFFCLIP	CUAG	blank	MAU	0	0	0
AC_04h_2	AC	BMDM	AC_04	0a9c7bd9-8c18-48ea-98dd-e883c58cf0e8	82.33	PASS	CUAG	blank	MAU	0	0	0
AC_04h_2	AC	BMDM	AC_04	4b75836b-cc41-4cf7-9ef2-8363b2d83103	100.53	PASS	CUAG	blank	MPU	0	0	0
AC_04h_2	AC	BMDM	AC_04	e13709e6-5b38-4841-b7ed-f52daf625a9e	106.07	PASS	CUAG	blank	MAU	0	0	0
AC_04h_2	AC	BMDM	AC_04	e22dddbf-1be4-40d0-aa3e-d87029462e33	129.72	SUFFCLIP	NONE	blank	MAU	0	0	0
AC_04h_2	AC	BMDM	AC_04	21192e26-9b09-4f4c-acb9-07af67eee030	100.38	PASS	CUAG	blank	MAU	0	0	0
AC_04h_2	AC	BMDM	AC_04	cdf5ecec-9280-4969-a740-180186c00da2	85.37	PASS	CUAG	blank	MAU	0	0	0
AC_04h_2	AC	BMDM	AC_04	1e077115-dce9-48a7-84df-af1c4fe8a627	98.77	SUFFCLIP	CUAG	blank	MAU	0	0	0
AC_04h_2	AC	BMDM	AC_04	03efe7df-9bdd-4499-aa8c-c47d9ab4e41a	117.41	PASS	CUAG	blank	MAU	0	0	0
AC_04h_2	AC	BMDM	AC_04	7ccaaa51-ed1a-496d-8551-b54954879ef9	117.35	PASS	CUAG	blank	MAU	0	0	0
AC_04h_2	AC	BMDM	AC_04	aa1b2781-ab69-4a8e-8843-cc22b62534b5	58.65	SUFFCLIP	NONE	blank	MAU	0	0	0
AC_04h_2	AC	BMDM	AC_04	6a44146a-1702-40ed-8f0a-5447345356db	87.69	SUFFCLIP	CUAG	blank	MAU	0	0	0
AC_04h_2	AC	BMDM	AC_04	c80655ed-e4df-4544-9f6d-6c5b7cdb5168	148.62	SUFFCLIP	NONE	blank	MAU	0	0	0
AC_04h_2	AC	BMDM	AC_04	d9b04598-8350-4114-a5e1-d27bd408b74c	57.35	SUFFCLIP	NONE	blank	MAU	0	0	0
AC_04h_2	AC	BMDM	AC_04	3186cd22-851d-4adf-8ee1-5297d9018320	106.67	SUFFCLIP	CUAG	blank	MAU	0	0	0
AC_04h_2	AC	BMDM	AC_04	25e4bc75-634a-4c48-9e8d-ce41c4e701e1	91.11	PASS	CUAG	blank	MAU	0	0	0
AC_04h_2	AC	BMDM	AC_04	70023c1b-eb93-416f-80be-47bb7ee07213	116.46	PASS	CUAG	blank	MAU	0	0	0
AC_04h_2	AC	BMDM	AC_04	c5571be9-0292-425a-933d-e28789b729a3	96.59	SUFFCLIP	CUAG	blank	MAU	0	0	0
AC_04h_2	AC	BMDM	AC_04	366b96ee-d7d8-4a9c-aee4-87e8a2f05726	165.05	SUFFCLIP	CUAG	blank	MAU	0	0	0
AC_04h_2	AC	BMDM	AC_04	505fa884-ddce-447d-a389-fc3df8d87976	78.46	PASS	CUAG	blank	MAU	0	0	0
AC_04h_2	AC	BMDM	AC_04	aefd4639-9408-404d-9c70-038837a84594	117.17	SUFFCLIP	CUAG	blank	MAU	0	0	0
AC_04h_2	AC	BMDM	AC_04	f6a06c12-f2a7-43b1-ab5d-c5013ee6859e	131.2	PASS	NONE	blank	MAU	0	0	0
AC_04h_2	AC	BMDM	AC_04	20496636-4501-403f-a3b6-a69a25b4958e	143.73	PASS	CUAG	blank	MPU	0	0	0
AC_04h_2	AC	BMDM	AC_04	39a27bcd-2135-4d3f-93b1-070b57141adf	115.16	PASS	CUAG	blank	MAU	0	0	0
AC_04h_2	AC	BMDM	AC_04	23b34871-04bb-4ba6-b3fa-7a4ecca6ce65	100.96	SUFFCLIP	CUAG	blank	MPU	0	0	0
AC_04h_2	AC	BMDM	AC_04	1e972fd7-550a-4a75-ad41-822363e042cc	85.7	SUFFCLIP	NONE	blank	MAU	0	0	0
AC_04h_2	AC	BMDM	AC_04	305269e3-d168-4ce2-badd-6cadf52ff87c	88.94	PASS	CUAG	blank	MAU	0	0	0
AC_04h_2	AC	BMDM	AC_04	799a92a2-354e-417a-90cd-7dfb92fc14e6	91.89	SUFFCLIP	CUAG	blank	MAU	0	0	0
AC_04h_2	AC	BMDM	AC_04	5b923fb2-d842-486e-a870-f99f31897d00	90.28	SUFFCLIP	CUAG	blank	MAU	0	0	0
AC_04h_2	AC	BMDM	AC_04	de44d542-d409-42a8-aacd-457be615972c	96.39	PASS	CUAG	blank	MAU	0	0	0
AC_04h_2	AC	BMDM	AC_04	4a9952ca-e5aa-4549-a8b1-6eab86d828fa	112.84	PASS	CUAG	blank	MAU	0	0	0
AC_04h_2	AC	BMDM	AC_04	206dffd8-59cc-4579-a5a6-e1cfaa9892c5	113.57	SUFFCLIP	CUAG	blank	MAU	0	0	0
AC_04h_2	AC	BMDM	AC_04	cfbcbd68-55e9-40f4-9f22-910cf5d0d7a1	106.15	PASS	CUAG	blank	MAU	0	0	0
AC_04h_2	AC	BMDM	AC_04	66b510ce-975f-4a5e-9c45-5aed0c67438c	86.77	PASS	TOOSHORT	blank	MAU	0	0	0
AC_04h_2	AC	BMDM	AC_04	db369b6b-94db-474f-9ad2-d324262982e7	96.43	SUFFCLIP	CUAG	blank	MAU	0	0	0
AC_04h_2	AC	BMDM	AC_04	e97b22c7-a8d7-4ead-a829-190893c08d27	80.3	SUFFCLIP	NONE	blank	MAU	0	0	0
AC_04h_2	AC	BMDM	AC_04	ee41a8a8-7b62-40ef-8d83-82545bf3eb46	103.15	PASS	CUAG	blank	MAU	0	0	0
AC_04h_2	AC	BMDM	AC_04	7e4cc1dd-7150-4fd4-9078-72889c368a04	107.29	PASS	CUAG	blank	MAU	0	0	0
AC_04h_2	AC	BMDM	AC_04	6e0e7fe8-5a0c-45d2-abf6-e42c3ea0e166	89.03	SUFFCLIP	CUAG	blank	MAU	0	0	0
AC_04h_2	AC	BMDM	AC_04	33cc4e74-5773-454d-bd30-3410281f360b	110.65	PASS	CUAG	blank	MAU	0	0	0
AC_04h_2	AC	BMDM	AC_04	235e0573-d606-4544-8a4a-cd82d0507b90	101.08	PASS	CUAG	blank	MAU	0	0	0
AC_04h_2	AC	BMDM	AC_04	f008e7b8-79ed-4537-91c3-5ce3f9f8be74	81.71	SUFFCLIP	CUAG	blank	MAU	0	0	0
AC_04h_2	AC	BMDM	AC_04	8b475dfb-4783-4a1b-b3ae-ff4737abc123	96.88	SUFFCLIP	CUAG	blank	MAU	0	0	0
AC_04h_2	AC	BMDM	AC_04	22f8f912-18f1-49b6-bbf6-58da70d2e083	83.4	PASS	NONE	blank	MAU	0	0	0
AC_04h_2	AC	BMDM	AC_04	c01a6998-3ccc-48dd-b90a-c528940a0ac9	96.95	PASS	CUAG	blank	MAU	0	0	0
AC_04h_2	AC	BMDM	AC_04	84066fe0-79a2-4cc3-8d43-2cb5d3438b91	82	SUFFCLIP	CUAG	blank	MAU	0	0	0
AC_04h_2	AC	BMDM	AC_04	1ebe7111-4f7e-4f38-b623-46aaa653c893	43.89	SUFFCLIP	NONE	blank	MAU	0	0	0
AC_04h_2	AC	BMDM	AC_04	5ffc7ef7-158d-4a70-a093-91d69348b8f2	81.25	PASS	CUAG	blank	MAU	0	0	0
AC_04h_2	AC	BMDM	AC_04	f6b173e5-6b85-4a80-a2a9-49c986874c44	126.14	SUFFCLIP	CUAG	blank	MAU	0	0	0
AC_04h_2	AC	BMDM	AC_04	645348fe-4f53-4019-be1d-594e04dc3c9e	133.26	SUFFCLIP	CUAG	blank	MAU	0	0	0
AC_04h_2	AC	BMDM	AC_04	2e54f650-4a5b-4ebc-9f34-af5d40d63a58	107.29	SUFFCLIP	CUAG	blank	MAU	0	0	0
AC_04h_2	AC	BMDM	AC_04	7bf1d5e1-f182-44af-a493-e23f68aafc7b	71.72	PASS	CUAG	blank	MAU	0	0	0
AC_04h_2	AC	BMDM	AC_04	f483358c-2062-4a68-b6c6-87b379314035	93.67	PASS	CUAG	blank	MAU	0	0	0
AC_04h_2	AC	BMDM	AC_04	97bac93c-412e-43ee-827c-84df98016704	90.12	SUFFCLIP	NONE	blank	MAU	0	0	0
AC_04h_2	AC	BMDM	AC_04	a879856b-564e-4d92-94a2-e813257e0218	107.6	PASS	NONE	blank	MAU	0	0	0
AC_04h_2	AC	BMDM	AC_04	7fd53fae-5d80-42aa-b691-e53fe71948e9	78.15	PASS	CUAG	blank	MAU	0	0	0
AC_04h_2	AC	BMDM	AC_04	da4f7570-3fac-4972-8d95-5823c40b8672	94.71	PASS	CUAG	blank	MAU	0	0	0
AC_04h_2	AC	BMDM	AC_04	ae694bcc-a903-409b-9cf5-b0a25041b14c	117.66	PASS	NONE	blank	MAU	0	0	0
AC_04h_2	AC	BMDM	AC_04	05f76fa9-06ee-48ed-a443-12d8d5e8898e	80.05	PASS	CUAG	blank	MAU	0	0	0
AC_04h_2	AC	BMDM	AC_04	0d6ce6bd-1bf1-4896-a8a7-38a95949f424	135.39	PASS	CUAG	blank	MAU	0	0	0
AC_04h_2	AC	BMDM	AC_04	da957919-22e3-4960-bf05-c66b568784f9	100.06	PASS	CUAG	blank	MAU	0	0	0
AC_04h_2	AC	BMDM	AC_04	da9e0a32-95e9-41fc-b33f-6e361734ec8e	84.22	PASS	CUAG	blank	MAU	0	0	0
AC_04h_2	AC	BMDM	AC_04	961ed46e-6554-4511-a3b6-cfcab84c6bec	101.8	PASS	CUAG	blank	MAU	0	0	0
AC_04h_2	AC	BMDM	AC_04	c7795902-fd65-4df9-9514-decb7e5d617b	106.54	PASS	CUAG	blank	MAU	0	0	0
AC_04h_2	AC	BMDM	AC_04	bb6c3818-b0b3-4760-a865-ac6508d31727	38.69	PASS	NONE	blank	MAU	0	0	0
AC_04h_2	AC	BMDM	AC_04	51f6170b-409f-4bb7-8656-bb4831fe04e4	105.23	PASS	NONE	blank	MAU	0	0	0
AC_04h_2	AC	BMDM	AC_04	7830f4b3-98d1-486f-97c5-b6648f57393a	124.3	PASS	CUAG	blank	MAU	0	0	0
AC_04h_2	AC	BMDM	AC_04	296df391-7493-42fd-a8ff-b9af2ccf9101	95.56	PASS	NONE	blank	MAU	0	0	0
AC_04h_2	AC	BMDM	AC_04	16c1acdf-ec73-453a-95e8-fdf76a1c3745	83.33	PASS	CUAG	blank	MAU	0	0	0
AC_04h_2	AC	BMDM	AC_04	fcc519d1-26bf-4979-83b0-d1a72f865817	78.47	PASS	NONE	blank	MAU	0	0	0
AC_04h_2	AC	BMDM	AC_04	c2324455-7c24-4fce-a6a0-6353f47570aa	85.93	PASS	CUAG	blank	MAU	0	0	0
AC_04h_2	AC	BMDM	AC_04	a11f8532-e823-4fd4-a0b0-8d4f773e1a23	98.17	PASS	CUAG	blank	MAU	0	0	0
AC_04h_2	AC	BMDM	AC_04	1ed4f872-e5a5-4140-ac27-79cc45becc17	110.75	PASS	CUAG	blank	MAU	0	0	0
AC_04h_2	AC	BMDM	AC_04	060b12b9-7584-4f6f-9954-78b696ed36a5	120.65	PASS	CUAG	blank	MAU	0	0	0
AC_04h_2	AC	BMDM	AC_04	60d04894-3da0-4cb4-88e3-1bba7d1fe8b3	121	PASS	CUAG	blank	MAU	0	0	0
AC_04h_2	AC	BMDM	AC_04	b8b92cd8-3f42-4e51-9085-d86fac2c287d	59.1	PASS	NONE	blank	MAU	0	0	0
AC_04h_2	AC	BMDM	AC_04	a269f168-b7de-4779-953c-ba59ca040b15	54.31	PASS	NONE	blank	MAU	0	0	0
AC_04h_2	AC	BMDM	AC_04	314a5e67-c51d-4062-b451-b10b29a5277c	62.39	PASS	NONE	blank	MAU	0	0	0
AC_04h_2	AC	BMDM	AC_04	7b489809-0eca-4c62-b80c-6a2341a04d7e	87.11	PASS	CUAG	blank	MAU	0	0	0
AC_04h_2	AC	BMDM	AC_04	29752c80-511c-4304-b84d-fd444f0a52a1	111.85	PASS	CUAG	blank	MAU	0	0	0
AC_04h_2	AC	BMDM	AC_04	4e731edf-371a-4a7c-8231-ae363e0211f9	123.42	PASS	CUAG	blank	MAU	0	0	0
AC_04h_2	AC	BMDM	AC_04	9e587d0b-0e41-4dd7-9369-324d287f9f3d	90.12	PASS	CUAG	blank	MAU	0	0	0
AC_04h_2	AC	BMDM	AC_04	8897fb71-8b05-45ec-8eb7-909d1cf28670	31.73	PASS	CUAG	blank	MAU	0	0	0
AC_04h_2	AC	BMDM	AC_04	a7b32101-8040-43e0-ab66-225ad73d7782	125.92	PASS	NONE	blank	MAU	0	0	0
AC_04h_2	AC	BMDM	AC_04	0726be26-87f2-4bfb-a62a-913589e80f6d	95.61	PASS	CUAG	blank	MAU	0	0	0
AC_04h_2	AC	BMDM	AC_04	5e972d59-9114-401a-860f-5b1729d08b6f	96.66	PASS	CUAG	blank	MAU	0	0	0
AC_04h_2	AC	BMDM	AC_04	c7587eb2-8a51-4a33-826a-e8085c380079	132.79	PASS	CUAG	blank	MAU	0	0	0
AC_04h_2	AC	BMDM	AC_04	1276ca9f-e0e4-4d28-8c1e-c8923d38138d	121	PASS	CUAG	blank	MAU	0	0	0
AC_04h_2	AC	BMDM	AC_04	8a7fb690-3090-4ef9-bd76-6e3248c27813	102.68	PASS	CUAG	blank	MAU	0	0	0
AC_04h_2	AC	BMDM	AC_04	982ae19d-b016-40b1-a72e-7707b8ab2982	91.47	PASS	CUAG	blank	MAU	0	0	0
AC_04h_2	AC	BMDM	AC_04	f5218a00-2e98-459c-819e-9972771cc015	98.74	PASS	CUAG	blank	MAU	0	0	0
AC_04h_2	AC	BMDM	AC_04	e9a9fc45-1ce3-4789-8aaf-aace2be6742b	109.33	PASS	CUAG	blank	MAU	0	0	0
AC_04h_2	AC	BMDM	AC_04	0f4c29ce-ac88-47ec-aea3-4ba0425274a6	53.58	PASS	NONE	blank	MAU	0	0	0
AC_04h_2	AC	BMDM	AC_04	ccd89999-da36-4e44-be70-b77d2181b741	79.6	PASS	CUAG	blank	MAU	0	0	0
AC_04h_2	AC	BMDM	AC_04	8dfa8af7-13b5-43f6-9703-6148b6031eee	112.58	PASS	NONE	blank	MAU	0	0	0
AC_04h_2	AC	BMDM	AC_04	c50741b4-a4ba-4587-9877-66a031e2d721	79.36	PASS	CUAG	blank	MAU	0	0	0
AC_04h_2	AC	BMDM	AC_04	6c597135-55cd-49fa-89d3-bac36cd68536	84.4	PASS	CUAG	blank	MAU	0	0	0
AC_04h_2	AC	BMDM	AC_04	24f22197-abea-4112-8d10-f15269d57250	74.28	PASS	CUAG	blank	MAU	0	0	0
AC_04h_2	AC	BMDM	AC_04	9623d02d-36d4-4599-8272-b2c9bd6c1cd3	94.85	PASS	CUAG	blank	MAU	0	0	0
AC_04h_2	AC	BMDM	AC_04	68d0dfce-409d-4cfd-8641-964eff410ec2	95.18	PASS	CUAG	blank	MAU	0	0	0
AC_04h_2	AC	BMDM	AC_04	8f071c66-2b42-48c3-b618-233ebdc515d6	85.16	PASS	CUAG	blank	MAU	0	0	0
AC_04h_2	AC	BMDM	AC_04	ce2371d7-db7a-497a-b750-752a2225afd1	99.54	PASS	NONE	blank	MAU	0	0	0
AC_04h_2	AC	BMDM	AC_04	d1d4a9e2-46d5-44dc-b3b4-cc9f0104296e	93.33	PASS	CUAG	blank	MAU	0	0	0
AC_04h_2	AC	BMDM	AC_04	f54aed61-887e-40f5-8d52-42fa320a2a2d	40.33	PASS	CUAG	blank	MAU	0	0	0
AC_04h_2	AC	BMDM	AC_04	65d55c85-e357-4d88-8bb3-5cd8468a9780	111.96	PASS	NONE	blank	MAU	0	0	0
AC_04h_2	AC	BMDM	AC_04	984a2394-5615-49de-b082-3f99efcf4d87	91.5	SUFFCLIP	NONE	blank	MAU	0	0	0
AC_04h_2	AC	BMDM	AC_04	a9cee884-55da-4755-a42b-9d94984a8809	110.7	SUFFCLIP	CUAG	blank	MAU	0	0	0
AC_04h_2	AC	BMDM	AC_04	f562c5ce-d53d-40da-9dfc-eb3ceaac04a3	97.07	SUFFCLIP	CUAG	blank	MAU	0	0	0
AC_04h_2	AC	BMDM	AC_04	9837ae14-5fac-4e08-a8ba-7107cd08edb3	102.74	SUFFCLIP	CUAG	blank	MAU	0	0	0
AC_04h_2	AC	BMDM	AC_04	d5623c4c-8431-469d-a40f-d4f8c013be1a	108.44	SUFFCLIP	CUAG	blank	MAU	0	0	0
AC_04h_2	AC	BMDM	AC_04	67aa923c-3464-4228-b9ba-1f2ed68c1f15	119.91	SUFFCLIP	NONE	blank	MAU	0	0	0
AC_04h_2	AC	BMDM	AC_04	75ca6504-f83b-4a6c-9462-ce5be37c5541	137.15	PASS	CUAG	blank	MAU	0	0	0
AC_04h_2	AC	BMDM	AC_04	c24a6945-5932-490e-aa42-27f8c3808c0f	92.94	SUFFCLIP	CUAG	blank	MAU	0	0	0
AC_04h_2	AC	BMDM	AC_04	3b378f07-7882-44ed-bb4d-07b3072ff119	127.86	PASS	NONE	blank	MAU	0	0	0
AC_04h_2	AC	BMDM	AC_04	2a526c88-7f44-472a-bcca-d040a3fc2f31	90.41	PASS	NONE	blank	MAU	0	0	0
AC_04h_2	AC	BMDM	AC_04	9f3c0d65-46c9-44da-b71d-78c46675f2ae	59.12	PASS	CUAG	blank	MAU	0	0	0
AC_04h_2	AC	BMDM	AC_04	97c6bd68-c9d1-4636-a69a-4c65450bfd5d	73.45	SUFFCLIP	CUAG	blank	MAU	0	0	0
AC_04h_2	AC	BMDM	AC_04	26adf299-a479-4feb-be81-e448e6a082df	125.9	SUFFCLIP	CUAG	blank	MAU	0	0	0
AC_04h_2	AC	BMDM	AC_04	a40802cb-e56d-48bd-9c73-14414e1f57fc	77.28	PASS	NONE	blank	MAU	0	0	0
AC_04h_2	AC	BMDM	AC_04	9fed5ee8-b31b-4b3f-871d-f12f1813a282	119.16	PASS	CUAG	blank	MPU	0	0	0
AC_04h_2	AC	BMDM	AC_04	7f6564ec-5308-44ef-92f4-db02ac8e2d63	129.23	PASS	NONE	blank	MAU	0	0	0
AC_04h_2	AC	BMDM	AC_04	d3cefb53-87ed-47e9-b25e-4e290c29846d	94.41	SUFFCLIP	CUAG	blank	MAU	0	0	0
AC_04h_2	AC	BMDM	AC_04	33273c7d-2df4-4436-ad69-985b62e8603c	207.69	SUFFCLIP	CUAG	blank	MAU	0	0	0
AC_04h_2	AC	BMDM	AC_04	8fc25eb8-bf6b-4c70-b56a-97fa804b7abb	36.8	SUFFCLIP	NONE	blank	MAU	0	0	0
AC_04h_2	AC	BMDM	AC_04	14542cde-cf43-4b8e-9531-576419a60407	54.08	PASS	NONE	blank	MAU	0	0	0
AC_04h_2	AC	BMDM	AC_04	87b1923b-fd47-453d-98a4-ed39e1b15815	99.38	PASS	CUAG	blank	MAU	0	0	0
AC_04h_2	AC	BMDM	AC_04	0f9f6d32-3b44-41bc-8409-54179637e432	105.04	SUFFCLIP	CUAG	blank	MAU	0	0	0
AC_04h_2	AC	BMDM	AC_04	e6fcb2af-3725-441e-b36c-ce255ce005b2	94.09	SUFFCLIP	NONE	blank	MAU	0	0	0
AC_04h_2	AC	BMDM	AC_04	11ff36d7-f698-4765-ae89-9ef460a98fef	101.86	SUFFCLIP	CUAG	blank	MAU	0	0	0
AC_04h_2	AC	BMDM	AC_04	f413f634-163c-4a96-b37e-67d2a026db4f	97	SUFFCLIP	NONE	blank	MAU	0	0	0
AC_04h_2	AC	BMDM	AC_04	55fb3f48-9536-45f3-9920-9209e7db4008	103.93	SUFFCLIP	CUAG	blank	MAU	0	0	0
AC_04h_2	AC	BMDM	AC_04	c57a1fcc-faaa-4949-9634-d0864feb9245	108.22	PASS	CUAG	blank	MAU	0	0	0
AC_04h_2	AC	BMDM	AC_04	63b3bb5b-0d2f-4516-a6d1-a46c4cdc288c	128.88	SUFFCLIP	CUAG	blank	MAU	0	0	0
AC_04h_2	AC	BMDM	AC_04	49ca76df-b38d-4a0e-8ae3-d2d0d1f47522	99.33	PASS	CUAG	blank	MAU	0	0	0
AC_04h_2	AC	BMDM	AC_04	faab3976-3adc-478f-8f4c-0c6144b84522	86.96	PASS	CUAG	blank	MAU	0	0	0
AC_04h_2	AC	BMDM	AC_04	03f58e56-fce8-4fac-ba2c-4b68ab98685e	98.79	PASS	CUAG	blank	MAU	0	0	0
AC_04h_2	AC	BMDM	AC_04	2ecadf2f-3fde-4600-b1d1-eef096e71f43	120.25	PASS	CUAG	blank	MAU	0	0	0
AC_04h_2	AC	BMDM	AC_04	4addb8ca-5c61-4e28-9ad0-0d09325de4cb	109.97	SUFFCLIP	CUAG	blank	MAU	0	0	0
AC_04h_2	AC	BMDM	AC_04	cba44f77-8daa-429c-94fe-b0b2e5d0d67a	121.8	PASS	CUAG	blank	MAU	0	0	0
AC_04h_2	AC	BMDM	AC_04	d032709c-4188-48dd-ad1b-38750896f6f9	133.7	PASS	CUAG	blank	MAU	0	0	0
AC_04h_2	AC	BMDM	AC_04	71015680-6e6b-4d7d-8ca1-ca4ddd16d99f	54.5	SUFFCLIP	NONE	blank	MAU	0	0	0
AC_04h_2	AC	BMDM	AC_04	b4240086-f7f2-4378-b8f6-88bb78f0c6cd	108.39	SUFFCLIP	CUAG	blank	MAU	0	0	0
AC_04h_2	AC	BMDM	AC_04	78c1feb1-aaae-4ea3-8e3e-08d6d1562193	108.07	SUFFCLIP	CUAG	blank	MAU	0	0	0
AC_04h_2	AC	BMDM	AC_04	efb5a48e-9b92-4d84-8213-a7436d5ab28c	108	SUFFCLIP	CUAG	blank	MAU	0	0	0
AC_04h_2	AC	BMDM	AC_04	564d6f02-e279-4d4e-bf2f-bd1982f1e235	74.03	PASS	CUAG	blank	MAU	0	0	0
AC_04h_2	AC	BMDM	AC_04	75654104-ee86-4b39-a736-10fde23a4322	95.46	SUFFCLIP	CUAG	blank	MAU	0	0	0
AC_04h_2	AC	BMDM	AC_04	c3712caa-005f-4498-816d-2acf5aa68fab	81.92	SUFFCLIP	CUAG	blank	MAU	0	0	0
AC_04h_2	AC	BMDM	AC_04	fc7acec5-f433-45ae-81d9-99ad65482a98	87.21	SUFFCLIP	CUAG	blank	MAU	0	0	0
AC_04h_2	AC	BMDM	AC_04	0b5c4a2e-84a8-48e4-9c3d-8b19dc883902	20.18	SUFFCLIP	NONE	blank	MAU	0	0	0
AC_04h_2	AC	BMDM	AC_04	71432fa7-8959-4177-906a-5d1092a71240	97.5	SUFFCLIP	CUAG	blank	MAU	0	0	0
AC_04h_2	AC	BMDM	AC_04	9edadfde-5828-44c0-8b89-aebd5eccef6b	106.34	PASS	CUAG	blank	MAU	0	0	0
AC_04h_2	AC	BMDM	AC_04	70b7a13e-bb50-4e1b-a32c-b2a5552512d0	10.68	SUFFCLIP	NONE	blank	MAU	0	0	0
AC_04h_2	AC	BMDM	AC_04	c0b35d8f-116c-4f6d-8d5b-249cc5279f80	99.58	SUFFCLIP	CUAG	blank	MAU	0	0	0
AC_04h_2	AC	BMDM	AC_04	bc27d0f8-55da-4fff-95fe-0697fc8a6b3f	82.75	PASS	CUAG	blank	MAU	0	0	0
AC_04h_2	AC	BMDM	AC_04	d4f3a433-1feb-4f14-a5cd-4b67c0e1a5c3	63.27	PASS	NONE	blank	MAU	0	0	0
AC_04h_2	AC	BMDM	AC_04	bde84a36-f92f-4384-a7c3-287a4d6bedc5	98.74	PASS	CUAG	blank	MAU	0	0	0
AC_04h_2	AC	BMDM	AC_04	cc5fb74d-5e92-449e-b525-44eeddd56bb5	110.97	PASS	CUAG	blank	MAU	0	0	0
AC_04h_2	AC	BMDM	AC_04	e4962c5f-e78e-49ea-b82c-c4cfea87377f	90.1	PASS	CUAG	blank	MAU	0	0	0
AC_04h_2	AC	BMDM	AC_04	f6aec662-62a4-4984-a25d-ba4b97d72630	101.96	SUFFCLIP	CUAG	blank	MAU	0	0	0
AC_04h_2	AC	BMDM	AC_04	33e08ba7-3512-4a68-84c5-25e82226373d	124.64	PASS	CUAG	blank	MAU	0	0	0
AC_04h_2	AC	BMDM	AC_04	254221fd-73ec-4434-89bb-6404137ad4d9	117.04	PASS	CUAG	blank	MAU	0	0	0
AC_04h_2	AC	BMDM	AC_04	871e602b-b281-4596-ab8e-d4550d79a78e	100.87	SUFFCLIP	CUAG	blank	MAU	0	0	0
AC_04h_2	AC	BMDM	AC_04	ffa4ef8c-15d3-4dc5-9fc5-d39de40d6374	204	PASS	CUAG	blank	MAU	0	0	0
AC_04h_2	AC	BMDM	AC_04	02becc30-e10c-4066-acbc-98d891667204	108.45	SUFFCLIP	CUAG	blank	MAU	0	0	0
AC_04h_2	AC	BMDM	AC_04	7dd418c3-640f-45fa-ab5e-904367dba911	19.96	SUFFCLIP	CUAG	blank	MAU	0	0	0
AC_04h_2	AC	BMDM	AC_04	f875dcfd-8f45-4289-8703-b09eae356c63	55.67	PASS	NONE	blank	MAU	0	0	0
AC_04h_2	AC	BMDM	AC_04	d791baca-7852-4ca3-a114-4a898c5d1923	80.72	PASS	CUAG	blank	MAU	0	0	0
AC_04h_2	AC	BMDM	AC_04	92f78547-569f-438e-8fb5-19a44b4c30f2	80.17	PASS	NONE	blank	MAU	0	0	0
AC_04h_2	AC	BMDM	AC_04	4e293166-14da-4f5e-aa85-aa3aa52bcacc	94.12	SUFFCLIP	CUAG	blank	MAU	0	0	0
AC_04h_2	AC	BMDM	AC_04	df310955-bbc4-4c82-bcfd-c0a3169124a6	149.35	PASS	CUAG	blank	MAU	0	0	0
AC_04h_2	AC	BMDM	AC_04	a95794d2-da0d-4e49-85cd-0b61855399a3	90.41	PASS	CUAG	blank	MAU	0	0	0
AC_04h_2	AC	BMDM	AC_04	7e3fd220-285e-48da-be40-63913d601caf	81.97	PASS	CUAG	blank	MAU	0	0	0
AC_04h_2	AC	BMDM	AC_04	2c67e99a-05a3-4502-93e2-7f85eecee18f	93.96	SUFFCLIP	NONE	blank	MAU	0	0	0
AC_04h_2	AC	BMDM	AC_04	e90a922b-e8ae-4bb4-96af-203466c64b56	104.3	SUFFCLIP	CUAG	blank	MAU	0	0	0
AC_04h_2	AC	BMDM	AC_04	f13c6016-6931-4f97-86ee-0504048c11dd	149.63	PASS	CUAG	blank	MAU	0	0	0
AC_04h_2	AC	BMDM	AC_04	7a2ba2b3-04d6-415c-beed-ac5058bbd34e	28.78	SUFFCLIP	NONE	blank	MAU	0	0	0
AC_04h_2	AC	BMDM	AC_04	96d99d49-3c2e-4b04-a119-6bab303cca39	99.3	SUFFCLIP	CUAG	blank	MAU	0	0	0
AC_04h_2	AC	BMDM	AC_04	183b3a19-f39d-4ba9-a90f-ef253ae44142	110.09	SUFFCLIP	CUAG	blank	MAU	0	0	0
AC_04h_2	AC	BMDM	AC_04	aaee1189-8bd5-486a-8d8a-756314683417	89	PASS	NONE	blank	MAU	0	0	0
AC_04h_2	AC	BMDM	AC_04	9ee67426-9b88-4404-81f4-d069130cb9ac	104.96	PASS	CUAG	blank	MAU	0	0	0
AC_04h_2	AC	BMDM	AC_04	2e31c4b2-716d-4da8-bb59-ff907377d3c7	124.96	PASS	CUAG	blank	MAU	0	0	0
AC_04h_2	AC	BMDM	AC_04	4d434346-d3d7-4ccb-ae0a-d1e8fb0ff8a3	161	PASS	CUAG	blank	MAU	0	0	0
AC_04h_2	AC	BMDM	AC_04	5cf7e241-7f79-4b43-8f3e-361d97092c21	65.69	SUFFCLIP	NONE	blank	MAU	0	0	0
AC_04h_2	AC	BMDM	AC_04	659d16eb-b673-453d-8272-cec2ae26ef03	103.15	PASS	CUAG	blank	MAU	0	0	0
AC_04h_2	AC	BMDM	AC_04	8d7910c1-867b-4d23-8832-cfbb4189d6db	90.21	PASS	CUAG	blank	MAU	0	0	0
AC_04h_2	AC	BMDM	AC_04	3cca4bbd-621a-4e94-8730-d63e40b454c3	84.97	PASS	CUAG	blank	MAU	0	0	0
AC_04h_2	AC	BMDM	AC_04	cfb5c508-add0-4f13-bf68-74eb2a304954	44.47	SUFFCLIP	NONE	blank	MAU	0	0	0
AC_04h_2	AC	BMDM	AC_04	a7d488d0-8f17-46b0-9dca-9a218799a97b	112.36	SUFFCLIP	CUAG	blank	MAU	0	0	0
AC_04h_2	AC	BMDM	AC_04	59ecd1f9-1fed-40cc-9be4-08881e785319	111.63	SUFFCLIP	CUAG	blank	MAU	0	0	0
AC_04h_2	AC	BMDM	AC_04	b4cbe017-9ead-4dd5-b865-1e668f00b63f	110.08	PASS	CUAG	blank	MAU	0	0	0
AC_04h_2	AC	BMDM	AC_04	2cc6aaab-c4fb-45c4-ad80-e64bd3b037aa	101.61	PASS	NONE	blank	MAU	0	0	0
AC_04h_2	AC	BMDM	AC_04	234ac68e-6c55-4cab-a08c-0bcf9b9f4d50	181.58	SUFFCLIP	CUAG	blank	MAU	0	0	0
AC_04h_2	AC	BMDM	AC_04	47850283-5e8e-4614-84a0-877a00a271da	74.53	PASS	NONE	blank	MAU	0	0	0
AC_04h_2	AC	BMDM	AC_04	45e0dc0f-2cd2-4683-a092-365cbdb7591c	89.07	PASS	CUAG	blank	MAU	0	0	0
AC_04h_2	AC	BMDM	AC_04	cac4d8fb-25fb-4121-9bbc-ff8d755612ba	132.64	PASS	CUAG	blank	MAU	0	0	0
AC_04h_2	AC	BMDM	AC_04	3e9aa28b-72ac-4f43-9c02-c6cdf385536f	94.7	PASS	NONE	blank	MPU	0	0	0
AC_04h_2	AC	BMDM	AC_04	634119d4-f4de-4818-a68b-1b113098d4c6	88.71	PASS	NONE	blank	MAU	0	0	0
AC_04h_2	AC	BMDM	AC_04	1b8f007b-fa06-46b1-a698-03c3be66f977	95.12	PASS	CUAG	blank	MAU	0	0	0
AC_04h_2	AC	BMDM	AC_04	7082e712-b3a1-4dac-80ae-16eabae1bc48	110.27	PASS	CUAG	blank	MAU	0	0	0
AC_04h_2	AC	BMDM	AC_04	f80636ad-cd39-4dff-b542-144de7676db6	119.64	PASS	CUAG	blank	MAU	0	0	0
AC_04h_2	AC	BMDM	AC_04	f5aab381-f67f-4a33-a76f-033137c3252f	101.73	PASS	CUAG	blank	MAU	0	0	0
AC_04h_2	AC	BMDM	AC_04	38fa551c-11a1-43a6-840b-67fbdea3e925	86.03	PASS	CUAG	blank	MAU	0	0	0
AC_04h_2	AC	BMDM	AC_04	4919b38c-0da3-426d-8a72-bcb9bbeb47e8	89.19	PASS	CUAG	blank	MAU	0	0	0
AC_04h_2	AC	BMDM	AC_04	1c8b6fef-7a24-443e-b56f-89cc91154324	46.38	PASS	NONE	blank	MAU	0	0	0
AC_04h_2	AC	BMDM	AC_04	1c1bf1ee-2f2a-428a-8c91-e2a34378ce05	88.08	PASS	NONE	blank	MAU	0	0	0
AC_04h_2	AC	BMDM	AC_04	6feb138f-ccbd-4724-aa75-d8ae2f2ab8ff	59.08	PASS	NONE	blank	MAU	0	0	0
AC_04h_2	AC	BMDM	AC_04	46086dec-3dda-44ec-a854-eaa1975834bd	107.15	PASS	NONE	blank	MAU	0	0	0
AC_04h_2	AC	BMDM	AC_04	305a1c42-8af7-438c-abc2-42e822264f70	40.34	PASS	NONE	blank	MAU	0	0	0
AC_04h_2	AC	BMDM	AC_04	d23fc5f8-6a6d-419f-8220-267a6d12a0a3	95.89	PASS	CUAG	blank	MAU	0	0	0
AC_04h_2	AC	BMDM	AC_04	f4e6760f-3616-46d6-8d20-7aa057f6eef9	36.83	PASS	NONE	blank	MAU	0	0	0
AC_04h_2	AC	BMDM	AC_04	6d0daac8-c867-473f-bd25-bbadc79dd833	93.36	PASS	CUAG	blank	MAU	0	0	0
AC_04h_2	AC	BMDM	AC_04	04674f2f-b958-451d-b72a-9d7ca6788bbf	112.38	PASS	NONE	blank	MAU	0	0	0
AC_04h_2	AC	BMDM	AC_04	4da4985a-7bc9-425d-a86b-a03786ecca2b	81.54	PASS	CUAG	blank	MAU	0	0	0
AC_04h_2	AC	BMDM	AC_04	de4d1c2a-75c1-419c-a23d-b7b331a9bc8d	74.54	PASS	NONE	blank	MAU	0	0	0
AC_04h_2	AC	BMDM	AC_04	2dca929e-6da9-47ce-872e-2e607dd0df03	83.17	PASS	CUAG	blank	MAU	0	0	0
AC_04h_2	AC	BMDM	AC_04	c41d93aa-1f5c-499c-96b7-3b63371e11c0	89.23	PASS	CUAG	blank	MAU	0	0	0
AC_04h_2	AC	BMDM	AC_04	d9586d80-aec7-4a3c-a25e-dd6e6ba92333	84.93	PASS	CUAG	blank	MAU	0	0	0
AC_04h_2	AC	BMDM	AC_04	55b1956e-f212-4871-83c1-3fb5bfe00289	86.38	PASS	NONE	blank	MAU	0	0	0
AC_04h_2	AC	BMDM	AC_04	c142b785-6fd6-451a-afc4-5a1c53586f7c	99.04	PASS	CUAG	blank	MAU	0	0	0
AC_04h_2	AC	BMDM	AC_04	2181de7e-ab18-4805-879e-de47b94331c8	72.67	PASS	NONE	blank	MAU	0	0	0
AC_04h_2	AC	BMDM	AC_04	ba418170-9c1c-46a5-9db5-5d74dfcae85d	95.81	PASS	CUAG	blank	MAU	0	0	0
AC_04h_2	AC	BMDM	AC_04	09664e8a-d2c1-41a8-8bcf-b586acb85529	93.92	PASS	CUAG	blank	MAU	0	0	0
AC_04h_2	AC	BMDM	AC_04	7b07ee92-d657-4880-a496-13de22989c5f	76.86	PASS	NONE	blank	MAU	0	0	0
AC_04h_2	AC	BMDM	AC_04	c3f80cda-8571-4b1b-bf90-4af8efbc2c20	80.86	PASS	CUAG	blank	MAU	0	0	0
AC_04h_2	AC	BMDM	AC_04	ab87b00a-12f8-4a71-84f5-3c9eca67329d	57.82	PASS	NONE	blank	MAU	0	0	0
AC_04h_2	AC	BMDM	AC_04	30b09d5b-2014-4ca2-9aeb-00fb8f4ad6d7	98.89	PASS	CUAG	blank	MAU	0	0	0
AC_04h_2	AC	BMDM	AC_04	eba85572-aac8-438c-93c5-64b0d71915a1	87.17	PASS	CUAG	blank	MAU	0	0	0
AC_04h_2	AC	BMDM	AC_04	69254bc3-5cab-44a0-a23e-5367a3fb48cc	102	PASS	CUAG	blank	MAU	0	0	0
AC_04h_2	AC	BMDM	AC_04	391ff49f-03c3-40a2-b0ee-ca114610db95	93.74	PASS	CUAG	blank	MAU	0	0	0
AC_04h_2	AC	BMDM	AC_04	412df98e-2b8d-47ed-aa09-3e044e852275	104.31	PASS	CUAG	blank	MAU	0	0	0
AC_04h_2	AC	BMDM	AC_04	d5f85145-e2ce-44f6-b7d7-4968bb5db83e	108.64	PASS	CUAG	blank	MAU	0	0	0
AC_04h_2	AC	BMDM	AC_04	e92852dc-fd14-48d4-8c6f-919c3f861fb6	103.41	PASS	CUAG	blank	MAU	0	0	0
AC_04h_2	AC	BMDM	AC_04	32c9dca9-c7c4-4d60-9307-0ac41b4f2612	52.7	PASS	NONE	blank	MAU	0	0	0
AC_04h_2	AC	BMDM	AC_04	bafa0973-42a9-4459-a6e7-e0630c61d697	95.45	PASS	CUAG	blank	MAU	0	0	0
AC_04h_2	AC	BMDM	AC_04	2c4fc0ec-4129-4ede-b864-d9583bde2af0	80.62	PASS	CUAG	blank	MAU	0	0	0
AC_04h_2	AC	BMDM	AC_04	c27aca12-7512-4b75-899a-4c74f220b7cc	110.52	PASS	NONE	blank	MAU	0	0	0
AC_04h_2	AC	BMDM	AC_04	0b277417-5949-4307-b000-4b4176668340	75.07	PASS	CUAG	blank	MAU	0	0	0
AC_04h_2	AC	BMDM	AC_04	0e5b8e5c-b272-488a-a55b-d155dc7601f6	82.97	PASS	CUAG	blank	MAU	0	0	0
AC_04h_2	AC	BMDM	AC_04	9148ab05-9045-4e0f-917e-dc5ac4ac7696	104.65	PASS	CUAG	blank	MAU	0	0	0
AC_04h_2	AC	BMDM	AC_04	d02086d7-fafc-46ca-aa03-4fbf9bcaaeca	75.93	PASS	CUAG	blank	MAU	0	0	0
AC_04h_2	AC	BMDM	AC_04	28e168a2-6881-4541-abaa-c41159c003de	70.12	PASS	CUAG	blank	MAU	0	0	0
AC_04h_2	AC	BMDM	AC_04	880c61ac-25e3-4c50-87b5-89d4215f2fa4	109.6	SUFFCLIP	CUAG	blank	MAU	0	0	0
AC_04h_2	AC	BMDM	AC_04	fd844bb7-792d-4331-af64-973762ef9e5f	92.96	SUFFCLIP	CUAG	blank	MAU	0	0	0
AC_04h_2	AC	BMDM	AC_04	f9b46e85-4fa0-4718-ad8c-1f72d39cac24	99.09	PASS	CUAG	blank	MAU	0	0	0
AC_04h_2	AC	BMDM	AC_04	9975cc06-0e26-42c4-b363-244f2f7f2936	148.72	SUFFCLIP	CUAG	blank	MAU	0	0	0
AC_04h_2	AC	BMDM	AC_04	f18daed1-290b-447d-bd79-f656e4585066	85	SUFFCLIP	CUAG	blank	MAU	0	0	0
AC_04h_2	AC	BMDM	AC_04	793b789b-9089-45c1-88a5-c0e587ff5683	74	SUFFCLIP	NONE	blank	MAU	0	0	0
AC_04h_2	AC	BMDM	AC_04	e378ded7-7886-498a-9b8f-d8580341a721	130.15	PASS	CUAG	blank	MAU	0	0	0
AC_04h_2	AC	BMDM	AC_04	27cf49dd-3443-4347-b78c-f356856efca2	109.92	SUFFCLIP	CUAG	blank	MAU	0	0	0
AC_04h_2	AC	BMDM	AC_04	2bf99841-9b51-4358-bcf4-226d0f4f9d4c	99.94	PASS	CUAG	blank	MAU	0	0	0
AC_04h_2	AC	BMDM	AC_04	27715caa-1463-49bd-a36f-29c23f7cb720	123.29	PASS	NONE	blank	MAU	0	0	0
AC_04h_2	AC	BMDM	AC_04	1ea0111c-0e88-4e04-8117-cc79bf9b7ab7	78.19	SUFFCLIP	NONE	blank	MAU	0	0	0
AC_04h_2	AC	BMDM	AC_04	d599b050-147d-4172-a9f8-31c538f37e2f	93.81	PASS	NONE	blank	MAU	0	0	0
AC_04h_2	AC	BMDM	AC_04	063e09af-e142-446e-868a-ebffb5aefdec	111.3	PASS	CUAG	blank	MAU	0	0	0
AC_04h_2	AC	BMDM	AC_04	fab34127-6072-449f-916b-1677f49eeddd	48.91	SUFFCLIP	CUAG	blank	MAU	0	0	0
AC_04h_2	AC	BMDM	AC_04	f278ebc1-6013-4794-9fda-b5de565ca291	78.04	PASS	CUAG	blank	MAU	0	0	0
AC_04h_2	AC	BMDM	AC_04	7f2b6224-695b-4f3a-ab94-59c974e4b607	145.32	PASS	CUAG	blank	MAU	0	0	0
AC_04h_2	AC	BMDM	AC_04	26cc51b0-0076-4a1a-9b91-7f17421fc96b	57.4	PASS	NONE	blank	MAU	0	0	0
AC_04h_2	AC	BMDM	AC_04	2f11c0c1-399b-4593-b811-96b66176d6c3	80.83	SUFFCLIP	NONE	blank	MAU	0	0	0
AC_04h_2	AC	BMDM	AC_04	22448e72-ff85-4c33-b5e3-de07e4a3e832	108.16	SUFFCLIP	CUAG	blank	MAU	0	0	0
AC_04h_2	AC	BMDM	AC_04	4833247d-6e4f-4281-9f22-b62c39983d23	122.46	PASS	CUAG	blank	MAU	0	0	0
AC_04h_2	AC	BMDM	AC_04	e4360c30-107b-495b-9957-40bbe7952f33	143.79	PASS	CUAG	blank	MAU	0	0	0
AC_04h_2	AC	BMDM	AC_04	300d038e-fabf-4390-a52c-2211fd426d91	89	SUFFCLIP	CUAG	blank	MAU	0	0	0
AC_04h_2	AC	BMDM	AC_04	253578ca-6262-4e98-806a-9c24878e3efe	121.81	PASS	NONE	blank	MAU	0	0	0
AC_04h_2	AC	BMDM	AC_04	0d0e62f7-17e0-4ec5-8b9e-9a9426907507	53.87	SUFFCLIP	NONE	blank	MAU	0	0	0
AC_04h_2	AC	BMDM	AC_04	db3e9ddb-7214-4f3b-96a0-504cc3bb54c0	99.3	SUFFCLIP	CUAG	blank	MAU	0	0	0
AC_04h_2	AC	BMDM	AC_04	be582896-b4b5-4da4-a335-d97dc06ef9c6	127.79	PASS	CUAG	blank	MAU	0	0	0
AC_04h_2	AC	BMDM	AC_04	638e5fb2-a95d-48f9-a3d1-6356b775526a	45.04	SUFFCLIP	NONE	blank	MAU	0	0	0
AC_04h_2	AC	BMDM	AC_04	1655740d-ff0d-4e7d-890c-1d48869813bd	99.5	PASS	CUAG	blank	MAU	0	0	0
AC_04h_2	AC	BMDM	AC_04	1bc6ec98-7d69-4e69-8ecd-9c794277a497	103.86	PASS	CUAG	blank	MAU	0	0	0
AC_04h_2	AC	BMDM	AC_04	db873e6f-f20b-43f5-ab6a-611d168f4592	98.64	SUFFCLIP	CUAG	blank	MAU	0	0	0
AC_04h_2	AC	BMDM	AC_04	650984c1-7581-4fe0-bb2a-ee2fdd8e9552	98.77	SUFFCLIP	CUAG	blank	MAU	0	0	0
AC_04h_2	AC	BMDM	AC_04	575283cd-8c34-411f-9f49-c395aebbd90d	69.33	PASS	CUAG	blank	MAU	0	0	0
AC_04h_2	AC	BMDM	AC_04	df2183ed-5ac2-4fd0-a23c-2f8f95a230bb	115.24	SUFFCLIP	CUAG	blank	MAU	0	0	0
AC_04h_2	AC	BMDM	AC_04	7b01e519-f16e-45bd-87c4-dccfec2db4e9	105.74	PASS	CUAG	blank	MAU	0	0	0
AC_04h_2	AC	BMDM	AC_04	3bcad45e-5915-4a07-b0f3-12953d388d7d	132.48	PASS	CUAG	blank	MAU	0	0	0
AC_04h_2	AC	BMDM	AC_04	74585d82-2d4f-43ce-800e-8c38b34e284c	100.46	PASS	CUAG	blank	MAU	0	0	0
AC_04h_2	AC	BMDM	AC_04	c10e3406-1da2-4845-997c-4bfbc4b896e8	83.68	PASS	NONE	blank	MAU	0	0	0
AC_04h_2	AC	BMDM	AC_04	9a395993-7a16-4e34-a739-08d0e73b09da	104.6	PASS	CUAG	blank	MAU	0	0	0
AC_04h_2	AC	BMDM	AC_04	e4348784-0017-4911-830a-48a3903d72d1	85.92	SUFFCLIP	CUAG	blank	MAU	0	0	0
AC_04h_2	AC	BMDM	AC_04	dfb2b354-e63a-4dba-a5c7-a540b9584ed3	98.39	SUFFCLIP	CUAG	blank	MAU	0	0	0
AC_04h_2	AC	BMDM	AC_04	5be369bb-061f-4754-a4aa-c2b9e657b245	110.97	PASS	CUAG	blank	MAU	0	0	0
AC_04h_2	AC	BMDM	AC_04	fe40306b-6561-4d30-bee0-8e5c5093ed0b	110.14	PASS	CUAG	blank	MAU	0	0	0
AC_04h_2	AC	BMDM	AC_04	38d01e2c-e036-4892-995d-416393bd07d9	131.64	PASS	CUAG	blank	MAU	0	0	0
AC_04h_2	AC	BMDM	AC_04	4fea277e-9aaa-4877-9790-6e7ca6f975a6	112.46	SUFFCLIP	CUAG	blank	MPU	0	0	0
AC_04h_2	AC	BMDM	AC_04	8cfc03a8-59d9-4171-8c79-5c9073c1515c	97.23	PASS	CUAG	blank	MAU	0	0	0
AC_04h_2	AC	BMDM	AC_04	9575f268-df3c-4b4d-a3d7-07d6a70bb4b4	102.84	SUFFCLIP	CUAG	blank	MAU	0	0	0
AC_04h_2	AC	BMDM	AC_04	74dd8ced-57ac-46af-ab9f-cf60bed4dc51	116.26	SUFFCLIP	CUAG	blank	MAU	0	0	0
AC_04h_2	AC	BMDM	AC_04	abb6212f-c8f0-4cab-a0a6-510379492efb	109.11	SUFFCLIP	CUAG	blank	MAU	0	0	0
AC_04h_2	AC	BMDM	AC_04	5ac0b7e4-b4d2-4ce2-957e-6ac6c72188e7	87.42	SUFFCLIP	CUAG	blank	MAU	0	0	0
AC_04h_2	AC	BMDM	AC_04	986d49de-c505-41f6-853e-d76f4bf5b07e	98.83	SUFFCLIP	CUAG	blank	MAU	0	0	0
AC_04h_2	AC	BMDM	AC_04	5044fc40-af08-425b-a041-e95564b393a6	86.08	SUFFCLIP	CUAG	blank	MAU	0	0	0
AC_04h_2	AC	BMDM	AC_04	3771d1f9-4ba9-4b9e-8f26-4abab24c79ad	132.1	PASS	CUAG	blank	MAU	0	0	0
AC_04h_2	AC	BMDM	AC_04	222df8f1-c63e-4392-824e-a7c6f0d1eb6a	90.41	SUFFCLIP	CUAG	blank	MAU	0	0	0
AC_04h_2	AC	BMDM	AC_04	3d3f1203-6505-4e82-9c9b-2d8cae133433	74.35	SUFFCLIP	CUAG	blank	MAU	0	0	0
AC_04h_2	AC	BMDM	AC_04	7c46d164-cd7d-4493-aa74-e1e005151d0a	72	PASS	CUAG	blank	MAU	0	0	0
AC_04h_2	AC	BMDM	AC_04	077bf5a1-2c88-4a8a-8e9a-14680c2dac0a	102.8	SUFFCLIP	CUAG	blank	MAU	0	0	0
AC_04h_2	AC	BMDM	AC_04	207ffeda-a988-4082-8e0e-18e07f391cf0	95.46	SUFFCLIP	CUAG	blank	MAU	0	0	0
AC_04h_2	AC	BMDM	AC_04	25b28c09-3b52-4942-8b7d-69a4e18fa100	99.03	SUFFCLIP	NONE	blank	MAU	0	0	0
AC_04h_2	AC	BMDM	AC_04	111cede4-007d-45b3-953a-20ac81e79163	107.46	PASS	CUAG	blank	MAU	0	0	0
AC_04h_2	AC	BMDM	AC_04	db23a27f-fb24-4eda-8199-77bed89b9777	83.32	PASS	NONE	blank	MAU	0	0	0
AC_04h_2	AC	BMDM	AC_04	6f511ba6-e6c5-4ef3-b329-ff31bec8ff47	88.47	SUFFCLIP	CUAG	blank	MAU	0	0	0
AC_04h_2	AC	BMDM	AC_04	c006fdc0-88d1-443f-a2a3-c84719be73c3	101.13	PASS	CUAG	blank	MAU	0	0	0
AC_04h_2	AC	BMDM	AC_04	a0faf90c-2296-423e-a856-bb2b241ddbe5	108.92	SUFFCLIP	CUAG	blank	MAU	0	0	0
AC_04h_2	AC	BMDM	AC_04	b4c2ba4d-436d-418b-9a45-3b30bf21617f	104.44	SUFFCLIP	CUAG	blank	MAU	0	0	0
AC_04h_2	AC	BMDM	AC_04	489e6cfe-819f-47b7-9838-84734f14ab9a	77.26	PASS	CUAG	blank	MAU	0	0	0
AC_04h_2	AC	BMDM	AC_04	9cb85c0a-54a6-49bf-81d9-c70987f1f4a3	108.96	PASS	CUAG	blank	MAU	0	0	0
AC_04h_2	AC	BMDM	AC_04	2420665f-ed85-43eb-935f-8e04a20223d0	39.41	PASS	CUAG	blank	MAU	0	0	0
AC_04h_2	AC	BMDM	AC_04	7eef5137-f9d4-4137-87c8-ef2eabb685bc	103.11	SUFFCLIP	CUAG	blank	MAU	0	0	0
AC_04h_2	AC	BMDM	AC_04	219b7e6a-a43f-4f8d-a8d3-00c491097ad5	99.65	PASS	NONE	blank	MAU	0	0	0
AC_04h_2	AC	BMDM	AC_04	26ba9d85-9fab-4c5d-895c-f4d545cab82a	107.96	PASS	NONE	blank	MAU	0	0	0
AC_04h_2	AC	BMDM	AC_04	f2a47d04-abe7-4828-b0bd-3908a89eb4dc	118.36	SUFFCLIP	CUAG	blank	MAU	0	0	0
AC_04h_2	AC	BMDM	AC_04	670c197c-64c9-4822-8661-c364814cbbb3	94.66	PASS	NONE	blank	MAU	0	0	0
AC_04h_2	AC	BMDM	AC_04	59757b69-86ed-48b8-acef-541a2da1c933	83.24	SUFFCLIP	NONE	blank	MAU	0	0	0
AC_04h_2	AC	BMDM	AC_04	69b16e48-acdc-4d28-a4b1-ae16da033329	111.12	PASS	NONE	blank	MAU	0	0	0
AC_04h_2	AC	BMDM	AC_04	a6afbc9d-8875-4771-b226-378e214b35f7	89.35	PASS	CUAG	blank	MAU	0	0	0
AC_04h_2	AC	BMDM	AC_04	c3b8fa76-9805-401a-828f-0707835c4d69	93.04	PASS	CUAG	blank	MAU	0	0	0
AC_04h_2	AC	BMDM	AC_04	6e8b919a-be29-4747-b222-d55f4840f757	59.4	SUFFCLIP	NONE	blank	MAU	0	0	0
AC_04h_2	AC	BMDM	AC_04	1f37856c-f8da-4066-8d25-e3d414d8b625	112.18	PASS	CUAG	blank	MAU	0	0	0
AC_04h_2	AC	BMDM	AC_04	4f024bc3-36fc-41a6-b55d-a92be2a3afc8	105.48	PASS	NONE	blank	MAU	0	0	0
AC_04h_2	AC	BMDM	AC_04	331e8a2c-66b6-4328-8415-2f41e3a8d374	94.62	PASS	CUAG	blank	MAU	0	0	0
AC_04h_2	AC	BMDM	AC_04	10a0acb0-a912-422c-9582-a4f22d808910	110.71	SUFFCLIP	CUAG	blank	MAU	0	0	0
AC_04h_2	AC	BMDM	AC_04	7eab08a1-81d6-4ea4-8bcb-e6c1ca3d2bc7	76.89	SUFFCLIP	NONE	blank	MAU	0	0	0
AC_04h_2	AC	BMDM	AC_04	a0aff606-b9d5-474a-bf7e-e1bafbb00f35	83.07	PASS	CUAG	blank	MAU	0	0	0
AC_04h_2	AC	BMDM	AC_04	16ec56d0-4772-4dc2-a0f4-8cbf6be1e731	101.07	PASS	CUAG	blank	MAU	0	0	0
AC_04h_2	AC	BMDM	AC_04	b7b803c8-d8a4-4c7a-b814-2f65b9608fa7	112.19	PASS	CUAG	blank	MAU	0	0	0
AC_04h_2	AC	BMDM	AC_04	010ab814-0329-40fb-94c2-097399f4f6ac	93.7	SUFFCLIP	CUAG	blank	MAU	0	0	0
AC_04h_2	AC	BMDM	AC_04	fb5a94ea-9088-456a-9699-d161341a44bb	104.23	PASS	NONE	blank	MAU	0	0	0
AC_04h_2	AC	BMDM	AC_04	18caa8e5-452a-46d5-b058-f76f1a1cba1e	116.63	SUFFCLIP	CUAG	blank	MAU	0	0	0
AC_04h_2	AC	BMDM	AC_04	9f8cce51-3819-4584-94a3-cf929de16497	96.93	SUFFCLIP	CUAG	blank	MAU	0	0	0
AC_04h_2	AC	BMDM	AC_04	a61bc0dc-9f7f-4911-a71b-e2e937e99626	102.77	PASS	NONE	blank	MAU	0	0	0
AC_04h_2	AC	BMDM	AC_04	39720b23-331e-4ddb-9b00-4664fa52cd24	135.92	PASS	NONE	blank	MAU	0	0	0
AC_04h_2	AC	BMDM	AC_04	3b9c1eff-d2db-4079-bf64-0ebf4f9d5f47	98.07	SUFFCLIP	NONE	blank	MAU	0	0	0
AC_04h_2	AC	BMDM	AC_04	d906e8a2-2b97-4188-b058-f3993b88125d	94.58	SUFFCLIP	CUAG	blank	MAU	0	0	0
AC_04h_2	AC	BMDM	AC_04	e6b84229-e8a8-428b-b81a-dd111827f18a	106.14	PASS	CUAG	blank	MAU	0	0	0
AC_04h_2	AC	BMDM	AC_04	64705211-0a35-4338-b0e4-3f555ddaab00	108.52	PASS	CUAG	blank	MAU	0	0	0
AC_04h_2	AC	BMDM	AC_04	1b2e0444-a9f1-4a2f-9459-478debd7f63d	94.59	SUFFCLIP	CUAG	blank	MAU	0	0	0
AC_04h_2	AC	BMDM	AC_04	0cdafd07-a65f-4ca3-85a0-fdc84b0ec78a	135.48	PASS	CUAG	blank	MAU	0	0	0
AC_04h_2	AC	BMDM	AC_04	3e0a5fa6-530c-4710-a545-685995979e02	46.79	SUFFCLIP	CUAG	blank	MAU	0	0	0
AC_04h_2	AC	BMDM	AC_04	a5823d3e-28b0-42d2-806d-5b4c5d245be1	81.3	PASS	NONE	blank	MAU	0	0	0
AC_04h_2	AC	BMDM	AC_04	991d03c1-f3e4-4bc3-bb66-7b2fcb8311c8	71.71	PASS	NONE	blank	MAU	0	0	0
AC_04h_2	AC	BMDM	AC_04	8fab4216-5b67-4f36-bb4e-3e7042838f0a	99.82	PASS	NONE	blank	MAU	0	0	0
AC_04h_2	AC	BMDM	AC_04	6e30dcbf-0167-4885-bff3-549a3f3ddde0	96.5	SUFFCLIP	NONE	blank	MAU	0	0	0
AC_04h_2	AC	BMDM	AC_04	9aa4f501-ad4c-45b1-b52c-b59124f045ba	98.17	PASS	CUAG	blank	MAU	0	0	0
AC_04h_2	AC	BMDM	AC_04	f43d36a7-1465-4174-b723-4b889ee54d94	90.87	SUFFCLIP	CUAG	blank	MAU	0	0	0
AC_04h_2	AC	BMDM	AC_04	44d5f48d-6db2-422d-ad3a-45eef2c59115	106.88	PASS	NONE	blank	MAU	0	0	0
AC_04h_2	AC	BMDM	AC_04	4b78b3dd-79f8-43ff-a8b5-fa957e7f9a4f	108.33	PASS	CUAG	blank	MAU	0	0	0
AC_04h_2	AC	BMDM	AC_04	bad19e67-1be0-407c-94d8-ca7e9bf2f8f6	114	PASS	CUAG	blank	MAU	0	0	0
AC_04h_2	AC	BMDM	AC_04	e054d241-bbd6-4ffe-b498-18aa376fd0eb	110.69	PASS	NONE	blank	MAU	0	0	0
AC_04h_2	AC	BMDM	AC_04	f1ee85ca-730c-4b58-9d34-44ab84c0ef87	56.09	PASS	NONE	blank	MAU	0	0	0
AC_04h_2	AC	BMDM	AC_04	6081c698-0756-4008-a5eb-78c3a5b6cebb	78.64	PASS	NONE	blank	MAU	0	0	0
AC_04h_2	AC	BMDM	AC_04	c1628e72-7902-4d5a-8c79-67e19f1c3683	131.44	PASS	CUAG	blank	MAU	0	0	0
AC_04h_2	AC	BMDM	AC_04	8e2a7055-1d66-4edd-ba44-30897e759d9d	89.89	PASS	CUAG	blank	MAU	0	0	0
AC_04h_2	AC	BMDM	AC_04	40d22d94-bbf1-4b26-81b4-fa4431e17bb2	53	PASS	NONE	blank	MAU	0	0	0
AC_04h_2	AC	BMDM	AC_04	ab609b9d-c93b-4e91-9aef-e4f0f9c454c4	93.3	PASS	CUAG	blank	MAU	0	0	0
AC_04h_2	AC	BMDM	AC_04	02e583a8-f716-4c47-88f0-e22c1f599445	55.29	PASS	NONE	blank	MAU	0	0	0
AC_04h_2	AC	BMDM	AC_04	ef677b88-a3dc-4a62-99f5-779382efa2ef	26.73	PASS	NONE	blank	MAU	0	0	0
AC_04h_2	AC	BMDM	AC_04	e71c687a-efb7-4105-966d-ef608b146bf9	103.77	PASS	CUAG	blank	MAU	0	0	0
AC_04h_2	AC	BMDM	AC_04	df45f4c8-4028-4fcf-8863-a97b06cbbb9b	93.44	PASS	CUAG	blank	MAU	0	0	0
AC_04h_2	AC	BMDM	AC_04	d00966d4-caaa-44ab-bfe9-e121d07b7b99	57.64	PASS	NONE	blank	MAU	0	0	0
AC_04h_2	AC	BMDM	AC_04	4250834c-93b7-4fbc-9d0d-2090821d10e6	111.88	PASS	NONE	blank	MAU	0	0	0
AC_04h_2	AC	BMDM	AC_04	d6c66573-1b3c-4312-b7f4-da6303f5372b	88.14	PASS	CUAG	blank	MAU	0	0	0
AC_04h_2	AC	BMDM	AC_04	d2044cc5-ab5f-4985-aea3-fef56f881ee6	111.08	PASS	CUAG	blank	MAU	0	0	0
AC_04h_2	AC	BMDM	AC_04	864d8717-f3d3-472d-b4cf-b201dbad1843	102.93	PASS	CUAG	blank	MAU	0	0	0
AC_04h_2	AC	BMDM	AC_04	75fdd5f1-7ff9-4191-9cba-3020878028db	167.29	PASS	NONE	blank	MAU	0	0	0
AC_04h_2	AC	BMDM	AC_04	63896d36-2fbe-4950-967a-38684955e540	96.07	PASS	CUAG	blank	MAU	0	0	0
AC_04h_2	AC	BMDM	AC_04	41aa94d5-7860-4672-8798-b3604f4af691	71.04	PASS	CUAG	blank	MAU	0	0	0
AC_04h_2	AC	BMDM	AC_04	da74ed2d-63c2-4f45-9755-85e0202d45ec	122.82	PASS	CUAG	blank	MAU	0	0	0
AC_04h_2	AC	BMDM	AC_04	46869f82-141a-4517-ab9e-b805151baac4	98.08	PASS	CUAG	blank	MAU	0	0	0
AC_04h_2	AC	BMDM	AC_04	2b2fae1e-52c0-4734-a282-318a36f6fd8a	91.2	PASS	CUAG	blank	MAU	0	0	0
AC_04h_2	AC	BMDM	AC_04	72e18ec6-3820-4bec-9622-28415f3b9711	85	PASS	CUAG	blank	MAU	0	0	0
AC_04h_2	AC	BMDM	AC_04	34fdd296-4323-48a0-8ddf-a760942d0b21	116	PASS	CUAG	blank	MAU	0	0	0
AC_04h_2	AC	BMDM	AC_04	2ba24aea-aadb-4e1d-80b3-307cc78ced1b	115.89	PASS	CUAG	blank	MAU	0	0	0
AC_04h_2	AC	BMDM	AC_04	2840c92e-b658-4200-aa7b-69d6453e7416	27.44	PASS	NONE	blank	MAU	0	0	0
AC_04h_2	AC	BMDM	AC_04	6c07ccf4-99a2-448c-87df-c012848d2948	98	PASS	CUAG	blank	MAU	0	0	0
AC_04h_2	AC	BMDM	AC_04	21e4a78e-6dc9-4a8c-8f26-1cee60403916	107.17	PASS	CUAG	blank	MAU	0	0	0
AC_04h_2	AC	BMDM	AC_04	26ae6e9c-2416-415b-a6e5-d21011aa11c9	96.11	PASS	CUAG	blank	MAU	0	0	0
AC_04h_2	AC	BMDM	AC_04	50bb266a-64b5-4b54-a778-7d618731011f	90.1	PASS	CUAG	blank	MAU	0	0	0
AC_04h_2	AC	BMDM	AC_04	0052ffef-6d70-4b00-867b-69c85e68f1c2	111.92	PASS	CUAG	blank	MAU	0	0	0
AC_04h_2	AC	BMDM	AC_04	fb2d80dc-3c74-4896-8f1c-6384af6b5bad	50.5	PASS	NONE	blank	MAU	0	0	0
AC_04h_2	AC	BMDM	AC_04	f0d8ea9f-d7db-4d04-96fd-2671b0fe221a	86.57	PASS	CUAG	blank	MAU	0	0	0
AC_04h_2	AC	BMDM	AC_04	fedf9570-3e92-4d0e-9450-64476a26224e	107.38	PASS	CUAG	blank	MAU	0	0	0
AC_04h_2	AC	BMDM	AC_04	9547c63d-b250-4a5e-8287-7882d6c11d71	123.24	PASS	CUAG	blank	MAU	0	0	0
AC_04h_2	AC	BMDM	AC_04	d5e55823-94a3-4433-a8af-d2491c382436	107.5	PASS	CUAG	blank	MAU	0	0	0
AC_04h_2	AC	BMDM	AC_04	259e282f-4d92-4849-9640-f40fb9b0ed4a	107.17	PASS	CUAG	blank	MAU	0	0	0
AC_04h_2	AC	BMDM	AC_04	f394fdb2-9948-4754-a99b-c78b1961afed	107.45	PASS	CUAG	blank	MAU	0	0	0
AC_04h_2	AC	BMDM	AC_04	adf089bc-010d-4e80-94f0-aeb2cf62456c	66.96	PASS	CUAG	blank	MAU	0	0	0
AC_04h_2	AC	BMDM	AC_04	9042656d-0543-4a49-a960-fa6ba5188010	188.07	PASS	CUAG	blank	MAU	0	0	0
AC_04h_2	AC	BMDM	AC_04	d866a085-0400-4b07-95d3-a049741ffd8e	86.81	PASS	CUAG	blank	MAU	0	0	0
AC_04h_2	AC	BMDM	AC_04	6a0717d8-a91e-42b8-a7f6-25646e106132	78.66	PASS	NONE	blank	MAU	0	0	0
AC_04h_2	AC	BMDM	AC_04	7ed0c923-4a6d-4a6c-abf9-abb7d634490f	95.11	PASS	CUAG	blank	MAU	0	0	0
AC_04h_2	AC	BMDM	AC_04	469856f4-dec9-4782-be83-a8e6e64133c6	102.78	PASS	CUAG	blank	MAU	0	0	0
AC_04h_2	AC	BMDM	AC_04	e479694c-1e54-4374-ba89-c1ef2e445899	84.91	PASS	CUAG	blank	MAU	0	0	0
AC_04h_2	AC	BMDM	AC_04	a2ac0e93-3767-4958-bf5d-1b2785ed10f6	79.27	PASS	CUAG	blank	MAU	0	0	0
AC_04h_2	AC	BMDM	AC_04	a22e83a6-de20-43d0-84db-e107caef269e	89.65	PASS	CUAG	blank	MAU	0	0	0
AC_04h_2	AC	BMDM	AC_04	ec3dd385-874c-44e2-856f-2f2c76e7b068	118.35	PASS	CUAG	blank	MAU	0	0	0
AC_04h_2	AC	BMDM	AC_04	46f7b652-0d05-4857-a0c4-e885d451cccf	66.24	PASS	CUAG	blank	MAU	0	0	0
AC_04h_2	AC	BMDM	AC_04	e3f73d80-e744-42e2-b88a-eece59af1f48	78.07	PASS	CUAG	blank	MAU	0	0	0
AC_04h_2	AC	BMDM	AC_04	065ce05f-eb38-43c8-a9b6-dc3f69d21431	98.87	PASS	CUAG	blank	MAU	0	0	0
AC_04h_2	AC	BMDM	AC_04	e13138a4-1648-4040-8b97-78022360db94	164.16	PASS	NONE	blank	MAU	0	0	0
AC_04h_2	AC	BMDM	AC_04	7206d824-342d-4d3e-9210-d75eb4588061	95.36	PASS	CUAG	blank	MAU	0	0	0
AC_04h_2	AC	BMDM	AC_04	fddc2711-630e-403c-9f31-e76faf7795c6	98.59	PASS	CUAG	blank	MAU	0	0	0
AC_04h_2	AC	BMDM	AC_04	48ef1078-46d9-4185-bbaf-4771c0a159b2	107.42	SUFFCLIP	CUAG	blank	MAU	0	0	0
AC_04h_2	AC	BMDM	AC_04	39ba2569-cd1a-4e4a-bac1-1be5cf87869e	94.07	PASS	CUAG	blank	MAU	0	0	0
AC_04h_2	AC	BMDM	AC_04	f4dd696f-ea4d-4103-8109-c997767301d8	101.96	SUFFCLIP	CUAG	blank	MAU	0	0	0
AC_04h_2	AC	BMDM	AC_04	22eed4e2-bb81-4849-88af-66c42ca79a4a	79.15	PASS	CUAG	blank	MAU	0	0	0
AC_04h_2	AC	BMDM	AC_04	feb8841a-e6d8-439c-85a4-f95efb65e4ed	128.53	SUFFCLIP	CUAG	blank	MAU	0	0	0
AC_04h_2	AC	BMDM	AC_04	382b871b-0f2f-4067-98e9-23cef2aaf7d3	120.3	SUFFCLIP	CUAG	blank	MAU	0	0	0
AC_04h_2	AC	BMDM	AC_04	4a71630f-b37b-43c5-b398-2224995810da	101.97	SUFFCLIP	NONE	blank	MAU	0	0	0
AC_04h_2	AC	BMDM	AC_04	53744c6f-0a41-44d5-9dd1-11d5c242bc3c	117.48	SUFFCLIP	NONE	blank	MAU	0	0	0
AC_04h_2	AC	BMDM	AC_04	6f975054-2f46-42d6-be8a-1f73735ad4f6	86.77	PASS	CUAG	blank	MAU	0	0	0
AC_04h_2	AC	BMDM	AC_04	d511e664-516f-4abb-a656-f6f6cc855f8f	115.26	SUFFCLIP	CUAG	blank	MAU	0	0	0
AC_04h_2	AC	BMDM	AC_04	22e6a4ff-4456-40e0-9f7b-d762a850a1e3	105.45	SUFFCLIP	CUAG	blank	MAU	0	0	0
AC_04h_2	AC	BMDM	AC_04	da0ab1d9-7447-4e32-9fec-0876eb458be7	112.33	PASS	NONE	blank	MAU	0	0	0
AC_04h_2	AC	BMDM	AC_04	96e42d18-ad3b-48ca-8b05-86ed4d7572a1	106.26	SUFFCLIP	CUAG	blank	MAU	0	0	0
AC_04h_2	AC	BMDM	AC_04	4c6fb695-19d9-474f-bc6b-cbc6692cd99d	91.67	PASS	CUAG	blank	MAU	0	0	0
AC_04h_2	AC	BMDM	AC_04	28a1958c-51ab-499d-93cd-91b84f8336d5	103.5	SUFFCLIP	CUAG	blank	MAU	0	0	0
AC_04h_2	AC	BMDM	AC_04	ac09a1cb-eddd-4b0e-a87f-c6e0a2e39224	92.74	PASS	CUAG	blank	MAU	0	0	0
AC_04h_2	AC	BMDM	AC_04	7b76e997-05ef-4936-a967-6ecbbeb4f89b	98.7	PASS	CUAG	blank	MAU	0	0	0
AC_04h_2	AC	BMDM	AC_04	af1fbe25-6a6c-42fe-b0d1-0ccdba89e075	96.03	PASS	CUAG	blank	MAU	0	0	0
AC_04h_2	AC	BMDM	AC_04	5e7a6e42-9849-429f-bde3-0eea94223a6f	151.13	SUFFCLIP	CUAG	blank	MAU	0	0	0
AC_04h_2	AC	BMDM	AC_04	b15212b4-0d8e-4315-b6cf-c34c88d2542b	129.39	SUFFCLIP	CUAG	blank	MAU	0	0	0
AC_04h_2	AC	BMDM	AC_04	5f14cd2a-294b-4f77-a409-63339610792d	107.32	PASS	CUAG	blank	MAU	0	0	0
AC_04h_2	AC	BMDM	AC_04	302c2143-545c-44c7-9fa0-58b9ea7efc37	93.71	PASS	NONE	blank	MAU	0	0	0
AC_04h_2	AC	BMDM	AC_04	a7beb008-39f6-4083-8609-76f391f76fe1	86.73	SUFFCLIP	CUAG	blank	MAU	0	0	0
AC_04h_2	AC	BMDM	AC_04	99c74208-22cc-45ae-95c5-e8b8cfdc8bb6	136.52	SUFFCLIP	CUAG	blank	MAU	0	0	0
AC_04h_2	AC	BMDM	AC_04	e4b84541-c1b6-4649-a21d-5898b22e16db	76.7	SUFFCLIP	CUAG	blank	MAU	0	0	0
AC_04h_2	AC	BMDM	AC_04	89d14277-a593-4132-8948-84283755e6ad	80.3	PASS	NONE	blank	MAU	0	0	0
AC_04h_2	AC	BMDM	AC_04	028b7e76-3b7f-4350-adc8-693d95431247	78.89	PASS	NONE	blank	MAU	0	0	0
AC_04h_2	AC	BMDM	AC_04	3dd41e06-489e-4e26-9152-c3425f2a377a	100.19	SUFFCLIP	NONE	blank	MAU	0	0	0
AC_04h_2	AC	BMDM	AC_04	995120ff-29a8-4a84-ac54-cc0ca6e8055d	70.13	PASS	CUAG	blank	MAU	0	0	0
AC_04h_2	AC	BMDM	AC_04	51ffde4e-f513-4649-9017-8ce9fc06c904	88.54	SUFFCLIP	CUAG	blank	MAU	0	0	0
AC_04h_2	AC	BMDM	AC_04	0995339a-5b4b-457e-a5d3-abe6b1248474	94.57	PASS	CUAG	blank	MAU	0	0	0
AC_04h_2	AC	BMDM	AC_04	343add7f-e67a-4ff7-9532-8cccf5b91c5b	109.12	SUFFCLIP	CUAG	blank	MAU	0	0	0
AC_04h_2	AC	BMDM	AC_04	ef9a9e97-9b67-4e23-bbb4-873a4bde4f77	163.78	SUFFCLIP	CUAG	blank	MAU	0	0	0
AC_04h_2	AC	BMDM	AC_04	2126d2fa-075d-4db6-9f48-57071f0c56e4	98.22	PASS	CUAG	blank	MAU	0	0	0
AC_04h_2	AC	BMDM	AC_04	6bd8fe66-a8bd-4524-8eb9-38978206f5dc	81.04	PASS	NONE	blank	MAU	0	0	0
AC_04h_2	AC	BMDM	AC_04	99d3b079-b479-4219-9049-37c21c416786	58.31	SUFFCLIP	NONE	blank	MAU	0	0	0
AC_04h_2	AC	BMDM	AC_04	312d900d-bd36-4d8e-b2d6-604fac1065d0	95.04	SUFFCLIP	CUAG	blank	MAU	0	0	0
AC_04h_2	AC	BMDM	AC_04	bd403e43-ab91-4338-a9ad-7db52ad26afd	87.07	PASS	CUAG	blank	MAU	0	0	0
AC_04h_2	AC	BMDM	AC_04	c4572061-a7e0-45bd-b024-89ea9aab76a1	93.61	SUFFCLIP	CUAG	blank	MAU	0	0	0
AC_04h_2	AC	BMDM	AC_04	1921d67a-18f9-4be5-8810-a9db9118d224	105.62	PASS	CUAG	blank	MAU	0	0	0
AC_04h_2	AC	BMDM	AC_04	af9896b4-1fcf-45c7-b05b-3641937237e3	82.86	SUFFCLIP	CUAG	blank	MAU	0	0	0
AC_04h_2	AC	BMDM	AC_04	9201956b-13af-494f-9c81-395089ec2bbc	109.08	PASS	CUAG	blank	MAU	0	0	0
AC_04h_2	AC	BMDM	AC_04	18cfa145-642b-418b-b354-e5a80f7310ed	98.81	SUFFCLIP	CUAG	blank	MAU	0	0	0
AC_04h_2	AC	BMDM	AC_04	c7c7cb7c-289d-4c05-a20c-aefabbcddd8e	103.44	PASS	NONE	blank	MAU	0	0	0
AC_04h_2	AC	BMDM	AC_04	a03809ee-2f6c-4638-9754-54995e26a781	123.85	SUFFCLIP	CUAG	blank	MAU	0	0	0
AC_04h_2	AC	BMDM	AC_04	942d2e62-7f44-4efe-914e-18972d614d29	83.94	PASS	CUAG	blank	MAU	0	0	0
AC_04h_2	AC	BMDM	AC_04	2b3c36da-e375-44f3-aa9d-2daf449c306d	105	SUFFCLIP	CUAG	blank	MAU	0	0	0
AC_04h_2	AC	BMDM	AC_04	dafb4423-c69a-4786-8e6c-015907e27367	104.14	SUFFCLIP	CUAG	blank	MAU	0	0	0
AC_04h_2	AC	BMDM	AC_04	0a61b63f-0fe3-45e6-868f-c82db8643101	109.44	PASS	CUAG	blank	MAU	0	0	0
AC_04h_2	AC	BMDM	AC_04	703d7f59-1daf-4daa-9514-b027bb3e8310	93.88	SUFFCLIP	CUAG	blank	MAU	0	0	0
AC_04h_2	AC	BMDM	AC_04	d1b878ad-6b4c-41bd-8cc0-e6862e4e03d2	102.64	SUFFCLIP	CUAG	blank	MAU	0	0	0
AC_04h_2	AC	BMDM	AC_04	eb46144c-43de-4181-9d48-d4455820fbc1	97.76	SUFFCLIP	CUAG	blank	MAU	0	0	0
AC_04h_2	AC	BMDM	AC_04	1e7b27c1-c615-4b00-aa05-511960c06323	107.5	PASS	CUAG	blank	MAU	0	0	0
AC_04h_2	AC	BMDM	AC_04	19aac8f0-eab1-41ea-886d-6e3b3294b3d6	104.3	SUFFCLIP	CUAG	blank	MAU	0	0	0
AC_04h_2	AC	BMDM	AC_04	cbb8771e-66da-4dd0-85f5-4a846127a6ef	88.67	SUFFCLIP	CUAG	blank	MAU	0	0	0
AC_04h_2	AC	BMDM	AC_04	93714b8d-ff95-4bcc-ad8d-0bf966943c8f	92.27	PASS	CUAG	blank	MAU	0	0	0
AC_04h_2	AC	BMDM	AC_04	3ac7b9ec-32af-436b-860c-e6cb9852664c	127	SUFFCLIP	CUAG	blank	MAU	0	0	0
AC_04h_2	AC	BMDM	AC_04	c453262f-76ab-4cdf-bad7-1d8d0bcff1f6	107.97	PASS	CUAG	blank	MAU	0	0	0
AC_04h_2	AC	BMDM	AC_04	a4fca2c9-b0b4-4a87-9123-f41e4a810077	85.52	PASS	CUAG	blank	MAU	0	0	0
AC_04h_2	AC	BMDM	AC_04	ae134509-a289-4cb6-b46e-de31800b8633	105.15	PASS	NONE	blank	MAU	0	0	0
AC_04h_2	AC	BMDM	AC_04	352f8e59-b53a-45ae-b558-6ad882612d5a	146.32	SUFFCLIP	NONE	blank	MAU	0	0	0
AC_04h_2	AC	BMDM	AC_04	c2b2ddd2-cb15-4352-b5e2-91cf38df5bbe	134.59	SUFFCLIP	CUAG	blank	MAU	0	0	0
AC_04h_2	AC	BMDM	AC_04	9e6da7bb-821f-4bf7-a24f-285c633ea534	89.69	PASS	CUAG	blank	MAU	0	0	0
AC_04h_2	AC	BMDM	AC_04	154ebde1-3a75-472c-ae55-b12a8a000ddd	134.23	SUFFCLIP	NONE	blank	MAU	0	0	0
AC_04h_2	AC	BMDM	AC_04	c0ae5337-8497-48b9-9ceb-18b331cf274f	103.97	SUFFCLIP	CUAG	blank	MAU	0	0	0
AC_04h_2	AC	BMDM	AC_04	a43ddec4-b0f6-4884-940e-c96612e48bc6	94.48	PASS	CUAG	blank	MAU	0	0	0
AC_04h_2	AC	BMDM	AC_04	f6debe0f-9fbb-48c4-9382-c74127f387e1	94.79	SUFFCLIP	CUAG	blank	MAU	0	0	0
AC_04h_2	AC	BMDM	AC_04	039be547-5195-4632-9138-b15e2b8bab22	45.62	PASS	NONE	blank	MAU	0	0	0
AC_04h_2	AC	BMDM	AC_04	a37c9136-9cf2-434c-b530-d5a80fec7b0d	121.13	PASS	CUAG	blank	MAU	0	0	0
AC_04h_2	AC	BMDM	AC_04	1679c6b4-d99d-4038-9a56-69a0b9924344	72.9	SUFFCLIP	NONE	blank	MAU	0	0	0
AC_04h_2	AC	BMDM	AC_04	d147e09f-5dbd-4ec6-9b7e-59bb565ca584	177.73	PASS	CUAG	blank	MAU	0	0	0
AC_04h_2	AC	BMDM	AC_04	127d82d4-b709-44fc-8467-62e15e95d19c	41.21	PASS	CUAG	blank	MAU	0	0	0
AC_04h_2	AC	BMDM	AC_04	7e8076fd-f6fc-4cee-a33e-5c17d1f7b4b1	89.11	SUFFCLIP	CUAG	blank	MAU	0	0	0
AC_04h_2	AC	BMDM	AC_04	94e7c81b-194d-444d-b932-dc76ce911853	86.81	PASS	CUAG	blank	MAU	0	0	0
AC_04h_2	AC	BMDM	AC_04	8778814e-d629-42d9-a4d4-18c30c233867	88.79	PASS	CUAG	blank	MAU	0	0	0
AC_04h_2	AC	BMDM	AC_04	31066cd1-b739-4951-a194-004b3db61fa0	106.84	PASS	CUAG	blank	MAU	0	0	0
AC_04h_2	AC	BMDM	AC_04	2e3667aa-e3dc-4a3e-b954-c188b68e88eb	122.84	PASS	CUAG	blank	MAU	0	0	0
AC_04h_2	AC	BMDM	AC_04	142ad3d4-38de-4fbe-b347-41976c957978	91.97	SUFFCLIP	CUAG	blank	MAU	0	0	0
AC_04h_2	AC	BMDM	AC_04	f8c84a55-3d6a-4f31-9c2d-22c322396af3	110.15	PASS	CUAG	blank	MAU	0	0	0
AC_04h_2	AC	BMDM	AC_04	73d319d4-2c6a-49e5-9cc6-a3a880c98572	86.54	PASS	CUAG	blank	MAU	0	0	0
AC_04h_2	AC	BMDM	AC_04	1eff7ccf-1d95-43a3-8002-4ce3f70b9cf3	128.03	PASS	CUAG	blank	MAU	0	0	0
AC_04h_2	AC	BMDM	AC_04	9bffb8d4-4f23-43ed-895f-5d58f03b2ddc	95	PASS	CUAG	blank	MAU	0	0	0
AC_04h_2	AC	BMDM	AC_04	dee92406-fc31-48a2-a95e-a1495ab9f844	75.38	SUFFCLIP	CUAG	blank	MAU	0	0	0
AC_04h_2	AC	BMDM	AC_04	aac98b33-0d78-41d6-baa8-8392c12ab5ab	88.97	PASS	CUAG	blank	MAU	0	0	0
AC_04h_2	AC	BMDM	AC_04	3e028465-e947-4967-b57f-3fd509e6a1e2	115.24	SUFFCLIP	CUAG	blank	MAU	0	0	0
AC_04h_2	AC	BMDM	AC_04	854b8cad-3818-4a5c-bf5c-e23106b8b48c	44.76	SUFFCLIP	NONE	blank	MAU	0	0	0
AC_04h_2	AC	BMDM	AC_04	41517bd6-fc4c-4a5e-9b8d-97d594064604	53	PASS	NONE	blank	MAU	0	0	0
AC_04h_2	AC	BMDM	AC_04	54a69ad0-ec01-46c6-9eee-760a1ed7cd16	117.7	SUFFCLIP	CUAG	blank	MAU	0	0	0
AC_04h_2	AC	BMDM	AC_04	bae127fa-1b79-42ff-8054-c421c72cfeca	93.27	SUFFCLIP	CUAG	blank	MAU	0	0	0
AC_04h_2	AC	BMDM	AC_04	455ff5ca-ceaa-45cc-b181-3518974f768b	76.07	SUFFCLIP	CUAG	blank	MAU	0	0	0
AC_04h_2	AC	BMDM	AC_04	92008cc5-54da-4294-a32d-db86a0e47174	88.37	SUFFCLIP	CUAG	blank	MAU	0	0	0
AC_04h_2	AC	BMDM	AC_04	f184ad32-d4e0-4ba8-8dc4-2f8e05a077c9	88.12	SUFFCLIP	CUAG	blank	MAU	0	0	0
AC_04h_2	AC	BMDM	AC_04	63bfa70d-de54-40f2-9357-9721dc49cfed	106.93	PASS	CUAG	blank	MAU	0	0	0
AC_04h_2	AC	BMDM	AC_04	12fd6ef5-215a-46c6-a6f4-6b01a83e1206	94.66	SUFFCLIP	CUAG	blank	MAU	0	0	0
AC_04h_2	AC	BMDM	AC_04	9e310cf6-2933-43a9-94c5-76372f53ff6c	88.21	PASS	TOOSHORT	blank	MAU	0	0	0
AC_04h_2	AC	BMDM	AC_04	c865ae69-0819-48f6-b6a5-ea98647cd75d	108.79	PASS	CUAG	blank	MAU	0	0	0
AC_04h_2	AC	BMDM	AC_04	cba0ef12-971e-442b-aebe-be72c541c09f	102.46	SUFFCLIP	NONE	blank	MAU	0	0	0
AC_04h_2	AC	BMDM	AC_04	311e7e24-d084-43be-ae55-983cb6b1ca6b	101.14	PASS	CUAG	blank	MAU	0	0	0
AC_04h_2	AC	BMDM	AC_04	4cdfb2fb-06b9-447c-aefa-135b40b6581a	86.38	SUFFCLIP	CUAG	blank	MAU	0	0	0
AC_04h_2	AC	BMDM	AC_04	b0a7b3ba-e8c5-4230-842d-6e32548b3d86	62.9	PASS	CUAG	blank	MAU	0	0	0
AC_04h_2	AC	BMDM	AC_04	2d998c92-8f49-4322-bd40-41a3400af734	82.52	PASS	NONE	blank	MAU	0	0	0
AC_04h_2	AC	BMDM	AC_04	37132a86-4824-46ec-9560-58fd4f8ac9f5	122.33	PASS	NONE	blank	MAU	0	0	0
AC_04h_2	AC	BMDM	AC_04	6210e796-59b7-41a3-a8b6-519358539cd3	96.48	PASS	NONE	blank	MAU	0	0	0
AC_04h_2	AC	BMDM	AC_04	5ab1d53c-f9d4-499c-a080-efb80941565a	95.26	PASS	CUAG	blank	MAU	0	0	0
AC_04h_2	AC	BMDM	AC_04	ab12631d-3a41-4786-9c23-25d979bba5c3	75.21	PASS	CUAG	blank	MAU	0	0	0
AC_04h_2	AC	BMDM	AC_04	14a530ae-6384-4fc9-9192-b439ef964edb	73.32	PASS	CUAG	blank	MAU	0	0	0
AC_04h_2	AC	BMDM	AC_04	d5d54306-a158-45ec-b9d0-7bf01cd962bc	95.97	PASS	CUAG	blank	MAU	0	0	0
AC_04h_2	AC	BMDM	AC_04	fee6b4eb-433f-46da-a4b2-06d907fc5519	98.93	PASS	CUAG	blank	MAU	0	0	0
AC_04h_2	AC	BMDM	AC_04	07320195-3435-4525-88e9-fa8ee10693b5	101.69	PASS	CUAG	blank	MAU	0	0	0
AC_04h_2	AC	BMDM	AC_04	f7ee45bd-a19f-456b-bb78-fd0e8c46a4cc	126.14	PASS	CUAG	blank	MAU	0	0	0
AC_04h_2	AC	BMDM	AC_04	1eb2083b-bf8a-417e-9567-3ab098f7e6f2	104.96	PASS	CUAG	blank	MAU	0	0	0
AC_04h_2	AC	BMDM	AC_04	0eb9a500-5d63-4d30-81a5-11d5d0b73dc3	124.08	PASS	CUAG	blank	MAU	0	0	0
AC_04h_2	AC	BMDM	AC_04	797a10da-3fa1-41d9-b70d-968d222fe704	91.81	PASS	NONE	blank	MAU	0	0	0
AC_04h_2	AC	BMDM	AC_04	d43a11d1-fea9-4456-840e-3520cec3fb26	95.77	PASS	NONE	blank	MAU	0	0	0
AC_04h_2	AC	BMDM	AC_04	8085fefc-7aa1-4690-92fd-5a053ad8a47a	91.39	PASS	CUAG	blank	MAU	0	0	0
AC_04h_2	AC	BMDM	AC_04	3caf943b-8ec1-43f7-a819-af78f5d0be33	106.39	PASS	CUAG	blank	MAU	0	0	0
AC_04h_2	AC	BMDM	AC_04	1f573c18-ecfc-48e1-89b0-6a74a49fa119	101	PASS	NONE	blank	MAU	0	0	0
AC_04h_2	AC	BMDM	AC_04	2204d252-0d1e-4cf8-9da2-b4c439982474	74.54	PASS	CUAG	blank	MAU	0	0	0
AC_04h_2	AC	BMDM	AC_04	0687d613-c449-4493-bf12-31205c9e4998	98.85	PASS	CUAG	blank	MAU	0	0	0
AC_04h_2	AC	BMDM	AC_04	bbab4901-c935-40da-9ff2-69d80a684a70	88.87	PASS	CUAG	blank	MAU	0	0	0
AC_04h_2	AC	BMDM	AC_04	18e2a6c5-9849-4770-99a1-8753200b47bd	125.73	PASS	CUAG	blank	MAU	0	0	0
AC_04h_2	AC	BMDM	AC_04	fd9e014e-1bf4-4a1c-81fc-8bb76d11f326	85.17	PASS	CUAG	blank	MAU	0	0	0
AC_04h_2	AC	BMDM	AC_04	2ccd07c9-ffec-48a8-8433-2f47112f95c9	89.39	PASS	CUAG	blank	MAU	0	0	0
AC_04h_2	AC	BMDM	AC_04	dbf0c554-827b-4c14-b0ed-bbdb720eacbf	98.32	PASS	CUAG	blank	MAU	0	0	0
AC_04h_2	AC	BMDM	AC_04	74e62ff4-b928-46f9-8f9b-77c64043d25b	108.25	PASS	CUAG	blank	MAU	0	0	0
AC_04h_2	AC	BMDM	AC_04	4cb33d45-2f12-4c42-b299-fe045ea1f384	143.11	PASS	CUAG	blank	MAU	0	0	0
AC_04h_2	AC	BMDM	AC_04	4188356b-2ce4-4c5c-b9d9-ffeb26c602bd	45.96	PASS	CUAG	blank	MAU	0	0	0
AC_04h_2	AC	BMDM	AC_04	06d95526-ec06-4642-8eaa-0238aab1d38d	93.55	PASS	NONE	blank	MAU	0	0	0
AC_04h_2	AC	BMDM	AC_04	8a82678b-cb6f-41b5-965b-f9db286f6cbf	84	PASS	CUAG	blank	MAU	0	0	0
AC_04h_2	AC	BMDM	AC_04	f431662e-ffc5-4f32-b910-be27880e7b52	98.86	PASS	CUAG	blank	MAU	0	0	0
AC_04h_2	AC	BMDM	AC_04	96ec9447-302f-42ee-88ed-6fe41f546c6e	73.81	PASS	NONE	blank	MAU	0	0	0
AC_04h_2	AC	BMDM	AC_04	090e1d09-e48d-4318-90f3-0d3015d47b99	80	PASS	NONE	blank	MAU	0	0	0
AC_04h_2	AC	BMDM	AC_04	af4530ed-a4b8-4395-80e6-3c542506a176	81.5	PASS	CUAG	blank	MAU	0	0	0
[truncated: 99,073 more rows]

## Sheet: summarized_data
total mRNA-1273 reads
group	time	poly(A) median	poly(A) mean	counts total	counts nonA	counts C	counts G	counts U	hits nonA	hits C	hits G	hits U
AC	4	98.86	100.064	2940	118	44	37	48	143	50	39	54
AC	12	91.875	93.1918	4494	223	83	67	84	261	96	73	92
AC	24	86.79	87.1573	6659	264	79	94	105	311	89	102	120
AC	48	88.35	88.8415	3700	170	42	54	81	206	52	63	91
AC	72	92.03	91.6725	1502	67	32	14	26	81	38	15	28
Vac_00	0	99.8	102.051	58083	2676	988	454	1445	3170	1081	495	1594
WT	4	98.285	99.8449	2898	139	54	44	49	166	63	51	52
WT	12	101.7	105.911	4519	343	92	78	197	402	100	81	221
WT	24	115.24	122.074	5839	801	172	204	501	982	185	229	568
WT	48	104.82	110.229	5693	563	137	155	316	686	150	181	355
WT	72	98.6	101.926	4745	297	100	91	128	349	110	100	139
mRNA-1273 reads with terminal pentamer mΨCmΨAG at the end
group	time	poly(A) median	poly(A) mean	counts total	counts nonA	counts C	counts G	counts U	hits nonA	hits C	hits G	hits U
AC	4	100.725	103.664	2126	89	29	32	38	108	34	34	40
AC	12	99.48	101.907	1367	70	26	19	27	82	29	20	33
AC	24	96.43	98.5676	1579	56	15	26	19	71	19	30	22
AC	48	99.07	100.426	1447	52	15	17	21	61	19	18	24
AC	72	98.7	101.097	727	30	10	8	15	37	11	9	17
Vac_00	0	99.87	102.518	47618	2189	804	359	1203	2599	878	393	1328
WT	4	100.115	103.108	1812	72	23	28	24	84	26	32	26
WT	12	102.03	104.578	1527	78	32	15	37	91	35	16	40
WT	24	102.575	107.353	1398	98	32	28	46	116	35	31	50
WT	48	101.35	103.622	1522	82	24	26	40	100	26	30	44
WT	72	100.96	103.535	1565	71	22	25	28	82	26	25	31
mRNA-1273 reads without terminal pentamer mΨCmΨAG at the end
group	time	poly(A) median	poly(A) mean	counts total	counts nonA	counts C	counts G	counts U	hits nonA	hits C	hits G	hits U
AC	4	92.245	90.6594	814	29	15	5	10	35	16	5	14
AC	12	88.33	89.3819	3127	153	57	48	57	179	67	53	59
AC	24	82.235	83.6106	5080	208	64	68	86	240	70	72	98
AC	48	78.84	81.401	2253	118	27	37	60	145	33	45	67
AC	72	79.69	82.8312	775	37	22	6	11	44	27	6	11
Vac_00	0	99.43	99.9246	10465	487	184	95	242	571	203	102	266
WT	4	93.945	94.4009	1086	67	31	16	25	82	37	19	26
WT	12	101.49	106.591	2992	265	60	63	160	311	65	65	181
WT	24	124	126.708	4441	703	140	176	455	866	150	198	518
WT	48	108.37	112.64	4171	481	113	129	276	586	124	151	311
WT	72	96.965	101.135	3180	226	78	66	100	267	84	75	108
mRNA-1273 reads with terminal pentamer mΨCmΨAG at the end & longer than 100 nt (probably re-adenylated)
group	time	poly(A) median	poly(A) mean	counts total	counts nonA	counts C	counts G	counts U	hits nonA	hits C	hits G	hits U
AC	4	112.16	121.489	297	22	14	3	6	25	15	3	7
AC	12	113	119.894	884	107	41	32	40	125	48	35	42
AC	24	113.43	121.357	1147	114	33	35	55	139	37	38	64
AC	48	116.41	127.614	473	61	13	19	35	81	16	25	40
AC	72	114.14	123.069	189	20	11	5	6	25	14	5	6
Vac_00	0	114.17	120.64	5116	362	131	68	196	435	146	74	215
WT	4	113.67	121.745	428	46	24	10	17	60	29	13	18
WT	12	120.89	130.146	1561	223	49	52	136	262	54	54	154
WT	24	142.43	147.171	3143	655	128	163	430	813	137	184	492
WT	48	132.795	138.048	2466	427	96	111	255	522	105	131	286
WT	72	125.09	132.411	1453	177	53	57	81	212	58	65	89
