# Supplementary material for: Direct profiling of non-adenosines in poly(A) tails of endogenous and therapeutic mRNAs with Ninetails
Source: Nat Commun. 2025 Mar 18;16:2664. doi: 10.1038/s41467-025-57787-6 (PMC11920217; doi:10.1038/s41467-025-57787-6)
Supplement: Supplementary file 7 — Dataset 5 [file 41467_2025_57787_MOESM7_ESM.xlsx]

## Sheet: summarized_data
ensembl ID	symbol	group	sample name	poly(A) median	poly(A) mean	counts total	counts nonA	counts C	counts G	counts U	hits nonA	hits C	hits G	hits U	nonA AR	C AR	G AR	U AR	nonA LR	C LR	G LR	U LR	description
ENSMUSG00000000001	Gnai3	AC	AC_00h_1	97.36	114.209	39	1	0	1	0	1	0	1	0	0.025641	0	0.025641	0	0.00022451	0	0.00022451	0	guanine nucleotide binding protein (G protein), alpha inhibiting 3 [Source:MGI Symbol;Acc:MGI:95773]
ENSMUSG00000000001	Gnai3	AC	AC_00h_2	102.655	110.839	42	1	0	1	0	1	0	1	0	0.0238095	0	0.0238095	0	0.000214812	0	0.000214812	0	guanine nucleotide binding protein (G protein), alpha inhibiting 3 [Source:MGI Symbol;Acc:MGI:95773]
ENSMUSG00000000001	Gnai3	AC	AC_04h_1	81.42	103.956	54	2	0	0	2	2	0	0	2	0.037037	0	0	0.037037	0.000356276	0	0	0.000356276	guanine nucleotide binding protein (G protein), alpha inhibiting 3 [Source:MGI Symbol;Acc:MGI:95773]
ENSMUSG00000000001	Gnai3	AC	AC_04h_2	97.065	104.81	40	2	1	1	0	2	1	1	0	0.05	0.025	0.025	0	0.000477054	0.000238527	0.000238527	0	guanine nucleotide binding protein (G protein), alpha inhibiting 3 [Source:MGI Symbol;Acc:MGI:95773]
ENSMUSG00000000001	Gnai3	AC	AC_12h_1	107.42	127.355	40	3	2	1	0	3	2	1	0	0.075	0.05	0.025	0	0.000588907	0.000392605	0.000196302	0	guanine nucleotide binding protein (G protein), alpha inhibiting 3 [Source:MGI Symbol;Acc:MGI:95773]
ENSMUSG00000000001	Gnai3	AC	AC_12h_2	119.835	129.496	24	0	0	0	0	0	0	0	0	0	0	0	0	0	0	0	0	guanine nucleotide binding protein (G protein), alpha inhibiting 3 [Source:MGI Symbol;Acc:MGI:95773]
ENSMUSG00000000001	Gnai3	AC	AC_24h_1	96.36	105.358	32	0	0	0	0	0	0	0	0	0	0	0	0	0	0	0	0	guanine nucleotide binding protein (G protein), alpha inhibiting 3 [Source:MGI Symbol;Acc:MGI:95773]
ENSMUSG00000000001	Gnai3	AC	AC_24h_2	102.97	97.9942	26	0	0	0	0	0	0	0	0	0	0	0	0	0	0	0	0	guanine nucleotide binding protein (G protein), alpha inhibiting 3 [Source:MGI Symbol;Acc:MGI:95773]
ENSMUSG00000000001	Gnai3	AC	AC_48h_1	93.92	117.18	25	0	0	0	0	0	0	0	0	0	0	0	0	0	0	0	0	guanine nucleotide binding protein (G protein), alpha inhibiting 3 [Source:MGI Symbol;Acc:MGI:95773]
ENSMUSG00000000001	Gnai3	AC	AC_48h_2	86.04	99.3496	25	0	0	0	0	0	0	0	0	0	0	0	0	0	0	0	0	guanine nucleotide binding protein (G protein), alpha inhibiting 3 [Source:MGI Symbol;Acc:MGI:95773]
ENSMUSG00000000001	Gnai3	AC	AC_72h_1	143.81	146.793	21	0	0	0	0	0	0	0	0	0	0	0	0	0	0	0	0	guanine nucleotide binding protein (G protein), alpha inhibiting 3 [Source:MGI Symbol;Acc:MGI:95773]
ENSMUSG00000000001	Gnai3	AC	AC_72h_2	90.97	103.572	20	0	0	0	0	0	0	0	0	0	0	0	0	0	0	0	0	guanine nucleotide binding protein (G protein), alpha inhibiting 3 [Source:MGI Symbol;Acc:MGI:95773]
ENSMUSG00000000001	Gnai3	WT	WT_00h_2	119.5	125.821	31	3	2	0	1	3	2	0	1	0.0967742	0.0645161	0	0.0322581	0.00076914	0.00051276	0	0.00025638	guanine nucleotide binding protein (G protein), alpha inhibiting 3 [Source:MGI Symbol;Acc:MGI:95773]
ENSMUSG00000000001	Gnai3	WT	WT_00h_3	120.85	122.059	36	0	0	0	0	0	0	0	0	0	0	0	0	0	0	0	0	guanine nucleotide binding protein (G protein), alpha inhibiting 3 [Source:MGI Symbol;Acc:MGI:95773]
ENSMUSG00000000001	Gnai3	WT	WT_04h_1	117.465	127.748	28	0	0	0	0	0	0	0	0	0	0	0	0	0	0	0	0	guanine nucleotide binding protein (G protein), alpha inhibiting 3 [Source:MGI Symbol;Acc:MGI:95773]
ENSMUSG00000000001	Gnai3	WT	WT_04h_2	113.54	121.57	30	0	0	0	0	0	0	0	0	0	0	0	0	0	0	0	0	guanine nucleotide binding protein (G protein), alpha inhibiting 3 [Source:MGI Symbol;Acc:MGI:95773]
ENSMUSG00000000001	Gnai3	WT	WT_04h_3	113.62	117.026	63	2	1	1	0	2	1	1	0	0.031746	0.015873	0.015873	0	0.000271274	0.000135637	0.000135637	0	guanine nucleotide binding protein (G protein), alpha inhibiting 3 [Source:MGI Symbol;Acc:MGI:95773]
ENSMUSG00000000001	Gnai3	WT	WT_12h_1	121.67	125.403	23	0	0	0	0	0	0	0	0	0	0	0	0	0	0	0	0	guanine nucleotide binding protein (G protein), alpha inhibiting 3 [Source:MGI Symbol;Acc:MGI:95773]
ENSMUSG00000000001	Gnai3	WT	WT_12h_2	95.58	104.086	30	1	0	1	0	1	0	1	0	0.0333333	0	0.0333333	0	0.000320247	0	0.000320247	0	guanine nucleotide binding protein (G protein), alpha inhibiting 3 [Source:MGI Symbol;Acc:MGI:95773]
ENSMUSG00000000001	Gnai3	WT	WT_12h_3	99.46	110.314	30	3	3	0	1	4	3	0	1	0.1	0.1	0	0.0333333	0.00120867	0.000906506	0	0.000302169	guanine nucleotide binding protein (G protein), alpha inhibiting 3 [Source:MGI Symbol;Acc:MGI:95773]
ENSMUSG00000000001	Gnai3	WT	WT_24h_1	108.62	120.175	30	2	1	0	1	2	1	0	1	0.0666667	0.0333333	0	0.0333333	0.000554748	0.000277374	0	0.000277374	guanine nucleotide binding protein (G protein), alpha inhibiting 3 [Source:MGI Symbol;Acc:MGI:95773]
ENSMUSG00000000001	Gnai3	WT	WT_24h_2	110.12	116.708	15	0	0	0	0	0	0	0	0	0	0	0	0	0	0	0	0	guanine nucleotide binding protein (G protein), alpha inhibiting 3 [Source:MGI Symbol;Acc:MGI:95773]
ENSMUSG00000000001	Gnai3	WT	WT_24h_3	95.57	112.026	26	0	0	0	0	0	0	0	0	0	0	0	0	0	0	0	0	guanine nucleotide binding protein (G protein), alpha inhibiting 3 [Source:MGI Symbol;Acc:MGI:95773]
ENSMUSG00000000001	Gnai3	WT	WT_48h_1	111.72	123.615	24	0	0	0	0	0	0	0	0	0	0	0	0	0	0	0	0	guanine nucleotide binding protein (G protein), alpha inhibiting 3 [Source:MGI Symbol;Acc:MGI:95773]
ENSMUSG00000000001	Gnai3	WT	WT_48h_2	130	131.341	30	1	0	1	0	1	0	1	0	0.0333333	0	0.0333333	0	0.000253792	0	0.000253792	0	guanine nucleotide binding protein (G protein), alpha inhibiting 3 [Source:MGI Symbol;Acc:MGI:95773]
ENSMUSG00000000001	Gnai3	WT	WT_48h_3	88.83	94.3812	17	0	0	0	0	0	0	0	0	0	0	0	0	0	0	0	0	guanine nucleotide binding protein (G protein), alpha inhibiting 3 [Source:MGI Symbol;Acc:MGI:95773]
ENSMUSG00000000001	Gnai3	WT	WT_72h_1	90.12	114.869	21	0	0	0	0	0	0	0	0	0	0	0	0	0	0	0	0	guanine nucleotide binding protein (G protein), alpha inhibiting 3 [Source:MGI Symbol;Acc:MGI:95773]
ENSMUSG00000000001	Gnai3	WT	WT_72h_2	121.42	123.455	25	0	0	0	0	0	0	0	0	0	0	0	0	0	0	0	0	guanine nucleotide binding protein (G protein), alpha inhibiting 3 [Source:MGI Symbol;Acc:MGI:95773]
ENSMUSG00000000001	Gnai3	WT	WT_72h_3	87.9	112.321	24	0	0	0	0	0	0	0	0	0	0	0	0	0	0	0	0	guanine nucleotide binding protein (G protein), alpha inhibiting 3 [Source:MGI Symbol;Acc:MGI:95773]
ENSMUSG00000000003	Pbsn	AC	AC_12h_2	42.77	42.77	1	0	0	0	0	0	0	0	0	0	0	0	0	0	0	0	0	probasin [Source:MGI Symbol;Acc:MGI:1860484]
ENSMUSG00000000028	Cdc45	AC	AC_00h_1	21.99	21.99	2	0	0	0	0	0	0	0	0	0	0	0	0	0	0	0	0	cell division cycle 45 [Source:MGI Symbol;Acc:MGI:1338073]
ENSMUSG00000000028	Cdc45	AC	AC_00h_2	103.4	91.1771	7	0	0	0	0	0	0	0	0	0	0	0	0	0	0	0	0	cell division cycle 45 [Source:MGI Symbol;Acc:MGI:1338073]
ENSMUSG00000000028	Cdc45	AC	AC_04h_1	184.42	170.106	7	0	0	0	0	0	0	0	0	0	0	0	0	0	0	0	0	cell division cycle 45 [Source:MGI Symbol;Acc:MGI:1338073]
ENSMUSG00000000028	Cdc45	AC	AC_04h_2	164.355	166.573	6	0	0	0	0	0	0	0	0	0	0	0	0	0	0	0	0	cell division cycle 45 [Source:MGI Symbol;Acc:MGI:1338073]
ENSMUSG00000000028	Cdc45	AC	AC_12h_1	294.7	294.7	1	0	0	0	0	0	0	0	0	0	0	0	0	0	0	0	0	cell division cycle 45 [Source:MGI Symbol;Acc:MGI:1338073]
ENSMUSG00000000028	Cdc45	AC	AC_12h_2	41.68	41.68	1	0	0	0	0	0	0	0	0	0	0	0	0	0	0	0	0	cell division cycle 45 [Source:MGI Symbol;Acc:MGI:1338073]
ENSMUSG00000000028	Cdc45	AC	AC_24h_1	280.85	215.983	3	0	0	0	0	0	0	0	0	0	0	0	0	0	0	0	0	cell division cycle 45 [Source:MGI Symbol;Acc:MGI:1338073]
ENSMUSG00000000028	Cdc45	AC	AC_24h_2	158.12	205.036	5	1	0	0	1	1	0	0	1	0.2	0	0	0.2	0.000975438	0	0	0.000975438	cell division cycle 45 [Source:MGI Symbol;Acc:MGI:1338073]
ENSMUSG00000000028	Cdc45	AC	AC_48h_1	106.07	106.07	2	0	0	0	0	0	0	0	0	0	0	0	0	0	0	0	0	cell division cycle 45 [Source:MGI Symbol;Acc:MGI:1338073]
ENSMUSG00000000028	Cdc45	AC	AC_72h_2	198.86	198.86	1	0	0	0	0	0	0	0	0	0	0	0	0	0	0	0	0	cell division cycle 45 [Source:MGI Symbol;Acc:MGI:1338073]
ENSMUSG00000000028	Cdc45	WT	WT_00h_2	132.455	132.455	2	0	0	0	0	0	0	0	0	0	0	0	0	0	0	0	0	cell division cycle 45 [Source:MGI Symbol;Acc:MGI:1338073]
ENSMUSG00000000028	Cdc45	WT	WT_00h_3	117.685	117.685	2	0	0	0	0	0	0	0	0	0	0	0	0	0	0	0	0	cell division cycle 45 [Source:MGI Symbol;Acc:MGI:1338073]
ENSMUSG00000000028	Cdc45	WT	WT_04h_1	142.335	142.335	2	0	0	0	0	0	0	0	0	0	0	0	0	0	0	0	0	cell division cycle 45 [Source:MGI Symbol;Acc:MGI:1338073]
ENSMUSG00000000028	Cdc45	WT	WT_04h_3	81.22	109.056	5	0	0	0	0	0	0	0	0	0	0	0	0	0	0	0	0	cell division cycle 45 [Source:MGI Symbol;Acc:MGI:1338073]
ENSMUSG00000000028	Cdc45	WT	WT_12h_1	290.03	300.368	4	2	0	0	2	2	0	0	2	0.5	0	0	0.5	0.00166463	0	0	0.00166463	cell division cycle 45 [Source:MGI Symbol;Acc:MGI:1338073]
ENSMUSG00000000028	Cdc45	WT	WT_12h_2	172.915	172.915	2	0	0	0	0	0	0	0	0	0	0	0	0	0	0	0	0	cell division cycle 45 [Source:MGI Symbol;Acc:MGI:1338073]
ENSMUSG00000000028	Cdc45	WT	WT_12h_3	57.93	57.93	1	0	0	0	0	0	0	0	0	0	0	0	0	0	0	0	0	cell division cycle 45 [Source:MGI Symbol;Acc:MGI:1338073]
ENSMUSG00000000028	Cdc45	WT	WT_24h_3	179.66	179.66	2	0	0	0	0	0	0	0	0	0	0	0	0	0	0	0	0	cell division cycle 45 [Source:MGI Symbol;Acc:MGI:1338073]
ENSMUSG00000000028	Cdc45	WT	WT_48h_1	173.46	173.46	1	0	0	0	0	0	0	0	0	0	0	0	0	0	0	0	0	cell division cycle 45 [Source:MGI Symbol;Acc:MGI:1338073]
ENSMUSG00000000028	Cdc45	WT	WT_48h_3	89.28	89.28	1	0	0	0	0	0	0	0	0	0	0	0	0	0	0	0	0	cell division cycle 45 [Source:MGI Symbol;Acc:MGI:1338073]
ENSMUSG00000000028	Cdc45	WT	WT_72h_1	55.845	55.845	2	0	0	0	0	0	0	0	0	0	0	0	0	0	0	0	0	cell division cycle 45 [Source:MGI Symbol;Acc:MGI:1338073]
ENSMUSG00000000028	Cdc45	WT	WT_72h_2	190.96	190.96	1	0	0	0	0	0	0	0	0	0	0	0	0	0	0	0	0	cell division cycle 45 [Source:MGI Symbol;Acc:MGI:1338073]
ENSMUSG00000000037	Scml2	WT	WT_24h_2	523.73	523.73	1	0	0	0	0	0	0	0	0	0	0	0	0	0	0	0	0	Scm polycomb group protein like 2 [Source:MGI Symbol;Acc:MGI:1340042]
ENSMUSG00000000049	Apoh	AC	AC_04h_1	135.17	135.17	1	0	0	0	0	0	0	0	0	0	0	0	0	0	0	0	0	apolipoprotein H [Source:MGI Symbol;Acc:MGI:88058]
ENSMUSG00000000049	Apoh	WT	WT_48h_3	141.3	141.3	1	0	0	0	0	0	0	0	0	0	0	0	0	0	0	0	0	apolipoprotein H [Source:MGI Symbol;Acc:MGI:88058]
ENSMUSG00000000056	Narf	AC	AC_00h_1	206.07	175.698	5	0	0	0	0	0	0	0	0	0	0	0	0	0	0	0	0	nuclear prelamin A recognition factor [Source:MGI Symbol;Acc:MGI:1914858]
ENSMUSG00000000056	Narf	AC	AC_00h_2	148.89	146.733	13	0	0	0	0	0	0	0	0	0	0	0	0	0	0	0	0	nuclear prelamin A recognition factor [Source:MGI Symbol;Acc:MGI:1914858]
ENSMUSG00000000056	Narf	AC	AC_04h_1	145.67	141.77	6	0	0	0	0	0	0	0	0	0	0	0	0	0	0	0	0	nuclear prelamin A recognition factor [Source:MGI Symbol;Acc:MGI:1914858]
ENSMUSG00000000056	Narf	AC	AC_04h_2	149.23	132.565	4	0	0	0	0	0	0	0	0	0	0	0	0	0	0	0	0	nuclear prelamin A recognition factor [Source:MGI Symbol;Acc:MGI:1914858]
ENSMUSG00000000056	Narf	AC	AC_12h_1	149.55	163.842	10	0	0	0	0	0	0	0	0	0	0	0	0	0	0	0	0	nuclear prelamin A recognition factor [Source:MGI Symbol;Acc:MGI:1914858]
ENSMUSG00000000056	Narf	AC	AC_12h_2	55.18	75.948	5	0	0	0	0	0	0	0	0	0	0	0	0	0	0	0	0	nuclear prelamin A recognition factor [Source:MGI Symbol;Acc:MGI:1914858]
ENSMUSG00000000056	Narf	AC	AC_24h_1	92.55	100.77	7	0	0	0	0	0	0	0	0	0	0	0	0	0	0	0	0	nuclear prelamin A recognition factor [Source:MGI Symbol;Acc:MGI:1914858]
ENSMUSG00000000056	Narf	AC	AC_24h_2	188.87	195.183	9	1	1	0	0	1	1	0	0	0.111111	0.111111	0	0	0.000569265	0.000569265	0	0	nuclear prelamin A recognition factor [Source:MGI Symbol;Acc:MGI:1914858]
ENSMUSG00000000056	Narf	AC	AC_48h_1	175.81	173.4	9	0	0	0	0	0	0	0	0	0	0	0	0	0	0	0	0	nuclear prelamin A recognition factor [Source:MGI Symbol;Acc:MGI:1914858]
ENSMUSG00000000056	Narf	AC	AC_48h_2	71.5	90.988	10	0	0	0	0	0	0	0	0	0	0	0	0	0	0	0	0	nuclear prelamin A recognition factor [Source:MGI Symbol;Acc:MGI:1914858]
ENSMUSG00000000056	Narf	AC	AC_72h_1	146.08	164.092	6	0	0	0	0	0	0	0	0	0	0	0	0	0	0	0	0	nuclear prelamin A recognition factor [Source:MGI Symbol;Acc:MGI:1914858]
ENSMUSG00000000056	Narf	AC	AC_72h_2	76.17	110.012	5	0	0	0	0	0	0	0	0	0	0	0	0	0	0	0	0	nuclear prelamin A recognition factor [Source:MGI Symbol;Acc:MGI:1914858]
ENSMUSG00000000056	Narf	WT	WT_00h_2	71.24	66.3567	3	0	0	0	0	0	0	0	0	0	0	0	0	0	0	0	0	nuclear prelamin A recognition factor [Source:MGI Symbol;Acc:MGI:1914858]
ENSMUSG00000000056	Narf	WT	WT_00h_3	183.33	176.009	9	0	0	0	0	0	0	0	0	0	0	0	0	0	0	0	0	nuclear prelamin A recognition factor [Source:MGI Symbol;Acc:MGI:1914858]
ENSMUSG00000000056	Narf	WT	WT_04h_1	178.95	178.95	2	0	0	0	0	0	0	0	0	0	0	0	0	0	0	0	0	nuclear prelamin A recognition factor [Source:MGI Symbol;Acc:MGI:1914858]
ENSMUSG00000000056	Narf	WT	WT_04h_2	84.94	105.527	9	1	1	0	0	1	1	0	0	0.111111	0.111111	0	0	0.00105292	0.00105292	0	0	nuclear prelamin A recognition factor [Source:MGI Symbol;Acc:MGI:1914858]
ENSMUSG00000000056	Narf	WT	WT_04h_3	170.27	158.589	8	0	0	0	0	0	0	0	0	0	0	0	0	0	0	0	0	nuclear prelamin A recognition factor [Source:MGI Symbol;Acc:MGI:1914858]
ENSMUSG00000000056	Narf	WT	WT_12h_1	139.535	139.535	2	0	0	0	0	0	0	0	0	0	0	0	0	0	0	0	0	nuclear prelamin A recognition factor [Source:MGI Symbol;Acc:MGI:1914858]
ENSMUSG00000000056	Narf	WT	WT_12h_2	173	178.885	10	0	0	0	0	0	0	0	0	0	0	0	0	0	0	0	0	nuclear prelamin A recognition factor [Source:MGI Symbol;Acc:MGI:1914858]
ENSMUSG00000000056	Narf	WT	WT_12h_3	127.13	114.033	6	0	0	0	0	0	0	0	0	0	0	0	0	0	0	0	0	nuclear prelamin A recognition factor [Source:MGI Symbol;Acc:MGI:1914858]
ENSMUSG00000000056	Narf	WT	WT_24h_1	195.195	187.778	10	0	0	0	0	0	0	0	0	0	0	0	0	0	0	0	0	nuclear prelamin A recognition factor [Source:MGI Symbol;Acc:MGI:1914858]
ENSMUSG00000000056	Narf	WT	WT_24h_2	154.94	186.817	3	0	0	0	0	0	0	0	0	0	0	0	0	0	0	0	0	nuclear prelamin A recognition factor [Source:MGI Symbol;Acc:MGI:1914858]
ENSMUSG00000000056	Narf	WT	WT_24h_3	114.605	125.912	6	0	0	0	0	0	0	0	0	0	0	0	0	0	0	0	0	nuclear prelamin A recognition factor [Source:MGI Symbol;Acc:MGI:1914858]
ENSMUSG00000000056	Narf	WT	WT_48h_1	129.085	133.877	6	0	0	0	0	0	0	0	0	0	0	0	0	0	0	0	0	nuclear prelamin A recognition factor [Source:MGI Symbol;Acc:MGI:1914858]
ENSMUSG00000000056	Narf	WT	WT_48h_2	131.405	131.04	4	0	0	0	0	0	0	0	0	0	0	0	0	0	0	0	0	nuclear prelamin A recognition factor [Source:MGI Symbol;Acc:MGI:1914858]
ENSMUSG00000000056	Narf	WT	WT_48h_3	141.135	173.747	6	0	0	0	0	0	0	0	0	0	0	0	0	0	0	0	0	nuclear prelamin A recognition factor [Source:MGI Symbol;Acc:MGI:1914858]
ENSMUSG00000000056	Narf	WT	WT_72h_1	137.575	132.687	6	0	0	0	0	0	0	0	0	0	0	0	0	0	0	0	0	nuclear prelamin A recognition factor [Source:MGI Symbol;Acc:MGI:1914858]
ENSMUSG00000000056	Narf	WT	WT_72h_2	85.34	130.283	6	0	0	0	0	0	0	0	0	0	0	0	0	0	0	0	0	nuclear prelamin A recognition factor [Source:MGI Symbol;Acc:MGI:1914858]
ENSMUSG00000000056	Narf	WT	WT_72h_3	171.26	170.89	7	1	0	0	1	1	0	0	1	0.142857	0	0	0.142857	0.00083596	0	0	0.00083596	nuclear prelamin A recognition factor [Source:MGI Symbol;Acc:MGI:1914858]
ENSMUSG00000000058	Cav2	AC	AC_00h_1	127.805	120.782	58	2	1	1	0	2	1	1	0	0.0344828	0.0172414	0.0172414	0	0.000285496	0.000142748	0.000142748	0	caveolin 2 [Source:MGI Symbol;Acc:MGI:107571]
ENSMUSG00000000058	Cav2	AC	AC_00h_2	79.655	85.3152	48	1	0	0	1	1	0	0	1	0.0208333	0	0	0.0208333	0.000244192	0	0	0.000244192	caveolin 2 [Source:MGI Symbol;Acc:MGI:107571]
ENSMUSG00000000058	Cav2	AC	AC_04h_1	99.28	112.63	53	1	1	0	0	1	1	0	0	0.0188679	0.0188679	0	0	0.000167521	0.000167521	0	0	caveolin 2 [Source:MGI Symbol;Acc:MGI:107571]
ENSMUSG00000000058	Cav2	AC	AC_04h_2	96.75	108.8	43	1	1	0	1	2	1	0	1	0.0232558	0.0232558	0	0.0232558	0.000427495	0.000213747	0	0.000213747	caveolin 2 [Source:MGI Symbol;Acc:MGI:107571]
ENSMUSG00000000058	Cav2	AC	AC_12h_1	106.79	110.731	54	2	0	1	1	2	0	1	1	0.037037	0	0.0185185	0.0185185	0.000334478	0	0.000167239	0.000167239	caveolin 2 [Source:MGI Symbol;Acc:MGI:107571]
ENSMUSG00000000058	Cav2	AC	AC_12h_2	126.88	126.54	17	0	0	0	0	0	0	0	0	0	0	0	0	0	0	0	0	caveolin 2 [Source:MGI Symbol;Acc:MGI:107571]
ENSMUSG00000000058	Cav2	AC	AC_24h_1	87.24	104.386	28	5	2	1	3	6	2	1	3	0.178571	0.0714286	0.0357143	0.107143	0.00205283	0.000684275	0.000342138	0.00102641	caveolin 2 [Source:MGI Symbol;Acc:MGI:107571]
ENSMUSG00000000058	Cav2	AC	AC_24h_2	77.9	90.4288	25	0	0	0	0	0	0	0	0	0	0	0	0	0	0	0	0	caveolin 2 [Source:MGI Symbol;Acc:MGI:107571]
ENSMUSG00000000058	Cav2	AC	AC_48h_1	106.22	120.317	39	2	0	1	2	3	0	1	2	0.0512821	0	0.025641	0.0512821	0.000639337	0	0.000213112	0.000426225	caveolin 2 [Source:MGI Symbol;Acc:MGI:107571]
ENSMUSG00000000058	Cav2	AC	AC_48h_2	121.44	116.529	27	0	0	0	0	0	0	0	0	0	0	0	0	0	0	0	0	caveolin 2 [Source:MGI Symbol;Acc:MGI:107571]
ENSMUSG00000000058	Cav2	AC	AC_72h_1	104.13	104.37	21	0	0	0	0	0	0	0	0	0	0	0	0	0	0	0	0	caveolin 2 [Source:MGI Symbol;Acc:MGI:107571]
ENSMUSG00000000058	Cav2	AC	AC_72h_2	130.67	141.326	15	1	0	0	1	1	0	0	1	0.0666667	0	0	0.0666667	0.000471723	0	0	0.000471723	caveolin 2 [Source:MGI Symbol;Acc:MGI:107571]
ENSMUSG00000000058	Cav2	WT	WT_00h_2	96.04	107.662	37	0	0	0	0	0	0	0	0	0	0	0	0	0	0	0	0	caveolin 2 [Source:MGI Symbol;Acc:MGI:107571]
ENSMUSG00000000058	Cav2	WT	WT_00h_3	115.68	118.279	42	1	0	1	0	1	0	1	0	0.0238095	0	0.0238095	0	0.0002013	0	0.0002013	0	caveolin 2 [Source:MGI Symbol;Acc:MGI:107571]
ENSMUSG00000000058	Cav2	WT	WT_04h_1	129.05	137.588	21	1	0	1	0	2	0	2	0	0.047619	0	0.047619	0	0.0006922	0	0.0006922	0	caveolin 2 [Source:MGI Symbol;Acc:MGI:107571]
ENSMUSG00000000058	Cav2	WT	WT_04h_2	111.235	108.975	30	2	2	0	0	2	2	0	0	0.0666667	0.0666667	0	0	0.000611763	0.000611763	0	0	caveolin 2 [Source:MGI Symbol;Acc:MGI:107571]
ENSMUSG00000000058	Cav2	WT	WT_04h_3	81.205	97.114	48	0	0	0	0	0	0	0	0	0	0	0	0	0	0	0	0	caveolin 2 [Source:MGI Symbol;Acc:MGI:107571]
ENSMUSG00000000058	Cav2	WT	WT_12h_1	98.545	97.6272	18	0	0	0	0	0	0	0	0	0	0	0	0	0	0	0	0	caveolin 2 [Source:MGI Symbol;Acc:MGI:107571]
ENSMUSG00000000058	Cav2	WT	WT_12h_2	79.54	93.6165	23	2	1	1	0	2	1	1	0	0.0869565	0.0434783	0.0434783	0	0.000928859	0.000464429	0.000464429	0	caveolin 2 [Source:MGI Symbol;Acc:MGI:107571]
ENSMUSG00000000058	Cav2	WT	WT_12h_3	101.635	92.8958	26	1	0	0	1	1	0	0	1	0.0384615	0	0	0.0384615	0.000414029	0	0	0.000414029	caveolin 2 [Source:MGI Symbol;Acc:MGI:107571]
ENSMUSG00000000058	Cav2	WT	WT_24h_1	121.54	126.068	15	1	0	0	1	1	0	0	1	0.0666667	0	0	0.0666667	0.000528815	0	0	0.000528815	caveolin 2 [Source:MGI Symbol;Acc:MGI:107571]
ENSMUSG00000000058	Cav2	WT	WT_24h_2	107.68	116.059	19	0	0	0	0	0	0	0	0	0	0	0	0	0	0	0	0	caveolin 2 [Source:MGI Symbol;Acc:MGI:107571]
ENSMUSG00000000058	Cav2	WT	WT_24h_3	120.07	130.176	22	0	0	0	0	0	0	0	0	0	0	0	0	0	0	0	0	caveolin 2 [Source:MGI Symbol;Acc:MGI:107571]
ENSMUSG00000000058	Cav2	WT	WT_48h_1	124.48	115.169	18	0	0	0	0	0	0	0	0	0	0	0	0	0	0	0	0	caveolin 2 [Source:MGI Symbol;Acc:MGI:107571]
ENSMUSG00000000058	Cav2	WT	WT_48h_2	100.925	112.539	34	0	0	0	0	0	0	0	0	0	0	0	0	0	0	0	0	caveolin 2 [Source:MGI Symbol;Acc:MGI:107571]
ENSMUSG00000000058	Cav2	WT	WT_48h_3	68.61	90.9925	16	1	0	0	1	1	0	0	1	0.0625	0	0	0.0625	0.00068687	0	0	0.00068687	caveolin 2 [Source:MGI Symbol;Acc:MGI:107571]
ENSMUSG00000000058	Cav2	WT	WT_72h_1	69.955	92.0306	18	1	0	0	1	2	0	0	2	0.0555556	0	0	0.0555556	0.00120733	0	0	0.00120733	caveolin 2 [Source:MGI Symbol;Acc:MGI:107571]
ENSMUSG00000000058	Cav2	WT	WT_72h_2	65.43	86.1974	31	1	1	0	0	1	1	0	0	0.0322581	0.0322581	0	0	0.000374235	0.000374235	0	0	caveolin 2 [Source:MGI Symbol;Acc:MGI:107571]
ENSMUSG00000000058	Cav2	WT	WT_72h_3	79.1	91.9558	19	1	0	1	0	1	0	1	0	0.0526316	0	0.0526316	0	0.000572357	0	0.000572357	0	caveolin 2 [Source:MGI Symbol;Acc:MGI:107571]
ENSMUSG00000000078	Klf6	AC	AC_00h_1	100.1	108.824	68	0	0	0	0	0	0	0	0	0	0	0	0	0	0	0	0	Kruppel-like factor 6 [Source:MGI Symbol;Acc:MGI:1346318]
ENSMUSG00000000078	Klf6	AC	AC_00h_2	105.87	122.631	79	4	2	1	2	5	2	1	2	0.0506329	0.0253165	0.0126582	0.0253165	0.00051611	0.000206444	0.000103222	0.000206444	Kruppel-like factor 6 [Source:MGI Symbol;Acc:MGI:1346318]
ENSMUSG00000000078	Klf6	AC	AC_04h_1	121.495	130.149	82	4	1	0	3	5	1	0	4	0.0487805	0.0121951	0	0.0365854	0.000468508	9.37016e-05	0	0.000374806	Kruppel-like factor 6 [Source:MGI Symbol;Acc:MGI:1346318]
ENSMUSG00000000078	Klf6	AC	AC_04h_2	111.955	123.114	76	0	0	0	0	0	0	0	0	0	0	0	0	0	0	0	0	Kruppel-like factor 6 [Source:MGI Symbol;Acc:MGI:1346318]
ENSMUSG00000000078	Klf6	AC	AC_12h_1	79.5	97.6467	87	5	3	1	2	6	3	1	2	0.0574713	0.0344828	0.0114943	0.0229885	0.000706276	0.000353138	0.000117713	0.000235425	Kruppel-like factor 6 [Source:MGI Symbol;Acc:MGI:1346318]
ENSMUSG00000000078	Klf6	AC	AC_12h_2	120.11	117.172	41	3	1	1	1	3	1	1	1	0.0731707	0.0243902	0.0243902	0.0243902	0.000624473	0.000208158	0.000208158	0.000208158	Kruppel-like factor 6 [Source:MGI Symbol;Acc:MGI:1346318]
ENSMUSG00000000078	Klf6	AC	AC_24h_1	101	118.565	93	4	2	1	1	4	2	1	1	0.0430108	0.0215054	0.0107527	0.0107527	0.00036276	0.00018138	9.06901e-05	9.06901e-05	Kruppel-like factor 6 [Source:MGI Symbol;Acc:MGI:1346318]
ENSMUSG00000000078	Klf6	AC	AC_24h_2	102.99	107.03	72	1	1	0	0	1	1	0	0	0.0138889	0.0138889	0	0	0.000129766	0.000129766	0	0	Kruppel-like factor 6 [Source:MGI Symbol;Acc:MGI:1346318]
ENSMUSG00000000078	Klf6	AC	AC_48h_1	125.525	128.489	104	1	0	0	1	1	0	0	1	0.00961538	0	0	0.00961538	7.48341e-05	0	0	7.48341e-05	Kruppel-like factor 6 [Source:MGI Symbol;Acc:MGI:1346318]
ENSMUSG00000000078	Klf6	AC	AC_48h_2	134.38	140.869	51	0	0	0	0	0	0	0	0	0	0	0	0	0	0	0	0	Kruppel-like factor 6 [Source:MGI Symbol;Acc:MGI:1346318]
ENSMUSG00000000078	Klf6	AC	AC_72h_1	68.93	101.657	39	1	0	0	1	1	0	0	1	0.025641	0	0	0.025641	0.00025223	0	0	0.00025223	Kruppel-like factor 6 [Source:MGI Symbol;Acc:MGI:1346318]
ENSMUSG00000000078	Klf6	AC	AC_72h_2	112.92	128.714	37	3	2	0	1	3	2	0	1	0.0810811	0.0540541	0	0.027027	0.000629932	0.000419955	0	0.000209977	Kruppel-like factor 6 [Source:MGI Symbol;Acc:MGI:1346318]
ENSMUSG00000000078	Klf6	WT	WT_00h_2	103.46	100.196	53	3	1	0	2	3	1	0	2	0.0566038	0.0188679	0	0.0377358	0.000564928	0.000188309	0	0.000376619	Kruppel-like factor 6 [Source:MGI Symbol;Acc:MGI:1346318]
ENSMUSG00000000078	Klf6	WT	WT_00h_3	108.65	131.29	59	2	0	0	2	2	0	0	2	0.0338983	0	0	0.0338983	0.000258194	0	0	0.000258194	Kruppel-like factor 6 [Source:MGI Symbol;Acc:MGI:1346318]
ENSMUSG00000000078	Klf6	WT	WT_04h_1	101.92	116.055	35	1	1	1	0	3	2	1	0	0.0285714	0.0285714	0.0285714	0	0.000738565	0.000492377	0.000246188	0	Kruppel-like factor 6 [Source:MGI Symbol;Acc:MGI:1346318]
ENSMUSG00000000078	Klf6	WT	WT_04h_2	107.04	115.08	55	2	1	0	1	2	1	0	1	0.0363636	0.0181818	0	0.0181818	0.000315987	0.000157993	0	0.000157993	Kruppel-like factor 6 [Source:MGI Symbol;Acc:MGI:1346318]
ENSMUSG00000000078	Klf6	WT	WT_04h_3	120.405	119.386	102	3	1	1	1	3	1	1	1	0.0294118	0.00980392	0.00980392	0.00980392	0.000246359	8.21197e-05	8.21197e-05	8.21197e-05	Kruppel-like factor 6 [Source:MGI Symbol;Acc:MGI:1346318]
ENSMUSG00000000078	Klf6	WT	WT_12h_1	105	108.235	39	3	0	1	2	4	0	1	3	0.0769231	0	0.025641	0.0512821	0.000947609	0	0.000236902	0.000710707	Kruppel-like factor 6 [Source:MGI Symbol;Acc:MGI:1346318]
ENSMUSG00000000078	Klf6	WT	WT_12h_2	122.76	121.93	53	1	0	0	1	1	0	0	1	0.0188679	0	0	0.0188679	0.000154743	0	0	0.000154743	Kruppel-like factor 6 [Source:MGI Symbol;Acc:MGI:1346318]
ENSMUSG00000000078	Klf6	WT	WT_12h_3	108.84	120.66	39	2	1	0	1	2	1	0	1	0.0512821	0.025641	0	0.025641	0.000425012	0.000212506	0	0.000212506	Kruppel-like factor 6 [Source:MGI Symbol;Acc:MGI:1346318]
ENSMUSG00000000078	Klf6	WT	WT_24h_1	132.345	135.399	78	3	1	0	2	3	1	0	2	0.0384615	0.0128205	0	0.025641	0.00028406	9.46866e-05	0	0.000189373	Kruppel-like factor 6 [Source:MGI Symbol;Acc:MGI:1346318]
ENSMUSG00000000078	Klf6	WT	WT_24h_2	115.37	123.782	87	1	1	0	0	1	1	0	0	0.0114943	0.0114943	0	0	9.28586e-05	9.28586e-05	0	0	Kruppel-like factor 6 [Source:MGI Symbol;Acc:MGI:1346318]
ENSMUSG00000000078	Klf6	WT	WT_24h_3	106.89	117.876	77	3	0	1	2	4	0	1	3	0.038961	0	0.012987	0.025974	0.000440701	0	0.000110175	0.000330526	Kruppel-like factor 6 [Source:MGI Symbol;Acc:MGI:1346318]
ENSMUSG00000000078	Klf6	WT	WT_48h_1	104.24	114.32	75	3	2	0	1	3	2	0	1	0.04	0.0266667	0	0.0133333	0.000349894	0.000233263	0	0.000116631	Kruppel-like factor 6 [Source:MGI Symbol;Acc:MGI:1346318]
ENSMUSG00000000078	Klf6	WT	WT_48h_2	134.59	135.978	92	1	1	0	0	2	2	0	0	0.0108696	0.0108696	0	0	0.000159872	0.000159872	0	0	Kruppel-like factor 6 [Source:MGI Symbol;Acc:MGI:1346318]
ENSMUSG00000000078	Klf6	WT	WT_48h_3	101	118.099	47	0	0	0	0	0	0	0	0	0	0	0	0	0	0	0	0	Kruppel-like factor 6 [Source:MGI Symbol;Acc:MGI:1346318]
ENSMUSG00000000078	Klf6	WT	WT_72h_1	112.125	125.147	60	2	1	1	0	3	2	1	0	0.0333333	0.0166667	0.0166667	0	0.00039953	0.000266353	0.000133177	0	Kruppel-like factor 6 [Source:MGI Symbol;Acc:MGI:1346318]
ENSMUSG00000000078	Klf6	WT	WT_72h_2	111.955	112.551	90	1	0	1	0	1	0	1	0	0.0111111	0	0.0111111	0	9.87205e-05	0	9.87205e-05	0	Kruppel-like factor 6 [Source:MGI Symbol;Acc:MGI:1346318]
ENSMUSG00000000078	Klf6	WT	WT_72h_3	113.07	118.415	71	4	2	0	2	4	2	0	2	0.056338	0.028169	0	0.028169	0.000475769	0.000237884	0	0.000237884	Kruppel-like factor 6 [Source:MGI Symbol;Acc:MGI:1346318]
ENSMUSG00000000085	Scmh1	AC	AC_00h_1	76.76	87.9725	4	0	0	0	0	0	0	0	0	0	0	0	0	0	0	0	0	sex comb on midleg homolog 1 [Source:MGI Symbol;Acc:MGI:1352762]
ENSMUSG00000000085	Scmh1	AC	AC_00h_2	64.24	110.358	5	0	0	0	0	0	0	0	0	0	0	0	0	0	0	0	0	sex comb on midleg homolog 1 [Source:MGI Symbol;Acc:MGI:1352762]
ENSMUSG00000000085	Scmh1	AC	AC_04h_1	47.28	102.737	3	1	0	1	0	2	0	2	0	0.333333	0	0.333333	0	0.00648908	0	0.00648908	0	sex comb on midleg homolog 1 [Source:MGI Symbol;Acc:MGI:1352762]
ENSMUSG00000000085	Scmh1	AC	AC_04h_2	87.73	92.945	4	0	0	0	0	0	0	0	0	0	0	0	0	0	0	0	0	sex comb on midleg homolog 1 [Source:MGI Symbol;Acc:MGI:1352762]
ENSMUSG00000000085	Scmh1	AC	AC_12h_1	119.22	129.261	9	0	0	0	0	0	0	0	0	0	0	0	0	0	0	0	0	sex comb on midleg homolog 1 [Source:MGI Symbol;Acc:MGI:1352762]
ENSMUSG00000000085	Scmh1	AC	AC_12h_2	87.04	99.2975	4	0	0	0	0	0	0	0	0	0	0	0	0	0	0	0	0	sex comb on midleg homolog 1 [Source:MGI Symbol;Acc:MGI:1352762]
ENSMUSG00000000085	Scmh1	AC	AC_24h_1	286.96	262.244	5	0	0	0	0	0	0	0	0	0	0	0	0	0	0	0	0	sex comb on midleg homolog 1 [Source:MGI Symbol;Acc:MGI:1352762]
ENSMUSG00000000085	Scmh1	AC	AC_24h_2	35.77	60.895	4	0	0	0	0	0	0	0	0	0	0	0	0	0	0	0	0	sex comb on midleg homolog 1 [Source:MGI Symbol;Acc:MGI:1352762]
ENSMUSG00000000085	Scmh1	AC	AC_48h_1	71.24	79.0867	6	0	0	0	0	0	0	0	0	0	0	0	0	0	0	0	0	sex comb on midleg homolog 1 [Source:MGI Symbol;Acc:MGI:1352762]
ENSMUSG00000000085	Scmh1	AC	AC_48h_2	213.67	213.67	1	0	0	0	0	0	0	0	0	0	0	0	0	0	0	0	0	sex comb on midleg homolog 1 [Source:MGI Symbol;Acc:MGI:1352762]
ENSMUSG00000000085	Scmh1	AC	AC_72h_1	162.12	162.12	1	0	0	0	0	0	0	0	0	0	0	0	0	0	0	0	0	sex comb on midleg homolog 1 [Source:MGI Symbol;Acc:MGI:1352762]
ENSMUSG00000000085	Scmh1	AC	AC_72h_2	130.64	125.675	6	0	0	0	0	0	0	0	0	0	0	0	0	0	0	0	0	sex comb on midleg homolog 1 [Source:MGI Symbol;Acc:MGI:1352762]
ENSMUSG00000000085	Scmh1	WT	WT_00h_2	56.245	89.865	4	0	0	0	0	0	0	0	0	0	0	0	0	0	0	0	0	sex comb on midleg homolog 1 [Source:MGI Symbol;Acc:MGI:1352762]
ENSMUSG00000000085	Scmh1	WT	WT_00h_3	136.28	135.055	10	0	0	0	0	0	0	0	0	0	0	0	0	0	0	0	0	sex comb on midleg homolog 1 [Source:MGI Symbol;Acc:MGI:1352762]
ENSMUSG00000000085	Scmh1	WT	WT_04h_1	148.49	143.725	4	0	0	0	0	0	0	0	0	0	0	0	0	0	0	0	0	sex comb on midleg homolog 1 [Source:MGI Symbol;Acc:MGI:1352762]
ENSMUSG00000000085	Scmh1	WT	WT_04h_2	63.03	75.8773	11	1	0	0	1	1	0	0	1	0.0909091	0	0	0.0909091	0.00119811	0	0	0.00119811	sex comb on midleg homolog 1 [Source:MGI Symbol;Acc:MGI:1352762]
ENSMUSG00000000085	Scmh1	WT	WT_04h_3	127.78	136.795	8	0	0	0	0	0	0	0	0	0	0	0	0	0	0	0	0	sex comb on midleg homolog 1 [Source:MGI Symbol;Acc:MGI:1352762]
ENSMUSG00000000085	Scmh1	WT	WT_12h_1	77.43	78.5275	4	0	0	0	0	0	0	0	0	0	0	0	0	0	0	0	0	sex comb on midleg homolog 1 [Source:MGI Symbol;Acc:MGI:1352762]
ENSMUSG00000000085	Scmh1	WT	WT_12h_2	84.485	115.765	4	0	0	0	0	0	0	0	0	0	0	0	0	0	0	0	0	sex comb on midleg homolog 1 [Source:MGI Symbol;Acc:MGI:1352762]
ENSMUSG00000000085	Scmh1	WT	WT_12h_3	135.55	135.55	1	0	0	0	0	0	0	0	0	0	0	0	0	0	0	0	0	sex comb on midleg homolog 1 [Source:MGI Symbol;Acc:MGI:1352762]
ENSMUSG00000000085	Scmh1	WT	WT_24h_1	75.52	75.52	2	0	0	0	0	0	0	0	0	0	0	0	0	0	0	0	0	sex comb on midleg homolog 1 [Source:MGI Symbol;Acc:MGI:1352762]
ENSMUSG00000000085	Scmh1	WT	WT_24h_2	43.73	43.73	2	0	0	0	0	0	0	0	0	0	0	0	0	0	0	0	0	sex comb on midleg homolog 1 [Source:MGI Symbol;Acc:MGI:1352762]
ENSMUSG00000000085	Scmh1	WT	WT_24h_3	132	129.194	5	0	0	0	0	0	0	0	0	0	0	0	0	0	0	0	0	sex comb on midleg homolog 1 [Source:MGI Symbol;Acc:MGI:1352762]
ENSMUSG00000000085	Scmh1	WT	WT_48h_1	223.795	223.795	2	0	0	0	0	0	0	0	0	0	0	0	0	0	0	0	0	sex comb on midleg homolog 1 [Source:MGI Symbol;Acc:MGI:1352762]
ENSMUSG00000000085	Scmh1	WT	WT_48h_2	129.005	129.005	2	1	1	0	0	1	1	0	0	0.5	0.5	0	0	0.00387582	0.00387582	0	0	sex comb on midleg homolog 1 [Source:MGI Symbol;Acc:MGI:1352762]
ENSMUSG00000000085	Scmh1	WT	WT_48h_3	140.65	131.325	4	1	0	1	0	1	0	1	0	0.25	0	0.25	0	0.00190367	0	0.00190367	0	sex comb on midleg homolog 1 [Source:MGI Symbol;Acc:MGI:1352762]
ENSMUSG00000000085	Scmh1	WT	WT_72h_1	203.8	191.27	4	0	0	0	0	0	0	0	0	0	0	0	0	0	0	0	0	sex comb on midleg homolog 1 [Source:MGI Symbol;Acc:MGI:1352762]
ENSMUSG00000000085	Scmh1	WT	WT_72h_2	85.59	92.7	4	0	0	0	0	0	0	0	0	0	0	0	0	0	0	0	0	sex comb on midleg homolog 1 [Source:MGI Symbol;Acc:MGI:1352762]
ENSMUSG00000000085	Scmh1	WT	WT_72h_3	38.32	38.32	1	0	0	0	0	0	0	0	0	0	0	0	0	0	0	0	0	sex comb on midleg homolog 1 [Source:MGI Symbol;Acc:MGI:1352762]
ENSMUSG00000000088	Cox5a	AC	AC_00h_1	104.21	112.031	173	2	1	0	1	2	1	0	1	0.0115607	0.00578035	0	0.00578035	0.000103192	5.15961e-05	0	5.15961e-05	cytochrome c oxidase subunit 5A [Source:MGI Symbol;Acc:MGI:88474]
ENSMUSG00000000088	Cox5a	AC	AC_00h_2	93.52	104.313	198	6	1	1	5	8	1	1	6	0.030303	0.00505051	0.00505051	0.0252525	0.000387336	4.8417e-05	4.8417e-05	0.000290502	cytochrome c oxidase subunit 5A [Source:MGI Symbol;Acc:MGI:88474]
ENSMUSG00000000088	Cox5a	AC	AC_04h_1	107.88	112.571	185	3	2	0	1	4	3	0	1	0.0162162	0.0108108	0	0.00540541	0.000192071	0.000144053	0	4.80178e-05	cytochrome c oxidase subunit 5A [Source:MGI Symbol;Acc:MGI:88474]
ENSMUSG00000000088	Cox5a	AC	AC_04h_2	101.46	108.065	163	6	4	1	1	6	4	1	1	0.0368098	0.0245399	0.00613497	0.00613497	0.000340627	0.000227085	5.67712e-05	5.67712e-05	cytochrome c oxidase subunit 5A [Source:MGI Symbol;Acc:MGI:88474]
ENSMUSG00000000088	Cox5a	AC	AC_12h_1	100.87	108.853	169	4	3	1	0	4	3	1	0	0.0236686	0.0177515	0.00591716	0	0.000217437	0.000163078	5.43592e-05	0	cytochrome c oxidase subunit 5A [Source:MGI Symbol;Acc:MGI:88474]
ENSMUSG00000000088	Cox5a	AC	AC_12h_2	96.64	107.822	95	2	1	1	0	2	1	1	0	0.0210526	0.0105263	0.0105263	0	0.000195254	9.76272e-05	9.76272e-05	0	cytochrome c oxidase subunit 5A [Source:MGI Symbol;Acc:MGI:88474]
ENSMUSG00000000088	Cox5a	AC	AC_24h_1	101.835	113.772	148	3	1	2	0	3	1	2	0	0.0202703	0.00675676	0.0135135	0	0.000178165	5.93885e-05	0.000118777	0	cytochrome c oxidase subunit 5A [Source:MGI Symbol;Acc:MGI:88474]
ENSMUSG00000000088	Cox5a	AC	AC_24h_2	99.755	110.032	134	0	0	0	0	0	0	0	0	0	0	0	0	0	0	0	0	cytochrome c oxidase subunit 5A [Source:MGI Symbol;Acc:MGI:88474]
ENSMUSG00000000088	Cox5a	AC	AC_48h_1	99.255	108.103	148	3	2	1	0	3	2	1	0	0.0202703	0.0135135	0.00675676	0	0.00018751	0.000125006	6.25032e-05	0	cytochrome c oxidase subunit 5A [Source:MGI Symbol;Acc:MGI:88474]
ENSMUSG00000000088	Cox5a	AC	AC_48h_2	97.15	110.697	71	3	1	1	2	4	1	1	2	0.0422535	0.0140845	0.0140845	0.028169	0.000508938	0.000127234	0.000127234	0.000254469	cytochrome c oxidase subunit 5A [Source:MGI Symbol;Acc:MGI:88474]
ENSMUSG00000000088	Cox5a	AC	AC_72h_1	101.04	113.026	55	2	0	2	1	3	0	2	1	0.0363636	0	0.0363636	0.0181818	0.000482591	0	0.000321728	0.000160864	cytochrome c oxidase subunit 5A [Source:MGI Symbol;Acc:MGI:88474]
ENSMUSG00000000088	Cox5a	AC	AC_72h_2	92.48	105.547	81	1	1	0	1	2	1	0	1	0.0123457	0.0123457	0	0.0123457	0.000233937	0.000116969	0	0.000116969	cytochrome c oxidase subunit 5A [Source:MGI Symbol;Acc:MGI:88474]
ENSMUSG00000000088	Cox5a	WT	WT_00h_2	91.32	101.534	101	1	0	0	1	1	0	0	1	0.00990099	0	0	0.00990099	9.7514e-05	0	0	9.7514e-05	cytochrome c oxidase subunit 5A [Source:MGI Symbol;Acc:MGI:88474]
ENSMUSG00000000088	Cox5a	WT	WT_00h_3	111.42	115.226	141	5	1	2	2	5	1	2	2	0.035461	0.0070922	0.0141844	0.0141844	0.000307751	6.15502e-05	0.0001231	0.0001231	cytochrome c oxidase subunit 5A [Source:MGI Symbol;Acc:MGI:88474]
ENSMUSG00000000088	Cox5a	WT	WT_04h_1	108.075	113.552	108	4	3	0	2	6	4	0	2	0.037037	0.0277778	0	0.0185185	0.000489254	0.000326169	0	0.000163085	cytochrome c oxidase subunit 5A [Source:MGI Symbol;Acc:MGI:88474]
ENSMUSG00000000088	Cox5a	WT	WT_04h_2	108.2	119.887	131	4	2	0	2	4	2	0	2	0.0305344	0.0152672	0	0.0152672	0.000254692	0.000127346	0	0.000127346	cytochrome c oxidase subunit 5A [Source:MGI Symbol;Acc:MGI:88474]
ENSMUSG00000000088	Cox5a	WT	WT_04h_3	100.57	106.87	154	3	1	1	1	4	1	2	1	0.0194805	0.00649351	0.00649351	0.00649351	0.000243044	6.07611e-05	0.000121522	6.07611e-05	cytochrome c oxidase subunit 5A [Source:MGI Symbol;Acc:MGI:88474]
ENSMUSG00000000088	Cox5a	WT	WT_12h_1	110.785	114.075	76	1	1	0	0	1	1	0	0	0.0131579	0.0131579	0	0	0.000115344	0.000115344	0	0	cytochrome c oxidase subunit 5A [Source:MGI Symbol;Acc:MGI:88474]
ENSMUSG00000000088	Cox5a	WT	WT_12h_2	104.975	111.679	86	2	0	2	0	2	0	2	0	0.0232558	0	0.0232558	0	0.000208238	0	0.000208238	0	cytochrome c oxidase subunit 5A [Source:MGI Symbol;Acc:MGI:88474]
ENSMUSG00000000088	Cox5a	WT	WT_12h_3	86.6	100.224	110	3	2	1	0	3	2	1	0	0.0272727	0.0181818	0.00909091	0	0.000272119	0.000181412	9.07062e-05	0	cytochrome c oxidase subunit 5A [Source:MGI Symbol;Acc:MGI:88474]
ENSMUSG00000000088	Cox5a	WT	WT_24h_1	100.695	112.446	112	5	2	2	1	5	2	2	1	0.0446429	0.0178571	0.0178571	0.00892857	0.000397015	0.000158806	0.000158806	7.9403e-05	cytochrome c oxidase subunit 5A [Source:MGI Symbol;Acc:MGI:88474]
ENSMUSG00000000088	Cox5a	WT	WT_24h_2	111.605	118.839	118	5	3	0	2	5	3	0	2	0.0423729	0.0254237	0	0.0169492	0.000356558	0.000213935	0	0.000142623	cytochrome c oxidase subunit 5A [Source:MGI Symbol;Acc:MGI:88474]
ENSMUSG00000000088	Cox5a	WT	WT_24h_3	87.44	96.4762	119	5	2	0	3	5	2	0	3	0.0420168	0.0168067	0	0.0252101	0.000435515	0.000174206	0	0.000261309	cytochrome c oxidase subunit 5A [Source:MGI Symbol;Acc:MGI:88474]
ENSMUSG00000000088	Cox5a	WT	WT_48h_1	110.08	111.17	107	2	1	0	1	2	1	0	1	0.0186916	0.00934579	0	0.00934579	0.000168135	8.40674e-05	0	8.40674e-05	cytochrome c oxidase subunit 5A [Source:MGI Symbol;Acc:MGI:88474]
ENSMUSG00000000088	Cox5a	WT	WT_48h_2	109.155	120.127	118	1	0	0	1	1	0	0	1	0.00847458	0	0	0.00847458	7.05469e-05	0	0	7.05469e-05	cytochrome c oxidase subunit 5A [Source:MGI Symbol;Acc:MGI:88474]
ENSMUSG00000000088	Cox5a	WT	WT_48h_3	100.5	107.301	67	5	3	1	1	5	3	1	1	0.0746269	0.0447761	0.0149254	0.0149254	0.00069549	0.000417294	0.000139098	0.000139098	cytochrome c oxidase subunit 5A [Source:MGI Symbol;Acc:MGI:88474]
ENSMUSG00000000088	Cox5a	WT	WT_72h_1	107.26	118.121	103	2	1	0	1	2	1	0	1	0.0194175	0.00970874	0	0.00970874	0.000164386	8.21931e-05	0	8.21931e-05	cytochrome c oxidase subunit 5A [Source:MGI Symbol;Acc:MGI:88474]
ENSMUSG00000000088	Cox5a	WT	WT_72h_2	103.74	110.813	115	4	1	1	2	4	1	1	2	0.0347826	0.00869565	0.00869565	0.0173913	0.000313886	7.84714e-05	7.84714e-05	0.000156943	cytochrome c oxidase subunit 5A [Source:MGI Symbol;Acc:MGI:88474]
ENSMUSG00000000088	Cox5a	WT	WT_72h_3	90.53	110.799	82	2	1	1	1	4	2	1	1	0.0243902	0.0121951	0.0121951	0.0121951	0.000440261	0.000220131	0.000110065	0.000110065	cytochrome c oxidase subunit 5A [Source:MGI Symbol;Acc:MGI:88474]
ENSMUSG00000000094	Tbx4	AC	AC_00h_1	93.39	93.39	1	0	0	0	0	0	0	0	0	0	0	0	0	0	0	0	0	T-box 4 [Source:MGI Symbol;Acc:MGI:102556]
ENSMUSG00000000120	Ngfr	AC	AC_72h_2	57.3	57.3	1	0	0	0	0	0	0	0	0	0	0	0	0	0	0	0	0	nerve growth factor receptor (TNFR superfamily, member 16) [Source:MGI Symbol;Acc:MGI:97323]
ENSMUSG00000000126	Wnt9a	AC	AC_00h_1	184.09	184.09	1	0	0	0	0	0	0	0	0	0	0	0	0	0	0	0	0	wingless-type MMTV integration site family, member 9A [Source:MGI Symbol;Acc:MGI:2446084]
ENSMUSG00000000126	Wnt9a	AC	AC_12h_1	11.96	11.96	1	0	0	0	0	0	0	0	0	0	0	0	0	0	0	0	0	wingless-type MMTV integration site family, member 9A [Source:MGI Symbol;Acc:MGI:2446084]
ENSMUSG00000000126	Wnt9a	AC	AC_24h_2	80.15	80.15	1	0	0	0	0	0	0	0	0	0	0	0	0	0	0	0	0	wingless-type MMTV integration site family, member 9A [Source:MGI Symbol;Acc:MGI:2446084]
ENSMUSG00000000126	Wnt9a	AC	AC_48h_1	153.965	153.965	2	0	0	0	0	0	0	0	0	0	0	0	0	0	0	0	0	wingless-type MMTV integration site family, member 9A [Source:MGI Symbol;Acc:MGI:2446084]
ENSMUSG00000000126	Wnt9a	AC	AC_48h_2	172.07	172.07	1	0	0	0	0	0	0	0	0	0	0	0	0	0	0	0	0	wingless-type MMTV integration site family, member 9A [Source:MGI Symbol;Acc:MGI:2446084]
ENSMUSG00000000126	Wnt9a	WT	WT_00h_3	69.005	69.005	2	0	0	0	0	0	0	0	0	0	0	0	0	0	0	0	0	wingless-type MMTV integration site family, member 9A [Source:MGI Symbol;Acc:MGI:2446084]
ENSMUSG00000000126	Wnt9a	WT	WT_04h_3	208.44	208.44	1	0	0	0	0	0	0	0	0	0	0	0	0	0	0	0	0	wingless-type MMTV integration site family, member 9A [Source:MGI Symbol;Acc:MGI:2446084]
ENSMUSG00000000127	Fer	AC	AC_00h_1	117.44	121.282	4	0	0	0	0	0	0	0	0	0	0	0	0	0	0	0	0	fer (fms/fps related) protein kinase [Source:MGI Symbol;Acc:MGI:105917]
ENSMUSG00000000127	Fer	AC	AC_00h_2	122.37	121.192	4	0	0	0	0	0	0	0	0	0	0	0	0	0	0	0	0	fer (fms/fps related) protein kinase [Source:MGI Symbol;Acc:MGI:105917]
ENSMUSG00000000127	Fer	AC	AC_04h_1	125.96	120.797	3	0	0	0	0	0	0	0	0	0	0	0	0	0	0	0	0	fer (fms/fps related) protein kinase [Source:MGI Symbol;Acc:MGI:105917]
ENSMUSG00000000127	Fer	AC	AC_12h_1	119.22	105.539	9	0	0	0	0	0	0	0	0	0	0	0	0	0	0	0	0	fer (fms/fps related) protein kinase [Source:MGI Symbol;Acc:MGI:105917]
ENSMUSG00000000127	Fer	AC	AC_12h_2	76.455	102.172	4	0	0	0	0	0	0	0	0	0	0	0	0	0	0	0	0	fer (fms/fps related) protein kinase [Source:MGI Symbol;Acc:MGI:105917]
ENSMUSG00000000127	Fer	AC	AC_24h_1	61.49	86.272	10	0	0	0	0	0	0	0	0	0	0	0	0	0	0	0	0	fer (fms/fps related) protein kinase [Source:MGI Symbol;Acc:MGI:105917]
ENSMUSG00000000127	Fer	AC	AC_24h_2	100.09	103.472	5	0	0	0	0	0	0	0	0	0	0	0	0	0	0	0	0	fer (fms/fps related) protein kinase [Source:MGI Symbol;Acc:MGI:105917]
ENSMUSG00000000127	Fer	AC	AC_48h_1	90.64	109.547	3	0	0	0	0	0	0	0	0	0	0	0	0	0	0	0	0	fer (fms/fps related) protein kinase [Source:MGI Symbol;Acc:MGI:105917]
ENSMUSG00000000127	Fer	AC	AC_48h_2	53.13	113.84	5	0	0	0	0	0	0	0	0	0	0	0	0	0	0	0	0	fer (fms/fps related) protein kinase [Source:MGI Symbol;Acc:MGI:105917]
ENSMUSG00000000127	Fer	AC	AC_72h_1	98.5	98.5	2	0	0	0	0	0	0	0	0	0	0	0	0	0	0	0	0	fer (fms/fps related) protein kinase [Source:MGI Symbol;Acc:MGI:105917]
ENSMUSG00000000127	Fer	AC	AC_72h_2	95.2	73.96	3	0	0	0	0	0	0	0	0	0	0	0	0	0	0	0	0	fer (fms/fps related) protein kinase [Source:MGI Symbol;Acc:MGI:105917]
ENSMUSG00000000127	Fer	WT	WT_00h_2	159.425	159.425	2	0	0	0	0	0	0	0	0	0	0	0	0	0	0	0	0	fer (fms/fps related) protein kinase [Source:MGI Symbol;Acc:MGI:105917]
ENSMUSG00000000127	Fer	WT	WT_00h_3	364.6	364.6	1	0	0	0	0	0	0	0	0	0	0	0	0	0	0	0	0	fer (fms/fps related) protein kinase [Source:MGI Symbol;Acc:MGI:105917]
ENSMUSG00000000127	Fer	WT	WT_04h_1	72.655	145.685	4	0	0	0	0	0	0	0	0	0	0	0	0	0	0	0	0	fer (fms/fps related) protein kinase [Source:MGI Symbol;Acc:MGI:105917]
ENSMUSG00000000127	Fer	WT	WT_04h_2	89.5	120.414	5	1	0	0	1	1	0	0	1	0.2	0	0	0.2	0.00166094	0	0	0.00166094	fer (fms/fps related) protein kinase [Source:MGI Symbol;Acc:MGI:105917]
ENSMUSG00000000127	Fer	WT	WT_04h_3	107.12	115.755	6	0	0	0	0	0	0	0	0	0	0	0	0	0	0	0	0	fer (fms/fps related) protein kinase [Source:MGI Symbol;Acc:MGI:105917]
ENSMUSG00000000127	Fer	WT	WT_12h_1	23.185	23.185	2	0	0	0	0	0	0	0	0	0	0	0	0	0	0	0	0	fer (fms/fps related) protein kinase [Source:MGI Symbol;Acc:MGI:105917]
ENSMUSG00000000127	Fer	WT	WT_12h_2	109.32	144.608	6	0	0	0	0	0	0	0	0	0	0	0	0	0	0	0	0	fer (fms/fps related) protein kinase [Source:MGI Symbol;Acc:MGI:105917]
ENSMUSG00000000127	Fer	WT	WT_12h_3	121.19	121.757	3	0	0	0	0	0	0	0	0	0	0	0	0	0	0	0	0	fer (fms/fps related) protein kinase [Source:MGI Symbol;Acc:MGI:105917]
ENSMUSG00000000127	Fer	WT	WT_24h_1	98.5	95.8233	3	1	0	1	0	1	0	1	0	0.333333	0	0.333333	0	0.00347862	0	0.00347862	0	fer (fms/fps related) protein kinase [Source:MGI Symbol;Acc:MGI:105917]
ENSMUSG00000000127	Fer	WT	WT_24h_2	43.735	42.9825	4	0	0	0	0	0	0	0	0	0	0	0	0	0	0	0	0	fer (fms/fps related) protein kinase [Source:MGI Symbol;Acc:MGI:105917]
ENSMUSG00000000127	Fer	WT	WT_24h_3	67.195	80.225	4	0	0	0	0	0	0	0	0	0	0	0	0	0	0	0	0	fer (fms/fps related) protein kinase [Source:MGI Symbol;Acc:MGI:105917]
ENSMUSG00000000127	Fer	WT	WT_48h_1	87.17	69.6467	3	0	0	0	0	0	0	0	0	0	0	0	0	0	0	0	0	fer (fms/fps related) protein kinase [Source:MGI Symbol;Acc:MGI:105917]
ENSMUSG00000000127	Fer	WT	WT_48h_2	117.35	116.63	5	0	0	0	0	0	0	0	0	0	0	0	0	0	0	0	0	fer (fms/fps related) protein kinase [Source:MGI Symbol;Acc:MGI:105917]
ENSMUSG00000000127	Fer	WT	WT_48h_3	89.57	108.402	5	1	0	1	0	1	0	1	0	0.2	0	0.2	0	0.00184498	0	0.00184498	0	fer (fms/fps related) protein kinase [Source:MGI Symbol;Acc:MGI:105917]
ENSMUSG00000000127	Fer	WT	WT_72h_1	132.06	125.187	6	0	0	0	0	0	0	0	0	0	0	0	0	0	0	0	0	fer (fms/fps related) protein kinase [Source:MGI Symbol;Acc:MGI:105917]
ENSMUSG00000000127	Fer	WT	WT_72h_2	88	83.4533	3	0	0	0	0	0	0	0	0	0	0	0	0	0	0	0	0	fer (fms/fps related) protein kinase [Source:MGI Symbol;Acc:MGI:105917]
ENSMUSG00000000127	Fer	WT	WT_72h_3	112.815	125.61	4	0	0	0	0	0	0	0	0	0	0	0	0	0	0	0	0	fer (fms/fps related) protein kinase [Source:MGI Symbol;Acc:MGI:105917]
ENSMUSG00000000131	Xpo6	AC	AC_00h_1	79.35	105.261	11	0	0	0	0	0	0	0	0	0	0	0	0	0	0	0	0	exportin 6 [Source:MGI Symbol;Acc:MGI:2429950]
ENSMUSG00000000131	Xpo6	AC	AC_00h_2	93	113.329	17	0	0	0	0	0	0	0	0	0	0	0	0	0	0	0	0	exportin 6 [Source:MGI Symbol;Acc:MGI:2429950]
ENSMUSG00000000131	Xpo6	AC	AC_04h_1	107.975	112.886	12	0	0	0	0	0	0	0	0	0	0	0	0	0	0	0	0	exportin 6 [Source:MGI Symbol;Acc:MGI:2429950]
ENSMUSG00000000131	Xpo6	AC	AC_04h_2	132.23	132.382	23	0	0	0	0	0	0	0	0	0	0	0	0	0	0	0	0	exportin 6 [Source:MGI Symbol;Acc:MGI:2429950]
ENSMUSG00000000131	Xpo6	AC	AC_12h_1	117.93	146.547	11	1	1	0	0	1	1	0	0	0.0909091	0.0909091	0	0	0.00062034	0.00062034	0	0	exportin 6 [Source:MGI Symbol;Acc:MGI:2429950]
ENSMUSG00000000131	Xpo6	AC	AC_12h_2	131.16	124.352	5	0	0	0	0	0	0	0	0	0	0	0	0	0	0	0	0	exportin 6 [Source:MGI Symbol;Acc:MGI:2429950]
ENSMUSG00000000131	Xpo6	AC	AC_24h_1	58.35	100.872	6	0	0	0	0	0	0	0	0	0	0	0	0	0	0	0	0	exportin 6 [Source:MGI Symbol;Acc:MGI:2429950]
ENSMUSG00000000131	Xpo6	AC	AC_24h_2	106.58	111.51	12	1	1	0	0	1	1	0	0	0.0833333	0.0833333	0	0	0.000747317	0.000747317	0	0	exportin 6 [Source:MGI Symbol;Acc:MGI:2429950]
ENSMUSG00000000131	Xpo6	AC	AC_48h_1	105.24	126.135	15	1	1	0	0	1	1	0	0	0.0666667	0.0666667	0	0	0.000528533	0.000528533	0	0	exportin 6 [Source:MGI Symbol;Acc:MGI:2429950]
ENSMUSG00000000131	Xpo6	AC	AC_48h_2	87.05	104.336	9	1	1	0	0	1	1	0	0	0.111111	0.111111	0	0	0.00106494	0.00106494	0	0	exportin 6 [Source:MGI Symbol;Acc:MGI:2429950]
ENSMUSG00000000131	Xpo6	AC	AC_72h_1	70.085	75.78	6	0	0	0	0	0	0	0	0	0	0	0	0	0	0	0	0	exportin 6 [Source:MGI Symbol;Acc:MGI:2429950]
ENSMUSG00000000131	Xpo6	AC	AC_72h_2	114.045	120.161	10	0	0	0	0	0	0	0	0	0	0	0	0	0	0	0	0	exportin 6 [Source:MGI Symbol;Acc:MGI:2429950]
ENSMUSG00000000131	Xpo6	WT	WT_00h_2	68.09	81.9014	14	0	0	0	0	0	0	0	0	0	0	0	0	0	0	0	0	exportin 6 [Source:MGI Symbol;Acc:MGI:2429950]
ENSMUSG00000000131	Xpo6	WT	WT_00h_3	87.22	104.474	17	0	0	0	0	0	0	0	0	0	0	0	0	0	0	0	0	exportin 6 [Source:MGI Symbol;Acc:MGI:2429950]
ENSMUSG00000000131	Xpo6	WT	WT_04h_1	114.64	121.492	15	0	0	0	0	0	0	0	0	0	0	0	0	0	0	0	0	exportin 6 [Source:MGI Symbol;Acc:MGI:2429950]
ENSMUSG00000000131	Xpo6	WT	WT_04h_2	153.85	172.815	10	0	0	0	0	0	0	0	0	0	0	0	0	0	0	0	0	exportin 6 [Source:MGI Symbol;Acc:MGI:2429950]
ENSMUSG00000000131	Xpo6	WT	WT_04h_3	103.71	110.33	19	0	0	0	0	0	0	0	0	0	0	0	0	0	0	0	0	exportin 6 [Source:MGI Symbol;Acc:MGI:2429950]
ENSMUSG00000000131	Xpo6	WT	WT_12h_1	113.68	107.288	11	2	2	0	0	2	2	0	0	0.181818	0.181818	0	0	0.00169467	0.00169467	0	0	exportin 6 [Source:MGI Symbol;Acc:MGI:2429950]
ENSMUSG00000000131	Xpo6	WT	WT_12h_2	139.48	128.736	10	0	0	0	0	0	0	0	0	0	0	0	0	0	0	0	0	exportin 6 [Source:MGI Symbol;Acc:MGI:2429950]
ENSMUSG00000000131	Xpo6	WT	WT_12h_3	101.065	115.277	6	0	0	0	0	0	0	0	0	0	0	0	0	0	0	0	0	exportin 6 [Source:MGI Symbol;Acc:MGI:2429950]
ENSMUSG00000000131	Xpo6	WT	WT_24h_1	90.12	110.823	21	1	1	0	0	1	1	0	0	0.047619	0.047619	0	0	0.000429684	0.000429684	0	0	exportin 6 [Source:MGI Symbol;Acc:MGI:2429950]
ENSMUSG00000000131	Xpo6	WT	WT_24h_2	111.105	142.296	14	1	0	0	1	1	0	0	1	0.0714286	0	0	0.0714286	0.000501973	0	0	0.000501973	exportin 6 [Source:MGI Symbol;Acc:MGI:2429950]
ENSMUSG00000000131	Xpo6	WT	WT_24h_3	83.78	104.724	8	0	0	0	0	0	0	0	0	0	0	0	0	0	0	0	0	exportin 6 [Source:MGI Symbol;Acc:MGI:2429950]
ENSMUSG00000000131	Xpo6	WT	WT_48h_1	86.66	117.536	11	0	0	0	0	0	0	0	0	0	0	0	0	0	0	0	0	exportin 6 [Source:MGI Symbol;Acc:MGI:2429950]
ENSMUSG00000000131	Xpo6	WT	WT_48h_2	99.765	98.5643	14	0	0	0	0	0	0	0	0	0	0	0	0	0	0	0	0	exportin 6 [Source:MGI Symbol;Acc:MGI:2429950]
ENSMUSG00000000131	Xpo6	WT	WT_48h_3	105.975	118.79	10	0	0	0	0	0	0	0	0	0	0	0	0	0	0	0	0	exportin 6 [Source:MGI Symbol;Acc:MGI:2429950]
ENSMUSG00000000131	Xpo6	WT	WT_72h_1	100.71	119.129	17	0	0	0	0	0	0	0	0	0	0	0	0	0	0	0	0	exportin 6 [Source:MGI Symbol;Acc:MGI:2429950]
ENSMUSG00000000131	Xpo6	WT	WT_72h_2	98.55	94.625	10	1	0	0	1	1	0	0	1	0.1	0	0	0.1	0.0010568	0	0	0.0010568	exportin 6 [Source:MGI Symbol;Acc:MGI:2429950]
ENSMUSG00000000131	Xpo6	WT	WT_72h_3	71.42	134.954	9	0	0	0	0	0	0	0	0	0	0	0	0	0	0	0	0	exportin 6 [Source:MGI Symbol;Acc:MGI:2429950]
ENSMUSG00000000134	Tfe3	AC	AC_00h_1	91.205	97.5781	32	0	0	0	0	0	0	0	0	0	0	0	0	0	0	0	0	transcription factor E3 [Source:MGI Symbol;Acc:MGI:98511]
ENSMUSG00000000134	Tfe3	AC	AC_00h_2	109.72	131.653	36	2	2	0	1	8	6	0	2	0.0555556	0.0555556	0	0.0277778	0.00168793	0.00126595	0	0.000421984	transcription factor E3 [Source:MGI Symbol;Acc:MGI:98511]
ENSMUSG00000000134	Tfe3	AC	AC_04h_1	80.615	105.436	38	1	1	0	0	1	1	0	0	0.0263158	0.0263158	0	0	0.000249591	0.000249591	0	0	transcription factor E3 [Source:MGI Symbol;Acc:MGI:98511]
ENSMUSG00000000134	Tfe3	AC	AC_04h_2	105.9	118.891	35	1	0	0	1	1	0	0	1	0.0285714	0	0	0.0285714	0.000240316	0	0	0.000240316	transcription factor E3 [Source:MGI Symbol;Acc:MGI:98511]
ENSMUSG00000000134	Tfe3	AC	AC_12h_1	102.605	118.431	38	1	1	0	0	1	1	0	0	0.0263158	0.0263158	0	0	0.000222204	0.000222204	0	0	transcription factor E3 [Source:MGI Symbol;Acc:MGI:98511]
ENSMUSG00000000134	Tfe3	AC	AC_12h_2	114.48	122.862	21	0	0	0	0	0	0	0	0	0	0	0	0	0	0	0	0	transcription factor E3 [Source:MGI Symbol;Acc:MGI:98511]
ENSMUSG00000000134	Tfe3	AC	AC_24h_1	114.32	129.777	31	0	0	0	0	0	0	0	0	0	0	0	0	0	0	0	0	transcription factor E3 [Source:MGI Symbol;Acc:MGI:98511]
ENSMUSG00000000134	Tfe3	AC	AC_24h_2	123.09	137.237	33	0	0	0	0	0	0	0	0	0	0	0	0	0	0	0	0	transcription factor E3 [Source:MGI Symbol;Acc:MGI:98511]
ENSMUSG00000000134	Tfe3	AC	AC_48h_1	91.9	114.457	33	2	0	1	1	2	0	1	1	0.0606061	0	0.030303	0.030303	0.000529511	0	0.000264755	0.000264755	transcription factor E3 [Source:MGI Symbol;Acc:MGI:98511]
ENSMUSG00000000134	Tfe3	AC	AC_48h_2	92.7	100.8	22	1	1	0	0	1	1	0	0	0.0454545	0.0454545	0	0	0.000450938	0.000450938	0	0	transcription factor E3 [Source:MGI Symbol;Acc:MGI:98511]
ENSMUSG00000000134	Tfe3	AC	AC_72h_1	88.11	109.517	19	1	0	0	1	1	0	0	1	0.0526316	0	0	0.0526316	0.00048058	0	0	0.00048058	transcription factor E3 [Source:MGI Symbol;Acc:MGI:98511]
ENSMUSG00000000134	Tfe3	AC	AC_72h_2	63.055	76.0736	14	0	0	0	0	0	0	0	0	0	0	0	0	0	0	0	0	transcription factor E3 [Source:MGI Symbol;Acc:MGI:98511]
ENSMUSG00000000134	Tfe3	WT	WT_00h_2	92.71	121.224	39	1	1	0	0	1	1	0	0	0.025641	0.025641	0	0	0.000211518	0.000211518	0	0	transcription factor E3 [Source:MGI Symbol;Acc:MGI:98511]
ENSMUSG00000000134	Tfe3	WT	WT_00h_3	130.19	133.643	31	0	0	0	0	0	0	0	0	0	0	0	0	0	0	0	0	transcription factor E3 [Source:MGI Symbol;Acc:MGI:98511]
ENSMUSG00000000134	Tfe3	WT	WT_04h_1	119.715	124.793	32	1	0	1	0	1	0	1	0	0.03125	0	0.03125	0	0.000250414	0	0.000250414	0	transcription factor E3 [Source:MGI Symbol;Acc:MGI:98511]
ENSMUSG00000000134	Tfe3	WT	WT_04h_2	111.12	112.156	29	0	0	0	0	0	0	0	0	0	0	0	0	0	0	0	0	transcription factor E3 [Source:MGI Symbol;Acc:MGI:98511]
ENSMUSG00000000134	Tfe3	WT	WT_04h_3	107.64	115.978	48	2	2	0	0	2	2	0	0	0.0416667	0.0416667	0	0	0.000359263	0.000359263	0	0	transcription factor E3 [Source:MGI Symbol;Acc:MGI:98511]
ENSMUSG00000000134	Tfe3	WT	WT_12h_1	70.92	84.63	12	1	0	0	1	1	0	0	1	0.0833333	0	0	0.0833333	0.000984678	0	0	0.000984678	transcription factor E3 [Source:MGI Symbol;Acc:MGI:98511]
ENSMUSG00000000134	Tfe3	WT	WT_12h_2	84.3	106.294	27	2	1	1	0	2	1	1	0	0.0740741	0.037037	0.037037	0	0.000696879	0.000348439	0.000348439	0	transcription factor E3 [Source:MGI Symbol;Acc:MGI:98511]
ENSMUSG00000000134	Tfe3	WT	WT_12h_3	132.5	109.291	17	0	0	0	0	0	0	0	0	0	0	0	0	0	0	0	0	transcription factor E3 [Source:MGI Symbol;Acc:MGI:98511]
ENSMUSG00000000134	Tfe3	WT	WT_24h_1	67.03	94.08	28	2	1	0	1	2	1	0	1	0.0714286	0.0357143	0	0.0357143	0.000759232	0.000379616	0	0.000379616	transcription factor E3 [Source:MGI Symbol;Acc:MGI:98511]
ENSMUSG00000000134	Tfe3	WT	WT_24h_2	72.535	106.216	16	0	0	0	0	0	0	0	0	0	0	0	0	0	0	0	0	transcription factor E3 [Source:MGI Symbol;Acc:MGI:98511]
ENSMUSG00000000134	Tfe3	WT	WT_24h_3	118.74	122.491	29	1	0	0	1	1	0	0	1	0.0344828	0	0	0.0344828	0.000281513	0	0	0.000281513	transcription factor E3 [Source:MGI Symbol;Acc:MGI:98511]
ENSMUSG00000000134	Tfe3	WT	WT_48h_1	117.15	126.784	28	2	2	0	1	3	2	0	1	0.0714286	0.0714286	0	0.0357143	0.00084508	0.000563387	0	0.000281693	transcription factor E3 [Source:MGI Symbol;Acc:MGI:98511]
ENSMUSG00000000134	Tfe3	WT	WT_48h_2	84.3	111.546	34	0	0	0	0	0	0	0	0	0	0	0	0	0	0	0	0	transcription factor E3 [Source:MGI Symbol;Acc:MGI:98511]
ENSMUSG00000000134	Tfe3	WT	WT_48h_3	79.42	89.3843	30	0	0	0	0	0	0	0	0	0	0	0	0	0	0	0	0	transcription factor E3 [Source:MGI Symbol;Acc:MGI:98511]
ENSMUSG00000000134	Tfe3	WT	WT_72h_1	131.155	140.443	24	0	0	0	0	0	0	0	0	0	0	0	0	0	0	0	0	transcription factor E3 [Source:MGI Symbol;Acc:MGI:98511]
ENSMUSG00000000134	Tfe3	WT	WT_72h_2	99.37	99.4511	35	1	0	1	0	1	0	1	0	0.0285714	0	0.0285714	0	0.000287291	0	0.000287291	0	transcription factor E3 [Source:MGI Symbol;Acc:MGI:98511]
ENSMUSG00000000134	Tfe3	WT	WT_72h_3	102.04	103.577	23	0	0	0	0	0	0	0	0	0	0	0	0	0	0	0	0	transcription factor E3 [Source:MGI Symbol;Acc:MGI:98511]
ENSMUSG00000000142	Axin2	WT	WT_04h_2	66.26	66.26	1	0	0	0	0	0	0	0	0	0	0	0	0	0	0	0	0	axin 2 [Source:MGI Symbol;Acc:MGI:1270862]
ENSMUSG00000000148	Brat1	AC	AC_00h_1	185.68	185.68	2	0	0	0	0	0	0	0	0	0	0	0	0	0	0	0	0	BRCA1-associated ATM activator 1 [Source:MGI Symbol;Acc:MGI:1891679]
ENSMUSG00000000148	Brat1	AC	AC_00h_2	87.095	91.4475	4	0	0	0	0	0	0	0	0	0	0	0	0	0	0	0	0	BRCA1-associated ATM activator 1 [Source:MGI Symbol;Acc:MGI:1891679]
ENSMUSG00000000148	Brat1	AC	AC_04h_1	179.295	179.295	2	0	0	0	0	0	0	0	0	0	0	0	0	0	0	0	0	BRCA1-associated ATM activator 1 [Source:MGI Symbol;Acc:MGI:1891679]
ENSMUSG00000000148	Brat1	AC	AC_04h_2	157.82	145.066	7	0	0	0	0	0	0	0	0	0	0	0	0	0	0	0	0	BRCA1-associated ATM activator 1 [Source:MGI Symbol;Acc:MGI:1891679]
ENSMUSG00000000148	Brat1	AC	AC_12h_1	78.525	80.53	4	0	0	0	0	0	0	0	0	0	0	0	0	0	0	0	0	BRCA1-associated ATM activator 1 [Source:MGI Symbol;Acc:MGI:1891679]
ENSMUSG00000000148	Brat1	AC	AC_12h_2	62.79	113.623	3	0	0	0	0	0	0	0	0	0	0	0	0	0	0	0	0	BRCA1-associated ATM activator 1 [Source:MGI Symbol;Acc:MGI:1891679]
ENSMUSG00000000148	Brat1	AC	AC_24h_1	155.08	167.623	13	1	1	0	0	1	1	0	0	0.0769231	0.0769231	0	0	0.000458905	0.000458905	0	0	BRCA1-associated ATM activator 1 [Source:MGI Symbol;Acc:MGI:1891679]
ENSMUSG00000000148	Brat1	AC	AC_24h_2	70.07	101.072	5	0	0	0	0	0	0	0	0	0	0	0	0	0	0	0	0	BRCA1-associated ATM activator 1 [Source:MGI Symbol;Acc:MGI:1891679]
ENSMUSG00000000148	Brat1	AC	AC_48h_1	152.54	139.866	5	0	0	0	0	0	0	0	0	0	0	0	0	0	0	0	0	BRCA1-associated ATM activator 1 [Source:MGI Symbol;Acc:MGI:1891679]
ENSMUSG00000000148	Brat1	AC	AC_48h_2	123.08	142.432	5	0	0	0	0	0	0	0	0	0	0	0	0	0	0	0	0	BRCA1-associated ATM activator 1 [Source:MGI Symbol;Acc:MGI:1891679]
ENSMUSG00000000148	Brat1	AC	AC_72h_1	209.105	180.062	4	0	0	0	0	0	0	0	0	0	0	0	0	0	0	0	0	BRCA1-associated ATM activator 1 [Source:MGI Symbol;Acc:MGI:1891679]
ENSMUSG00000000148	Brat1	AC	AC_72h_2	96.89	117.456	5	0	0	0	0	0	0	0	0	0	0	0	0	0	0	0	0	BRCA1-associated ATM activator 1 [Source:MGI Symbol;Acc:MGI:1891679]
ENSMUSG00000000148	Brat1	WT	WT_00h_2	95.71	85.1033	3	0	0	0	0	0	0	0	0	0	0	0	0	0	0	0	0	BRCA1-associated ATM activator 1 [Source:MGI Symbol;Acc:MGI:1891679]
ENSMUSG00000000148	Brat1	WT	WT_00h_3	80.48	86.106	5	0	0	0	0	0	0	0	0	0	0	0	0	0	0	0	0	BRCA1-associated ATM activator 1 [Source:MGI Symbol;Acc:MGI:1891679]
ENSMUSG00000000148	Brat1	WT	WT_04h_1	84.98	109.132	4	0	0	0	0	0	0	0	0	0	0	0	0	0	0	0	0	BRCA1-associated ATM activator 1 [Source:MGI Symbol;Acc:MGI:1891679]
ENSMUSG00000000148	Brat1	WT	WT_04h_2	226.235	214.352	4	0	0	0	0	0	0	0	0	0	0	0	0	0	0	0	0	BRCA1-associated ATM activator 1 [Source:MGI Symbol;Acc:MGI:1891679]
ENSMUSG00000000148	Brat1	WT	WT_04h_3	29.52	41.3	5	0	0	0	0	0	0	0	0	0	0	0	0	0	0	0	0	BRCA1-associated ATM activator 1 [Source:MGI Symbol;Acc:MGI:1891679]
ENSMUSG00000000148	Brat1	WT	WT_12h_1	58.96	58.96	1	0	0	0	0	0	0	0	0	0	0	0	0	0	0	0	0	BRCA1-associated ATM activator 1 [Source:MGI Symbol;Acc:MGI:1891679]
ENSMUSG00000000148	Brat1	WT	WT_12h_2	112.95	122.688	4	0	0	0	0	0	0	0	0	0	0	0	0	0	0	0	0	BRCA1-associated ATM activator 1 [Source:MGI Symbol;Acc:MGI:1891679]
ENSMUSG00000000148	Brat1	WT	WT_12h_3	179.79	179.79	1	0	0	0	0	0	0	0	0	0	0	0	0	0	0	0	0	BRCA1-associated ATM activator 1 [Source:MGI Symbol;Acc:MGI:1891679]
ENSMUSG00000000148	Brat1	WT	WT_24h_1	282.75	282.75	1	0	0	0	0	0	0	0	0	0	0	0	0	0	0	0	0	BRCA1-associated ATM activator 1 [Source:MGI Symbol;Acc:MGI:1891679]
ENSMUSG00000000148	Brat1	WT	WT_24h_2	224.96	224.96	2	0	0	0	0	0	0	0	0	0	0	0	0	0	0	0	0	BRCA1-associated ATM activator 1 [Source:MGI Symbol;Acc:MGI:1891679]
ENSMUSG00000000148	Brat1	WT	WT_24h_3	46.2	104.488	6	0	0	0	0	0	0	0	0	0	0	0	0	0	0	0	0	BRCA1-associated ATM activator 1 [Source:MGI Symbol;Acc:MGI:1891679]
ENSMUSG00000000148	Brat1	WT	WT_48h_1	223.75	237.76	3	0	0	0	0	0	0	0	0	0	0	0	0	0	0	0	0	BRCA1-associated ATM activator 1 [Source:MGI Symbol;Acc:MGI:1891679]
ENSMUSG00000000148	Brat1	WT	WT_48h_2	81.4	91.508	5	0	0	0	0	0	0	0	0	0	0	0	0	0	0	0	0	BRCA1-associated ATM activator 1 [Source:MGI Symbol;Acc:MGI:1891679]
ENSMUSG00000000148	Brat1	WT	WT_72h_1	132.805	135.423	4	0	0	0	0	0	0	0	0	0	0	0	0	0	0	0	0	BRCA1-associated ATM activator 1 [Source:MGI Symbol;Acc:MGI:1891679]
ENSMUSG00000000148	Brat1	WT	WT_72h_2	145.39	145.39	2	0	0	0	0	0	0	0	0	0	0	0	0	0	0	0	0	BRCA1-associated ATM activator 1 [Source:MGI Symbol;Acc:MGI:1891679]
ENSMUSG00000000148	Brat1	WT	WT_72h_3	179.67	185.248	5	0	0	0	0	0	0	0	0	0	0	0	0	0	0	0	0	BRCA1-associated ATM activator 1 [Source:MGI Symbol;Acc:MGI:1891679]
ENSMUSG00000000149	Gna12	AC	AC_00h_1	115.53	119.302	63	1	1	0	0	1	1	0	0	0.015873	0.015873	0	0	0.000133049	0.000133049	0	0	guanine nucleotide binding protein, alpha 12 [Source:MGI Symbol;Acc:MGI:95767]
ENSMUSG00000000149	Gna12	AC	AC_00h_2	98.965	97.8207	56	5	1	2	3	6	1	2	3	0.0892857	0.0178571	0.0357143	0.0535714	0.0010953	0.00018255	0.000365099	0.000547649	guanine nucleotide binding protein, alpha 12 [Source:MGI Symbol;Acc:MGI:95767]
ENSMUSG00000000149	Gna12	AC	AC_04h_1	113.96	124.63	47	1	1	0	0	1	1	0	0	0.0212766	0.0212766	0	0	0.000170718	0.000170718	0	0	guanine nucleotide binding protein, alpha 12 [Source:MGI Symbol;Acc:MGI:95767]
ENSMUSG00000000149	Gna12	AC	AC_04h_2	109.33	111.161	48	1	0	0	1	1	0	0	1	0.0208333	0	0	0.0208333	0.000187416	0	0	0.000187416	guanine nucleotide binding protein, alpha 12 [Source:MGI Symbol;Acc:MGI:95767]
ENSMUSG00000000149	Gna12	AC	AC_12h_1	90.69	99.073	46	2	2	0	0	2	2	0	0	0.0434783	0.0434783	0	0	0.000438851	0.000438851	0	0	guanine nucleotide binding protein, alpha 12 [Source:MGI Symbol;Acc:MGI:95767]
ENSMUSG00000000149	Gna12	AC	AC_12h_2	84	95.9171	21	0	0	0	0	0	0	0	0	0	0	0	0	0	0	0	0	guanine nucleotide binding protein, alpha 12 [Source:MGI Symbol;Acc:MGI:95767]
ENSMUSG00000000149	Gna12	AC	AC_24h_1	92.38	102.868	41	0	0	0	0	0	0	0	0	0	0	0	0	0	0	0	0	guanine nucleotide binding protein, alpha 12 [Source:MGI Symbol;Acc:MGI:95767]
ENSMUSG00000000149	Gna12	AC	AC_24h_2	102.96	110.047	46	4	1	1	2	4	1	1	2	0.0869565	0.0217391	0.0217391	0.0434783	0.00079018	0.000197545	0.000197545	0.00039509	guanine nucleotide binding protein, alpha 12 [Source:MGI Symbol;Acc:MGI:95767]
ENSMUSG00000000149	Gna12	AC	AC_48h_1	113.93	113.84	57	0	0	0	0	0	0	0	0	0	0	0	0	0	0	0	0	guanine nucleotide binding protein, alpha 12 [Source:MGI Symbol;Acc:MGI:95767]
ENSMUSG00000000149	Gna12	AC	AC_48h_2	109.385	110.746	36	1	1	0	0	1	1	0	0	0.0277778	0.0277778	0	0	0.000250825	0.000250825	0	0	guanine nucleotide binding protein, alpha 12 [Source:MGI Symbol;Acc:MGI:95767]
ENSMUSG00000000149	Gna12	AC	AC_72h_1	114.645	106.642	24	1	1	0	0	1	1	0	0	0.0416667	0.0416667	0	0	0.000390714	0.000390714	0	0	guanine nucleotide binding protein, alpha 12 [Source:MGI Symbol;Acc:MGI:95767]
ENSMUSG00000000149	Gna12	AC	AC_72h_2	78.995	92.1253	38	2	0	1	1	2	0	1	1	0.0526316	0	0.0263158	0.0263158	0.000571305	0	0.000285652	0.000285652	guanine nucleotide binding protein, alpha 12 [Source:MGI Symbol;Acc:MGI:95767]
ENSMUSG00000000149	Gna12	WT	WT_00h_2	125.67	113.344	36	1	1	0	0	1	1	0	0	0.0277778	0.0277778	0	0	0.000245074	0.000245074	0	0	guanine nucleotide binding protein, alpha 12 [Source:MGI Symbol;Acc:MGI:95767]
ENSMUSG00000000149	Gna12	WT	WT_00h_3	118.51	130.98	42	0	0	0	0	0	0	0	0	0	0	0	0	0	0	0	0	guanine nucleotide binding protein, alpha 12 [Source:MGI Symbol;Acc:MGI:95767]
ENSMUSG00000000149	Gna12	WT	WT_04h_1	114.41	104.457	31	0	0	0	0	0	0	0	0	0	0	0	0	0	0	0	0	guanine nucleotide binding protein, alpha 12 [Source:MGI Symbol;Acc:MGI:95767]
ENSMUSG00000000149	Gna12	WT	WT_04h_2	98.34	105.489	30	1	1	0	0	1	1	0	0	0.0333333	0.0333333	0	0	0.00031599	0.00031599	0	0	guanine nucleotide binding protein, alpha 12 [Source:MGI Symbol;Acc:MGI:95767]
ENSMUSG00000000149	Gna12	WT	WT_04h_3	71.89	99.9135	49	2	0	2	1	5	0	3	2	0.0408163	0	0.0408163	0.0204082	0.00102129	0	0.000612775	0.000408517	guanine nucleotide binding protein, alpha 12 [Source:MGI Symbol;Acc:MGI:95767]
ENSMUSG00000000149	Gna12	WT	WT_12h_1	114.22	134.17	19	1	1	1	0	2	1	1	0	0.0526316	0.0526316	0.0526316	0	0.000784551	0.000392275	0.000392275	0	guanine nucleotide binding protein, alpha 12 [Source:MGI Symbol;Acc:MGI:95767]
ENSMUSG00000000149	Gna12	WT	WT_12h_2	120.84	120.959	27	0	0	0	0	0	0	0	0	0	0	0	0	0	0	0	0	guanine nucleotide binding protein, alpha 12 [Source:MGI Symbol;Acc:MGI:95767]
ENSMUSG00000000149	Gna12	WT	WT_12h_3	103.61	108.305	18	0	0	0	0	0	0	0	0	0	0	0	0	0	0	0	0	guanine nucleotide binding protein, alpha 12 [Source:MGI Symbol;Acc:MGI:95767]
ENSMUSG00000000149	Gna12	WT	WT_24h_1	90.21	108.676	47	4	2	2	0	4	2	2	0	0.0851064	0.0425532	0.0425532	0	0.000783121	0.00039156	0.00039156	0	guanine nucleotide binding protein, alpha 12 [Source:MGI Symbol;Acc:MGI:95767]
ENSMUSG00000000149	Gna12	WT	WT_24h_2	98.97	107.941	29	1	0	0	1	1	0	0	1	0.0344828	0	0	0.0344828	0.00031946	0	0	0.00031946	guanine nucleotide binding protein, alpha 12 [Source:MGI Symbol;Acc:MGI:95767]
ENSMUSG00000000149	Gna12	WT	WT_24h_3	96.36	103.744	42	0	0	0	0	0	0	0	0	0	0	0	0	0	0	0	0	guanine nucleotide binding protein, alpha 12 [Source:MGI Symbol;Acc:MGI:95767]
ENSMUSG00000000149	Gna12	WT	WT_48h_1	109.13	124.984	55	1	0	0	1	1	0	0	1	0.0181818	0	0	0.0181818	0.000145473	0	0	0.000145473	guanine nucleotide binding protein, alpha 12 [Source:MGI Symbol;Acc:MGI:95767]
ENSMUSG00000000149	Gna12	WT	WT_48h_2	123.335	119.325	36	0	0	0	0	0	0	0	0	0	0	0	0	0	0	0	0	guanine nucleotide binding protein, alpha 12 [Source:MGI Symbol;Acc:MGI:95767]
ENSMUSG00000000149	Gna12	WT	WT_48h_3	94.37	106.504	43	2	0	1	1	2	0	1	1	0.0465116	0	0.0232558	0.0232558	0.000436712	0	0.000218356	0.000218356	guanine nucleotide binding protein, alpha 12 [Source:MGI Symbol;Acc:MGI:95767]
ENSMUSG00000000149	Gna12	WT	WT_72h_1	102.71	107.681	36	1	0	1	0	1	0	1	0	0.0277778	0	0.0277778	0	0.000257964	0	0.000257964	0	guanine nucleotide binding protein, alpha 12 [Source:MGI Symbol;Acc:MGI:95767]
ENSMUSG00000000149	Gna12	WT	WT_72h_2	109.315	119.779	38	2	2	0	0	2	2	0	0	0.0526316	0.0526316	0	0	0.000439407	0.000439407	0	0	guanine nucleotide binding protein, alpha 12 [Source:MGI Symbol;Acc:MGI:95767]
ENSMUSG00000000149	Gna12	WT	WT_72h_3	78.2	91.2133	24	1	1	0	0	1	1	0	0	0.0416667	0.0416667	0	0	0.000456805	0.000456805	0	0	guanine nucleotide binding protein, alpha 12 [Source:MGI Symbol;Acc:MGI:95767]
ENSMUSG00000000154	Slc22a18	AC	AC_00h_1	85.1	79.38	3	0	0	0	0	0	0	0	0	0	0	0	0	0	0	0	0	solute carrier family 22 (organic cation transporter), member 18 [Source:MGI Symbol;Acc:MGI:1336884]
ENSMUSG00000000154	Slc22a18	AC	AC_00h_2	87.865	80.845	8	1	1	0	0	1	1	0	0	0.125	0.125	0	0	0.00154617	0.00154617	0	0	solute carrier family 22 (organic cation transporter), member 18 [Source:MGI Symbol;Acc:MGI:1336884]
ENSMUSG00000000154	Slc22a18	AC	AC_04h_1	46.08	65.6967	3	0	0	0	0	0	0	0	0	0	0	0	0	0	0	0	0	solute carrier family 22 (organic cation transporter), member 18 [Source:MGI Symbol;Acc:MGI:1336884]
ENSMUSG00000000154	Slc22a18	AC	AC_04h_2	76.77	96.231	10	1	0	1	0	1	0	1	0	0.1	0	0.1	0	0.00103917	0	0.00103917	0	solute carrier family 22 (organic cation transporter), member 18 [Source:MGI Symbol;Acc:MGI:1336884]
ENSMUSG00000000154	Slc22a18	AC	AC_12h_1	115.19	102.587	6	1	0	0	1	1	0	0	1	0.166667	0	0	0.166667	0.00162464	0	0	0.00162464	solute carrier family 22 (organic cation transporter), member 18 [Source:MGI Symbol;Acc:MGI:1336884]
ENSMUSG00000000154	Slc22a18	AC	AC_12h_2	105.78	97.616	5	0	0	0	0	0	0	0	0	0	0	0	0	0	0	0	0	solute carrier family 22 (organic cation transporter), member 18 [Source:MGI Symbol;Acc:MGI:1336884]
ENSMUSG00000000154	Slc22a18	AC	AC_24h_1	69.26	91.1033	3	0	0	0	0	0	0	0	0	0	0	0	0	0	0	0	0	solute carrier family 22 (organic cation transporter), member 18 [Source:MGI Symbol;Acc:MGI:1336884]
ENSMUSG00000000154	Slc22a18	AC	AC_24h_2	99.21	100.47	5	0	0	0	0	0	0	0	0	0	0	0	0	0	0	0	0	solute carrier family 22 (organic cation transporter), member 18 [Source:MGI Symbol;Acc:MGI:1336884]
ENSMUSG00000000154	Slc22a18	AC	AC_48h_1	153.9	160.36	4	0	0	0	0	0	0	0	0	0	0	0	0	0	0	0	0	solute carrier family 22 (organic cation transporter), member 18 [Source:MGI Symbol;Acc:MGI:1336884]
ENSMUSG00000000154	Slc22a18	AC	AC_48h_2	111.925	118.893	6	0	0	0	0	0	0	0	0	0	0	0	0	0	0	0	0	solute carrier family 22 (organic cation transporter), member 18 [Source:MGI Symbol;Acc:MGI:1336884]
ENSMUSG00000000154	Slc22a18	AC	AC_72h_1	84.71	84.71	1	0	0	0	0	0	0	0	0	0	0	0	0	0	0	0	0	solute carrier family 22 (organic cation transporter), member 18 [Source:MGI Symbol;Acc:MGI:1336884]
ENSMUSG00000000154	Slc22a18	AC	AC_72h_2	92.84	92.84	2	0	0	0	0	0	0	0	0	0	0	0	0	0	0	0	0	solute carrier family 22 (organic cation transporter), member 18 [Source:MGI Symbol;Acc:MGI:1336884]
ENSMUSG00000000154	Slc22a18	WT	WT_00h_2	105.015	115.96	4	0	0	0	0	0	0	0	0	0	0	0	0	0	0	0	0	solute carrier family 22 (organic cation transporter), member 18 [Source:MGI Symbol;Acc:MGI:1336884]
ENSMUSG00000000154	Slc22a18	WT	WT_00h_3	78.61	90.6567	6	0	0	0	0	0	0	0	0	0	0	0	0	0	0	0	0	solute carrier family 22 (organic cation transporter), member 18 [Source:MGI Symbol;Acc:MGI:1336884]
ENSMUSG00000000154	Slc22a18	WT	WT_04h_1	102.95	107.97	4	0	0	0	0	0	0	0	0	0	0	0	0	0	0	0	0	solute carrier family 22 (organic cation transporter), member 18 [Source:MGI Symbol;Acc:MGI:1336884]
ENSMUSG00000000154	Slc22a18	WT	WT_04h_2	87.485	92.1767	6	0	0	0	0	0	0	0	0	0	0	0	0	0	0	0	0	solute carrier family 22 (organic cation transporter), member 18 [Source:MGI Symbol;Acc:MGI:1336884]
ENSMUSG00000000154	Slc22a18	WT	WT_04h_3	73.05	86.0588	8	0	0	0	0	0	0	0	0	0	0	0	0	0	0	0	0	solute carrier family 22 (organic cation transporter), member 18 [Source:MGI Symbol;Acc:MGI:1336884]
ENSMUSG00000000154	Slc22a18	WT	WT_12h_1	90.72	94.9433	3	0	0	0	0	0	0	0	0	0	0	0	0	0	0	0	0	solute carrier family 22 (organic cation transporter), member 18 [Source:MGI Symbol;Acc:MGI:1336884]
ENSMUSG00000000154	Slc22a18	WT	WT_12h_2	164.5	164.5	2	0	0	0	0	0	0	0	0	0	0	0	0	0	0	0	0	solute carrier family 22 (organic cation transporter), member 18 [Source:MGI Symbol;Acc:MGI:1336884]
ENSMUSG00000000154	Slc22a18	WT	WT_12h_3	46.85	63.4	3	0	0	0	0	0	0	0	0	0	0	0	0	0	0	0	0	solute carrier family 22 (organic cation transporter), member 18 [Source:MGI Symbol;Acc:MGI:1336884]
ENSMUSG00000000154	Slc22a18	WT	WT_24h_1	73.6	58.2167	3	0	0	0	0	0	0	0	0	0	0	0	0	0	0	0	0	solute carrier family 22 (organic cation transporter), member 18 [Source:MGI Symbol;Acc:MGI:1336884]
ENSMUSG00000000154	Slc22a18	WT	WT_24h_2	116.375	130.115	6	0	0	0	0	0	0	0	0	0	0	0	0	0	0	0	0	solute carrier family 22 (organic cation transporter), member 18 [Source:MGI Symbol;Acc:MGI:1336884]
ENSMUSG00000000154	Slc22a18	WT	WT_24h_3	144.88	128.338	5	0	0	0	0	0	0	0	0	0	0	0	0	0	0	0	0	solute carrier family 22 (organic cation transporter), member 18 [Source:MGI Symbol;Acc:MGI:1336884]
ENSMUSG00000000154	Slc22a18	WT	WT_48h_1	100.81	89.08	4	0	0	0	0	0	0	0	0	0	0	0	0	0	0	0	0	solute carrier family 22 (organic cation transporter), member 18 [Source:MGI Symbol;Acc:MGI:1336884]
ENSMUSG00000000154	Slc22a18	WT	WT_48h_2	75.05	70.3275	4	0	0	0	0	0	0	0	0	0	0	0	0	0	0	0	0	solute carrier family 22 (organic cation transporter), member 18 [Source:MGI Symbol;Acc:MGI:1336884]
ENSMUSG00000000154	Slc22a18	WT	WT_48h_3	115.67	101.827	3	0	0	0	0	0	0	0	0	0	0	0	0	0	0	0	0	solute carrier family 22 (organic cation transporter), member 18 [Source:MGI Symbol;Acc:MGI:1336884]
ENSMUSG00000000154	Slc22a18	WT	WT_72h_1	73.69	102.393	3	0	0	0	0	0	0	0	0	0	0	0	0	0	0	0	0	solute carrier family 22 (organic cation transporter), member 18 [Source:MGI Symbol;Acc:MGI:1336884]
ENSMUSG00000000154	Slc22a18	WT	WT_72h_2	69.5	83.7343	7	0	0	0	0	0	0	0	0	0	0	0	0	0	0	0	0	solute carrier family 22 (organic cation transporter), member 18 [Source:MGI Symbol;Acc:MGI:1336884]
ENSMUSG00000000154	Slc22a18	WT	WT_72h_3	67.44	89.4567	3	0	0	0	0	0	0	0	0	0	0	0	0	0	0	0	0	solute carrier family 22 (organic cation transporter), member 18 [Source:MGI Symbol;Acc:MGI:1336884]
ENSMUSG00000000167	Pih1d2	WT	WT_04h_2	214.59	214.59	1	0	0	0	0	0	0	0	0	0	0	0	0	0	0	0	0	PIH1 domain containing 2 [Source:MGI Symbol;Acc:MGI:1919864]
ENSMUSG00000000167	Pih1d2	WT	WT_04h_3	87	87	1	0	0	0	0	0	0	0	0	0	0	0	0	0	0	0	0	PIH1 domain containing 2 [Source:MGI Symbol;Acc:MGI:1919864]
ENSMUSG00000000167	Pih1d2	WT	WT_12h_2	172.16	172.16	1	0	0	0	0	0	0	0	0	0	0	0	0	0	0	0	0	PIH1 domain containing 2 [Source:MGI Symbol;Acc:MGI:1919864]
ENSMUSG00000000167	Pih1d2	WT	WT_72h_1	50.74	50.74	1	0	0	0	0	0	0	0	0	0	0	0	0	0	0	0	0	PIH1 domain containing 2 [Source:MGI Symbol;Acc:MGI:1919864]
ENSMUSG00000000168	Dlat	AC	AC_00h_1	116.33	115.583	21	1	0	0	1	1	0	0	1	0.047619	0	0	0.047619	0.000411989	0	0	0.000411989	dihydrolipoamide S-acetyltransferase (E2 component of pyruvate dehydrogenase complex) [Source:MGI Symbol;Acc:MGI:2385311]
ENSMUSG00000000168	Dlat	AC	AC_00h_2	121.73	120.412	24	0	0	0	0	0	0	0	0	0	0	0	0	0	0	0	0	dihydrolipoamide S-acetyltransferase (E2 component of pyruvate dehydrogenase complex) [Source:MGI Symbol;Acc:MGI:2385311]
ENSMUSG00000000168	Dlat	AC	AC_04h_1	146.39	129.026	17	0	0	0	0	0	0	0	0	0	0	0	0	0	0	0	0	dihydrolipoamide S-acetyltransferase (E2 component of pyruvate dehydrogenase complex) [Source:MGI Symbol;Acc:MGI:2385311]
ENSMUSG00000000168	Dlat	AC	AC_04h_2	112.37	114.89	17	0	0	0	0	0	0	0	0	0	0	0	0	0	0	0	0	dihydrolipoamide S-acetyltransferase (E2 component of pyruvate dehydrogenase complex) [Source:MGI Symbol;Acc:MGI:2385311]
ENSMUSG00000000168	Dlat	AC	AC_12h_1	114.86	102.919	21	0	0	0	0	0	0	0	0	0	0	0	0	0	0	0	0	dihydrolipoamide S-acetyltransferase (E2 component of pyruvate dehydrogenase complex) [Source:MGI Symbol;Acc:MGI:2385311]
ENSMUSG00000000168	Dlat	AC	AC_12h_2	74.96	103.969	21	1	0	1	0	1	0	1	0	0.047619	0	0.047619	0	0.000458012	0	0.000458012	0	dihydrolipoamide S-acetyltransferase (E2 component of pyruvate dehydrogenase complex) [Source:MGI Symbol;Acc:MGI:2385311]
ENSMUSG00000000168	Dlat	AC	AC_24h_1	117.915	128.196	18	1	1	0	0	1	1	0	0	0.0555556	0.0555556	0	0	0.000433364	0.000433364	0	0	dihydrolipoamide S-acetyltransferase (E2 component of pyruvate dehydrogenase complex) [Source:MGI Symbol;Acc:MGI:2385311]
ENSMUSG00000000168	Dlat	AC	AC_24h_2	92.615	109.412	24	0	0	0	0	0	0	0	0	0	0	0	0	0	0	0	0	dihydrolipoamide S-acetyltransferase (E2 component of pyruvate dehydrogenase complex) [Source:MGI Symbol;Acc:MGI:2385311]
ENSMUSG00000000168	Dlat	AC	AC_48h_1	83.575	100.264	22	0	0	0	0	0	0	0	0	0	0	0	0	0	0	0	0	dihydrolipoamide S-acetyltransferase (E2 component of pyruvate dehydrogenase complex) [Source:MGI Symbol;Acc:MGI:2385311]
ENSMUSG00000000168	Dlat	AC	AC_48h_2	136.1	167.808	10	0	0	0	0	0	0	0	0	0	0	0	0	0	0	0	0	dihydrolipoamide S-acetyltransferase (E2 component of pyruvate dehydrogenase complex) [Source:MGI Symbol;Acc:MGI:2385311]
ENSMUSG00000000168	Dlat	AC	AC_72h_1	120.88	121.359	11	0	0	0	0	0	0	0	0	0	0	0	0	0	0	0	0	dihydrolipoamide S-acetyltransferase (E2 component of pyruvate dehydrogenase complex) [Source:MGI Symbol;Acc:MGI:2385311]
ENSMUSG00000000168	Dlat	AC	AC_72h_2	139.1	125.8	8	0	0	0	0	0	0	0	0	0	0	0	0	0	0	0	0	dihydrolipoamide S-acetyltransferase (E2 component of pyruvate dehydrogenase complex) [Source:MGI Symbol;Acc:MGI:2385311]
ENSMUSG00000000168	Dlat	WT	WT_00h_2	89.52	98.6206	17	1	0	1	0	1	0	1	0	0.0588235	0	0.0588235	0	0.000596463	0	0.000596463	0	dihydrolipoamide S-acetyltransferase (E2 component of pyruvate dehydrogenase complex) [Source:MGI Symbol;Acc:MGI:2385311]
ENSMUSG00000000168	Dlat	WT	WT_00h_3	128.75	105.266	22	1	0	0	1	1	0	0	1	0.0454545	0	0	0.0454545	0.000431805	0	0	0.000431805	dihydrolipoamide S-acetyltransferase (E2 component of pyruvate dehydrogenase complex) [Source:MGI Symbol;Acc:MGI:2385311]
ENSMUSG00000000168	Dlat	WT	WT_04h_1	100.545	125.578	12	0	0	0	0	0	0	0	0	0	0	0	0	0	0	0	0	dihydrolipoamide S-acetyltransferase (E2 component of pyruvate dehydrogenase complex) [Source:MGI Symbol;Acc:MGI:2385311]
ENSMUSG00000000168	Dlat	WT	WT_04h_2	139.26	138.52	18	1	0	0	1	1	0	0	1	0.0555556	0	0	0.0555556	0.000401065	0	0	0.000401065	dihydrolipoamide S-acetyltransferase (E2 component of pyruvate dehydrogenase complex) [Source:MGI Symbol;Acc:MGI:2385311]
ENSMUSG00000000168	Dlat	WT	WT_04h_3	78.26	99.8283	29	1	0	0	1	1	0	0	1	0.0344828	0	0	0.0344828	0.000345421	0	0	0.000345421	dihydrolipoamide S-acetyltransferase (E2 component of pyruvate dehydrogenase complex) [Source:MGI Symbol;Acc:MGI:2385311]
ENSMUSG00000000168	Dlat	WT	WT_12h_1	114.395	125.478	12	1	1	0	0	1	1	0	0	0.0833333	0.0833333	0	0	0.00066413	0.00066413	0	0	dihydrolipoamide S-acetyltransferase (E2 component of pyruvate dehydrogenase complex) [Source:MGI Symbol;Acc:MGI:2385311]
ENSMUSG00000000168	Dlat	WT	WT_12h_2	120.11	119.147	12	0	0	0	0	0	0	0	0	0	0	0	0	0	0	0	0	dihydrolipoamide S-acetyltransferase (E2 component of pyruvate dehydrogenase complex) [Source:MGI Symbol;Acc:MGI:2385311]
ENSMUSG00000000168	Dlat	WT	WT_12h_3	91.405	108.566	18	0	0	0	0	0	0	0	0	0	0	0	0	0	0	0	0	dihydrolipoamide S-acetyltransferase (E2 component of pyruvate dehydrogenase complex) [Source:MGI Symbol;Acc:MGI:2385311]
ENSMUSG00000000168	Dlat	WT	WT_24h_1	109.93	116.379	15	0	0	0	0	0	0	0	0	0	0	0	0	0	0	0	0	dihydrolipoamide S-acetyltransferase (E2 component of pyruvate dehydrogenase complex) [Source:MGI Symbol;Acc:MGI:2385311]
ENSMUSG00000000168	Dlat	WT	WT_24h_2	146.97	134.939	15	1	1	0	0	1	1	0	0	0.0666667	0.0666667	0	0	0.000494049	0.000494049	0	0	dihydrolipoamide S-acetyltransferase (E2 component of pyruvate dehydrogenase complex) [Source:MGI Symbol;Acc:MGI:2385311]
ENSMUSG00000000168	Dlat	WT	WT_24h_3	95.65	130.341	11	0	0	0	0	0	0	0	0	0	0	0	0	0	0	0	0	dihydrolipoamide S-acetyltransferase (E2 component of pyruvate dehydrogenase complex) [Source:MGI Symbol;Acc:MGI:2385311]
ENSMUSG00000000168	Dlat	WT	WT_48h_1	110.56	110.962	13	0	0	0	0	0	0	0	0	0	0	0	0	0	0	0	0	dihydrolipoamide S-acetyltransferase (E2 component of pyruvate dehydrogenase complex) [Source:MGI Symbol;Acc:MGI:2385311]
ENSMUSG00000000168	Dlat	WT	WT_48h_2	121.79	124.58	19	1	0	1	0	2	0	2	0	0.0526316	0	0.0526316	0	0.000844944	0	0.000844944	0	dihydrolipoamide S-acetyltransferase (E2 component of pyruvate dehydrogenase complex) [Source:MGI Symbol;Acc:MGI:2385311]
ENSMUSG00000000168	Dlat	WT	WT_48h_3	130.28	119.838	6	1	0	1	0	2	0	2	0	0.166667	0	0.166667	0	0.00278153	0	0.00278153	0	dihydrolipoamide S-acetyltransferase (E2 component of pyruvate dehydrogenase complex) [Source:MGI Symbol;Acc:MGI:2385311]
ENSMUSG00000000168	Dlat	WT	WT_72h_1	46.74	51.516	5	0	0	0	0	0	0	0	0	0	0	0	0	0	0	0	0	dihydrolipoamide S-acetyltransferase (E2 component of pyruvate dehydrogenase complex) [Source:MGI Symbol;Acc:MGI:2385311]
ENSMUSG00000000168	Dlat	WT	WT_72h_2	106.22	121.302	17	0	0	0	0	0	0	0	0	0	0	0	0	0	0	0	0	dihydrolipoamide S-acetyltransferase (E2 component of pyruvate dehydrogenase complex) [Source:MGI Symbol;Acc:MGI:2385311]
ENSMUSG00000000168	Dlat	WT	WT_72h_3	132.44	123.318	9	0	0	0	0	0	0	0	0	0	0	0	0	0	0	0	0	dihydrolipoamide S-acetyltransferase (E2 component of pyruvate dehydrogenase complex) [Source:MGI Symbol;Acc:MGI:2385311]
ENSMUSG00000000171	Sdhd	AC	AC_00h_1	121.94	121.352	58	2	1	1	0	2	1	1	0	0.0344828	0.0172414	0.0172414	0	0.000284155	0.000142077	0.000142077	0	succinate dehydrogenase complex, subunit D, integral membrane protein [Source:MGI Symbol;Acc:MGI:1914175]
ENSMUSG00000000171	Sdhd	AC	AC_00h_2	107.6	121.088	77	4	2	1	1	4	2	1	1	0.0519481	0.025974	0.012987	0.012987	0.00042901	0.000214505	0.000107252	0.000107252	succinate dehydrogenase complex, subunit D, integral membrane protein [Source:MGI Symbol;Acc:MGI:1914175]
ENSMUSG00000000171	Sdhd	AC	AC_04h_1	101.06	112.429	72	1	1	0	0	1	1	0	0	0.0138889	0.0138889	0	0	0.000123534	0.000123534	0	0	succinate dehydrogenase complex, subunit D, integral membrane protein [Source:MGI Symbol;Acc:MGI:1914175]
ENSMUSG00000000171	Sdhd	AC	AC_04h_2	92.305	102.047	76	3	3	0	0	3	3	0	0	0.0394737	0.0394737	0	0	0.00038682	0.00038682	0	0	succinate dehydrogenase complex, subunit D, integral membrane protein [Source:MGI Symbol;Acc:MGI:1914175]
ENSMUSG00000000171	Sdhd	AC	AC_12h_1	107.08	118.035	70	1	0	1	0	1	0	1	0	0.0142857	0	0.0142857	0	0.000121029	0	0.000121029	0	succinate dehydrogenase complex, subunit D, integral membrane protein [Source:MGI Symbol;Acc:MGI:1914175]
ENSMUSG00000000171	Sdhd	AC	AC_12h_2	85.75	89.6339	33	0	0	0	0	0	0	0	0	0	0	0	0	0	0	0	0	succinate dehydrogenase complex, subunit D, integral membrane protein [Source:MGI Symbol;Acc:MGI:1914175]
ENSMUSG00000000171	Sdhd	AC	AC_24h_1	102.87	108.061	69	2	1	1	0	2	1	1	0	0.0289855	0.0144928	0.0144928	0	0.000268232	0.000134116	0.000134116	0	succinate dehydrogenase complex, subunit D, integral membrane protein [Source:MGI Symbol;Acc:MGI:1914175]
ENSMUSG00000000171	Sdhd	AC	AC_24h_2	90.48	113.109	45	2	0	1	1	2	0	1	1	0.0444444	0	0.0222222	0.0222222	0.000392934	0	0.000196467	0.000196467	succinate dehydrogenase complex, subunit D, integral membrane protein [Source:MGI Symbol;Acc:MGI:1914175]
ENSMUSG00000000171	Sdhd	AC	AC_48h_1	109.22	108.811	57	2	0	1	1	2	0	1	1	0.0350877	0	0.0175439	0.0175439	0.000322465	0	0.000161233	0.000161233	succinate dehydrogenase complex, subunit D, integral membrane protein [Source:MGI Symbol;Acc:MGI:1914175]
ENSMUSG00000000171	Sdhd	AC	AC_48h_2	78.42	97.7897	39	0	0	0	0	0	0	0	0	0	0	0	0	0	0	0	0	succinate dehydrogenase complex, subunit D, integral membrane protein [Source:MGI Symbol;Acc:MGI:1914175]
ENSMUSG00000000171	Sdhd	AC	AC_72h_1	123.52	113.272	21	0	0	0	0	0	0	0	0	0	0	0	0	0	0	0	0	succinate dehydrogenase complex, subunit D, integral membrane protein [Source:MGI Symbol;Acc:MGI:1914175]
ENSMUSG00000000171	Sdhd	AC	AC_72h_2	87.04	103.212	33	0	0	0	0	0	0	0	0	0	0	0	0	0	0	0	0	succinate dehydrogenase complex, subunit D, integral membrane protein [Source:MGI Symbol;Acc:MGI:1914175]
ENSMUSG00000000171	Sdhd	WT	WT_00h_2	116.885	114.887	30	2	1	0	1	2	1	0	1	0.0666667	0.0333333	0	0.0333333	0.000580279	0.000290139	0	0.000290139	succinate dehydrogenase complex, subunit D, integral membrane protein [Source:MGI Symbol;Acc:MGI:1914175]
ENSMUSG00000000171	Sdhd	WT	WT_00h_3	91.16	106.941	56	0	0	0	0	0	0	0	0	0	0	0	0	0	0	0	0	succinate dehydrogenase complex, subunit D, integral membrane protein [Source:MGI Symbol;Acc:MGI:1914175]
ENSMUSG00000000171	Sdhd	WT	WT_04h_1	82.595	97.2862	34	1	1	0	0	1	1	0	0	0.0294118	0.0294118	0	0	0.000302322	0.000302322	0	0	succinate dehydrogenase complex, subunit D, integral membrane protein [Source:MGI Symbol;Acc:MGI:1914175]
ENSMUSG00000000171	Sdhd	WT	WT_04h_2	93.96	111.632	43	1	1	0	0	1	1	0	0	0.0232558	0.0232558	0	0	0.000208325	0.000208325	0	0	succinate dehydrogenase complex, subunit D, integral membrane protein [Source:MGI Symbol;Acc:MGI:1914175]
ENSMUSG00000000171	Sdhd	WT	WT_04h_3	89.365	99.3748	62	0	0	0	0	0	0	0	0	0	0	0	0	0	0	0	0	succinate dehydrogenase complex, subunit D, integral membrane protein [Source:MGI Symbol;Acc:MGI:1914175]
ENSMUSG00000000171	Sdhd	WT	WT_12h_1	107.075	113.448	24	1	1	0	0	1	1	0	0	0.0416667	0.0416667	0	0	0.000367277	0.000367277	0	0	succinate dehydrogenase complex, subunit D, integral membrane protein [Source:MGI Symbol;Acc:MGI:1914175]
ENSMUSG00000000171	Sdhd	WT	WT_12h_2	115.06	110.964	35	1	0	1	0	1	0	1	0	0.0285714	0	0.0285714	0	0.000257484	0	0.000257484	0	succinate dehydrogenase complex, subunit D, integral membrane protein [Source:MGI Symbol;Acc:MGI:1914175]
ENSMUSG00000000171	Sdhd	WT	WT_12h_3	83.635	95.9634	32	0	0	0	0	0	0	0	0	0	0	0	0	0	0	0	0	succinate dehydrogenase complex, subunit D, integral membrane protein [Source:MGI Symbol;Acc:MGI:1914175]
ENSMUSG00000000171	Sdhd	WT	WT_24h_1	94.34	113.049	35	2	1	1	0	2	1	1	0	0.0571429	0.0285714	0.0285714	0	0.000505469	0.000252735	0.000252735	0	succinate dehydrogenase complex, subunit D, integral membrane protein [Source:MGI Symbol;Acc:MGI:1914175]
ENSMUSG00000000171	Sdhd	WT	WT_24h_2	118.24	116.459	29	0	0	0	0	0	0	0	0	0	0	0	0	0	0	0	0	succinate dehydrogenase complex, subunit D, integral membrane protein [Source:MGI Symbol;Acc:MGI:1914175]
ENSMUSG00000000171	Sdhd	WT	WT_24h_3	87.25	104.703	57	1	1	0	0	1	1	0	0	0.0175439	0.0175439	0	0	0.000167558	0.000167558	0	0	succinate dehydrogenase complex, subunit D, integral membrane protein [Source:MGI Symbol;Acc:MGI:1914175]
ENSMUSG00000000171	Sdhd	WT	WT_48h_1	91.5	103.606	55	2	1	0	1	2	1	0	1	0.0363636	0.0181818	0	0.0181818	0.000350981	0.000175491	0	0.000175491	succinate dehydrogenase complex, subunit D, integral membrane protein [Source:MGI Symbol;Acc:MGI:1914175]
ENSMUSG00000000171	Sdhd	WT	WT_48h_2	99.71	111.946	55	4	0	4	0	4	0	4	0	0.0727273	0	0.0727273	0	0.000649663	0	0.000649663	0	succinate dehydrogenase complex, subunit D, integral membrane protein [Source:MGI Symbol;Acc:MGI:1914175]
ENSMUSG00000000171	Sdhd	WT	WT_48h_3	91.335	103.38	40	1	1	0	0	1	1	0	0	0.025	0.025	0	0	0.000241826	0.000241826	0	0	succinate dehydrogenase complex, subunit D, integral membrane protein [Source:MGI Symbol;Acc:MGI:1914175]
ENSMUSG00000000171	Sdhd	WT	WT_72h_1	109.135	110.13	36	1	1	0	0	1	1	0	0	0.0277778	0.0277778	0	0	0.000252227	0.000252227	0	0	succinate dehydrogenase complex, subunit D, integral membrane protein [Source:MGI Symbol;Acc:MGI:1914175]
ENSMUSG00000000171	Sdhd	WT	WT_72h_2	100.515	114.267	46	2	2	0	0	2	2	0	0	0.0434783	0.0434783	0	0	0.000380497	0.000380497	0	0	succinate dehydrogenase complex, subunit D, integral membrane protein [Source:MGI Symbol;Acc:MGI:1914175]
ENSMUSG00000000171	Sdhd	WT	WT_72h_3	109.205	124.928	36	2	1	0	1	2	1	0	1	0.0555556	0.0277778	0	0.0277778	0.0004447	0.00022235	0	0.00022235	succinate dehydrogenase complex, subunit D, integral membrane protein [Source:MGI Symbol;Acc:MGI:1914175]
ENSMUSG00000000184	Ccnd2	AC	AC_00h_1	69.575	85.6711	28	1	0	1	0	1	0	1	0	0.0357143	0	0.0357143	0	0.000416877	0	0.000416877	0	cyclin D2 [Source:MGI Symbol;Acc:MGI:88314]
ENSMUSG00000000184	Ccnd2	AC	AC_00h_2	39.125	61.17	12	0	0	0	0	0	0	0	0	0	0	0	0	0	0	0	0	cyclin D2 [Source:MGI Symbol;Acc:MGI:88314]
ENSMUSG00000000184	Ccnd2	AC	AC_04h_1	92.12	98.1628	25	0	0	0	0	0	0	0	0	0	0	0	0	0	0	0	0	cyclin D2 [Source:MGI Symbol;Acc:MGI:88314]
ENSMUSG00000000184	Ccnd2	AC	AC_04h_2	73.47	72.854	5	0	0	0	0	0	0	0	0	0	0	0	0	0	0	0	0	cyclin D2 [Source:MGI Symbol;Acc:MGI:88314]
ENSMUSG00000000184	Ccnd2	AC	AC_12h_1	94.36	102.213	39	1	1	0	0	1	1	0	0	0.025641	0.025641	0	0	0.000250859	0.000250859	0	0	cyclin D2 [Source:MGI Symbol;Acc:MGI:88314]
ENSMUSG00000000184	Ccnd2	AC	AC_12h_2	159.575	158.748	4	0	0	0	0	0	0	0	0	0	0	0	0	0	0	0	0	cyclin D2 [Source:MGI Symbol;Acc:MGI:88314]
ENSMUSG00000000184	Ccnd2	AC	AC_24h_1	107.2	115.035	36	0	0	0	0	0	0	0	0	0	0	0	0	0	0	0	0	cyclin D2 [Source:MGI Symbol;Acc:MGI:88314]
ENSMUSG00000000184	Ccnd2	AC	AC_24h_2	97.44	117.922	11	0	0	0	0	0	0	0	0	0	0	0	0	0	0	0	0	cyclin D2 [Source:MGI Symbol;Acc:MGI:88314]
ENSMUSG00000000184	Ccnd2	AC	AC_48h_1	106.46	109.568	27	0	0	0	0	0	0	0	0	0	0	0	0	0	0	0	0	cyclin D2 [Source:MGI Symbol;Acc:MGI:88314]
ENSMUSG00000000184	Ccnd2	AC	AC_48h_2	88.68	93.576	5	0	0	0	0	0	0	0	0	0	0	0	0	0	0	0	0	cyclin D2 [Source:MGI Symbol;Acc:MGI:88314]
ENSMUSG00000000184	Ccnd2	AC	AC_72h_1	87.65	114.044	11	1	1	0	0	1	1	0	0	0.0909091	0.0909091	0	0	0.000797143	0.000797143	0	0	cyclin D2 [Source:MGI Symbol;Acc:MGI:88314]
ENSMUSG00000000184	Ccnd2	AC	AC_72h_2	85.265	84.1933	6	0	0	0	0	0	0	0	0	0	0	0	0	0	0	0	0	cyclin D2 [Source:MGI Symbol;Acc:MGI:88314]
ENSMUSG00000000184	Ccnd2	WT	WT_00h_2	77.38	101.073	18	0	0	0	0	0	0	0	0	0	0	0	0	0	0	0	0	cyclin D2 [Source:MGI Symbol;Acc:MGI:88314]
ENSMUSG00000000184	Ccnd2	WT	WT_00h_3	131.79	117.531	7	0	0	0	0	0	0	0	0	0	0	0	0	0	0	0	0	cyclin D2 [Source:MGI Symbol;Acc:MGI:88314]
ENSMUSG00000000184	Ccnd2	WT	WT_04h_1	123.77	125.918	8	1	0	0	1	1	0	0	1	0.125	0	0	0.125	0.000992713	0	0	0.000992713	cyclin D2 [Source:MGI Symbol;Acc:MGI:88314]
ENSMUSG00000000184	Ccnd2	WT	WT_04h_2	99.71	100.461	21	0	0	0	0	0	0	0	0	0	0	0	0	0	0	0	0	cyclin D2 [Source:MGI Symbol;Acc:MGI:88314]
ENSMUSG00000000184	Ccnd2	WT	WT_04h_3	95	98.4427	11	0	0	0	0	0	0	0	0	0	0	0	0	0	0	0	0	cyclin D2 [Source:MGI Symbol;Acc:MGI:88314]
ENSMUSG00000000184	Ccnd2	WT	WT_12h_1	87.56	87.56	1	0	0	0	0	0	0	0	0	0	0	0	0	0	0	0	0	cyclin D2 [Source:MGI Symbol;Acc:MGI:88314]
ENSMUSG00000000184	Ccnd2	WT	WT_12h_2	104.5	104.43	20	1	0	1	0	1	0	1	0	0.05	0	0.05	0	0.000478787	0	0.000478787	0	cyclin D2 [Source:MGI Symbol;Acc:MGI:88314]
ENSMUSG00000000184	Ccnd2	WT	WT_12h_3	137.16	114.887	7	0	0	0	0	0	0	0	0	0	0	0	0	0	0	0	0	cyclin D2 [Source:MGI Symbol;Acc:MGI:88314]
ENSMUSG00000000184	Ccnd2	WT	WT_24h_1	116.5	120.447	3	0	0	0	0	0	0	0	0	0	0	0	0	0	0	0	0	cyclin D2 [Source:MGI Symbol;Acc:MGI:88314]
ENSMUSG00000000184	Ccnd2	WT	WT_24h_2	78.375	90.385	16	1	0	0	1	1	0	0	1	0.0625	0	0	0.0625	0.000691486	0	0	0.000691486	cyclin D2 [Source:MGI Symbol;Acc:MGI:88314]
ENSMUSG00000000184	Ccnd2	WT	WT_24h_3	97.67	99.0329	7	0	0	0	0	0	0	0	0	0	0	0	0	0	0	0	0	cyclin D2 [Source:MGI Symbol;Acc:MGI:88314]
ENSMUSG00000000184	Ccnd2	WT	WT_48h_1	52.52	65.5667	3	0	0	0	0	0	0	0	0	0	0	0	0	0	0	0	0	cyclin D2 [Source:MGI Symbol;Acc:MGI:88314]
ENSMUSG00000000184	Ccnd2	WT	WT_48h_2	152.2	149.865	16	2	1	1	0	3	2	1	0	0.125	0.0625	0.0625	0	0.00125113	0.000834084	0.000417042	0	cyclin D2 [Source:MGI Symbol;Acc:MGI:88314]
ENSMUSG00000000184	Ccnd2	WT	WT_48h_3	18.39	28.5467	3	0	0	0	0	0	0	0	0	0	0	0	0	0	0	0	0	cyclin D2 [Source:MGI Symbol;Acc:MGI:88314]
ENSMUSG00000000184	Ccnd2	WT	WT_72h_1	92.68	80.715	4	0	0	0	0	0	0	0	0	0	0	0	0	0	0	0	0	cyclin D2 [Source:MGI Symbol;Acc:MGI:88314]
ENSMUSG00000000184	Ccnd2	WT	WT_72h_2	106.9	103.041	9	1	1	0	0	2	2	0	0	0.111111	0.111111	0	0	0.00215664	0.00215664	0	0	cyclin D2 [Source:MGI Symbol;Acc:MGI:88314]
ENSMUSG00000000184	Ccnd2	WT	WT_72h_3	128.8	122.552	4	0	0	0	0	0	0	0	0	0	0	0	0	0	0	0	0	cyclin D2 [Source:MGI Symbol;Acc:MGI:88314]
ENSMUSG00000000194	Gpr107	AC	AC_00h_1	110.41	119.355	27	3	1	1	1	3	1	1	1	0.111111	0.037037	0.037037	0.037037	0.000930931	0.00031031	0.00031031	0.00031031	G protein-coupled receptor 107 [Source:MGI Symbol;Acc:MGI:2139054]
ENSMUSG00000000194	Gpr107	AC	AC_00h_2	103.82	106.479	33	1	1	0	0	1	1	0	0	0.030303	0.030303	0	0	0.000284592	0.000284592	0	0	G protein-coupled receptor 107 [Source:MGI Symbol;Acc:MGI:2139054]
ENSMUSG00000000194	Gpr107	AC	AC_04h_1	94.2	106.058	26	1	1	0	0	1	1	0	0	0.0384615	0.0384615	0	0	0.000362647	0.000362647	0	0	G protein-coupled receptor 107 [Source:MGI Symbol;Acc:MGI:2139054]
ENSMUSG00000000194	Gpr107	AC	AC_04h_2	104.675	116.31	22	2	0	0	2	2	0	0	2	0.0909091	0	0	0.0909091	0.000781613	0	0	0.000781613	G protein-coupled receptor 107 [Source:MGI Symbol;Acc:MGI:2139054]
ENSMUSG00000000194	Gpr107	AC	AC_12h_1	106.7	118.113	26	0	0	0	0	0	0	0	0	0	0	0	0	0	0	0	0	G protein-coupled receptor 107 [Source:MGI Symbol;Acc:MGI:2139054]
ENSMUSG00000000194	Gpr107	AC	AC_12h_2	84.04	90.8811	19	0	0	0	0	0	0	0	0	0	0	0	0	0	0	0	0	G protein-coupled receptor 107 [Source:MGI Symbol;Acc:MGI:2139054]
ENSMUSG00000000194	Gpr107	AC	AC_24h_1	109.73	117.163	39	1	0	0	1	1	0	0	1	0.025641	0	0	0.025641	0.000218849	0	0	0.000218849	G protein-coupled receptor 107 [Source:MGI Symbol;Acc:MGI:2139054]
ENSMUSG00000000194	Gpr107	AC	AC_24h_2	93.81	104.407	16	0	0	0	0	0	0	0	0	0	0	0	0	0	0	0	0	G protein-coupled receptor 107 [Source:MGI Symbol;Acc:MGI:2139054]
ENSMUSG00000000194	Gpr107	AC	AC_48h_1	111.74	119.793	37	0	0	0	0	0	0	0	0	0	0	0	0	0	0	0	0	G protein-coupled receptor 107 [Source:MGI Symbol;Acc:MGI:2139054]
ENSMUSG00000000194	Gpr107	AC	AC_48h_2	109.52	136.564	30	0	0	0	0	0	0	0	0	0	0	0	0	0	0	0	0	G protein-coupled receptor 107 [Source:MGI Symbol;Acc:MGI:2139054]
ENSMUSG00000000194	Gpr107	AC	AC_72h_1	105.665	108.136	18	0	0	0	0	0	0	0	0	0	0	0	0	0	0	0	0	G protein-coupled receptor 107 [Source:MGI Symbol;Acc:MGI:2139054]
ENSMUSG00000000194	Gpr107	AC	AC_72h_2	111.22	116.878	25	0	0	0	0	0	0	0	0	0	0	0	0	0	0	0	0	G protein-coupled receptor 107 [Source:MGI Symbol;Acc:MGI:2139054]
ENSMUSG00000000194	Gpr107	WT	WT_00h_2	126.68	118.441	14	0	0	0	0	0	0	0	0	0	0	0	0	0	0	0	0	G protein-coupled receptor 107 [Source:MGI Symbol;Acc:MGI:2139054]
ENSMUSG00000000194	Gpr107	WT	WT_00h_3	134.42	135.87	23	1	1	0	0	1	1	0	0	0.0434783	0.0434783	0	0	0.000319998	0.000319998	0	0	G protein-coupled receptor 107 [Source:MGI Symbol;Acc:MGI:2139054]
ENSMUSG00000000194	Gpr107	WT	WT_04h_1	117.76	136.102	20	1	0	1	0	1	0	1	0	0.05	0	0.05	0	0.00036737	0	0.00036737	0	G protein-coupled receptor 107 [Source:MGI Symbol;Acc:MGI:2139054]
ENSMUSG00000000194	Gpr107	WT	WT_04h_2	145.58	133.331	11	0	0	0	0	0	0	0	0	0	0	0	0	0	0	0	0	G protein-coupled receptor 107 [Source:MGI Symbol;Acc:MGI:2139054]
ENSMUSG00000000194	Gpr107	WT	WT_04h_3	115.38	120.536	31	1	0	0	1	1	0	0	1	0.0322581	0	0	0.0322581	0.000267622	0	0	0.000267622	G protein-coupled receptor 107 [Source:MGI Symbol;Acc:MGI:2139054]
ENSMUSG00000000194	Gpr107	WT	WT_12h_1	139.95	143.193	15	0	0	0	0	0	0	0	0	0	0	0	0	0	0	0	0	G protein-coupled receptor 107 [Source:MGI Symbol;Acc:MGI:2139054]
ENSMUSG00000000194	Gpr107	WT	WT_12h_2	117.8	132.739	13	0	0	0	0	0	0	0	0	0	0	0	0	0	0	0	0	G protein-coupled receptor 107 [Source:MGI Symbol;Acc:MGI:2139054]
ENSMUSG00000000194	Gpr107	WT	WT_12h_3	109.1	117.435	18	0	0	0	0	0	0	0	0	0	0	0	0	0	0	0	0	G protein-coupled receptor 107 [Source:MGI Symbol;Acc:MGI:2139054]
ENSMUSG00000000194	Gpr107	WT	WT_24h_1	87.65	97.7496	24	0	0	0	0	0	0	0	0	0	0	0	0	0	0	0	0	G protein-coupled receptor 107 [Source:MGI Symbol;Acc:MGI:2139054]
ENSMUSG00000000194	Gpr107	WT	WT_24h_2	85.41	111.993	26	0	0	0	0	0	0	0	0	0	0	0	0	0	0	0	0	G protein-coupled receptor 107 [Source:MGI Symbol;Acc:MGI:2139054]
ENSMUSG00000000194	Gpr107	WT	WT_24h_3	116.59	121.364	20	1	0	1	0	1	0	1	0	0.05	0	0.05	0	0.000411985	0	0.000411985	0	G protein-coupled receptor 107 [Source:MGI Symbol;Acc:MGI:2139054]
ENSMUSG00000000194	Gpr107	WT	WT_48h_1	117.77	126.08	21	0	0	0	0	0	0	0	0	0	0	0	0	0	0	0	0	G protein-coupled receptor 107 [Source:MGI Symbol;Acc:MGI:2139054]
ENSMUSG00000000194	Gpr107	WT	WT_48h_2	93.825	116.968	26	0	0	0	0	0	0	0	0	0	0	0	0	0	0	0	0	G protein-coupled receptor 107 [Source:MGI Symbol;Acc:MGI:2139054]
ENSMUSG00000000194	Gpr107	WT	WT_48h_3	88.25	112.408	19	1	0	1	0	1	0	1	0	0.0526316	0	0.0526316	0	0.000468217	0	0.000468217	0	G protein-coupled receptor 107 [Source:MGI Symbol;Acc:MGI:2139054]
ENSMUSG00000000194	Gpr107	WT	WT_72h_1	106.695	123.017	18	0	0	0	0	0	0	0	0	0	0	0	0	0	0	0	0	G protein-coupled receptor 107 [Source:MGI Symbol;Acc:MGI:2139054]
ENSMUSG00000000194	Gpr107	WT	WT_72h_2	104.97	109.411	27	0	0	0	0	0	0	0	0	0	0	0	0	0	0	0	0	G protein-coupled receptor 107 [Source:MGI Symbol;Acc:MGI:2139054]
ENSMUSG00000000194	Gpr107	WT	WT_72h_3	151.12	152.387	11	0	0	0	0	0	0	0	0	0	0	0	0	0	0	0	0	G protein-coupled receptor 107 [Source:MGI Symbol;Acc:MGI:2139054]
ENSMUSG00000000197	Nalcn	WT	WT_48h_2	44.33	44.33	1	0	0	0	0	0	0	0	0	0	0	0	0	0	0	0	0	sodium leak channel, non-selective [Source:MGI Symbol;Acc:MGI:2444306]
ENSMUSG00000000202	Btbd17	AC	AC_24h_1	43.46	43.46	1	0	0	0	0	0	0	0	0	0	0	0	0	0	0	0	0	BTB (POZ) domain containing 17 [Source:MGI Symbol;Acc:MGI:1919264]
ENSMUSG00000000204	Slfn4	AC	AC_12h_1	325	325	1	1	0	0	1	1	0	0	1	1	0	0	1	0.00307692	0	0	0.00307692	schlafen 4 [Source:MGI Symbol;Acc:MGI:1329010]
ENSMUSG00000000204	Slfn4	WT	WT_24h_3	335.68	335.68	1	0	0	0	0	0	0	0	0	0	0	0	0	0	0	0	0	schlafen 4 [Source:MGI Symbol;Acc:MGI:1329010]
ENSMUSG00000000204	Slfn4	WT	WT_48h_2	201.65	201.65	1	0	0	0	0	0	0	0	0	0	0	0	0	0	0	0	0	schlafen 4 [Source:MGI Symbol;Acc:MGI:1329010]
ENSMUSG00000000204	Slfn4	WT	WT_48h_3	216.54	216.54	1	0	0	0	0	0	0	0	0	0	0	0	0	0	0	0	0	schlafen 4 [Source:MGI Symbol;Acc:MGI:1329010]
ENSMUSG00000000204	Slfn4	WT	WT_72h_3	308.48	308.48	1	0	0	0	0	0	0	0	0	0	0	0	0	0	0	0	0	schlafen 4 [Source:MGI Symbol;Acc:MGI:1329010]
ENSMUSG00000000223	Drp2	WT	WT_48h_2	74.29	74.29	1	0	0	0	0	0	0	0	0	0	0	0	0	0	0	0	0	dystrophin related protein 2 [Source:MGI Symbol;Acc:MGI:107432]
ENSMUSG00000000244	Tspan32	AC	AC_00h_1	74.23	74.222	5	0	0	0	0	0	0	0	0	0	0	0	0	0	0	0	0	tetraspanin 32 [Source:MGI Symbol;Acc:MGI:1350360]
ENSMUSG00000000244	Tspan32	AC	AC_00h_2	101.955	114.146	8	0	0	0	0	0	0	0	0	0	0	0	0	0	0	0	0	tetraspanin 32 [Source:MGI Symbol;Acc:MGI:1350360]
ENSMUSG00000000244	Tspan32	AC	AC_04h_1	86.205	100.82	4	0	0	0	0	0	0	0	0	0	0	0	0	0	0	0	0	tetraspanin 32 [Source:MGI Symbol;Acc:MGI:1350360]
ENSMUSG00000000244	Tspan32	AC	AC_04h_2	24.795	24.795	2	0	0	0	0	0	0	0	0	0	0	0	0	0	0	0	0	tetraspanin 32 [Source:MGI Symbol;Acc:MGI:1350360]
ENSMUSG00000000244	Tspan32	AC	AC_12h_1	79.25	100.083	3	1	0	0	1	1	0	0	1	0.333333	0	0	0.333333	0.00333056	0	0	0.00333056	tetraspanin 32 [Source:MGI Symbol;Acc:MGI:1350360]
ENSMUSG00000000244	Tspan32	AC	AC_12h_2	98.165	98.165	2	1	1	0	0	1	1	0	0	0.5	0.5	0	0	0.00509347	0.00509347	0	0	tetraspanin 32 [Source:MGI Symbol;Acc:MGI:1350360]
ENSMUSG00000000244	Tspan32	AC	AC_24h_1	140.54	140.627	3	0	0	0	0	0	0	0	0	0	0	0	0	0	0	0	0	tetraspanin 32 [Source:MGI Symbol;Acc:MGI:1350360]
ENSMUSG00000000244	Tspan32	AC	AC_24h_2	88.555	105.805	4	0	0	0	0	0	0	0	0	0	0	0	0	0	0	0	0	tetraspanin 32 [Source:MGI Symbol;Acc:MGI:1350360]
ENSMUSG00000000244	Tspan32	AC	AC_48h_1	147.445	145.558	6	0	0	0	0	0	0	0	0	0	0	0	0	0	0	0	0	tetraspanin 32 [Source:MGI Symbol;Acc:MGI:1350360]
ENSMUSG00000000244	Tspan32	AC	AC_48h_2	58.43	70.93	3	0	0	0	0	0	0	0	0	0	0	0	0	0	0	0	0	tetraspanin 32 [Source:MGI Symbol;Acc:MGI:1350360]
ENSMUSG00000000244	Tspan32	AC	AC_72h_2	164.81	143.153	3	0	0	0	0	0	0	0	0	0	0	0	0	0	0	0	0	tetraspanin 32 [Source:MGI Symbol;Acc:MGI:1350360]
ENSMUSG00000000244	Tspan32	WT	WT_00h_2	89.24	89.24	1	0	0	0	0	0	0	0	0	0	0	0	0	0	0	0	0	tetraspanin 32 [Source:MGI Symbol;Acc:MGI:1350360]
ENSMUSG00000000244	Tspan32	WT	WT_00h_3	89.47	108.623	3	0	0	0	0	0	0	0	0	0	0	0	0	0	0	0	0	tetraspanin 32 [Source:MGI Symbol;Acc:MGI:1350360]
ENSMUSG00000000244	Tspan32	WT	WT_04h_1	68.815	68.815	2	0	0	0	0	0	0	0	0	0	0	0	0	0	0	0	0	tetraspanin 32 [Source:MGI Symbol;Acc:MGI:1350360]
ENSMUSG00000000244	Tspan32	WT	WT_04h_3	120.345	137.09	8	0	0	0	0	0	0	0	0	0	0	0	0	0	0	0	0	tetraspanin 32 [Source:MGI Symbol;Acc:MGI:1350360]
ENSMUSG00000000244	Tspan32	WT	WT_12h_1	77.11	77.11	1	1	0	0	1	1	0	0	1	1	0	0	1	0.0129685	0	0	0.0129685	tetraspanin 32 [Source:MGI Symbol;Acc:MGI:1350360]
ENSMUSG00000000244	Tspan32	WT	WT_12h_2	75.5	82.615	4	0	0	0	0	0	0	0	0	0	0	0	0	0	0	0	0	tetraspanin 32 [Source:MGI Symbol;Acc:MGI:1350360]
ENSMUSG00000000244	Tspan32	WT	WT_12h_3	89.21	89.21	1	0	0	0	0	0	0	0	0	0	0	0	0	0	0	0	0	tetraspanin 32 [Source:MGI Symbol;Acc:MGI:1350360]
ENSMUSG00000000244	Tspan32	WT	WT_24h_1	169.85	181.837	3	0	0	0	0	0	0	0	0	0	0	0	0	0	0	0	0	tetraspanin 32 [Source:MGI Symbol;Acc:MGI:1350360]
ENSMUSG00000000244	Tspan32	WT	WT_24h_2	138.12	122.7	3	0	0	0	0	0	0	0	0	0	0	0	0	0	0	0	0	tetraspanin 32 [Source:MGI Symbol;Acc:MGI:1350360]
ENSMUSG00000000244	Tspan32	WT	WT_24h_3	118.68	118.68	2	0	0	0	0	0	0	0	0	0	0	0	0	0	0	0	0	tetraspanin 32 [Source:MGI Symbol;Acc:MGI:1350360]
ENSMUSG00000000244	Tspan32	WT	WT_48h_1	92.63	113.244	5	0	0	0	0	0	0	0	0	0	0	0	0	0	0	0	0	tetraspanin 32 [Source:MGI Symbol;Acc:MGI:1350360]
ENSMUSG00000000244	Tspan32	WT	WT_48h_2	128.04	128.04	1	0	0	0	0	0	0	0	0	0	0	0	0	0	0	0	0	tetraspanin 32 [Source:MGI Symbol;Acc:MGI:1350360]
ENSMUSG00000000244	Tspan32	WT	WT_72h_1	122.87	122.87	1	0	0	0	0	0	0	0	0	0	0	0	0	0	0	0	0	tetraspanin 32 [Source:MGI Symbol;Acc:MGI:1350360]
ENSMUSG00000000244	Tspan32	WT	WT_72h_2	36.1	36.1	1	0	0	0	0	0	0	0	0	0	0	0	0	0	0	0	0	tetraspanin 32 [Source:MGI Symbol;Acc:MGI:1350360]
ENSMUSG00000000247	Lhx2	AC	AC_12h_1	56.17	56.17	1	0	0	0	0	0	0	0	0	0	0	0	0	0	0	0	0	LIM homeobox protein 2 [Source:MGI Symbol;Acc:MGI:96785]
ENSMUSG00000000247	Lhx2	AC	AC_12h_2	275.96	275.96	1	0	0	0	0	0	0	0	0	0	0	0	0	0	0	0	0	LIM homeobox protein 2 [Source:MGI Symbol;Acc:MGI:96785]
ENSMUSG00000000247	Lhx2	AC	AC_24h_1	91.16	91.16	1	0	0	0	0	0	0	0	0	0	0	0	0	0	0	0	0	LIM homeobox protein 2 [Source:MGI Symbol;Acc:MGI:96785]
ENSMUSG00000000247	Lhx2	WT	WT_12h_3	88	88	1	0	0	0	0	0	0	0	0	0	0	0	0	0	0	0	0	LIM homeobox protein 2 [Source:MGI Symbol;Acc:MGI:96785]
ENSMUSG00000000248	Clec2g	AC	AC_00h_1	270	270	1	0	0	0	0	0	0	0	0	0	0	0	0	0	0	0	0	C-type lectin domain family 2, member g [Source:MGI Symbol;Acc:MGI:1918059]
ENSMUSG00000000248	Clec2g	AC	AC_04h_2	106	106	1	0	0	0	0	0	0	0	0	0	0	0	0	0	0	0	0	C-type lectin domain family 2, member g [Source:MGI Symbol;Acc:MGI:1918059]
ENSMUSG00000000253	Gmpr	AC	AC_00h_1	103.19	131.061	9	0	0	0	0	0	0	0	0	0	0	0	0	0	0	0	0	guanosine monophosphate reductase [Source:MGI Symbol;Acc:MGI:1913605]
ENSMUSG00000000253	Gmpr	AC	AC_00h_2	99.59	112.964	10	0	0	0	0	0	0	0	0	0	0	0	0	0	0	0	0	guanosine monophosphate reductase [Source:MGI Symbol;Acc:MGI:1913605]
ENSMUSG00000000253	Gmpr	AC	AC_04h_1	67.92	91.716	10	0	0	0	0	0	0	0	0	0	0	0	0	0	0	0	0	guanosine monophosphate reductase [Source:MGI Symbol;Acc:MGI:1913605]
ENSMUSG00000000253	Gmpr	AC	AC_04h_2	119.73	111.2	7	0	0	0	0	0	0	0	0	0	0	0	0	0	0	0	0	guanosine monophosphate reductase [Source:MGI Symbol;Acc:MGI:1913605]
ENSMUSG00000000253	Gmpr	AC	AC_12h_1	112.62	116.001	13	1	0	1	0	1	0	1	0	0.0769231	0	0.0769231	0	0.000663126	0	0.000663126	0	guanosine monophosphate reductase [Source:MGI Symbol;Acc:MGI:1913605]
ENSMUSG00000000253	Gmpr	AC	AC_12h_2	137.055	137.012	4	0	0	0	0	0	0	0	0	0	0	0	0	0	0	0	0	guanosine monophosphate reductase [Source:MGI Symbol;Acc:MGI:1913605]
ENSMUSG00000000253	Gmpr	AC	AC_24h_1	130.325	132.502	10	0	0	0	0	0	0	0	0	0	0	0	0	0	0	0	0	guanosine monophosphate reductase [Source:MGI Symbol;Acc:MGI:1913605]
ENSMUSG00000000253	Gmpr	AC	AC_24h_2	89.04	100.264	11	0	0	0	0	0	0	0	0	0	0	0	0	0	0	0	0	guanosine monophosphate reductase [Source:MGI Symbol;Acc:MGI:1913605]
ENSMUSG00000000253	Gmpr	AC	AC_48h_1	161.425	141.03	6	0	0	0	0	0	0	0	0	0	0	0	0	0	0	0	0	guanosine monophosphate reductase [Source:MGI Symbol;Acc:MGI:1913605]
ENSMUSG00000000253	Gmpr	AC	AC_48h_2	79.37	101.584	7	1	0	1	0	1	0	1	0	0.142857	0	0.142857	0	0.00140629	0	0.00140629	0	guanosine monophosphate reductase [Source:MGI Symbol;Acc:MGI:1913605]
ENSMUSG00000000253	Gmpr	AC	AC_72h_1	127.77	127.77	1	1	0	1	0	1	0	1	0	1	0	1	0	0.00782656	0	0.00782656	0	guanosine monophosphate reductase [Source:MGI Symbol;Acc:MGI:1913605]
ENSMUSG00000000253	Gmpr	AC	AC_72h_2	104.66	104.66	1	0	0	0	0	0	0	0	0	0	0	0	0	0	0	0	0	guanosine monophosphate reductase [Source:MGI Symbol;Acc:MGI:1913605]
ENSMUSG00000000253	Gmpr	WT	WT_00h_2	123.82	111.786	8	0	0	0	0	0	0	0	0	0	0	0	0	0	0	0	0	guanosine monophosphate reductase [Source:MGI Symbol;Acc:MGI:1913605]
ENSMUSG00000000253	Gmpr	WT	WT_00h_3	107.2	109.591	7	0	0	0	0	0	0	0	0	0	0	0	0	0	0	0	0	guanosine monophosphate reductase [Source:MGI Symbol;Acc:MGI:1913605]
ENSMUSG00000000253	Gmpr	WT	WT_04h_1	65.53	65.53	2	0	0	0	0	0	0	0	0	0	0	0	0	0	0	0	0	guanosine monophosphate reductase [Source:MGI Symbol;Acc:MGI:1913605]
ENSMUSG00000000253	Gmpr	WT	WT_04h_2	58.51	58.2467	6	0	0	0	0	0	0	0	0	0	0	0	0	0	0	0	0	guanosine monophosphate reductase [Source:MGI Symbol;Acc:MGI:1913605]
ENSMUSG00000000253	Gmpr	WT	WT_04h_3	109.16	103.427	6	0	0	0	0	0	0	0	0	0	0	0	0	0	0	0	0	guanosine monophosphate reductase [Source:MGI Symbol;Acc:MGI:1913605]
ENSMUSG00000000253	Gmpr	WT	WT_12h_1	82.115	89.8467	6	0	0	0	0	0	0	0	0	0	0	0	0	0	0	0	0	guanosine monophosphate reductase [Source:MGI Symbol;Acc:MGI:1913605]
ENSMUSG00000000253	Gmpr	WT	WT_12h_2	83.02	85.84	6	0	0	0	0	0	0	0	0	0	0	0	0	0	0	0	0	guanosine monophosphate reductase [Source:MGI Symbol;Acc:MGI:1913605]
ENSMUSG00000000253	Gmpr	WT	WT_12h_3	134.605	135.387	6	0	0	0	0	0	0	0	0	0	0	0	0	0	0	0	0	guanosine monophosphate reductase [Source:MGI Symbol;Acc:MGI:1913605]
ENSMUSG00000000253	Gmpr	WT	WT_24h_1	74.015	81.4483	6	0	0	0	0	0	0	0	0	0	0	0	0	0	0	0	0	guanosine monophosphate reductase [Source:MGI Symbol;Acc:MGI:1913605]
ENSMUSG00000000253	Gmpr	WT	WT_24h_2	79.38	72.2	5	0	0	0	0	0	0	0	0	0	0	0	0	0	0	0	0	guanosine monophosphate reductase [Source:MGI Symbol;Acc:MGI:1913605]
ENSMUSG00000000253	Gmpr	WT	WT_24h_3	112.52	115.112	9	0	0	0	0	0	0	0	0	0	0	0	0	0	0	0	0	guanosine monophosphate reductase [Source:MGI Symbol;Acc:MGI:1913605]
ENSMUSG00000000253	Gmpr	WT	WT_48h_1	43.18	43.18	1	0	0	0	0	0	0	0	0	0	0	0	0	0	0	0	0	guanosine monophosphate reductase [Source:MGI Symbol;Acc:MGI:1913605]
ENSMUSG00000000253	Gmpr	WT	WT_48h_2	95.83	97.502	5	0	0	0	0	0	0	0	0	0	0	0	0	0	0	0	0	guanosine monophosphate reductase [Source:MGI Symbol;Acc:MGI:1913605]
ENSMUSG00000000253	Gmpr	WT	WT_48h_3	137.71	137.71	1	0	0	0	0	0	0	0	0	0	0	0	0	0	0	0	0	guanosine monophosphate reductase [Source:MGI Symbol;Acc:MGI:1913605]
ENSMUSG00000000253	Gmpr	WT	WT_72h_1	113.06	113.06	2	0	0	0	0	0	0	0	0	0	0	0	0	0	0	0	0	guanosine monophosphate reductase [Source:MGI Symbol;Acc:MGI:1913605]
ENSMUSG00000000253	Gmpr	WT	WT_72h_2	136.94	136.94	2	0	0	0	0	0	0	0	0	0	0	0	0	0	0	0	0	guanosine monophosphate reductase [Source:MGI Symbol;Acc:MGI:1913605]
ENSMUSG00000000253	Gmpr	WT	WT_72h_3	115.43	115.43	1	0	0	0	0	0	0	0	0	0	0	0	0	0	0	0	0	guanosine monophosphate reductase [Source:MGI Symbol;Acc:MGI:1913605]
ENSMUSG00000000266	Mid2	AC	AC_04h_2	254.14	254.14	1	0	0	0	0	0	0	0	0	0	0	0	0	0	0	0	0	midline 2 [Source:MGI Symbol;Acc:MGI:1344333]
ENSMUSG00000000266	Mid2	AC	AC_12h_1	167.55	167.55	1	0	0	0	0	0	0	0	0	0	0	0	0	0	0	0	0	midline 2 [Source:MGI Symbol;Acc:MGI:1344333]
ENSMUSG00000000266	Mid2	AC	AC_48h_1	192.29	192.29	1	0	0	0	0	0	0	0	0	0	0	0	0	0	0	0	0	midline 2 [Source:MGI Symbol;Acc:MGI:1344333]
ENSMUSG00000000275	Trim25	AC	AC_00h_1	100.295	123.536	38	0	0	0	0	0	0	0	0	0	0	0	0	0	0	0	0	tripartite motif-containing 25 [Source:MGI Symbol;Acc:MGI:102749]
ENSMUSG00000000275	Trim25	AC	AC_00h_2	152.51	154.641	42	1	0	0	1	1	0	0	1	0.0238095	0	0	0.0238095	0.000153966	0	0	0.000153966	tripartite motif-containing 25 [Source:MGI Symbol;Acc:MGI:102749]
ENSMUSG00000000275	Trim25	AC	AC_04h_1	190.41	191.546	15	0	0	0	0	0	0	0	0	0	0	0	0	0	0	0	0	tripartite motif-containing 25 [Source:MGI Symbol;Acc:MGI:102749]
ENSMUSG00000000275	Trim25	AC	AC_04h_2	162.235	160.93	24	2	0	0	2	2	0	0	2	0.0833333	0	0	0.0833333	0.000517822	0	0	0.000517822	tripartite motif-containing 25 [Source:MGI Symbol;Acc:MGI:102749]
ENSMUSG00000000275	Trim25	AC	AC_12h_1	161.48	161.27	57	3	2	0	1	3	2	0	1	0.0526316	0.0350877	0	0.0175439	0.000326357	0.000217571	0	0.000108786	tripartite motif-containing 25 [Source:MGI Symbol;Acc:MGI:102749]
ENSMUSG00000000275	Trim25	AC	AC_12h_2	155.6	162.9	34	1	0	0	1	1	0	0	1	0.0294118	0	0	0.0294118	0.000180551	0	0	0.000180551	tripartite motif-containing 25 [Source:MGI Symbol;Acc:MGI:102749]
ENSMUSG00000000275	Trim25	AC	AC_24h_1	188.94	175.247	67	1	0	0	1	1	0	0	1	0.0149254	0	0	0.0149254	8.51677e-05	0	0	8.51677e-05	tripartite motif-containing 25 [Source:MGI Symbol;Acc:MGI:102749]
ENSMUSG00000000275	Trim25	AC	AC_24h_2	134.745	153.251	68	1	1	0	0	1	1	0	0	0.0147059	0.0147059	0	0	9.59596e-05	9.59596e-05	0	0	tripartite motif-containing 25 [Source:MGI Symbol;Acc:MGI:102749]
ENSMUSG00000000275	Trim25	AC	AC_48h_1	190.1	184.623	85	4	3	0	1	4	3	0	1	0.0470588	0.0352941	0	0.0117647	0.000254892	0.000191169	0	6.3723e-05	tripartite motif-containing 25 [Source:MGI Symbol;Acc:MGI:102749]
ENSMUSG00000000275	Trim25	AC	AC_48h_2	145.88	154.246	37	1	1	0	0	1	1	0	0	0.027027	0.027027	0	0	0.00017522	0.00017522	0	0	tripartite motif-containing 25 [Source:MGI Symbol;Acc:MGI:102749]
ENSMUSG00000000275	Trim25	AC	AC_72h_1	186.96	167.829	30	1	0	0	1	1	0	0	1	0.0333333	0	0	0.0333333	0.000198615	0	0	0.000198615	tripartite motif-containing 25 [Source:MGI Symbol;Acc:MGI:102749]
ENSMUSG00000000275	Trim25	AC	AC_72h_2	134	145.943	29	1	0	1	0	1	0	1	0	0.0344828	0	0.0344828	0	0.000236275	0	0.000236275	0	tripartite motif-containing 25 [Source:MGI Symbol;Acc:MGI:102749]
ENSMUSG00000000275	Trim25	WT	WT_00h_2	101.855	122.024	14	1	0	0	1	1	0	0	1	0.0714286	0	0	0.0714286	0.000585364	0	0	0.000585364	tripartite motif-containing 25 [Source:MGI Symbol;Acc:MGI:102749]
ENSMUSG00000000275	Trim25	WT	WT_00h_3	174.12	188.703	38	3	2	1	0	3	2	1	0	0.0789474	0.0526316	0.0263158	0	0.000418369	0.000278913	0.000139456	0	tripartite motif-containing 25 [Source:MGI Symbol;Acc:MGI:102749]
ENSMUSG00000000275	Trim25	WT	WT_04h_1	173.48	187.303	21	0	0	0	0	0	0	0	0	0	0	0	0	0	0	0	0	tripartite motif-containing 25 [Source:MGI Symbol;Acc:MGI:102749]
ENSMUSG00000000275	Trim25	WT	WT_04h_2	196.43	174.623	23	1	1	0	0	1	1	0	0	0.0434783	0.0434783	0	0	0.000248983	0.000248983	0	0	tripartite motif-containing 25 [Source:MGI Symbol;Acc:MGI:102749]
ENSMUSG00000000275	Trim25	WT	WT_04h_3	148.58	148.32	47	1	0	0	1	1	0	0	1	0.0212766	0	0	0.0212766	0.000143451	0	0	0.000143451	tripartite motif-containing 25 [Source:MGI Symbol;Acc:MGI:102749]
ENSMUSG00000000275	Trim25	WT	WT_12h_1	195.815	186.859	24	1	1	0	0	1	1	0	0	0.0416667	0.0416667	0	0	0.000222984	0.000222984	0	0	tripartite motif-containing 25 [Source:MGI Symbol;Acc:MGI:102749]
ENSMUSG00000000275	Trim25	WT	WT_12h_2	150.155	170.375	44	0	0	0	0	0	0	0	0	0	0	0	0	0	0	0	0	tripartite motif-containing 25 [Source:MGI Symbol;Acc:MGI:102749]
ENSMUSG00000000275	Trim25	WT	WT_12h_3	126.99	138.835	42	2	2	0	0	2	2	0	0	0.047619	0.047619	0	0	0.000342989	0.000342989	0	0	tripartite motif-containing 25 [Source:MGI Symbol;Acc:MGI:102749]
ENSMUSG00000000275	Trim25	WT	WT_24h_1	215.065	203.399	54	2	0	0	2	2	0	0	2	0.037037	0	0	0.037037	0.000182091	0	0	0.000182091	tripartite motif-containing 25 [Source:MGI Symbol;Acc:MGI:102749]
ENSMUSG00000000275	Trim25	WT	WT_24h_2	146.9	148.129	53	3	2	1	1	4	2	1	1	0.0566038	0.0377358	0.0188679	0.0188679	0.0005095	0.00025475	0.000127375	0.000127375	tripartite motif-containing 25 [Source:MGI Symbol;Acc:MGI:102749]
ENSMUSG00000000275	Trim25	WT	WT_24h_3	175.49	166.245	60	1	1	0	0	1	1	0	0	0.0166667	0.0166667	0	0	0.000100253	0.000100253	0	0	tripartite motif-containing 25 [Source:MGI Symbol;Acc:MGI:102749]
ENSMUSG00000000275	Trim25	WT	WT_48h_1	195.52	193.026	67	3	1	1	1	3	1	1	1	0.0447761	0.0149254	0.0149254	0.0149254	0.00023197	7.73232e-05	7.73232e-05	7.73232e-05	tripartite motif-containing 25 [Source:MGI Symbol;Acc:MGI:102749]
ENSMUSG00000000275	Trim25	WT	WT_48h_2	172.145	171.995	84	1	0	0	1	1	0	0	1	0.0119048	0	0	0.0119048	6.92159e-05	0	0	6.92159e-05	tripartite motif-containing 25 [Source:MGI Symbol;Acc:MGI:102749]
ENSMUSG00000000275	Trim25	WT	WT_48h_3	149.46	165.172	64	2	0	1	1	2	0	1	1	0.03125	0	0.015625	0.015625	0.000189197	0	9.45985e-05	9.45985e-05	tripartite motif-containing 25 [Source:MGI Symbol;Acc:MGI:102749]
ENSMUSG00000000275	Trim25	WT	WT_72h_1	190.04	185.296	59	2	2	0	1	3	2	0	1	0.0338983	0.0338983	0	0.0169492	0.000274412	0.000182942	0	9.14708e-05	tripartite motif-containing 25 [Source:MGI Symbol;Acc:MGI:102749]
ENSMUSG00000000275	Trim25	WT	WT_72h_2	188.795	182.864	54	2	0	1	1	2	0	1	1	0.037037	0	0.0185185	0.0185185	0.000202538	0	0.000101269	0.000101269	tripartite motif-containing 25 [Source:MGI Symbol;Acc:MGI:102749]
ENSMUSG00000000275	Trim25	WT	WT_72h_3	138.76	146.694	51	2	2	0	1	4	2	0	2	0.0392157	0.0392157	0	0.0196078	0.000534661	0.000267331	0	0.000267331	tripartite motif-containing 25 [Source:MGI Symbol;Acc:MGI:102749]
ENSMUSG00000000276	Dgke	AC	AC_00h_1	62.44	88.2078	9	0	0	0	0	0	0	0	0	0	0	0	0	0	0	0	0	diacylglycerol kinase, epsilon [Source:MGI Symbol;Acc:MGI:1889276]
ENSMUSG00000000276	Dgke	AC	AC_00h_2	37.46	42.5333	3	0	0	0	0	0	0	0	0	0	0	0	0	0	0	0	0	diacylglycerol kinase, epsilon [Source:MGI Symbol;Acc:MGI:1889276]
ENSMUSG00000000276	Dgke	AC	AC_04h_1	129.82	129.82	2	0	0	0	0	0	0	0	0	0	0	0	0	0	0	0	0	diacylglycerol kinase, epsilon [Source:MGI Symbol;Acc:MGI:1889276]
ENSMUSG00000000276	Dgke	AC	AC_04h_2	58.44	58.44	1	0	0	0	0	0	0	0	0	0	0	0	0	0	0	0	0	diacylglycerol kinase, epsilon [Source:MGI Symbol;Acc:MGI:1889276]
ENSMUSG00000000276	Dgke	AC	AC_12h_1	112.805	116.162	4	0	0	0	0	0	0	0	0	0	0	0	0	0	0	0	0	diacylglycerol kinase, epsilon [Source:MGI Symbol;Acc:MGI:1889276]
ENSMUSG00000000276	Dgke	AC	AC_12h_2	110.25	110.25	2	0	0	0	0	0	0	0	0	0	0	0	0	0	0	0	0	diacylglycerol kinase, epsilon [Source:MGI Symbol;Acc:MGI:1889276]
ENSMUSG00000000276	Dgke	AC	AC_24h_1	141.525	129.175	4	0	0	0	0	0	0	0	0	0	0	0	0	0	0	0	0	diacylglycerol kinase, epsilon [Source:MGI Symbol;Acc:MGI:1889276]
ENSMUSG00000000276	Dgke	AC	AC_24h_2	160.32	147.298	6	1	0	0	1	1	0	0	1	0.166667	0	0	0.166667	0.00113149	0	0	0.00113149	diacylglycerol kinase, epsilon [Source:MGI Symbol;Acc:MGI:1889276]
ENSMUSG00000000276	Dgke	AC	AC_48h_1	100.065	110.26	4	0	0	0	0	0	0	0	0	0	0	0	0	0	0	0	0	diacylglycerol kinase, epsilon [Source:MGI Symbol;Acc:MGI:1889276]
ENSMUSG00000000276	Dgke	AC	AC_48h_2	104.5	104.5	2	0	0	0	0	0	0	0	0	0	0	0	0	0	0	0	0	diacylglycerol kinase, epsilon [Source:MGI Symbol;Acc:MGI:1889276]
ENSMUSG00000000276	Dgke	AC	AC_72h_1	68.65	68.65	1	0	0	0	0	0	0	0	0	0	0	0	0	0	0	0	0	diacylglycerol kinase, epsilon [Source:MGI Symbol;Acc:MGI:1889276]
ENSMUSG00000000276	Dgke	AC	AC_72h_2	156.65	142.277	3	0	0	0	0	0	0	0	0	0	0	0	0	0	0	0	0	diacylglycerol kinase, epsilon [Source:MGI Symbol;Acc:MGI:1889276]
ENSMUSG00000000276	Dgke	WT	WT_00h_2	134.335	134.335	2	0	0	0	0	0	0	0	0	0	0	0	0	0	0	0	0	diacylglycerol kinase, epsilon [Source:MGI Symbol;Acc:MGI:1889276]
ENSMUSG00000000276	Dgke	WT	WT_00h_3	218.91	200.612	10	1	1	0	0	1	1	0	0	0.1	0.1	0	0	0.000498475	0.000498475	0	0	diacylglycerol kinase, epsilon [Source:MGI Symbol;Acc:MGI:1889276]
ENSMUSG00000000276	Dgke	WT	WT_04h_1	82.63	82.63	1	0	0	0	0	0	0	0	0	0	0	0	0	0	0	0	0	diacylglycerol kinase, epsilon [Source:MGI Symbol;Acc:MGI:1889276]
ENSMUSG00000000276	Dgke	WT	WT_04h_2	93.57	105.738	5	0	0	0	0	0	0	0	0	0	0	0	0	0	0	0	0	diacylglycerol kinase, epsilon [Source:MGI Symbol;Acc:MGI:1889276]
ENSMUSG00000000276	Dgke	WT	WT_04h_3	123.68	144.91	7	0	0	0	0	0	0	0	0	0	0	0	0	0	0	0	0	diacylglycerol kinase, epsilon [Source:MGI Symbol;Acc:MGI:1889276]
ENSMUSG00000000276	Dgke	WT	WT_12h_1	182.77	204.623	3	0	0	0	0	0	0	0	0	0	0	0	0	0	0	0	0	diacylglycerol kinase, epsilon [Source:MGI Symbol;Acc:MGI:1889276]
ENSMUSG00000000276	Dgke	WT	WT_12h_2	49.085	49.085	2	0	0	0	0	0	0	0	0	0	0	0	0	0	0	0	0	diacylglycerol kinase, epsilon [Source:MGI Symbol;Acc:MGI:1889276]
ENSMUSG00000000276	Dgke	WT	WT_12h_3	140.69	143.95	3	0	0	0	0	0	0	0	0	0	0	0	0	0	0	0	0	diacylglycerol kinase, epsilon [Source:MGI Symbol;Acc:MGI:1889276]
ENSMUSG00000000276	Dgke	WT	WT_24h_1	139.36	139.36	2	1	0	0	1	1	0	0	1	0.5	0	0	0.5	0.00358783	0	0	0.00358783	diacylglycerol kinase, epsilon [Source:MGI Symbol;Acc:MGI:1889276]
ENSMUSG00000000276	Dgke	WT	WT_24h_2	99.75	99.75	1	0	0	0	0	0	0	0	0	0	0	0	0	0	0	0	0	diacylglycerol kinase, epsilon [Source:MGI Symbol;Acc:MGI:1889276]
ENSMUSG00000000276	Dgke	WT	WT_24h_3	90.87	151.47	3	0	0	0	0	0	0	0	0	0	0	0	0	0	0	0	0	diacylglycerol kinase, epsilon [Source:MGI Symbol;Acc:MGI:1889276]
ENSMUSG00000000276	Dgke	WT	WT_48h_1	103.65	101.057	3	1	1	0	1	2	1	0	1	0.333333	0.333333	0	0.333333	0.00659696	0.00329848	0	0.00329848	diacylglycerol kinase, epsilon [Source:MGI Symbol;Acc:MGI:1889276]
ENSMUSG00000000276	Dgke	WT	WT_48h_2	67.98	67.98	2	0	0	0	0	0	0	0	0	0	0	0	0	0	0	0	0	diacylglycerol kinase, epsilon [Source:MGI Symbol;Acc:MGI:1889276]
ENSMUSG00000000276	Dgke	WT	WT_48h_3	30.52	30.52	1	0	0	0	0	0	0	0	0	0	0	0	0	0	0	0	0	diacylglycerol kinase, epsilon [Source:MGI Symbol;Acc:MGI:1889276]
ENSMUSG00000000276	Dgke	WT	WT_72h_1	169.3	174.118	5	0	0	0	0	0	0	0	0	0	0	0	0	0	0	0	0	diacylglycerol kinase, epsilon [Source:MGI Symbol;Acc:MGI:1889276]
ENSMUSG00000000276	Dgke	WT	WT_72h_2	46.47	46.47	1	0	0	0	0	0	0	0	0	0	0	0	0	0	0	0	0	diacylglycerol kinase, epsilon [Source:MGI Symbol;Acc:MGI:1889276]
ENSMUSG00000000276	Dgke	WT	WT_72h_3	171.54	173.29	4	0	0	0	0	0	0	0	0	0	0	0	0	0	0	0	0	diacylglycerol kinase, epsilon [Source:MGI Symbol;Acc:MGI:1889276]
ENSMUSG00000000278	Scpep1	AC	AC_00h_1	99.145	109.06	86	0	0	0	0	0	0	0	0	0	0	0	0	0	0	0	0	serine carboxypeptidase 1 [Source:MGI Symbol;Acc:MGI:1921867]
ENSMUSG00000000278	Scpep1	AC	AC_00h_2	104.5	107.433	110	4	1	1	2	4	1	1	2	0.0363636	0.00909091	0.00909091	0.0181818	0.000338476	8.46191e-05	8.46191e-05	0.000169238	serine carboxypeptidase 1 [Source:MGI Symbol;Acc:MGI:1921867]
ENSMUSG00000000278	Scpep1	AC	AC_04h_1	90.8	105.994	95	3	1	0	2	4	1	0	3	0.0315789	0.0105263	0	0.0210526	0.000397242	9.93105e-05	0	0.000297931	serine carboxypeptidase 1 [Source:MGI Symbol;Acc:MGI:1921867]
ENSMUSG00000000278	Scpep1	AC	AC_04h_2	99.59	110.686	113	6	2	1	3	8	2	2	4	0.0530973	0.0176991	0.00884956	0.0265487	0.000639614	0.000159903	0.000159903	0.000319807	serine carboxypeptidase 1 [Source:MGI Symbol;Acc:MGI:1921867]
ENSMUSG00000000278	Scpep1	AC	AC_12h_1	120.785	119.229	88	5	1	2	2	5	1	2	2	0.0568182	0.0113636	0.0227273	0.0227273	0.000476545	9.53091e-05	0.000190618	0.000190618	serine carboxypeptidase 1 [Source:MGI Symbol;Acc:MGI:1921867]
ENSMUSG00000000278	Scpep1	AC	AC_12h_2	102.635	106.709	66	4	0	2	2	4	0	2	2	0.0606061	0	0.030303	0.030303	0.000567958	0	0.000283979	0.000283979	serine carboxypeptidase 1 [Source:MGI Symbol;Acc:MGI:1921867]
ENSMUSG00000000278	Scpep1	AC	AC_24h_1	111.085	116.003	106	4	2	1	1	4	2	1	1	0.0377358	0.0188679	0.00943396	0.00943396	0.0003253	0.00016265	8.13249e-05	8.13249e-05	serine carboxypeptidase 1 [Source:MGI Symbol;Acc:MGI:1921867]
ENSMUSG00000000278	Scpep1	AC	AC_24h_2	106.62	108.615	99	3	2	1	0	3	2	1	0	0.030303	0.020202	0.010101	0	0.000278994	0.000185996	9.2998e-05	0	serine carboxypeptidase 1 [Source:MGI Symbol;Acc:MGI:1921867]
ENSMUSG00000000278	Scpep1	AC	AC_48h_1	97.9	105.089	98	0	0	0	0	0	0	0	0	0	0	0	0	0	0	0	0	serine carboxypeptidase 1 [Source:MGI Symbol;Acc:MGI:1921867]
ENSMUSG00000000278	Scpep1	AC	AC_48h_2	87.21	103.982	83	4	2	1	1	5	3	1	1	0.0481928	0.0240964	0.0120482	0.0120482	0.000579341	0.000347604	0.000115868	0.000115868	serine carboxypeptidase 1 [Source:MGI Symbol;Acc:MGI:1921867]
ENSMUSG00000000278	Scpep1	AC	AC_72h_1	76.36	90.4294	48	2	1	0	1	2	1	0	1	0.0416667	0.0208333	0	0.0208333	0.000460765	0.000230382	0	0.000230382	serine carboxypeptidase 1 [Source:MGI Symbol;Acc:MGI:1921867]
ENSMUSG00000000278	Scpep1	AC	AC_72h_2	101.545	115.298	56	1	0	1	0	1	0	1	0	0.0178571	0	0.0178571	0	0.000154878	0	0.000154878	0	serine carboxypeptidase 1 [Source:MGI Symbol;Acc:MGI:1921867]
ENSMUSG00000000278	Scpep1	WT	WT_00h_2	107.715	108.414	68	1	0	0	1	1	0	0	1	0.0147059	0	0	0.0147059	0.000135645	0	0	0.000135645	serine carboxypeptidase 1 [Source:MGI Symbol;Acc:MGI:1921867]
ENSMUSG00000000278	Scpep1	WT	WT_00h_3	113.78	120.198	104	2	0	2	0	2	0	2	0	0.0192308	0	0.0192308	0	0.000159992	0	0.000159992	0	serine carboxypeptidase 1 [Source:MGI Symbol;Acc:MGI:1921867]
ENSMUSG00000000278	Scpep1	WT	WT_04h_1	80.53	94.7378	87	3	0	2	1	3	0	2	1	0.0344828	0	0.0229885	0.0114943	0.000363981	0	0.000242654	0.000121327	serine carboxypeptidase 1 [Source:MGI Symbol;Acc:MGI:1921867]
ENSMUSG00000000278	Scpep1	WT	WT_04h_2	107.7	102.431	69	3	1	1	1	3	1	1	1	0.0434783	0.0144928	0.0144928	0.0144928	0.000424462	0.000141487	0.000141487	0.000141487	serine carboxypeptidase 1 [Source:MGI Symbol;Acc:MGI:1921867]
ENSMUSG00000000278	Scpep1	WT	WT_04h_3	86.95	99.3222	144	2	1	0	1	2	1	0	1	0.0138889	0.00694444	0	0.00694444	0.000139837	6.99183e-05	0	6.99183e-05	serine carboxypeptidase 1 [Source:MGI Symbol;Acc:MGI:1921867]
ENSMUSG00000000278	Scpep1	WT	WT_12h_1	107.12	113.32	55	2	1	1	0	2	1	1	0	0.0363636	0.0181818	0.0181818	0	0.000320894	0.000160447	0.000160447	0	serine carboxypeptidase 1 [Source:MGI Symbol;Acc:MGI:1921867]
ENSMUSG00000000278	Scpep1	WT	WT_12h_2	112.79	121.578	43	1	1	0	0	1	1	0	0	0.0232558	0.0232558	0	0	0.000191282	0.000191282	0	0	serine carboxypeptidase 1 [Source:MGI Symbol;Acc:MGI:1921867]
ENSMUSG00000000278	Scpep1	WT	WT_12h_3	105.33	109.148	79	3	1	1	1	3	1	1	1	0.0379747	0.0126582	0.0126582	0.0126582	0.00034792	0.000115973	0.000115973	0.000115973	serine carboxypeptidase 1 [Source:MGI Symbol;Acc:MGI:1921867]
ENSMUSG00000000278	Scpep1	WT	WT_24h_1	94.85	109.993	163	2	2	0	0	3	3	0	0	0.0122699	0.0122699	0	0	0.000167328	0.000167328	0	0	serine carboxypeptidase 1 [Source:MGI Symbol;Acc:MGI:1921867]
ENSMUSG00000000278	Scpep1	WT	WT_24h_2	101.34	104.415	67	3	0	0	3	3	0	0	3	0.0447761	0	0	0.0447761	0.000428827	0	0	0.000428827	serine carboxypeptidase 1 [Source:MGI Symbol;Acc:MGI:1921867]
ENSMUSG00000000278	Scpep1	WT	WT_24h_3	98.195	110.042	106	2	1	0	1	2	1	0	1	0.0188679	0.00943396	0	0.00943396	0.000171462	8.57308e-05	0	8.57308e-05	serine carboxypeptidase 1 [Source:MGI Symbol;Acc:MGI:1921867]
ENSMUSG00000000278	Scpep1	WT	WT_48h_1	89.71	105.851	132	4	0	3	1	4	0	3	1	0.030303	0	0.0227273	0.00757576	0.000286279	0	0.000214709	7.15698e-05	serine carboxypeptidase 1 [Source:MGI Symbol;Acc:MGI:1921867]
ENSMUSG00000000278	Scpep1	WT	WT_48h_2	97.14	107.605	104	1	0	1	0	1	0	1	0	0.00961538	0	0.00961538	0	8.93578e-05	0	8.93578e-05	0	serine carboxypeptidase 1 [Source:MGI Symbol;Acc:MGI:1921867]
ENSMUSG00000000278	Scpep1	WT	WT_48h_3	68.215	83.5551	82	0	0	0	0	0	0	0	0	0	0	0	0	0	0	0	0	serine carboxypeptidase 1 [Source:MGI Symbol;Acc:MGI:1921867]
ENSMUSG00000000278	Scpep1	WT	WT_72h_1	112.37	116.784	79	1	0	1	1	2	0	1	1	0.0126582	0	0.0126582	0.0126582	0.000216781	0	0.00010839	0.00010839	serine carboxypeptidase 1 [Source:MGI Symbol;Acc:MGI:1921867]
ENSMUSG00000000278	Scpep1	WT	WT_72h_2	95.92	107.956	92	1	1	0	0	1	1	0	0	0.0108696	0.0108696	0	0	0.000100685	0.000100685	0	0	serine carboxypeptidase 1 [Source:MGI Symbol;Acc:MGI:1921867]
ENSMUSG00000000278	Scpep1	WT	WT_72h_3	97.34	106.769	54	2	2	0	0	2	2	0	0	0.037037	0.037037	0	0	0.00034689	0.00034689	0	0	serine carboxypeptidase 1 [Source:MGI Symbol;Acc:MGI:1921867]
ENSMUSG00000000282	Mnt	AC	AC_00h_1	105.32	112.595	11	0	0	0	0	0	0	0	0	0	0	0	0	0	0	0	0	max binding protein [Source:MGI Symbol;Acc:MGI:109150]
ENSMUSG00000000282	Mnt	AC	AC_00h_2	103.365	107.863	20	0	0	0	0	0	0	0	0	0	0	0	0	0	0	0	0	max binding protein [Source:MGI Symbol;Acc:MGI:109150]
ENSMUSG00000000282	Mnt	AC	AC_04h_1	92.96	112.482	17	0	0	0	0	0	0	0	0	0	0	0	0	0	0	0	0	max binding protein [Source:MGI Symbol;Acc:MGI:109150]
ENSMUSG00000000282	Mnt	AC	AC_04h_2	125.07	124.135	21	0	0	0	0	0	0	0	0	0	0	0	0	0	0	0	0	max binding protein [Source:MGI Symbol;Acc:MGI:109150]
ENSMUSG00000000282	Mnt	AC	AC_12h_1	134.32	156.062	18	0	0	0	0	0	0	0	0	0	0	0	0	0	0	0	0	max binding protein [Source:MGI Symbol;Acc:MGI:109150]
ENSMUSG00000000282	Mnt	AC	AC_12h_2	159	157.601	7	0	0	0	0	0	0	0	0	0	0	0	0	0	0	0	0	max binding protein [Source:MGI Symbol;Acc:MGI:109150]
ENSMUSG00000000282	Mnt	AC	AC_24h_1	157.995	149.069	18	0	0	0	0	0	0	0	0	0	0	0	0	0	0	0	0	max binding protein [Source:MGI Symbol;Acc:MGI:109150]
ENSMUSG00000000282	Mnt	AC	AC_24h_2	83.47	108.367	25	0	0	0	0	0	0	0	0	0	0	0	0	0	0	0	0	max binding protein [Source:MGI Symbol;Acc:MGI:109150]
ENSMUSG00000000282	Mnt	AC	AC_48h_1	135.92	134.769	23	0	0	0	0	0	0	0	0	0	0	0	0	0	0	0	0	max binding protein [Source:MGI Symbol;Acc:MGI:109150]
ENSMUSG00000000282	Mnt	AC	AC_48h_2	101.71	94.8267	12	0	0	0	0	0	0	0	0	0	0	0	0	0	0	0	0	max binding protein [Source:MGI Symbol;Acc:MGI:109150]
ENSMUSG00000000282	Mnt	AC	AC_72h_1	158.6	159.782	8	0	0	0	0	0	0	0	0	0	0	0	0	0	0	0	0	max binding protein [Source:MGI Symbol;Acc:MGI:109150]
ENSMUSG00000000282	Mnt	AC	AC_72h_2	78.1	90.5159	17	0	0	0	0	0	0	0	0	0	0	0	0	0	0	0	0	max binding protein [Source:MGI Symbol;Acc:MGI:109150]
ENSMUSG00000000282	Mnt	WT	WT_00h_2	125.71	135.231	11	1	1	0	0	1	1	0	0	0.0909091	0.0909091	0	0	0.000672251	0.000672251	0	0	max binding protein [Source:MGI Symbol;Acc:MGI:109150]
ENSMUSG00000000282	Mnt	WT	WT_00h_3	136.04	128.192	35	0	0	0	0	0	0	0	0	0	0	0	0	0	0	0	0	max binding protein [Source:MGI Symbol;Acc:MGI:109150]
ENSMUSG00000000282	Mnt	WT	WT_04h_1	182.04	151.628	5	0	0	0	0	0	0	0	0	0	0	0	0	0	0	0	0	max binding protein [Source:MGI Symbol;Acc:MGI:109150]
ENSMUSG00000000282	Mnt	WT	WT_04h_2	94.64	115.865	11	0	0	0	0	0	0	0	0	0	0	0	0	0	0	0	0	max binding protein [Source:MGI Symbol;Acc:MGI:109150]
ENSMUSG00000000282	Mnt	WT	WT_04h_3	133.68	155.631	25	1	0	0	1	1	0	0	1	0.04	0	0	0.04	0.000257019	0	0	0.000257019	max binding protein [Source:MGI Symbol;Acc:MGI:109150]
ENSMUSG00000000282	Mnt	WT	WT_12h_1	121.365	125.426	8	1	0	0	1	1	0	0	1	0.125	0	0	0.125	0.000996602	0	0	0.000996602	max binding protein [Source:MGI Symbol;Acc:MGI:109150]
ENSMUSG00000000282	Mnt	WT	WT_12h_2	159.6	133.138	6	0	0	0	0	0	0	0	0	0	0	0	0	0	0	0	0	max binding protein [Source:MGI Symbol;Acc:MGI:109150]
ENSMUSG00000000282	Mnt	WT	WT_12h_3	77.19	99.272	5	0	0	0	0	0	0	0	0	0	0	0	0	0	0	0	0	max binding protein [Source:MGI Symbol;Acc:MGI:109150]
ENSMUSG00000000282	Mnt	WT	WT_24h_1	88.015	108.249	24	2	0	2	0	2	0	2	0	0.0833333	0	0.0833333	0	0.000769829	0	0.000769829	0	max binding protein [Source:MGI Symbol;Acc:MGI:109150]
ENSMUSG00000000282	Mnt	WT	WT_24h_2	191.61	168.415	6	0	0	0	0	0	0	0	0	0	0	0	0	0	0	0	0	max binding protein [Source:MGI Symbol;Acc:MGI:109150]
ENSMUSG00000000282	Mnt	WT	WT_24h_3	232.36	160.32	7	0	0	0	0	0	0	0	0	0	0	0	0	0	0	0	0	max binding protein [Source:MGI Symbol;Acc:MGI:109150]
ENSMUSG00000000282	Mnt	WT	WT_48h_1	139.7	160.568	15	0	0	0	0	0	0	0	0	0	0	0	0	0	0	0	0	max binding protein [Source:MGI Symbol;Acc:MGI:109150]
ENSMUSG00000000282	Mnt	WT	WT_48h_2	68.6	78.841	10	0	0	0	0	0	0	0	0	0	0	0	0	0	0	0	0	max binding protein [Source:MGI Symbol;Acc:MGI:109150]
ENSMUSG00000000282	Mnt	WT	WT_48h_3	136.2	121.906	9	1	0	1	0	1	0	1	0	0.111111	0	0.111111	0	0.000911452	0	0.000911452	0	max binding protein [Source:MGI Symbol;Acc:MGI:109150]
ENSMUSG00000000282	Mnt	WT	WT_72h_1	99.73	111.036	15	1	0	0	1	1	0	0	1	0.0666667	0	0	0.0666667	0.000600406	0	0	0.000600406	max binding protein [Source:MGI Symbol;Acc:MGI:109150]
ENSMUSG00000000282	Mnt	WT	WT_72h_2	64	79.0662	13	1	0	0	1	1	0	0	1	0.0769231	0	0	0.0769231	0.000972895	0	0	0.000972895	max binding protein [Source:MGI Symbol;Acc:MGI:109150]
ENSMUSG00000000282	Mnt	WT	WT_72h_3	86.11	104.918	13	0	0	0	0	0	0	0	0	0	0	0	0	0	0	0	0	max binding protein [Source:MGI Symbol;Acc:MGI:109150]
ENSMUSG00000000290	Itgb2	AC	AC_00h_1	110.48	122.539	229	9	1	5	3	11	1	6	4	0.0393013	0.00436681	0.0218341	0.0131004	0.000391997	3.56361e-05	0.000213817	0.000142544	integrin beta 2 [Source:MGI Symbol;Acc:MGI:96611]
ENSMUSG00000000290	Itgb2	AC	AC_00h_2	123.135	132.609	258	12	5	5	2	13	5	6	2	0.0465116	0.0193798	0.0193798	0.00775194	0.000379972	0.000146143	0.000175372	5.84573e-05	integrin beta 2 [Source:MGI Symbol;Acc:MGI:96611]
ENSMUSG00000000290	Itgb2	AC	AC_04h_1	120.82	124.64	209	4	1	2	1	4	1	2	1	0.0191388	0.00478469	0.00956938	0.00478469	0.000153552	3.83879e-05	7.67759e-05	3.83879e-05	integrin beta 2 [Source:MGI Symbol;Acc:MGI:96611]
ENSMUSG00000000290	Itgb2	AC	AC_04h_2	126.25	129.572	184	8	3	2	3	9	4	2	3	0.0434783	0.0163043	0.0108696	0.0163043	0.000377498	0.000167777	8.38885e-05	0.000125833	integrin beta 2 [Source:MGI Symbol;Acc:MGI:96611]
ENSMUSG00000000290	Itgb2	AC	AC_12h_1	132.46	134.809	247	4	3	0	1	4	3	0	1	0.0161943	0.0121457	0	0.00404858	0.000120128	9.00961e-05	0	3.0032e-05	integrin beta 2 [Source:MGI Symbol;Acc:MGI:96611]
ENSMUSG00000000290	Itgb2	AC	AC_12h_2	115.975	125.108	94	1	1	0	0	1	1	0	0	0.0106383	0.0106383	0	0	8.50331e-05	8.50331e-05	0	0	integrin beta 2 [Source:MGI Symbol;Acc:MGI:96611]
ENSMUSG00000000290	Itgb2	AC	AC_24h_1	124	133.71	211	6	3	0	3	6	3	0	3	0.028436	0.014218	0	0.014218	0.00021267	0.000106335	0	0.000106335	integrin beta 2 [Source:MGI Symbol;Acc:MGI:96611]
ENSMUSG00000000290	Itgb2	AC	AC_24h_2	131.71	130.382	157	4	1	1	2	4	1	1	2	0.0254777	0.00636943	0.00636943	0.0127389	0.000195409	4.88522e-05	4.88522e-05	9.77043e-05	integrin beta 2 [Source:MGI Symbol;Acc:MGI:96611]
ENSMUSG00000000290	Itgb2	AC	AC_48h_1	131.87	138.257	227	7	1	4	2	8	1	5	2	0.030837	0.00440529	0.0176211	0.00881057	0.000254904	3.18631e-05	0.000159315	6.37261e-05	integrin beta 2 [Source:MGI Symbol;Acc:MGI:96611]
ENSMUSG00000000290	Itgb2	AC	AC_48h_2	106.88	115.664	152	6	1	1	4	6	1	1	4	0.0394737	0.00657895	0.00657895	0.0263158	0.000341278	5.68797e-05	5.68797e-05	0.000227519	integrin beta 2 [Source:MGI Symbol;Acc:MGI:96611]
ENSMUSG00000000290	Itgb2	AC	AC_72h_1	96.83	111.397	97	4	1	2	1	4	1	2	1	0.0412371	0.0103093	0.0206186	0.0103093	0.000370183	9.25457e-05	0.000185091	9.25457e-05	integrin beta 2 [Source:MGI Symbol;Acc:MGI:96611]
ENSMUSG00000000290	Itgb2	AC	AC_72h_2	100.485	113.131	90	3	1	1	1	3	1	1	1	0.0333333	0.0111111	0.0111111	0.0111111	0.000294643	9.82143e-05	9.82143e-05	9.82143e-05	integrin beta 2 [Source:MGI Symbol;Acc:MGI:96611]
ENSMUSG00000000290	Itgb2	WT	WT_00h_2	121.255	125.983	166	7	1	3	3	7	1	3	3	0.0421687	0.0060241	0.0180723	0.0180723	0.000334717	4.78167e-05	0.00014345	0.00014345	integrin beta 2 [Source:MGI Symbol;Acc:MGI:96611]
ENSMUSG00000000290	Itgb2	WT	WT_00h_3	131.76	138.818	177	5	0	1	4	7	0	2	5	0.0282486	0	0.00564972	0.0225989	0.000284891	0	8.13974e-05	0.000203493	integrin beta 2 [Source:MGI Symbol;Acc:MGI:96611]
ENSMUSG00000000290	Itgb2	WT	WT_04h_1	139.855	139.318	170	9	3	3	3	9	3	3	3	0.0529412	0.0176471	0.0176471	0.0176471	0.000380002	0.000126667	0.000126667	0.000126667	integrin beta 2 [Source:MGI Symbol;Acc:MGI:96611]
ENSMUSG00000000290	Itgb2	WT	WT_04h_2	133.985	134.86	160	8	4	2	2	8	4	2	2	0.05	0.025	0.0125	0.0125	0.000370755	0.000185378	9.26888e-05	9.26888e-05	integrin beta 2 [Source:MGI Symbol;Acc:MGI:96611]
ENSMUSG00000000290	Itgb2	WT	WT_04h_3	123.305	132.107	186	8	4	0	5	10	5	0	5	0.0430108	0.0215054	0	0.0268817	0.000406968	0.000203484	0	0.000203484	integrin beta 2 [Source:MGI Symbol;Acc:MGI:96611]
ENSMUSG00000000290	Itgb2	WT	WT_12h_1	146.16	140.452	108	6	5	0	1	6	5	0	1	0.0555556	0.0462963	0	0.00925926	0.000395549	0.000329624	0	6.59248e-05	integrin beta 2 [Source:MGI Symbol;Acc:MGI:96611]
ENSMUSG00000000290	Itgb2	WT	WT_12h_2	131.085	135.95	118	5	0	2	3	6	0	3	3	0.0423729	0	0.0169492	0.0254237	0.000374017	0	0.000187009	0.000187009	integrin beta 2 [Source:MGI Symbol;Acc:MGI:96611]
ENSMUSG00000000290	Itgb2	WT	WT_12h_3	122.36	134.452	147	6	1	2	3	6	1	2	3	0.0408163	0.00680272	0.0136054	0.0204082	0.000303576	5.0596e-05	0.000101192	0.000151788	integrin beta 2 [Source:MGI Symbol;Acc:MGI:96611]
ENSMUSG00000000290	Itgb2	WT	WT_24h_1	129.485	135.974	174	12	6	3	3	12	6	3	3	0.0689655	0.0344828	0.0172414	0.0172414	0.000507197	0.000253598	0.000126799	0.000126799	integrin beta 2 [Source:MGI Symbol;Acc:MGI:96611]
ENSMUSG00000000290	Itgb2	WT	WT_24h_2	140.04	145.097	149	8	5	1	2	10	6	1	3	0.0536913	0.033557	0.00671141	0.0134228	0.000462547	0.000277528	4.62547e-05	0.000138764	integrin beta 2 [Source:MGI Symbol;Acc:MGI:96611]
ENSMUSG00000000290	Itgb2	WT	WT_24h_3	121.88	125.837	162	10	6	3	1	12	6	5	1	0.0617284	0.037037	0.0185185	0.00617284	0.000588651	0.000294326	0.000245271	4.90543e-05	integrin beta 2 [Source:MGI Symbol;Acc:MGI:96611]
ENSMUSG00000000290	Itgb2	WT	WT_48h_1	122.45	132.058	85	4	2	1	1	4	2	1	1	0.0470588	0.0235294	0.0117647	0.0117647	0.000356348	0.000178174	8.90871e-05	8.90871e-05	integrin beta 2 [Source:MGI Symbol;Acc:MGI:96611]
ENSMUSG00000000290	Itgb2	WT	WT_48h_2	139.185	139.184	136	5	3	1	1	6	3	2	1	0.0367647	0.0220588	0.00735294	0.00735294	0.000316973	0.000158486	0.000105658	5.28288e-05	integrin beta 2 [Source:MGI Symbol;Acc:MGI:96611]
ENSMUSG00000000290	Itgb2	WT	WT_48h_3	113.68	122.103	91	3	1	0	2	3	1	0	2	0.032967	0.010989	0	0.021978	0.000269995	8.99982e-05	0	0.000179996	integrin beta 2 [Source:MGI Symbol;Acc:MGI:96611]
ENSMUSG00000000290	Itgb2	WT	WT_72h_1	119.59	133.844	69	2	1	0	1	2	1	0	1	0.0289855	0.0144928	0	0.0144928	0.000216561	0.000108281	0	0.000108281	integrin beta 2 [Source:MGI Symbol;Acc:MGI:96611]
ENSMUSG00000000290	Itgb2	WT	WT_72h_2	142.11	151.523	123	5	1	2	2	6	1	3	2	0.0406504	0.00813008	0.0162602	0.0162602	0.000321935	5.36558e-05	0.000160968	0.000107312	integrin beta 2 [Source:MGI Symbol;Acc:MGI:96611]
ENSMUSG00000000290	Itgb2	WT	WT_72h_3	131.06	135.163	117	2	1	1	0	2	1	1	0	0.017094	0.00854701	0.00854701	0	0.000126469	6.32347e-05	6.32347e-05	0	integrin beta 2 [Source:MGI Symbol;Acc:MGI:96611]
ENSMUSG00000000295	Hddc2	AC	AC_00h_1	79.6	79.6	2	1	0	0	1	1	0	0	1	0.5	0	0	0.5	0.00628141	0	0	0.00628141	HD domain containing 2 [Source:MGI Symbol;Acc:MGI:1916942]
ENSMUSG00000000295	Hddc2	AC	AC_00h_2	115.96	120.039	11	0	0	0	0	0	0	0	0	0	0	0	0	0	0	0	0	HD domain containing 2 [Source:MGI Symbol;Acc:MGI:1916942]
ENSMUSG00000000295	Hddc2	AC	AC_04h_1	69.78	78.7267	6	0	0	0	0	0	0	0	0	0	0	0	0	0	0	0	0	HD domain containing 2 [Source:MGI Symbol;Acc:MGI:1916942]
ENSMUSG00000000295	Hddc2	AC	AC_04h_2	106.96	102.47	9	1	0	0	1	1	0	0	1	0.111111	0	0	0.111111	0.00108433	0	0	0.00108433	HD domain containing 2 [Source:MGI Symbol;Acc:MGI:1916942]
ENSMUSG00000000295	Hddc2	AC	AC_12h_1	114.525	113.75	8	3	1	1	3	8	1	1	6	0.375	0.125	0.125	0.375	0.00879121	0.0010989	0.0010989	0.00659341	HD domain containing 2 [Source:MGI Symbol;Acc:MGI:1916942]
ENSMUSG00000000295	Hddc2	AC	AC_12h_2	96.835	104.252	4	1	1	0	1	2	1	0	1	0.25	0.25	0	0.25	0.00479605	0.00239802	0	0.00239802	HD domain containing 2 [Source:MGI Symbol;Acc:MGI:1916942]
ENSMUSG00000000295	Hddc2	AC	AC_24h_1	96.575	109.513	8	1	0	0	1	1	0	0	1	0.125	0	0	0.125	0.00114142	0	0	0.00114142	HD domain containing 2 [Source:MGI Symbol;Acc:MGI:1916942]
ENSMUSG00000000295	Hddc2	AC	AC_24h_2	87.17	97.38	7	1	0	0	1	1	0	0	1	0.142857	0	0	0.142857	0.00146701	0	0	0.00146701	HD domain containing 2 [Source:MGI Symbol;Acc:MGI:1916942]
ENSMUSG00000000295	Hddc2	AC	AC_48h_1	61.705	83.0533	6	0	0	0	0	0	0	0	0	0	0	0	0	0	0	0	0	HD domain containing 2 [Source:MGI Symbol;Acc:MGI:1916942]
ENSMUSG00000000295	Hddc2	AC	AC_48h_2	60.45	56.01	3	0	0	0	0	0	0	0	0	0	0	0	0	0	0	0	0	HD domain containing 2 [Source:MGI Symbol;Acc:MGI:1916942]
ENSMUSG00000000295	Hddc2	AC	AC_72h_1	124.425	124.425	2	0	0	0	0	0	0	0	0	0	0	0	0	0	0	0	0	HD domain containing 2 [Source:MGI Symbol;Acc:MGI:1916942]
ENSMUSG00000000295	Hddc2	AC	AC_72h_2	57.81	74.9367	3	0	0	0	0	0	0	0	0	0	0	0	0	0	0	0	0	HD domain containing 2 [Source:MGI Symbol;Acc:MGI:1916942]
ENSMUSG00000000295	Hddc2	WT	WT_00h_2	61.56	109.03	3	0	0	0	0	0	0	0	0	0	0	0	0	0	0	0	0	HD domain containing 2 [Source:MGI Symbol;Acc:MGI:1916942]
ENSMUSG00000000295	Hddc2	WT	WT_00h_3	87.64	101.821	9	0	0	0	0	0	0	0	0	0	0	0	0	0	0	0	0	HD domain containing 2 [Source:MGI Symbol;Acc:MGI:1916942]
ENSMUSG00000000295	Hddc2	WT	WT_04h_1	71.76	71.76	1	0	0	0	0	0	0	0	0	0	0	0	0	0	0	0	0	HD domain containing 2 [Source:MGI Symbol;Acc:MGI:1916942]
ENSMUSG00000000295	Hddc2	WT	WT_04h_2	78.78	94.8083	6	1	0	1	0	1	0	1	0	0.166667	0	0.166667	0	0.00175793	0	0.00175793	0	HD domain containing 2 [Source:MGI Symbol;Acc:MGI:1916942]
ENSMUSG00000000295	Hddc2	WT	WT_04h_3	77.26	84.925	6	1	1	0	0	1	1	0	0	0.166667	0.166667	0	0	0.00196252	0.00196252	0	0	HD domain containing 2 [Source:MGI Symbol;Acc:MGI:1916942]
ENSMUSG00000000295	Hddc2	WT	WT_12h_1	33.97	33.97	1	0	0	0	0	0	0	0	0	0	0	0	0	0	0	0	0	HD domain containing 2 [Source:MGI Symbol;Acc:MGI:1916942]
ENSMUSG00000000295	Hddc2	WT	WT_12h_2	112.83	112.83	2	0	0	0	0	0	0	0	0	0	0	0	0	0	0	0	0	HD domain containing 2 [Source:MGI Symbol;Acc:MGI:1916942]
ENSMUSG00000000295	Hddc2	WT	WT_12h_3	65.48	87.6475	4	0	0	0	0	0	0	0	0	0	0	0	0	0	0	0	0	HD domain containing 2 [Source:MGI Symbol;Acc:MGI:1916942]
ENSMUSG00000000295	Hddc2	WT	WT_24h_1	77.25	77.2733	3	0	0	0	0	0	0	0	0	0	0	0	0	0	0	0	0	HD domain containing 2 [Source:MGI Symbol;Acc:MGI:1916942]
ENSMUSG00000000295	Hddc2	WT	WT_24h_3	56.32	56.626	5	2	1	0	1	2	1	0	1	0.4	0.2	0	0.2	0.00706389	0.00353195	0	0.00353195	HD domain containing 2 [Source:MGI Symbol;Acc:MGI:1916942]
ENSMUSG00000000295	Hddc2	WT	WT_48h_1	56.835	56.835	2	0	0	0	0	0	0	0	0	0	0	0	0	0	0	0	0	HD domain containing 2 [Source:MGI Symbol;Acc:MGI:1916942]
ENSMUSG00000000295	Hddc2	WT	WT_48h_2	65.655	88.7333	6	1	0	0	1	1	0	0	1	0.166667	0	0	0.166667	0.00187829	0	0	0.00187829	HD domain containing 2 [Source:MGI Symbol;Acc:MGI:1916942]
ENSMUSG00000000295	Hddc2	WT	WT_72h_1	177.035	177.035	2	0	0	0	0	0	0	0	0	0	0	0	0	0	0	0	0	HD domain containing 2 [Source:MGI Symbol;Acc:MGI:1916942]
ENSMUSG00000000295	Hddc2	WT	WT_72h_2	123.25	133.368	6	0	0	0	0	0	0	0	0	0	0	0	0	0	0	0	0	HD domain containing 2 [Source:MGI Symbol;Acc:MGI:1916942]
ENSMUSG00000000295	Hddc2	WT	WT_72h_3	84.9	84.9	2	0	0	0	0	0	0	0	0	0	0	0	0	0	0	0	0	HD domain containing 2 [Source:MGI Symbol;Acc:MGI:1916942]
ENSMUSG00000000296	Tpd52l1	AC	AC_04h_1	31.61	31.61	1	0	0	0	0	0	0	0	0	0	0	0	0	0	0	0	0	tumor protein D52-like 1 [Source:MGI Symbol;Acc:MGI:1298386]
ENSMUSG00000000296	Tpd52l1	AC	AC_72h_1	87.57	87.57	1	0	0	0	0	0	0	0	0	0	0	0	0	0	0	0	0	tumor protein D52-like 1 [Source:MGI Symbol;Acc:MGI:1298386]
ENSMUSG00000000296	Tpd52l1	WT	WT_12h_1	248.25	248.25	1	0	0	0	0	0	0	0	0	0	0	0	0	0	0	0	0	tumor protein D52-like 1 [Source:MGI Symbol;Acc:MGI:1298386]
ENSMUSG00000000301	Pemt	AC	AC_00h_1	92.305	92.305	2	0	0	0	0	0	0	0	0	0	0	0	0	0	0	0	0	phosphatidylethanolamine N-methyltransferase [Source:MGI Symbol;Acc:MGI:104535]
ENSMUSG00000000301	Pemt	AC	AC_00h_2	277.65	277.65	1	0	0	0	0	0	0	0	0	0	0	0	0	0	0	0	0	phosphatidylethanolamine N-methyltransferase [Source:MGI Symbol;Acc:MGI:104535]
ENSMUSG00000000301	Pemt	AC	AC_04h_1	295	295	1	0	0	0	0	0	0	0	0	0	0	0	0	0	0	0	0	phosphatidylethanolamine N-methyltransferase [Source:MGI Symbol;Acc:MGI:104535]
ENSMUSG00000000301	Pemt	AC	AC_04h_2	38.12	38.12	1	0	0	0	0	0	0	0	0	0	0	0	0	0	0	0	0	phosphatidylethanolamine N-methyltransferase [Source:MGI Symbol;Acc:MGI:104535]
ENSMUSG00000000301	Pemt	AC	AC_12h_1	21.71	21.71	1	0	0	0	0	0	0	0	0	0	0	0	0	0	0	0	0	phosphatidylethanolamine N-methyltransferase [Source:MGI Symbol;Acc:MGI:104535]
ENSMUSG00000000301	Pemt	AC	AC_12h_2	127.42	127.42	1	0	0	0	0	0	0	0	0	0	0	0	0	0	0	0	0	phosphatidylethanolamine N-methyltransferase [Source:MGI Symbol;Acc:MGI:104535]
ENSMUSG00000000301	Pemt	AC	AC_24h_1	117.33	117.33	1	1	1	0	0	1	1	0	0	1	1	0	0	0.00852297	0.00852297	0	0	phosphatidylethanolamine N-methyltransferase [Source:MGI Symbol;Acc:MGI:104535]
ENSMUSG00000000301	Pemt	AC	AC_24h_2	96.26	96.26	1	0	0	0	0	0	0	0	0	0	0	0	0	0	0	0	0	phosphatidylethanolamine N-methyltransferase [Source:MGI Symbol;Acc:MGI:104535]
ENSMUSG00000000301	Pemt	AC	AC_48h_1	83.89	83.89	1	0	0	0	0	0	0	0	0	0	0	0	0	0	0	0	0	phosphatidylethanolamine N-methyltransferase [Source:MGI Symbol;Acc:MGI:104535]
ENSMUSG00000000301	Pemt	AC	AC_48h_2	68.16	68.16	1	0	0	0	0	0	0	0	0	0	0	0	0	0	0	0	0	phosphatidylethanolamine N-methyltransferase [Source:MGI Symbol;Acc:MGI:104535]
ENSMUSG00000000301	Pemt	WT	WT_04h_1	164.38	164.38	1	0	0	0	0	0	0	0	0	0	0	0	0	0	0	0	0	phosphatidylethanolamine N-methyltransferase [Source:MGI Symbol;Acc:MGI:104535]
ENSMUSG00000000301	Pemt	WT	WT_04h_2	71.81	71.81	1	0	0	0	0	0	0	0	0	0	0	0	0	0	0	0	0	phosphatidylethanolamine N-methyltransferase [Source:MGI Symbol;Acc:MGI:104535]
ENSMUSG00000000301	Pemt	WT	WT_12h_2	218.71	218.71	1	0	0	0	0	0	0	0	0	0	0	0	0	0	0	0	0	phosphatidylethanolamine N-methyltransferase [Source:MGI Symbol;Acc:MGI:104535]
ENSMUSG00000000301	Pemt	WT	WT_12h_3	66.94	66.94	1	0	0	0	0	0	0	0	0	0	0	0	0	0	0	0	0	phosphatidylethanolamine N-methyltransferase [Source:MGI Symbol;Acc:MGI:104535]
ENSMUSG00000000301	Pemt	WT	WT_24h_1	54.96	54.96	1	0	0	0	0	0	0	0	0	0	0	0	0	0	0	0	0	phosphatidylethanolamine N-methyltransferase [Source:MGI Symbol;Acc:MGI:104535]
ENSMUSG00000000301	Pemt	WT	WT_24h_2	64.03	64.03	1	0	0	0	0	0	0	0	0	0	0	0	0	0	0	0	0	phosphatidylethanolamine N-methyltransferase [Source:MGI Symbol;Acc:MGI:104535]
ENSMUSG00000000301	Pemt	WT	WT_48h_2	156.96	156.96	1	0	0	0	0	0	0	0	0	0	0	0	0	0	0	0	0	phosphatidylethanolamine N-methyltransferase [Source:MGI Symbol;Acc:MGI:104535]
ENSMUSG00000000301	Pemt	WT	WT_72h_1	83.89	83.89	1	0	0	0	0	0	0	0	0	0	0	0	0	0	0	0	0	phosphatidylethanolamine N-methyltransferase [Source:MGI Symbol;Acc:MGI:104535]
ENSMUSG00000000301	Pemt	WT	WT_72h_2	73.565	73.565	2	0	0	0	0	0	0	0	0	0	0	0	0	0	0	0	0	phosphatidylethanolamine N-methyltransferase [Source:MGI Symbol;Acc:MGI:104535]
ENSMUSG00000000303	Cdh1	AC	AC_00h_1	127.88	127.88	1	0	0	0	0	0	0	0	0	0	0	0	0	0	0	0	0	cadherin 1 [Source:MGI Symbol;Acc:MGI:88354]
ENSMUSG00000000317	Bcl6b	WT	WT_04h_2	105.5	105.5	1	0	0	0	0	0	0	0	0	0	0	0	0	0	0	0	0	B cell CLL/lymphoma 6, member B [Source:MGI Symbol;Acc:MGI:1278332]
ENSMUSG00000000318	Clec10a	AC	AC_00h_2	81.17	82.24	3	0	0	0	0	0	0	0	0	0	0	0	0	0	0	0	0	C-type lectin domain family 10, member A [Source:MGI Symbol;Acc:MGI:96975]
ENSMUSG00000000318	Clec10a	AC	AC_04h_1	88.1	88.1	1	0	0	0	0	0	0	0	0	0	0	0	0	0	0	0	0	C-type lectin domain family 10, member A [Source:MGI Symbol;Acc:MGI:96975]
ENSMUSG00000000318	Clec10a	AC	AC_04h_2	90.19	90.19	1	0	0	0	0	0	0	0	0	0	0	0	0	0	0	0	0	C-type lectin domain family 10, member A [Source:MGI Symbol;Acc:MGI:96975]
ENSMUSG00000000318	Clec10a	AC	AC_12h_1	136.985	136.985	2	0	0	0	0	0	0	0	0	0	0	0	0	0	0	0	0	C-type lectin domain family 10, member A [Source:MGI Symbol;Acc:MGI:96975]
ENSMUSG00000000318	Clec10a	AC	AC_24h_1	169.52	135.98	3	0	0	0	0	0	0	0	0	0	0	0	0	0	0	0	0	C-type lectin domain family 10, member A [Source:MGI Symbol;Acc:MGI:96975]
ENSMUSG00000000318	Clec10a	AC	AC_24h_2	165.53	165.53	1	0	0	0	0	0	0	0	0	0	0	0	0	0	0	0	0	C-type lectin domain family 10, member A [Source:MGI Symbol;Acc:MGI:96975]
ENSMUSG00000000318	Clec10a	AC	AC_48h_1	112.12	112.12	1	0	0	0	0	0	0	0	0	0	0	0	0	0	0	0	0	C-type lectin domain family 10, member A [Source:MGI Symbol;Acc:MGI:96975]
ENSMUSG00000000318	Clec10a	AC	AC_48h_2	157.105	147.597	4	0	0	0	0	0	0	0	0	0	0	0	0	0	0	0	0	C-type lectin domain family 10, member A [Source:MGI Symbol;Acc:MGI:96975]
ENSMUSG00000000318	Clec10a	AC	AC_72h_1	125.08	125.08	1	0	0	0	0	0	0	0	0	0	0	0	0	0	0	0	0	C-type lectin domain family 10, member A [Source:MGI Symbol;Acc:MGI:96975]
ENSMUSG00000000318	Clec10a	AC	AC_72h_2	48.5	48.5	1	0	0	0	0	0	0	0	0	0	0	0	0	0	0	0	0	C-type lectin domain family 10, member A [Source:MGI Symbol;Acc:MGI:96975]
ENSMUSG00000000318	Clec10a	WT	WT_00h_2	126.945	126.945	2	0	0	0	0	0	0	0	0	0	0	0	0	0	0	0	0	C-type lectin domain family 10, member A [Source:MGI Symbol;Acc:MGI:96975]
ENSMUSG00000000318	Clec10a	WT	WT_00h_3	79.29	73.1567	3	0	0	0	0	0	0	0	0	0	0	0	0	0	0	0	0	C-type lectin domain family 10, member A [Source:MGI Symbol;Acc:MGI:96975]
ENSMUSG00000000318	Clec10a	WT	WT_04h_1	31.315	31.315	2	0	0	0	0	0	0	0	0	0	0	0	0	0	0	0	0	C-type lectin domain family 10, member A [Source:MGI Symbol;Acc:MGI:96975]
ENSMUSG00000000318	Clec10a	WT	WT_04h_3	108.105	108.105	2	0	0	0	0	0	0	0	0	0	0	0	0	0	0	0	0	C-type lectin domain family 10, member A [Source:MGI Symbol;Acc:MGI:96975]
ENSMUSG00000000318	Clec10a	WT	WT_24h_1	91.97	109.696	7	0	0	0	0	0	0	0	0	0	0	0	0	0	0	0	0	C-type lectin domain family 10, member A [Source:MGI Symbol;Acc:MGI:96975]
ENSMUSG00000000318	Clec10a	WT	WT_24h_2	158.685	158.685	2	0	0	0	0	0	0	0	0	0	0	0	0	0	0	0	0	C-type lectin domain family 10, member A [Source:MGI Symbol;Acc:MGI:96975]
ENSMUSG00000000318	Clec10a	WT	WT_24h_3	131.9	131.9	2	0	0	0	0	0	0	0	0	0	0	0	0	0	0	0	0	C-type lectin domain family 10, member A [Source:MGI Symbol;Acc:MGI:96975]
ENSMUSG00000000318	Clec10a	WT	WT_48h_1	127.835	132.736	8	0	0	0	0	0	0	0	0	0	0	0	0	0	0	0	0	C-type lectin domain family 10, member A [Source:MGI Symbol;Acc:MGI:96975]
ENSMUSG00000000318	Clec10a	WT	WT_48h_2	91.22	114.84	4	0	0	0	0	0	0	0	0	0	0	0	0	0	0	0	0	C-type lectin domain family 10, member A [Source:MGI Symbol;Acc:MGI:96975]
ENSMUSG00000000318	Clec10a	WT	WT_48h_3	91.46	91.46	1	0	0	0	0	0	0	0	0	0	0	0	0	0	0	0	0	C-type lectin domain family 10, member A [Source:MGI Symbol;Acc:MGI:96975]
ENSMUSG00000000318	Clec10a	WT	WT_72h_1	48.005	90.04	4	0	0	0	0	0	0	0	0	0	0	0	0	0	0	0	0	C-type lectin domain family 10, member A [Source:MGI Symbol;Acc:MGI:96975]
ENSMUSG00000000318	Clec10a	WT	WT_72h_2	15.19	15.19	1	0	0	0	0	0	0	0	0	0	0	0	0	0	0	0	0	C-type lectin domain family 10, member A [Source:MGI Symbol;Acc:MGI:96975]
ENSMUSG00000000326	Comt	AC	AC_00h_1	96.15	106.738	64	6	3	1	2	6	3	1	2	0.09375	0.046875	0.015625	0.03125	0.000878319	0.00043916	0.000146387	0.000292773	catechol-O-methyltransferase [Source:MGI Symbol;Acc:MGI:88470]
ENSMUSG00000000326	Comt	AC	AC_00h_2	95.39	100.364	57	3	0	0	3	3	0	0	3	0.0526316	0	0	0.0526316	0.000524407	0	0	0.000524407	catechol-O-methyltransferase [Source:MGI Symbol;Acc:MGI:88470]
ENSMUSG00000000326	Comt	AC	AC_04h_1	67.29	88.087	54	2	0	1	2	3	0	1	2	0.037037	0	0.0185185	0.037037	0.000630689	0	0.00021023	0.00042046	catechol-O-methyltransferase [Source:MGI Symbol;Acc:MGI:88470]
ENSMUSG00000000326	Comt	AC	AC_04h_2	90.305	95.9695	40	4	1	1	2	4	1	1	2	0.1	0.025	0.025	0.05	0.001042	0.000260499	0.000260499	0.000520999	catechol-O-methyltransferase [Source:MGI Symbol;Acc:MGI:88470]
ENSMUSG00000000326	Comt	AC	AC_12h_1	115.11	119.235	53	7	4	1	4	10	5	1	4	0.132075	0.0754717	0.0188679	0.0754717	0.00158241	0.000791207	0.000158241	0.000632965	catechol-O-methyltransferase [Source:MGI Symbol;Acc:MGI:88470]
ENSMUSG00000000326	Comt	AC	AC_12h_2	106.9	112.315	30	6	2	0	5	7	2	0	5	0.2	0.0666667	0	0.166667	0.00207749	0.000593569	0	0.00148392	catechol-O-methyltransferase [Source:MGI Symbol;Acc:MGI:88470]
ENSMUSG00000000326	Comt	AC	AC_24h_1	114.21	119.357	51	7	3	1	4	9	3	2	4	0.137255	0.0588235	0.0196078	0.0784314	0.00147851	0.000492836	0.000328557	0.000657114	catechol-O-methyltransferase [Source:MGI Symbol;Acc:MGI:88470]
ENSMUSG00000000326	Comt	AC	AC_24h_2	94.44	110.551	41	2	0	0	2	2	0	0	2	0.0487805	0	0	0.0487805	0.000441248	0	0	0.000441248	catechol-O-methyltransferase [Source:MGI Symbol;Acc:MGI:88470]
ENSMUSG00000000326	Comt	AC	AC_48h_1	77.805	101.339	76	2	1	0	1	2	1	0	1	0.0263158	0.0131579	0	0.0131579	0.000259682	0.000129841	0	0.000129841	catechol-O-methyltransferase [Source:MGI Symbol;Acc:MGI:88470]
ENSMUSG00000000326	Comt	AC	AC_48h_2	73.165	101.679	38	2	1	0	1	3	2	0	1	0.0526316	0.0263158	0	0.0263158	0.00077644	0.000517626	0	0.000258813	catechol-O-methyltransferase [Source:MGI Symbol;Acc:MGI:88470]
ENSMUSG00000000326	Comt	AC	AC_72h_1	65.04	82.798	25	1	1	0	0	1	1	0	0	0.04	0.04	0	0	0.000483103	0.000483103	0	0	catechol-O-methyltransferase [Source:MGI Symbol;Acc:MGI:88470]
ENSMUSG00000000326	Comt	AC	AC_72h_2	72.525	89.9141	22	2	0	0	2	2	0	0	2	0.0909091	0	0	0.0909091	0.00101107	0	0	0.00101107	catechol-O-methyltransferase [Source:MGI Symbol;Acc:MGI:88470]
ENSMUSG00000000326	Comt	WT	WT_00h_2	69.86	81.0588	32	3	0	0	3	3	0	0	3	0.09375	0	0	0.09375	0.00115657	0	0	0.00115657	catechol-O-methyltransferase [Source:MGI Symbol;Acc:MGI:88470]
ENSMUSG00000000326	Comt	WT	WT_00h_3	108.85	115.124	47	3	2	0	1	3	2	0	1	0.0638298	0.0425532	0	0.0212766	0.000554445	0.00036963	0	0.000184815	catechol-O-methyltransferase [Source:MGI Symbol;Acc:MGI:88470]
ENSMUSG00000000326	Comt	WT	WT_04h_1	91.245	103.449	38	3	2	0	1	3	2	0	1	0.0789474	0.0526316	0	0.0263158	0.000763155	0.00050877	0	0.000254385	catechol-O-methyltransferase [Source:MGI Symbol;Acc:MGI:88470]
ENSMUSG00000000326	Comt	WT	WT_04h_2	100.83	129.115	33	5	1	0	4	7	3	0	4	0.151515	0.030303	0	0.121212	0.00164288	0.000704091	0	0.000938789	catechol-O-methyltransferase [Source:MGI Symbol;Acc:MGI:88470]
ENSMUSG00000000326	Comt	WT	WT_04h_3	79.37	95.9075	48	2	2	0	0	2	2	0	0	0.0416667	0.0416667	0	0	0.000434446	0.000434446	0	0	catechol-O-methyltransferase [Source:MGI Symbol;Acc:MGI:88470]
ENSMUSG00000000326	Comt	WT	WT_12h_1	94.905	131.465	20	5	1	0	4	6	1	0	5	0.25	0.05	0	0.2	0.00228198	0.000380329	0	0.00190165	catechol-O-methyltransferase [Source:MGI Symbol;Acc:MGI:88470]
ENSMUSG00000000326	Comt	WT	WT_12h_2	119.48	133.808	19	4	1	0	3	4	1	0	3	0.210526	0.0526316	0	0.157895	0.00157335	0.000393337	0	0.00118001	catechol-O-methyltransferase [Source:MGI Symbol;Acc:MGI:88470]
ENSMUSG00000000326	Comt	WT	WT_12h_3	80.83	109.248	23	2	0	0	2	2	0	0	2	0.0869565	0	0	0.0869565	0.000795953	0	0	0.000795953	catechol-O-methyltransferase [Source:MGI Symbol;Acc:MGI:88470]
ENSMUSG00000000326	Comt	WT	WT_24h_1	108.95	121.168	54	11	3	0	8	11	3	0	8	0.203704	0.0555556	0	0.148148	0.00168117	0.0004585	0	0.00122267	catechol-O-methyltransferase [Source:MGI Symbol;Acc:MGI:88470]
ENSMUSG00000000326	Comt	WT	WT_24h_2	134.09	132.161	34	7	2	0	5	7	2	0	5	0.205882	0.0588235	0	0.147059	0.00155782	0.000445091	0	0.00111273	catechol-O-methyltransferase [Source:MGI Symbol;Acc:MGI:88470]
ENSMUSG00000000326	Comt	WT	WT_24h_3	101.52	101.428	37	0	0	0	0	0	0	0	0	0	0	0	0	0	0	0	0	catechol-O-methyltransferase [Source:MGI Symbol;Acc:MGI:88470]
ENSMUSG00000000326	Comt	WT	WT_48h_1	84.74	86.7448	29	5	2	0	4	6	2	0	4	0.172414	0.0689655	0	0.137931	0.00238512	0.000795039	0	0.00159008	catechol-O-methyltransferase [Source:MGI Symbol;Acc:MGI:88470]
ENSMUSG00000000326	Comt	WT	WT_48h_2	110.14	113.111	45	8	3	0	5	8	3	0	5	0.177778	0.0666667	0	0.111111	0.00157171	0.00058939	0	0.000982316	catechol-O-methyltransferase [Source:MGI Symbol;Acc:MGI:88470]
ENSMUSG00000000326	Comt	WT	WT_48h_3	74.96	85.4148	29	1	0	0	1	1	0	0	1	0.0344828	0	0	0.0344828	0.000403709	0	0	0.000403709	catechol-O-methyltransferase [Source:MGI Symbol;Acc:MGI:88470]
ENSMUSG00000000326	Comt	WT	WT_72h_1	78.145	98.4306	34	5	1	0	4	5	1	0	4	0.147059	0.0294118	0	0.117647	0.00149404	0.000298807	0	0.00119523	catechol-O-methyltransferase [Source:MGI Symbol;Acc:MGI:88470]
ENSMUSG00000000326	Comt	WT	WT_72h_2	81.23	87.8118	39	3	0	0	3	3	0	0	3	0.0769231	0	0	0.0769231	0.000875999	0	0	0.000875999	catechol-O-methyltransferase [Source:MGI Symbol;Acc:MGI:88470]
ENSMUSG00000000326	Comt	WT	WT_72h_3	80.28	117.043	23	1	0	0	1	1	0	0	1	0.0434783	0	0	0.0434783	0.000371471	0	0	0.000371471	catechol-O-methyltransferase [Source:MGI Symbol;Acc:MGI:88470]
ENSMUSG00000000339	Rtca	AC	AC_00h_1	103.13	105.104	14	0	0	0	0	0	0	0	0	0	0	0	0	0	0	0	0	RNA 3'-terminal phosphate cyclase [Source:MGI Symbol;Acc:MGI:1913618]
ENSMUSG00000000339	Rtca	AC	AC_00h_2	85.64	94.5344	18	0	0	0	0	0	0	0	0	0	0	0	0	0	0	0	0	RNA 3'-terminal phosphate cyclase [Source:MGI Symbol;Acc:MGI:1913618]
ENSMUSG00000000339	Rtca	AC	AC_04h_1	153.74	130.055	19	0	0	0	0	0	0	0	0	0	0	0	0	0	0	0	0	RNA 3'-terminal phosphate cyclase [Source:MGI Symbol;Acc:MGI:1913618]
ENSMUSG00000000339	Rtca	AC	AC_04h_2	105.33	107.098	21	0	0	0	0	0	0	0	0	0	0	0	0	0	0	0	0	RNA 3'-terminal phosphate cyclase [Source:MGI Symbol;Acc:MGI:1913618]
ENSMUSG00000000339	Rtca	AC	AC_12h_1	83.17	93.3586	22	0	0	0	0	0	0	0	0	0	0	0	0	0	0	0	0	RNA 3'-terminal phosphate cyclase [Source:MGI Symbol;Acc:MGI:1913618]
ENSMUSG00000000339	Rtca	AC	AC_12h_2	48.08	85.9291	11	1	1	0	0	1	1	0	0	0.0909091	0.0909091	0	0	0.00105795	0.00105795	0	0	RNA 3'-terminal phosphate cyclase [Source:MGI Symbol;Acc:MGI:1913618]
ENSMUSG00000000339	Rtca	AC	AC_24h_1	137.29	146.5	10	0	0	0	0	0	0	0	0	0	0	0	0	0	0	0	0	RNA 3'-terminal phosphate cyclase [Source:MGI Symbol;Acc:MGI:1913618]
ENSMUSG00000000339	Rtca	AC	AC_24h_2	90.9	98.2413	15	1	1	0	0	1	1	0	0	0.0666667	0.0666667	0	0	0.000678601	0.000678601	0	0	RNA 3'-terminal phosphate cyclase [Source:MGI Symbol;Acc:MGI:1913618]
ENSMUSG00000000339	Rtca	AC	AC_48h_1	126.435	114.78	14	0	0	0	0	0	0	0	0	0	0	0	0	0	0	0	0	RNA 3'-terminal phosphate cyclase [Source:MGI Symbol;Acc:MGI:1913618]
ENSMUSG00000000339	Rtca	AC	AC_48h_2	71.2	78.9286	7	0	0	0	0	0	0	0	0	0	0	0	0	0	0	0	0	RNA 3'-terminal phosphate cyclase [Source:MGI Symbol;Acc:MGI:1913618]
ENSMUSG00000000339	Rtca	AC	AC_72h_1	76.6	76.5	7	0	0	0	0	0	0	0	0	0	0	0	0	0	0	0	0	RNA 3'-terminal phosphate cyclase [Source:MGI Symbol;Acc:MGI:1913618]
ENSMUSG00000000339	Rtca	AC	AC_72h_2	66.155	70.4017	6	0	0	0	0	0	0	0	0	0	0	0	0	0	0	0	0	RNA 3'-terminal phosphate cyclase [Source:MGI Symbol;Acc:MGI:1913618]
ENSMUSG00000000339	Rtca	WT	WT_00h_2	66.28	81.3	13	0	0	0	0	0	0	0	0	0	0	0	0	0	0	0	0	RNA 3'-terminal phosphate cyclase [Source:MGI Symbol;Acc:MGI:1913618]
ENSMUSG00000000339	Rtca	WT	WT_00h_3	102.455	111.784	14	0	0	0	0	0	0	0	0	0	0	0	0	0	0	0	0	RNA 3'-terminal phosphate cyclase [Source:MGI Symbol;Acc:MGI:1913618]
ENSMUSG00000000339	Rtca	WT	WT_04h_1	93.77	109.87	10	1	0	0	1	2	0	0	2	0.1	0	0	0.1	0.00182033	0	0	0.00182033	RNA 3'-terminal phosphate cyclase [Source:MGI Symbol;Acc:MGI:1913618]
ENSMUSG00000000339	Rtca	WT	WT_04h_2	68.81	95.9227	11	1	0	0	1	1	0	0	1	0.0909091	0	0	0.0909091	0.000947733	0	0	0.000947733	RNA 3'-terminal phosphate cyclase [Source:MGI Symbol;Acc:MGI:1913618]
ENSMUSG00000000339	Rtca	WT	WT_04h_3	54.89	93.6647	15	0	0	0	0	0	0	0	0	0	0	0	0	0	0	0	0	RNA 3'-terminal phosphate cyclase [Source:MGI Symbol;Acc:MGI:1913618]
ENSMUSG00000000339	Rtca	WT	WT_12h_1	126.81	112.264	8	1	1	0	0	1	1	0	0	0.125	0.125	0	0	0.00111345	0.00111345	0	0	RNA 3'-terminal phosphate cyclase [Source:MGI Symbol;Acc:MGI:1913618]
ENSMUSG00000000339	Rtca	WT	WT_12h_2	86.915	101.013	6	0	0	0	0	0	0	0	0	0	0	0	0	0	0	0	0	RNA 3'-terminal phosphate cyclase [Source:MGI Symbol;Acc:MGI:1913618]
ENSMUSG00000000339	Rtca	WT	WT_12h_3	118.85	128.145	11	0	0	0	0	0	0	0	0	0	0	0	0	0	0	0	0	RNA 3'-terminal phosphate cyclase [Source:MGI Symbol;Acc:MGI:1913618]
ENSMUSG00000000339	Rtca	WT	WT_24h_1	112	99.1411	9	0	0	0	0	0	0	0	0	0	0	0	0	0	0	0	0	RNA 3'-terminal phosphate cyclase [Source:MGI Symbol;Acc:MGI:1913618]
ENSMUSG00000000339	Rtca	WT	WT_24h_2	129.3	141.536	7	0	0	0	0	0	0	0	0	0	0	0	0	0	0	0	0	RNA 3'-terminal phosphate cyclase [Source:MGI Symbol;Acc:MGI:1913618]
ENSMUSG00000000339	Rtca	WT	WT_24h_3	94.22	106.957	10	0	0	0	0	0	0	0	0	0	0	0	0	0	0	0	0	RNA 3'-terminal phosphate cyclase [Source:MGI Symbol;Acc:MGI:1913618]
ENSMUSG00000000339	Rtca	WT	WT_48h_1	120.74	143.621	7	0	0	0	0	0	0	0	0	0	0	0	0	0	0	0	0	RNA 3'-terminal phosphate cyclase [Source:MGI Symbol;Acc:MGI:1913618]
ENSMUSG00000000339	Rtca	WT	WT_48h_2	110.02	115.169	8	0	0	0	0	0	0	0	0	0	0	0	0	0	0	0	0	RNA 3'-terminal phosphate cyclase [Source:MGI Symbol;Acc:MGI:1913618]
ENSMUSG00000000339	Rtca	WT	WT_48h_3	60.54	57.8767	3	0	0	0	0	0	0	0	0	0	0	0	0	0	0	0	0	RNA 3'-terminal phosphate cyclase [Source:MGI Symbol;Acc:MGI:1913618]
ENSMUSG00000000339	Rtca	WT	WT_72h_1	161.83	166.623	3	0	0	0	0	0	0	0	0	0	0	0	0	0	0	0	0	RNA 3'-terminal phosphate cyclase [Source:MGI Symbol;Acc:MGI:1913618]
ENSMUSG00000000339	Rtca	WT	WT_72h_2	103.43	106.413	13	0	0	0	0	0	0	0	0	0	0	0	0	0	0	0	0	RNA 3'-terminal phosphate cyclase [Source:MGI Symbol;Acc:MGI:1913618]
ENSMUSG00000000339	Rtca	WT	WT_72h_3	222.35	222.35	1	0	0	0	0	0	0	0	0	0	0	0	0	0	0	0	0	RNA 3'-terminal phosphate cyclase [Source:MGI Symbol;Acc:MGI:1913618]
ENSMUSG00000000340	Dbt	AC	AC_00h_1	202.9	153.573	3	0	0	0	0	0	0	0	0	0	0	0	0	0	0	0	0	dihydrolipoamide branched chain transacylase E2 [Source:MGI Symbol;Acc:MGI:105386]
ENSMUSG00000000340	Dbt	AC	AC_00h_2	121.38	124.407	3	0	0	0	0	0	0	0	0	0	0	0	0	0	0	0	0	dihydrolipoamide branched chain transacylase E2 [Source:MGI Symbol;Acc:MGI:105386]
ENSMUSG00000000340	Dbt	AC	AC_04h_1	172.325	172.325	2	0	0	0	0	0	0	0	0	0	0	0	0	0	0	0	0	dihydrolipoamide branched chain transacylase E2 [Source:MGI Symbol;Acc:MGI:105386]
ENSMUSG00000000340	Dbt	AC	AC_04h_2	90.76	95.72	5	0	0	0	0	0	0	0	0	0	0	0	0	0	0	0	0	dihydrolipoamide branched chain transacylase E2 [Source:MGI Symbol;Acc:MGI:105386]
ENSMUSG00000000340	Dbt	AC	AC_12h_1	121.07	130.617	3	0	0	0	0	0	0	0	0	0	0	0	0	0	0	0	0	dihydrolipoamide branched chain transacylase E2 [Source:MGI Symbol;Acc:MGI:105386]
ENSMUSG00000000340	Dbt	AC	AC_24h_1	155.91	155.91	1	0	0	0	0	0	0	0	0	0	0	0	0	0	0	0	0	dihydrolipoamide branched chain transacylase E2 [Source:MGI Symbol;Acc:MGI:105386]
ENSMUSG00000000340	Dbt	AC	AC_24h_2	197	195.566	5	0	0	0	0	0	0	0	0	0	0	0	0	0	0	0	0	dihydrolipoamide branched chain transacylase E2 [Source:MGI Symbol;Acc:MGI:105386]
ENSMUSG00000000340	Dbt	AC	AC_48h_1	78.16	86.7367	3	1	1	0	0	1	1	0	0	0.333333	0.333333	0	0	0.00384305	0.00384305	0	0	dihydrolipoamide branched chain transacylase E2 [Source:MGI Symbol;Acc:MGI:105386]
ENSMUSG00000000340	Dbt	AC	AC_48h_2	76.735	110.565	4	1	1	0	0	1	1	0	0	0.25	0.25	0	0	0.00226111	0.00226111	0	0	dihydrolipoamide branched chain transacylase E2 [Source:MGI Symbol;Acc:MGI:105386]
ENSMUSG00000000340	Dbt	AC	AC_72h_1	58.81	58.81	2	0	0	0	0	0	0	0	0	0	0	0	0	0	0	0	0	dihydrolipoamide branched chain transacylase E2 [Source:MGI Symbol;Acc:MGI:105386]
ENSMUSG00000000340	Dbt	AC	AC_72h_2	12.18	12.18	1	0	0	0	0	0	0	0	0	0	0	0	0	0	0	0	0	dihydrolipoamide branched chain transacylase E2 [Source:MGI Symbol;Acc:MGI:105386]
ENSMUSG00000000340	Dbt	WT	WT_00h_2	92.355	81.3425	4	0	0	0	0	0	0	0	0	0	0	0	0	0	0	0	0	dihydrolipoamide branched chain transacylase E2 [Source:MGI Symbol;Acc:MGI:105386]
ENSMUSG00000000340	Dbt	WT	WT_00h_3	123.455	123.455	2	0	0	0	0	0	0	0	0	0	0	0	0	0	0	0	0	dihydrolipoamide branched chain transacylase E2 [Source:MGI Symbol;Acc:MGI:105386]
ENSMUSG00000000340	Dbt	WT	WT_04h_1	222	178.4	5	0	0	0	0	0	0	0	0	0	0	0	0	0	0	0	0	dihydrolipoamide branched chain transacylase E2 [Source:MGI Symbol;Acc:MGI:105386]
ENSMUSG00000000340	Dbt	WT	WT_04h_3	186.28	202.893	3	0	0	0	0	0	0	0	0	0	0	0	0	0	0	0	0	dihydrolipoamide branched chain transacylase E2 [Source:MGI Symbol;Acc:MGI:105386]
ENSMUSG00000000340	Dbt	WT	WT_12h_1	266.03	266.03	1	0	0	0	0	0	0	0	0	0	0	0	0	0	0	0	0	dihydrolipoamide branched chain transacylase E2 [Source:MGI Symbol;Acc:MGI:105386]
ENSMUSG00000000340	Dbt	WT	WT_12h_2	74.58	74.58	1	0	0	0	0	0	0	0	0	0	0	0	0	0	0	0	0	dihydrolipoamide branched chain transacylase E2 [Source:MGI Symbol;Acc:MGI:105386]
ENSMUSG00000000340	Dbt	WT	WT_12h_3	93.22	87.558	5	0	0	0	0	0	0	0	0	0	0	0	0	0	0	0	0	dihydrolipoamide branched chain transacylase E2 [Source:MGI Symbol;Acc:MGI:105386]
ENSMUSG00000000340	Dbt	WT	WT_24h_1	157.68	143.63	3	0	0	0	0	0	0	0	0	0	0	0	0	0	0	0	0	dihydrolipoamide branched chain transacylase E2 [Source:MGI Symbol;Acc:MGI:105386]
ENSMUSG00000000340	Dbt	WT	WT_24h_2	62.33	62.33	2	0	0	0	0	0	0	0	0	0	0	0	0	0	0	0	0	dihydrolipoamide branched chain transacylase E2 [Source:MGI Symbol;Acc:MGI:105386]
ENSMUSG00000000340	Dbt	WT	WT_24h_3	18.52	18.52	1	0	0	0	0	0	0	0	0	0	0	0	0	0	0	0	0	dihydrolipoamide branched chain transacylase E2 [Source:MGI Symbol;Acc:MGI:105386]
ENSMUSG00000000340	Dbt	WT	WT_48h_1	132.53	132.53	2	0	0	0	0	0	0	0	0	0	0	0	0	0	0	0	0	dihydrolipoamide branched chain transacylase E2 [Source:MGI Symbol;Acc:MGI:105386]
ENSMUSG00000000340	Dbt	WT	WT_48h_3	62.81	106.364	5	0	0	0	0	0	0	0	0	0	0	0	0	0	0	0	0	dihydrolipoamide branched chain transacylase E2 [Source:MGI Symbol;Acc:MGI:105386]
ENSMUSG00000000340	Dbt	WT	WT_72h_1	134.885	139.35	4	0	0	0	0	0	0	0	0	0	0	0	0	0	0	0	0	dihydrolipoamide branched chain transacylase E2 [Source:MGI Symbol;Acc:MGI:105386]
ENSMUSG00000000340	Dbt	WT	WT_72h_2	175.395	179.322	4	0	0	0	0	0	0	0	0	0	0	0	0	0	0	0	0	dihydrolipoamide branched chain transacylase E2 [Source:MGI Symbol;Acc:MGI:105386]
ENSMUSG00000000340	Dbt	WT	WT_72h_3	180.76	180.76	1	0	0	0	0	0	0	0	0	0	0	0	0	0	0	0	0	dihydrolipoamide branched chain transacylase E2 [Source:MGI Symbol;Acc:MGI:105386]
ENSMUSG00000000346	Dazap2	AC	AC_00h_1	109.38	115.265	189	3	2	0	1	3	2	0	1	0.015873	0.010582	0	0.00529101	0.000137708	9.18056e-05	0	4.59028e-05	DAZ associated protein 2 [Source:MGI Symbol;Acc:MGI:1344344]
ENSMUSG00000000346	Dazap2	AC	AC_00h_2	109	112.784	215	6	3	2	2	9	3	4	2	0.027907	0.0139535	0.00930233	0.00930233	0.000371155	0.000123718	0.000164958	8.24789e-05	DAZ associated protein 2 [Source:MGI Symbol;Acc:MGI:1344344]
ENSMUSG00000000346	Dazap2	AC	AC_04h_1	110.955	112.409	194	6	2	1	3	8	3	2	3	0.0309278	0.0103093	0.00515464	0.0154639	0.00036685	0.000137569	9.17126e-05	0.000137569	DAZ associated protein 2 [Source:MGI Symbol;Acc:MGI:1344344]
ENSMUSG00000000346	Dazap2	AC	AC_04h_2	101.16	105.288	175	5	2	1	2	7	3	1	3	0.0285714	0.0114286	0.00571429	0.0114286	0.000379911	0.000162819	5.42731e-05	0.000162819	DAZ associated protein 2 [Source:MGI Symbol;Acc:MGI:1344344]
ENSMUSG00000000346	Dazap2	AC	AC_12h_1	100.915	111.334	216	3	1	1	1	4	2	1	1	0.0138889	0.00462963	0.00462963	0.00462963	0.000166332	8.31662e-05	4.15831e-05	4.15831e-05	DAZ associated protein 2 [Source:MGI Symbol;Acc:MGI:1344344]
ENSMUSG00000000346	Dazap2	AC	AC_12h_2	99.25	111.9	73	2	0	1	1	2	0	1	1	0.0273973	0	0.0136986	0.0136986	0.000244836	0	0.000122418	0.000122418	DAZ associated protein 2 [Source:MGI Symbol;Acc:MGI:1344344]
ENSMUSG00000000346	Dazap2	AC	AC_24h_1	108.61	116.148	171	5	2	1	2	6	2	1	3	0.0292398	0.0116959	0.00584795	0.0116959	0.000302095	0.000100698	5.03492e-05	0.000151048	DAZ associated protein 2 [Source:MGI Symbol;Acc:MGI:1344344]
ENSMUSG00000000346	Dazap2	AC	AC_24h_2	104.33	112.758	178	5	4	1	0	5	4	1	0	0.0280899	0.0224719	0.00561798	0	0.000249116	0.000199293	4.98233e-05	0	DAZ associated protein 2 [Source:MGI Symbol;Acc:MGI:1344344]
ENSMUSG00000000346	Dazap2	AC	AC_48h_1	95.86	109.517	203	9	6	2	1	9	6	2	1	0.044335	0.0295567	0.00985222	0.00492611	0.000404824	0.000269883	8.99609e-05	4.49804e-05	DAZ associated protein 2 [Source:MGI Symbol;Acc:MGI:1344344]
ENSMUSG00000000346	Dazap2	AC	AC_48h_2	99.4	104.927	132	4	2	1	2	5	2	1	2	0.030303	0.0151515	0.00757576	0.0151515	0.000361	0.0001444	7.22001e-05	0.0001444	DAZ associated protein 2 [Source:MGI Symbol;Acc:MGI:1344344]
ENSMUSG00000000346	Dazap2	AC	AC_72h_1	99.39	113.657	67	1	1	0	0	1	1	0	0	0.0149254	0.0149254	0	0	0.00013132	0.00013132	0	0	DAZ associated protein 2 [Source:MGI Symbol;Acc:MGI:1344344]
ENSMUSG00000000346	Dazap2	AC	AC_72h_2	107.105	117.487	102	1	0	1	0	3	0	3	0	0.00980392	0	0.00980392	0	0.000250341	0	0.000250341	0	DAZ associated protein 2 [Source:MGI Symbol;Acc:MGI:1344344]
ENSMUSG00000000346	Dazap2	WT	WT_00h_2	103.575	109.855	122	4	1	0	3	5	1	0	4	0.0327869	0.00819672	0	0.0245902	0.000373069	7.46139e-05	0	0.000298456	DAZ associated protein 2 [Source:MGI Symbol;Acc:MGI:1344344]
ENSMUSG00000000346	Dazap2	WT	WT_00h_3	114.33	113.786	153	2	2	0	0	2	2	0	0	0.0130719	0.0130719	0	0	0.000114881	0.000114881	0	0	DAZ associated protein 2 [Source:MGI Symbol;Acc:MGI:1344344]
ENSMUSG00000000346	Dazap2	WT	WT_04h_1	112.65	122.821	126	4	2	0	2	4	2	0	2	0.031746	0.015873	0	0.015873	0.000258475	0.000129237	0	0.000129237	DAZ associated protein 2 [Source:MGI Symbol;Acc:MGI:1344344]
ENSMUSG00000000346	Dazap2	WT	WT_04h_2	114.18	123.405	117	3	1	0	2	3	1	0	2	0.025641	0.00854701	0	0.017094	0.00020778	6.92599e-05	0	0.00013852	DAZ associated protein 2 [Source:MGI Symbol;Acc:MGI:1344344]
ENSMUSG00000000346	Dazap2	WT	WT_04h_3	103.81	107.897	193	7	5	0	2	7	5	0	2	0.0362694	0.0259067	0	0.0103627	0.000336148	0.000240106	0	9.60423e-05	DAZ associated protein 2 [Source:MGI Symbol;Acc:MGI:1344344]
ENSMUSG00000000346	Dazap2	WT	WT_12h_1	100.52	110.958	80	2	1	0	1	2	1	0	1	0.025	0.0125	0	0.0125	0.000225311	0.000112655	0	0.000112655	DAZ associated protein 2 [Source:MGI Symbol;Acc:MGI:1344344]
ENSMUSG00000000346	Dazap2	WT	WT_12h_2	103.07	114.482	81	2	1	0	1	2	1	0	1	0.0246914	0.0123457	0	0.0123457	0.000215679	0.00010784	0	0.00010784	DAZ associated protein 2 [Source:MGI Symbol;Acc:MGI:1344344]
ENSMUSG00000000346	Dazap2	WT	WT_12h_3	89	106.205	99	3	3	0	0	3	3	0	0	0.030303	0.030303	0	0	0.000285327	0.000285327	0	0	DAZ associated protein 2 [Source:MGI Symbol;Acc:MGI:1344344]
ENSMUSG00000000346	Dazap2	WT	WT_24h_1	113.84	120.82	137	5	3	2	1	6	3	2	1	0.0364964	0.0218978	0.0145985	0.00729927	0.000362486	0.000181243	0.000120829	6.04143e-05	DAZ associated protein 2 [Source:MGI Symbol;Acc:MGI:1344344]
ENSMUSG00000000346	Dazap2	WT	WT_24h_2	106.24	110.592	111	2	2	0	0	2	2	0	0	0.018018	0.018018	0	0	0.000162924	0.000162924	0	0	DAZ associated protein 2 [Source:MGI Symbol;Acc:MGI:1344344]
ENSMUSG00000000346	Dazap2	WT	WT_24h_3	98.235	107.8	170	7	3	1	3	7	3	1	3	0.0411765	0.0176471	0.00588235	0.0176471	0.000381972	0.000163702	5.45674e-05	0.000163702	DAZ associated protein 2 [Source:MGI Symbol;Acc:MGI:1344344]
ENSMUSG00000000346	Dazap2	WT	WT_48h_1	94.35	111.868	140	2	2	0	0	2	2	0	0	0.0142857	0.0142857	0	0	0.000127702	0.000127702	0	0	DAZ associated protein 2 [Source:MGI Symbol;Acc:MGI:1344344]
ENSMUSG00000000346	Dazap2	WT	WT_48h_2	100.395	113.097	112	3	1	1	1	3	1	1	1	0.0267857	0.00892857	0.00892857	0.00892857	0.000236838	7.8946e-05	7.8946e-05	7.8946e-05	DAZ associated protein 2 [Source:MGI Symbol;Acc:MGI:1344344]
ENSMUSG00000000346	Dazap2	WT	WT_48h_3	95.71	113.422	101	2	2	0	0	2	2	0	0	0.019802	0.019802	0	0	0.000174587	0.000174587	0	0	DAZ associated protein 2 [Source:MGI Symbol;Acc:MGI:1344344]
ENSMUSG00000000346	Dazap2	WT	WT_72h_1	108.2	118.504	106	4	1	1	2	4	1	1	2	0.0377358	0.00943396	0.00943396	0.0188679	0.000318436	7.96091e-05	7.96091e-05	0.000159218	DAZ associated protein 2 [Source:MGI Symbol;Acc:MGI:1344344]
ENSMUSG00000000346	Dazap2	WT	WT_72h_2	91.05	105.686	128	6	2	2	2	7	2	3	2	0.046875	0.015625	0.015625	0.015625	0.000517451	0.000147843	0.000221765	0.000147843	DAZ associated protein 2 [Source:MGI Symbol;Acc:MGI:1344344]
ENSMUSG00000000346	Dazap2	WT	WT_72h_3	112.46	119.542	119	3	1	1	2	4	1	1	2	0.0252101	0.00840336	0.00840336	0.0168067	0.000281184	7.02961e-05	7.02961e-05	0.000140592	DAZ associated protein 2 [Source:MGI Symbol;Acc:MGI:1344344]
ENSMUSG00000000355	Mcts1	AC	AC_00h_1	104.15	121.04	22	1	0	0	1	1	0	0	1	0.0454545	0	0	0.0454545	0.000375533	0	0	0.000375533	malignant T cell amplified sequence 1 [Source:MGI Symbol;Acc:MGI:1916245]
ENSMUSG00000000355	Mcts1	AC	AC_00h_2	83.17	116.234	28	3	1	2	0	3	1	2	0	0.107143	0.0357143	0.0714286	0	0.000921786	0.000307262	0.000614524	0	malignant T cell amplified sequence 1 [Source:MGI Symbol;Acc:MGI:1916245]
ENSMUSG00000000355	Mcts1	AC	AC_04h_1	94.215	93.7655	20	1	1	0	0	1	1	0	0	0.05	0.05	0	0	0.000533245	0.000533245	0	0	malignant T cell amplified sequence 1 [Source:MGI Symbol;Acc:MGI:1916245]
ENSMUSG00000000355	Mcts1	AC	AC_04h_2	120.425	129.77	28	0	0	0	0	0	0	0	0	0	0	0	0	0	0	0	0	malignant T cell amplified sequence 1 [Source:MGI Symbol;Acc:MGI:1916245]
ENSMUSG00000000355	Mcts1	AC	AC_12h_1	88.4	128.685	19	0	0	0	0	0	0	0	0	0	0	0	0	0	0	0	0	malignant T cell amplified sequence 1 [Source:MGI Symbol;Acc:MGI:1916245]
ENSMUSG00000000355	Mcts1	AC	AC_12h_2	106.91	116.598	19	0	0	0	0	0	0	0	0	0	0	0	0	0	0	0	0	malignant T cell amplified sequence 1 [Source:MGI Symbol;Acc:MGI:1916245]
ENSMUSG00000000355	Mcts1	AC	AC_24h_1	123.995	143.52	24	1	0	0	1	1	0	0	1	0.0416667	0	0	0.0416667	0.00029032	0	0	0.00029032	malignant T cell amplified sequence 1 [Source:MGI Symbol;Acc:MGI:1916245]
ENSMUSG00000000355	Mcts1	AC	AC_24h_2	111.17	124.102	19	1	1	0	0	1	1	0	0	0.0526316	0.0526316	0	0	0.000424099	0.000424099	0	0	malignant T cell amplified sequence 1 [Source:MGI Symbol;Acc:MGI:1916245]
ENSMUSG00000000355	Mcts1	AC	AC_48h_1	123.62	134.536	27	0	0	0	0	0	0	0	0	0	0	0	0	0	0	0	0	malignant T cell amplified sequence 1 [Source:MGI Symbol;Acc:MGI:1916245]
ENSMUSG00000000355	Mcts1	AC	AC_48h_2	85.25	118.831	16	1	0	0	1	1	0	0	1	0.0625	0	0	0.0625	0.000525959	0	0	0.000525959	malignant T cell amplified sequence 1 [Source:MGI Symbol;Acc:MGI:1916245]
ENSMUSG00000000355	Mcts1	AC	AC_72h_1	59.08	80.0491	11	0	0	0	0	0	0	0	0	0	0	0	0	0	0	0	0	malignant T cell amplified sequence 1 [Source:MGI Symbol;Acc:MGI:1916245]
ENSMUSG00000000355	Mcts1	AC	AC_72h_2	110.555	119.191	10	1	1	0	0	1	1	0	0	0.1	0.1	0	0	0.00083899	0.00083899	0	0	malignant T cell amplified sequence 1 [Source:MGI Symbol;Acc:MGI:1916245]
ENSMUSG00000000355	Mcts1	WT	WT_00h_2	93.07	106.213	21	1	1	0	0	1	1	0	0	0.047619	0.047619	0	0	0.000448334	0.000448334	0	0	malignant T cell amplified sequence 1 [Source:MGI Symbol;Acc:MGI:1916245]
ENSMUSG00000000355	Mcts1	WT	WT_00h_3	160.695	176.09	24	1	1	0	0	1	1	0	0	0.0416667	0.0416667	0	0	0.000236621	0.000236621	0	0	malignant T cell amplified sequence 1 [Source:MGI Symbol;Acc:MGI:1916245]
ENSMUSG00000000355	Mcts1	WT	WT_04h_1	137.91	143.265	19	0	0	0	0	0	0	0	0	0	0	0	0	0	0	0	0	malignant T cell amplified sequence 1 [Source:MGI Symbol;Acc:MGI:1916245]
ENSMUSG00000000355	Mcts1	WT	WT_04h_2	120.72	147.189	14	1	1	0	0	1	1	0	0	0.0714286	0.0714286	0	0	0.000485284	0.000485284	0	0	malignant T cell amplified sequence 1 [Source:MGI Symbol;Acc:MGI:1916245]
ENSMUSG00000000355	Mcts1	WT	WT_04h_3	110.905	123.824	28	2	2	0	0	2	2	0	0	0.0714286	0.0714286	0	0	0.000576854	0.000576854	0	0	malignant T cell amplified sequence 1 [Source:MGI Symbol;Acc:MGI:1916245]
ENSMUSG00000000355	Mcts1	WT	WT_12h_1	109.54	116.92	13	0	0	0	0	0	0	0	0	0	0	0	0	0	0	0	0	malignant T cell amplified sequence 1 [Source:MGI Symbol;Acc:MGI:1916245]
ENSMUSG00000000355	Mcts1	WT	WT_12h_2	87.23	104.199	10	0	0	0	0	0	0	0	0	0	0	0	0	0	0	0	0	malignant T cell amplified sequence 1 [Source:MGI Symbol;Acc:MGI:1916245]
ENSMUSG00000000355	Mcts1	WT	WT_12h_3	105.92	133.631	16	0	0	0	0	0	0	0	0	0	0	0	0	0	0	0	0	malignant T cell amplified sequence 1 [Source:MGI Symbol;Acc:MGI:1916245]
ENSMUSG00000000355	Mcts1	WT	WT_24h_1	105.56	119.268	16	0	0	0	0	0	0	0	0	0	0	0	0	0	0	0	0	malignant T cell amplified sequence 1 [Source:MGI Symbol;Acc:MGI:1916245]
ENSMUSG00000000355	Mcts1	WT	WT_24h_2	114.075	109.448	8	0	0	0	0	0	0	0	0	0	0	0	0	0	0	0	0	malignant T cell amplified sequence 1 [Source:MGI Symbol;Acc:MGI:1916245]
ENSMUSG00000000355	Mcts1	WT	WT_24h_3	137.14	131.58	23	1	1	0	0	1	1	0	0	0.0434783	0.0434783	0	0	0.000330433	0.000330433	0	0	malignant T cell amplified sequence 1 [Source:MGI Symbol;Acc:MGI:1916245]
ENSMUSG00000000355	Mcts1	WT	WT_48h_1	97.76	125.064	12	1	0	1	0	1	0	1	0	0.0833333	0	0.0833333	0	0.000666325	0	0.000666325	0	malignant T cell amplified sequence 1 [Source:MGI Symbol;Acc:MGI:1916245]
ENSMUSG00000000355	Mcts1	WT	WT_48h_2	131.72	132.346	13	0	0	0	0	0	0	0	0	0	0	0	0	0	0	0	0	malignant T cell amplified sequence 1 [Source:MGI Symbol;Acc:MGI:1916245]
ENSMUSG00000000355	Mcts1	WT	WT_48h_3	67.15	89.1745	11	0	0	0	0	0	0	0	0	0	0	0	0	0	0	0	0	malignant T cell amplified sequence 1 [Source:MGI Symbol;Acc:MGI:1916245]
ENSMUSG00000000355	Mcts1	WT	WT_72h_1	108.8	141.057	13	1	0	0	1	1	0	0	1	0.0769231	0	0	0.0769231	0.000545334	0	0	0.000545334	malignant T cell amplified sequence 1 [Source:MGI Symbol;Acc:MGI:1916245]
ENSMUSG00000000355	Mcts1	WT	WT_72h_2	113.07	116.778	12	0	0	0	0	0	0	0	0	0	0	0	0	0	0	0	0	malignant T cell amplified sequence 1 [Source:MGI Symbol;Acc:MGI:1916245]
ENSMUSG00000000355	Mcts1	WT	WT_72h_3	86.79	98.065	10	0	0	0	0	0	0	0	0	0	0	0	0	0	0	0	0	malignant T cell amplified sequence 1 [Source:MGI Symbol;Acc:MGI:1916245]
ENSMUSG00000000359	Rem1	AC	AC_04h_1	89.43	89.43	1	0	0	0	0	0	0	0	0	0	0	0	0	0	0	0	0	rad and gem related GTP binding protein 1 [Source:MGI Symbol;Acc:MGI:1097696]
ENSMUSG00000000359	Rem1	WT	WT_24h_1	193.48	193.48	1	0	0	0	0	0	0	0	0	0	0	0	0	0	0	0	0	rad and gem related GTP binding protein 1 [Source:MGI Symbol;Acc:MGI:1097696]
ENSMUSG00000000359	Rem1	WT	WT_72h_2	132.48	132.48	1	1	1	0	0	1	1	0	0	1	1	0	0	0.00754831	0.00754831	0	0	rad and gem related GTP binding protein 1 [Source:MGI Symbol;Acc:MGI:1097696]
ENSMUSG00000000374	Trappc10	AC	AC_00h_1	130.52	129.138	21	0	0	0	0	0	0	0	0	0	0	0	0	0	0	0	0	trafficking protein particle complex 10 [Source:MGI Symbol;Acc:MGI:1336209]
ENSMUSG00000000374	Trappc10	AC	AC_00h_2	87.785	106.287	24	0	0	0	0	0	0	0	0	0	0	0	0	0	0	0	0	trafficking protein particle complex 10 [Source:MGI Symbol;Acc:MGI:1336209]
ENSMUSG00000000374	Trappc10	AC	AC_04h_1	122.31	126.631	26	3	1	1	1	3	1	1	1	0.115385	0.0384615	0.0384615	0.0384615	0.000911189	0.00030373	0.00030373	0.00030373	trafficking protein particle complex 10 [Source:MGI Symbol;Acc:MGI:1336209]
ENSMUSG00000000374	Trappc10	AC	AC_04h_2	98	120.089	17	2	1	0	2	4	2	0	2	0.117647	0.0588235	0	0.117647	0.00195932	0.000979662	0	0.000979662	trafficking protein particle complex 10 [Source:MGI Symbol;Acc:MGI:1336209]
ENSMUSG00000000374	Trappc10	AC	AC_12h_1	96.84	146.173	22	2	0	1	2	3	0	1	2	0.0909091	0	0.0454545	0.0909091	0.000932891	0	0.000310964	0.000621927	trafficking protein particle complex 10 [Source:MGI Symbol;Acc:MGI:1336209]
ENSMUSG00000000374	Trappc10	AC	AC_12h_2	86.3	133.576	7	0	0	0	0	0	0	0	0	0	0	0	0	0	0	0	0	trafficking protein particle complex 10 [Source:MGI Symbol;Acc:MGI:1336209]
ENSMUSG00000000374	Trappc10	AC	AC_24h_1	130.96	118.182	11	0	0	0	0	0	0	0	0	0	0	0	0	0	0	0	0	trafficking protein particle complex 10 [Source:MGI Symbol;Acc:MGI:1336209]
ENSMUSG00000000374	Trappc10	AC	AC_24h_2	96.395	105.357	12	1	0	0	1	1	0	0	1	0.0833333	0	0	0.0833333	0.000790964	0	0	0.000790964	trafficking protein particle complex 10 [Source:MGI Symbol;Acc:MGI:1336209]
ENSMUSG00000000374	Trappc10	AC	AC_48h_1	118.48	126.016	19	1	0	0	1	1	0	0	1	0.0526316	0	0	0.0526316	0.000417659	0	0	0.000417659	trafficking protein particle complex 10 [Source:MGI Symbol;Acc:MGI:1336209]
ENSMUSG00000000374	Trappc10	AC	AC_48h_2	152.23	141.87	6	1	1	0	0	1	1	0	0	0.166667	0.166667	0	0	0.00117478	0.00117478	0	0	trafficking protein particle complex 10 [Source:MGI Symbol;Acc:MGI:1336209]
ENSMUSG00000000374	Trappc10	AC	AC_72h_1	70.26	82.4211	9	1	1	0	0	1	1	0	0	0.111111	0.111111	0	0	0.00134809	0.00134809	0	0	trafficking protein particle complex 10 [Source:MGI Symbol;Acc:MGI:1336209]
ENSMUSG00000000374	Trappc10	AC	AC_72h_2	84.19	93.5333	6	0	0	0	0	0	0	0	0	0	0	0	0	0	0	0	0	trafficking protein particle complex 10 [Source:MGI Symbol;Acc:MGI:1336209]
ENSMUSG00000000374	Trappc10	WT	WT_00h_2	127.29	140.213	11	1	1	0	0	1	1	0	0	0.0909091	0.0909091	0	0	0.000648365	0.000648365	0	0	trafficking protein particle complex 10 [Source:MGI Symbol;Acc:MGI:1336209]
ENSMUSG00000000374	Trappc10	WT	WT_00h_3	113.78	131.027	9	1	1	0	0	1	1	0	0	0.111111	0.111111	0	0	0.000848004	0.000848004	0	0	trafficking protein particle complex 10 [Source:MGI Symbol;Acc:MGI:1336209]
ENSMUSG00000000374	Trappc10	WT	WT_04h_1	72.86	88.3	11	0	0	0	0	0	0	0	0	0	0	0	0	0	0	0	0	trafficking protein particle complex 10 [Source:MGI Symbol;Acc:MGI:1336209]
ENSMUSG00000000374	Trappc10	WT	WT_04h_2	145.075	137.799	16	0	0	0	0	0	0	0	0	0	0	0	0	0	0	0	0	trafficking protein particle complex 10 [Source:MGI Symbol;Acc:MGI:1336209]
ENSMUSG00000000374	Trappc10	WT	WT_04h_3	116.21	106.101	11	0	0	0	0	0	0	0	0	0	0	0	0	0	0	0	0	trafficking protein particle complex 10 [Source:MGI Symbol;Acc:MGI:1336209]
ENSMUSG00000000374	Trappc10	WT	WT_12h_1	55.96	71.8125	8	0	0	0	0	0	0	0	0	0	0	0	0	0	0	0	0	trafficking protein particle complex 10 [Source:MGI Symbol;Acc:MGI:1336209]
ENSMUSG00000000374	Trappc10	WT	WT_12h_2	119.72	131.015	6	0	0	0	0	0	0	0	0	0	0	0	0	0	0	0	0	trafficking protein particle complex 10 [Source:MGI Symbol;Acc:MGI:1336209]
ENSMUSG00000000374	Trappc10	WT	WT_12h_3	91.41	97.2587	15	0	0	0	0	0	0	0	0	0	0	0	0	0	0	0	0	trafficking protein particle complex 10 [Source:MGI Symbol;Acc:MGI:1336209]
ENSMUSG00000000374	Trappc10	WT	WT_24h_1	144.685	146.548	18	0	0	0	0	0	0	0	0	0	0	0	0	0	0	0	0	trafficking protein particle complex 10 [Source:MGI Symbol;Acc:MGI:1336209]
ENSMUSG00000000374	Trappc10	WT	WT_24h_2	171.42	170.267	3	0	0	0	0	0	0	0	0	0	0	0	0	0	0	0	0	trafficking protein particle complex 10 [Source:MGI Symbol;Acc:MGI:1336209]
ENSMUSG00000000374	Trappc10	WT	WT_24h_3	101.585	122.816	14	0	0	0	0	0	0	0	0	0	0	0	0	0	0	0	0	trafficking protein particle complex 10 [Source:MGI Symbol;Acc:MGI:1336209]
ENSMUSG00000000374	Trappc10	WT	WT_48h_1	126.895	123.057	6	0	0	0	0	0	0	0	0	0	0	0	0	0	0	0	0	trafficking protein particle complex 10 [Source:MGI Symbol;Acc:MGI:1336209]
ENSMUSG00000000374	Trappc10	WT	WT_48h_2	100.835	107.819	14	1	0	0	1	1	0	0	1	0.0714286	0	0	0.0714286	0.000662489	0	0	0.000662489	trafficking protein particle complex 10 [Source:MGI Symbol;Acc:MGI:1336209]
ENSMUSG00000000374	Trappc10	WT	WT_48h_3	86.275	102.997	12	0	0	0	0	0	0	0	0	0	0	0	0	0	0	0	0	trafficking protein particle complex 10 [Source:MGI Symbol;Acc:MGI:1336209]
ENSMUSG00000000374	Trappc10	WT	WT_72h_1	130.405	141.442	10	0	0	0	0	0	0	0	0	0	0	0	0	0	0	0	0	trafficking protein particle complex 10 [Source:MGI Symbol;Acc:MGI:1336209]
ENSMUSG00000000374	Trappc10	WT	WT_72h_2	96.52	97.8669	13	1	0	1	0	2	0	2	0	0.0769231	0	0.0769231	0	0.00157199	0	0.00157199	0	trafficking protein particle complex 10 [Source:MGI Symbol;Acc:MGI:1336209]
ENSMUSG00000000374	Trappc10	WT	WT_72h_3	112.54	144.195	15	0	0	0	0	0	0	0	0	0	0	0	0	0	0	0	0	trafficking protein particle complex 10 [Source:MGI Symbol;Acc:MGI:1336209]
ENSMUSG00000000378	Ccm2	AC	AC_00h_1	143.285	148.724	20	0	0	0	0	0	0	0	0	0	0	0	0	0	0	0	0	cerebral cavernous malformation 2 [Source:MGI Symbol;Acc:MGI:2384924]
ENSMUSG00000000378	Ccm2	AC	AC_00h_2	69.835	79.4057	14	1	0	0	1	1	0	0	1	0.0714286	0	0	0.0714286	0.000899539	0	0	0.000899539	cerebral cavernous malformation 2 [Source:MGI Symbol;Acc:MGI:2384924]
ENSMUSG00000000378	Ccm2	AC	AC_04h_1	105.54	108.573	23	0	0	0	0	0	0	0	0	0	0	0	0	0	0	0	0	cerebral cavernous malformation 2 [Source:MGI Symbol;Acc:MGI:2384924]
ENSMUSG00000000378	Ccm2	AC	AC_04h_2	95.04	101.563	9	0	0	0	0	0	0	0	0	0	0	0	0	0	0	0	0	cerebral cavernous malformation 2 [Source:MGI Symbol;Acc:MGI:2384924]
ENSMUSG00000000378	Ccm2	AC	AC_12h_1	51.38	90.9876	21	0	0	0	0	0	0	0	0	0	0	0	0	0	0	0	0	cerebral cavernous malformation 2 [Source:MGI Symbol;Acc:MGI:2384924]
ENSMUSG00000000378	Ccm2	AC	AC_12h_2	85.33	94.548	10	0	0	0	0	0	0	0	0	0	0	0	0	0	0	0	0	cerebral cavernous malformation 2 [Source:MGI Symbol;Acc:MGI:2384924]
ENSMUSG00000000378	Ccm2	AC	AC_24h_1	107.52	120.694	31	2	0	2	0	3	0	3	0	0.0645161	0	0.0645161	0	0.000801815	0	0.000801815	0	cerebral cavernous malformation 2 [Source:MGI Symbol;Acc:MGI:2384924]
ENSMUSG00000000378	Ccm2	AC	AC_24h_2	86.215	85.0415	26	0	0	0	0	0	0	0	0	0	0	0	0	0	0	0	0	cerebral cavernous malformation 2 [Source:MGI Symbol;Acc:MGI:2384924]
ENSMUSG00000000378	Ccm2	AC	AC_48h_1	108.25	114.995	25	1	0	1	0	1	0	1	0	0.04	0	0.04	0	0.000347842	0	0.000347842	0	cerebral cavernous malformation 2 [Source:MGI Symbol;Acc:MGI:2384924]
ENSMUSG00000000378	Ccm2	AC	AC_48h_2	116.255	115.667	18	1	1	0	0	2	2	0	0	0.0555556	0.0555556	0	0	0.000960615	0.000960615	0	0	cerebral cavernous malformation 2 [Source:MGI Symbol;Acc:MGI:2384924]
ENSMUSG00000000378	Ccm2	AC	AC_72h_1	88.155	87.9036	14	0	0	0	0	0	0	0	0	0	0	0	0	0	0	0	0	cerebral cavernous malformation 2 [Source:MGI Symbol;Acc:MGI:2384924]
ENSMUSG00000000378	Ccm2	AC	AC_72h_2	79.75	106.17	11	2	0	2	0	2	0	2	0	0.181818	0	0.181818	0	0.00171252	0	0.00171252	0	cerebral cavernous malformation 2 [Source:MGI Symbol;Acc:MGI:2384924]
ENSMUSG00000000378	Ccm2	WT	WT_00h_2	110.32	127.072	13	1	1	0	0	1	1	0	0	0.0769231	0.0769231	0	0	0.000605353	0.000605353	0	0	cerebral cavernous malformation 2 [Source:MGI Symbol;Acc:MGI:2384924]
ENSMUSG00000000378	Ccm2	WT	WT_00h_3	88.43	101.851	17	0	0	0	0	0	0	0	0	0	0	0	0	0	0	0	0	cerebral cavernous malformation 2 [Source:MGI Symbol;Acc:MGI:2384924]
ENSMUSG00000000378	Ccm2	WT	WT_04h_1	106.08	97.5424	21	0	0	0	0	0	0	0	0	0	0	0	0	0	0	0	0	cerebral cavernous malformation 2 [Source:MGI Symbol;Acc:MGI:2384924]
ENSMUSG00000000378	Ccm2	WT	WT_04h_2	90.43	92.5492	13	0	0	0	0	0	0	0	0	0	0	0	0	0	0	0	0	cerebral cavernous malformation 2 [Source:MGI Symbol;Acc:MGI:2384924]
ENSMUSG00000000378	Ccm2	WT	WT_04h_3	99.975	92.26	10	0	0	0	0	0	0	0	0	0	0	0	0	0	0	0	0	cerebral cavernous malformation 2 [Source:MGI Symbol;Acc:MGI:2384924]
ENSMUSG00000000378	Ccm2	WT	WT_12h_1	84.56	74.2917	6	0	0	0	0	0	0	0	0	0	0	0	0	0	0	0	0	cerebral cavernous malformation 2 [Source:MGI Symbol;Acc:MGI:2384924]
ENSMUSG00000000378	Ccm2	WT	WT_12h_2	126.105	121.971	12	0	0	0	0	0	0	0	0	0	0	0	0	0	0	0	0	cerebral cavernous malformation 2 [Source:MGI Symbol;Acc:MGI:2384924]
ENSMUSG00000000378	Ccm2	WT	WT_12h_3	93.945	97.3238	8	0	0	0	0	0	0	0	0	0	0	0	0	0	0	0	0	cerebral cavernous malformation 2 [Source:MGI Symbol;Acc:MGI:2384924]
ENSMUSG00000000378	Ccm2	WT	WT_24h_1	112.08	118.465	17	1	0	0	1	1	0	0	1	0.0588235	0	0	0.0588235	0.000496547	0	0	0.000496547	cerebral cavernous malformation 2 [Source:MGI Symbol;Acc:MGI:2384924]
ENSMUSG00000000378	Ccm2	WT	WT_24h_2	105	114.215	19	1	0	1	0	1	0	1	0	0.0526316	0	0.0526316	0	0.00046081	0	0.00046081	0	cerebral cavernous malformation 2 [Source:MGI Symbol;Acc:MGI:2384924]
ENSMUSG00000000378	Ccm2	WT	WT_24h_3	91.695	104.328	22	1	1	0	0	1	1	0	0	0.0454545	0.0454545	0	0	0.000435688	0.000435688	0	0	cerebral cavernous malformation 2 [Source:MGI Symbol;Acc:MGI:2384924]
ENSMUSG00000000378	Ccm2	WT	WT_48h_1	94.37	96.769	21	0	0	0	0	0	0	0	0	0	0	0	0	0	0	0	0	cerebral cavernous malformation 2 [Source:MGI Symbol;Acc:MGI:2384924]
ENSMUSG00000000378	Ccm2	WT	WT_48h_2	91.44	97.1476	21	0	0	0	0	0	0	0	0	0	0	0	0	0	0	0	0	cerebral cavernous malformation 2 [Source:MGI Symbol;Acc:MGI:2384924]
ENSMUSG00000000378	Ccm2	WT	WT_48h_3	76.85	100.67	9	1	0	1	0	1	0	1	0	0.111111	0	0.111111	0	0.00110372	0	0.00110372	0	cerebral cavernous malformation 2 [Source:MGI Symbol;Acc:MGI:2384924]
ENSMUSG00000000378	Ccm2	WT	WT_72h_1	82.56	97.4427	11	0	0	0	0	0	0	0	0	0	0	0	0	0	0	0	0	cerebral cavernous malformation 2 [Source:MGI Symbol;Acc:MGI:2384924]
ENSMUSG00000000378	Ccm2	WT	WT_72h_2	90.75	102.873	20	1	0	1	0	1	0	1	0	0.05	0	0.05	0	0.000486036	0	0.000486036	0	cerebral cavernous malformation 2 [Source:MGI Symbol;Acc:MGI:2384924]
ENSMUSG00000000378	Ccm2	WT	WT_72h_3	91.155	89.2575	16	0	0	0	0	0	0	0	0	0	0	0	0	0	0	0	0	cerebral cavernous malformation 2 [Source:MGI Symbol;Acc:MGI:2384924]
ENSMUSG00000000384	Tbrg4	AC	AC_00h_1	160.375	157.148	14	0	0	0	0	0	0	0	0	0	0	0	0	0	0	0	0	transforming growth factor beta regulated gene 4 [Source:MGI Symbol;Acc:MGI:1100868]
ENSMUSG00000000384	Tbrg4	AC	AC_00h_2	101.795	114.017	12	0	0	0	0	0	0	0	0	0	0	0	0	0	0	0	0	transforming growth factor beta regulated gene 4 [Source:MGI Symbol;Acc:MGI:1100868]
ENSMUSG00000000384	Tbrg4	AC	AC_04h_1	111.34	112.463	10	0	0	0	0	0	0	0	0	0	0	0	0	0	0	0	0	transforming growth factor beta regulated gene 4 [Source:MGI Symbol;Acc:MGI:1100868]
ENSMUSG00000000384	Tbrg4	AC	AC_04h_2	96.5	90.8247	15	0	0	0	0	0	0	0	0	0	0	0	0	0	0	0	0	transforming growth factor beta regulated gene 4 [Source:MGI Symbol;Acc:MGI:1100868]
ENSMUSG00000000384	Tbrg4	AC	AC_12h_1	66.21	89.7314	7	0	0	0	0	0	0	0	0	0	0	0	0	0	0	0	0	transforming growth factor beta regulated gene 4 [Source:MGI Symbol;Acc:MGI:1100868]
ENSMUSG00000000384	Tbrg4	AC	AC_12h_2	97.48	85.3229	7	1	1	0	0	1	1	0	0	0.142857	0.142857	0	0	0.00167431	0.00167431	0	0	transforming growth factor beta regulated gene 4 [Source:MGI Symbol;Acc:MGI:1100868]
ENSMUSG00000000384	Tbrg4	AC	AC_24h_1	91.985	94.8317	12	0	0	0	0	0	0	0	0	0	0	0	0	0	0	0	0	transforming growth factor beta regulated gene 4 [Source:MGI Symbol;Acc:MGI:1100868]
ENSMUSG00000000384	Tbrg4	AC	AC_24h_2	67.78	84.8937	8	0	0	0	0	0	0	0	0	0	0	0	0	0	0	0	0	transforming growth factor beta regulated gene 4 [Source:MGI Symbol;Acc:MGI:1100868]
ENSMUSG00000000384	Tbrg4	AC	AC_48h_1	133.06	135.609	10	0	0	0	0	0	0	0	0	0	0	0	0	0	0	0	0	transforming growth factor beta regulated gene 4 [Source:MGI Symbol;Acc:MGI:1100868]
ENSMUSG00000000384	Tbrg4	AC	AC_48h_2	220.32	196.653	3	0	0	0	0	0	0	0	0	0	0	0	0	0	0	0	0	transforming growth factor beta regulated gene 4 [Source:MGI Symbol;Acc:MGI:1100868]
ENSMUSG00000000384	Tbrg4	AC	AC_72h_1	77.04	77.04	2	1	1	0	0	1	1	0	0	0.5	0.5	0	0	0.00649013	0.00649013	0	0	transforming growth factor beta regulated gene 4 [Source:MGI Symbol;Acc:MGI:1100868]
ENSMUSG00000000384	Tbrg4	AC	AC_72h_2	146.48	157.656	5	0	0	0	0	0	0	0	0	0	0	0	0	0	0	0	0	transforming growth factor beta regulated gene 4 [Source:MGI Symbol;Acc:MGI:1100868]
ENSMUSG00000000384	Tbrg4	WT	WT_00h_2	74.03	125.702	11	0	0	0	0	0	0	0	0	0	0	0	0	0	0	0	0	transforming growth factor beta regulated gene 4 [Source:MGI Symbol;Acc:MGI:1100868]
ENSMUSG00000000384	Tbrg4	WT	WT_00h_3	114.75	127.722	11	1	1	0	0	1	1	0	0	0.0909091	0.0909091	0	0	0.000711774	0.000711774	0	0	transforming growth factor beta regulated gene 4 [Source:MGI Symbol;Acc:MGI:1100868]
ENSMUSG00000000384	Tbrg4	WT	WT_04h_1	137.18	151.915	12	1	1	0	0	1	1	0	0	0.0833333	0.0833333	0	0	0.000548552	0.000548552	0	0	transforming growth factor beta regulated gene 4 [Source:MGI Symbol;Acc:MGI:1100868]
ENSMUSG00000000384	Tbrg4	WT	WT_04h_2	119.395	116.491	8	0	0	0	0	0	0	0	0	0	0	0	0	0	0	0	0	transforming growth factor beta regulated gene 4 [Source:MGI Symbol;Acc:MGI:1100868]
ENSMUSG00000000384	Tbrg4	WT	WT_04h_3	149.565	135.466	12	2	0	1	1	2	0	1	1	0.166667	0	0.0833333	0.0833333	0.00123032	0	0.000615161	0.000615161	transforming growth factor beta regulated gene 4 [Source:MGI Symbol;Acc:MGI:1100868]
ENSMUSG00000000384	Tbrg4	WT	WT_12h_1	193.36	177.893	7	0	0	0	0	0	0	0	0	0	0	0	0	0	0	0	0	transforming growth factor beta regulated gene 4 [Source:MGI Symbol;Acc:MGI:1100868]
ENSMUSG00000000384	Tbrg4	WT	WT_12h_2	96.04	105.914	7	0	0	0	0	0	0	0	0	0	0	0	0	0	0	0	0	transforming growth factor beta regulated gene 4 [Source:MGI Symbol;Acc:MGI:1100868]
ENSMUSG00000000384	Tbrg4	WT	WT_12h_3	87.91	100.638	8	0	0	0	0	0	0	0	0	0	0	0	0	0	0	0	0	transforming growth factor beta regulated gene 4 [Source:MGI Symbol;Acc:MGI:1100868]
ENSMUSG00000000384	Tbrg4	WT	WT_24h_1	149.48	166.873	7	0	0	0	0	0	0	0	0	0	0	0	0	0	0	0	0	transforming growth factor beta regulated gene 4 [Source:MGI Symbol;Acc:MGI:1100868]
ENSMUSG00000000384	Tbrg4	WT	WT_24h_2	174.31	143.082	5	0	0	0	0	0	0	0	0	0	0	0	0	0	0	0	0	transforming growth factor beta regulated gene 4 [Source:MGI Symbol;Acc:MGI:1100868]
ENSMUSG00000000384	Tbrg4	WT	WT_24h_3	117.735	139.835	4	0	0	0	0	0	0	0	0	0	0	0	0	0	0	0	0	transforming growth factor beta regulated gene 4 [Source:MGI Symbol;Acc:MGI:1100868]
ENSMUSG00000000384	Tbrg4	WT	WT_48h_1	159.705	191.577	4	0	0	0	0	0	0	0	0	0	0	0	0	0	0	0	0	transforming growth factor beta regulated gene 4 [Source:MGI Symbol;Acc:MGI:1100868]
ENSMUSG00000000384	Tbrg4	WT	WT_48h_2	207.73	192.73	12	1	1	0	0	1	1	0	0	0.0833333	0.0833333	0	0	0.000432384	0.000432384	0	0	transforming growth factor beta regulated gene 4 [Source:MGI Symbol;Acc:MGI:1100868]
ENSMUSG00000000384	Tbrg4	WT	WT_48h_3	181	187.307	3	0	0	0	0	0	0	0	0	0	0	0	0	0	0	0	0	transforming growth factor beta regulated gene 4 [Source:MGI Symbol;Acc:MGI:1100868]
ENSMUSG00000000384	Tbrg4	WT	WT_72h_1	128.75	142.676	8	1	0	1	0	1	0	1	0	0.125	0	0.125	0	0.000876109	0	0.000876109	0	transforming growth factor beta regulated gene 4 [Source:MGI Symbol;Acc:MGI:1100868]
ENSMUSG00000000384	Tbrg4	WT	WT_72h_2	132.095	121.146	8	1	1	0	0	1	1	0	0	0.125	0.125	0	0	0.00103181	0.00103181	0	0	transforming growth factor beta regulated gene 4 [Source:MGI Symbol;Acc:MGI:1100868]
ENSMUSG00000000384	Tbrg4	WT	WT_72h_3	84.37	134.813	3	1	1	0	0	1	1	0	0	0.333333	0.333333	0	0	0.00247255	0.00247255	0	0	transforming growth factor beta regulated gene 4 [Source:MGI Symbol;Acc:MGI:1100868]
ENSMUSG00000000386	Mx1	AC	AC_00h_1	292.97	292.97	1	0	0	0	0	0	0	0	0	0	0	0	0	0	0	0	0	MX dynamin-like GTPase 1 [Source:MGI Symbol;Acc:MGI:97243]
ENSMUSG00000000386	Mx1	AC	AC_00h_2	32	32	1	0	0	0	0	0	0	0	0	0	0	0	0	0	0	0	0	MX dynamin-like GTPase 1 [Source:MGI Symbol;Acc:MGI:97243]
ENSMUSG00000000386	Mx1	AC	AC_04h_1	242.73	228.086	5	0	0	0	0	0	0	0	0	0	0	0	0	0	0	0	0	MX dynamin-like GTPase 1 [Source:MGI Symbol;Acc:MGI:97243]
ENSMUSG00000000386	Mx1	AC	AC_12h_1	267.87	267.066	58	4	0	1	3	5	0	1	4	0.0689655	0	0.0172414	0.0517241	0.000322792	0	6.45584e-05	0.000258234	MX dynamin-like GTPase 1 [Source:MGI Symbol;Acc:MGI:97243]
ENSMUSG00000000386	Mx1	AC	AC_12h_2	251.92	250.037	4	2	1	1	0	3	1	2	0	0.5	0.25	0.25	0	0.00299955	0.00099985	0.0019997	0	MX dynamin-like GTPase 1 [Source:MGI Symbol;Acc:MGI:97243]
ENSMUSG00000000386	Mx1	AC	AC_24h_1	261.12	263.941	131	4	1	3	0	4	1	3	0	0.0305344	0.00763359	0.0229008	0	0.000115686	2.89215e-05	8.67646e-05	0	MX dynamin-like GTPase 1 [Source:MGI Symbol;Acc:MGI:97243]
ENSMUSG00000000386	Mx1	AC	AC_24h_2	228.96	225.741	39	3	1	1	1	4	1	1	2	0.0769231	0.025641	0.025641	0.025641	0.000454344	0.000113586	0.000113586	0.000227172	MX dynamin-like GTPase 1 [Source:MGI Symbol;Acc:MGI:97243]
ENSMUSG00000000386	Mx1	AC	AC_48h_1	271.875	265.385	66	1	1	0	0	1	1	0	0	0.0151515	0.0151515	0	0	5.70926e-05	5.70926e-05	0	0	MX dynamin-like GTPase 1 [Source:MGI Symbol;Acc:MGI:97243]
ENSMUSG00000000386	Mx1	AC	AC_48h_2	255.43	233.208	23	0	0	0	0	0	0	0	0	0	0	0	0	0	0	0	0	MX dynamin-like GTPase 1 [Source:MGI Symbol;Acc:MGI:97243]
ENSMUSG00000000386	Mx1	AC	AC_72h_1	259.61	218.604	11	0	0	0	0	0	0	0	0	0	0	0	0	0	0	0	0	MX dynamin-like GTPase 1 [Source:MGI Symbol;Acc:MGI:97243]
ENSMUSG00000000386	Mx1	AC	AC_72h_2	208.955	192.548	18	0	0	0	0	0	0	0	0	0	0	0	0	0	0	0	0	MX dynamin-like GTPase 1 [Source:MGI Symbol;Acc:MGI:97243]
ENSMUSG00000000386	Mx1	WT	WT_00h_2	263.3	253.157	4	2	0	0	2	2	0	0	2	0.5	0	0	0.5	0.00197506	0	0	0.00197506	MX dynamin-like GTPase 1 [Source:MGI Symbol;Acc:MGI:97243]
ENSMUSG00000000386	Mx1	WT	WT_00h_3	240.75	240.75	1	0	0	0	0	0	0	0	0	0	0	0	0	0	0	0	0	MX dynamin-like GTPase 1 [Source:MGI Symbol;Acc:MGI:97243]
ENSMUSG00000000386	Mx1	WT	WT_04h_2	209.25	223.644	5	0	0	0	0	0	0	0	0	0	0	0	0	0	0	0	0	MX dynamin-like GTPase 1 [Source:MGI Symbol;Acc:MGI:97243]
ENSMUSG00000000386	Mx1	WT	WT_12h_1	294.455	294.455	2	0	0	0	0	0	0	0	0	0	0	0	0	0	0	0	0	MX dynamin-like GTPase 1 [Source:MGI Symbol;Acc:MGI:97243]
ENSMUSG00000000386	Mx1	WT	WT_12h_2	240.315	226.899	32	2	1	0	1	2	1	0	1	0.0625	0.03125	0	0.03125	0.000275453	0.000137727	0	0.000137727	MX dynamin-like GTPase 1 [Source:MGI Symbol;Acc:MGI:97243]
ENSMUSG00000000386	Mx1	WT	WT_12h_3	281.385	284.204	8	0	0	0	0	0	0	0	0	0	0	0	0	0	0	0	0	MX dynamin-like GTPase 1 [Source:MGI Symbol;Acc:MGI:97243]
ENSMUSG00000000386	Mx1	WT	WT_24h_1	269.58	262.53	59	4	0	3	1	4	0	3	1	0.0677966	0	0.0508475	0.0169492	0.000258244	0	0.000193683	6.45609e-05	MX dynamin-like GTPase 1 [Source:MGI Symbol;Acc:MGI:97243]
ENSMUSG00000000386	Mx1	WT	WT_24h_2	267.1	256.402	66	3	0	3	0	3	0	3	0	0.0454545	0	0.0454545	0	0.000177278	0	0.000177278	0	MX dynamin-like GTPase 1 [Source:MGI Symbol;Acc:MGI:97243]
ENSMUSG00000000386	Mx1	WT	WT_24h_3	231.52	238.438	31	2	1	0	1	3	1	0	2	0.0645161	0.0322581	0	0.0322581	0.000405867	0.000135289	0	0.000270578	MX dynamin-like GTPase 1 [Source:MGI Symbol;Acc:MGI:97243]
ENSMUSG00000000386	Mx1	WT	WT_48h_1	249.72	237.53	97	5	0	1	4	6	0	1	5	0.0515464	0	0.0103093	0.0412371	0.000260412	0	4.3402e-05	0.00021701	MX dynamin-like GTPase 1 [Source:MGI Symbol;Acc:MGI:97243]
ENSMUSG00000000386	Mx1	WT	WT_48h_2	262.12	236.609	34	0	0	0	0	0	0	0	0	0	0	0	0	0	0	0	0	MX dynamin-like GTPase 1 [Source:MGI Symbol;Acc:MGI:97243]
ENSMUSG00000000386	Mx1	WT	WT_48h_3	239.34	208.988	17	0	0	0	0	0	0	0	0	0	0	0	0	0	0	0	0	MX dynamin-like GTPase 1 [Source:MGI Symbol;Acc:MGI:97243]
ENSMUSG00000000386	Mx1	WT	WT_72h_1	259.44	254.496	39	2	0	1	1	3	0	1	2	0.0512821	0	0.025641	0.025641	0.000302257	0	0.000100752	0.000201505	MX dynamin-like GTPase 1 [Source:MGI Symbol;Acc:MGI:97243]
ENSMUSG00000000386	Mx1	WT	WT_72h_2	263.71	248.794	10	1	1	0	0	1	1	0	0	0.1	0.1	0	0	0.000401939	0.000401939	0	0	MX dynamin-like GTPase 1 [Source:MGI Symbol;Acc:MGI:97243]
ENSMUSG00000000386	Mx1	WT	WT_72h_3	184.85	191.139	15	1	1	0	0	1	1	0	0	0.0666667	0.0666667	0	0	0.000348787	0.000348787	0	0	MX dynamin-like GTPase 1 [Source:MGI Symbol;Acc:MGI:97243]
ENSMUSG00000000392	Fap	WT	WT_04h_2	211.85	211.85	1	0	0	0	0	0	0	0	0	0	0	0	0	0	0	0	0	fibroblast activation protein [Source:MGI Symbol;Acc:MGI:109608]
ENSMUSG00000000399	Ndufa9	AC	AC_00h_1	72.465	88.856	40	2	2	0	0	2	2	0	0	0.05	0.05	0	0	0.000562708	0.000562708	0	0	NADH:ubiquinone oxidoreductase subunit A9 [Source:MGI Symbol;Acc:MGI:1913358]
ENSMUSG00000000399	Ndufa9	AC	AC_00h_2	82.48	87.9005	60	2	1	1	0	2	1	1	0	0.0333333	0.0166667	0.0166667	0	0.000379217	0.000189608	0.000189608	0	NADH:ubiquinone oxidoreductase subunit A9 [Source:MGI Symbol;Acc:MGI:1913358]
ENSMUSG00000000399	Ndufa9	AC	AC_04h_1	83.32	92.2338	47	3	3	0	0	3	3	0	0	0.0638298	0.0638298	0	0	0.000692043	0.000692043	0	0	NADH:ubiquinone oxidoreductase subunit A9 [Source:MGI Symbol;Acc:MGI:1913358]
ENSMUSG00000000399	Ndufa9	AC	AC_04h_2	76	84.9611	54	1	0	0	1	1	0	0	1	0.0185185	0	0	0.0185185	0.000217965	0	0	0.000217965	NADH:ubiquinone oxidoreductase subunit A9 [Source:MGI Symbol;Acc:MGI:1913358]
ENSMUSG00000000399	Ndufa9	AC	AC_12h_1	98.52	117.064	57	2	1	0	1	2	1	0	1	0.0350877	0.0175439	0	0.0175439	0.00029973	0.000149865	0	0.000149865	NADH:ubiquinone oxidoreductase subunit A9 [Source:MGI Symbol;Acc:MGI:1913358]
ENSMUSG00000000399	Ndufa9	AC	AC_12h_2	82.85	93.9845	22	0	0	0	0	0	0	0	0	0	0	0	0	0	0	0	0	NADH:ubiquinone oxidoreductase subunit A9 [Source:MGI Symbol;Acc:MGI:1913358]
ENSMUSG00000000399	Ndufa9	AC	AC_24h_1	82.46	102.009	64	0	0	0	0	0	0	0	0	0	0	0	0	0	0	0	0	NADH:ubiquinone oxidoreductase subunit A9 [Source:MGI Symbol;Acc:MGI:1913358]
ENSMUSG00000000399	Ndufa9	AC	AC_24h_2	91.04	92.14	45	0	0	0	0	0	0	0	0	0	0	0	0	0	0	0	0	NADH:ubiquinone oxidoreductase subunit A9 [Source:MGI Symbol;Acc:MGI:1913358]
ENSMUSG00000000399	Ndufa9	AC	AC_48h_1	81.33	102.65	35	2	1	0	1	2	1	0	1	0.0571429	0.0285714	0	0.0285714	0.000556675	0.000278338	0	0.000278338	NADH:ubiquinone oxidoreductase subunit A9 [Source:MGI Symbol;Acc:MGI:1913358]
ENSMUSG00000000399	Ndufa9	AC	AC_48h_2	67.075	88.8531	16	1	1	0	0	1	1	0	0	0.0625	0.0625	0	0	0.000703408	0.000703408	0	0	NADH:ubiquinone oxidoreductase subunit A9 [Source:MGI Symbol;Acc:MGI:1913358]
ENSMUSG00000000399	Ndufa9	AC	AC_72h_1	67.335	87.785	18	0	0	0	0	0	0	0	0	0	0	0	0	0	0	0	0	NADH:ubiquinone oxidoreductase subunit A9 [Source:MGI Symbol;Acc:MGI:1913358]
ENSMUSG00000000399	Ndufa9	AC	AC_72h_2	68.32	80.2665	31	1	1	0	0	1	1	0	0	0.0322581	0.0322581	0	0	0.000401887	0.000401887	0	0	NADH:ubiquinone oxidoreductase subunit A9 [Source:MGI Symbol;Acc:MGI:1913358]
ENSMUSG00000000399	Ndufa9	WT	WT_00h_2	81.385	97.6025	24	1	0	1	0	3	0	3	0	0.0416667	0	0.0416667	0	0.0012807	0	0.0012807	0	NADH:ubiquinone oxidoreductase subunit A9 [Source:MGI Symbol;Acc:MGI:1913358]
ENSMUSG00000000399	Ndufa9	WT	WT_00h_3	81.36	100.937	38	1	1	0	0	1	1	0	0	0.0263158	0.0263158	0	0	0.000260715	0.000260715	0	0	NADH:ubiquinone oxidoreductase subunit A9 [Source:MGI Symbol;Acc:MGI:1913358]
ENSMUSG00000000399	Ndufa9	WT	WT_04h_1	71.33	78.6826	23	1	1	0	0	1	1	0	0	0.0434783	0.0434783	0	0	0.000552578	0.000552578	0	0	NADH:ubiquinone oxidoreductase subunit A9 [Source:MGI Symbol;Acc:MGI:1913358]
ENSMUSG00000000399	Ndufa9	WT	WT_04h_2	94.2	110.611	35	1	0	0	1	1	0	0	1	0.0285714	0	0	0.0285714	0.000258304	0	0	0.000258304	NADH:ubiquinone oxidoreductase subunit A9 [Source:MGI Symbol;Acc:MGI:1913358]
ENSMUSG00000000399	Ndufa9	WT	WT_04h_3	78.29	87.6706	49	1	1	0	1	2	1	0	1	0.0204082	0.0204082	0	0.0204082	0.000465565	0.000232782	0	0.000232782	NADH:ubiquinone oxidoreductase subunit A9 [Source:MGI Symbol;Acc:MGI:1913358]
ENSMUSG00000000399	Ndufa9	WT	WT_12h_1	64.935	72.3943	14	0	0	0	0	0	0	0	0	0	0	0	0	0	0	0	0	NADH:ubiquinone oxidoreductase subunit A9 [Source:MGI Symbol;Acc:MGI:1913358]
ENSMUSG00000000399	Ndufa9	WT	WT_12h_2	119.21	124.894	34	0	0	0	0	0	0	0	0	0	0	0	0	0	0	0	0	NADH:ubiquinone oxidoreductase subunit A9 [Source:MGI Symbol;Acc:MGI:1913358]
ENSMUSG00000000399	Ndufa9	WT	WT_12h_3	100.52	99.8255	29	0	0	0	0	0	0	0	0	0	0	0	0	0	0	0	0	NADH:ubiquinone oxidoreductase subunit A9 [Source:MGI Symbol;Acc:MGI:1913358]
ENSMUSG00000000399	Ndufa9	WT	WT_24h_1	87.22	99.4867	27	2	0	1	1	3	0	2	1	0.0740741	0	0.037037	0.037037	0.00111684	0	0.000744563	0.000372281	NADH:ubiquinone oxidoreductase subunit A9 [Source:MGI Symbol;Acc:MGI:1913358]
ENSMUSG00000000399	Ndufa9	WT	WT_24h_2	91.79	104.712	30	1	0	0	1	1	0	0	1	0.0333333	0	0	0.0333333	0.000318334	0	0	0.000318334	NADH:ubiquinone oxidoreductase subunit A9 [Source:MGI Symbol;Acc:MGI:1913358]
ENSMUSG00000000399	Ndufa9	WT	WT_24h_3	89.52	84.486	40	0	0	0	0	0	0	0	0	0	0	0	0	0	0	0	0	NADH:ubiquinone oxidoreductase subunit A9 [Source:MGI Symbol;Acc:MGI:1913358]
ENSMUSG00000000399	Ndufa9	WT	WT_48h_1	69.11	88.7228	25	1	0	1	0	1	0	1	0	0.04	0	0.04	0	0.000450842	0	0.000450842	0	NADH:ubiquinone oxidoreductase subunit A9 [Source:MGI Symbol;Acc:MGI:1913358]
ENSMUSG00000000399	Ndufa9	WT	WT_48h_2	105.51	98.8487	32	1	0	0	1	1	0	0	1	0.03125	0	0	0.03125	0.00031614	0	0	0.00031614	NADH:ubiquinone oxidoreductase subunit A9 [Source:MGI Symbol;Acc:MGI:1913358]
ENSMUSG00000000399	Ndufa9	WT	WT_48h_3	84.87	90.5588	17	0	0	0	0	0	0	0	0	0	0	0	0	0	0	0	0	NADH:ubiquinone oxidoreductase subunit A9 [Source:MGI Symbol;Acc:MGI:1913358]
ENSMUSG00000000399	Ndufa9	WT	WT_72h_1	76.22	88.3553	17	1	0	0	1	1	0	0	1	0.0588235	0	0	0.0588235	0.000665761	0	0	0.000665761	NADH:ubiquinone oxidoreductase subunit A9 [Source:MGI Symbol;Acc:MGI:1913358]
ENSMUSG00000000399	Ndufa9	WT	WT_72h_2	85.105	105.155	36	0	0	0	0	0	0	0	0	0	0	0	0	0	0	0	0	NADH:ubiquinone oxidoreductase subunit A9 [Source:MGI Symbol;Acc:MGI:1913358]
ENSMUSG00000000399	Ndufa9	WT	WT_72h_3	91.38	97.3107	27	1	0	1	1	3	0	1	2	0.037037	0	0.037037	0.037037	0.00114182	0	0.000380606	0.000761212	NADH:ubiquinone oxidoreductase subunit A9 [Source:MGI Symbol;Acc:MGI:1913358]
ENSMUSG00000000409	Lck	WT	WT_04h_1	99.21	99.21	1	0	0	0	0	0	0	0	0	0	0	0	0	0	0	0	0	lymphocyte protein tyrosine kinase [Source:MGI Symbol;Acc:MGI:96756]
ENSMUSG00000000411	Tssk3	AC	AC_48h_1	145.37	145.37	1	0	0	0	0	0	0	0	0	0	0	0	0	0	0	0	0	testis-specific serine kinase 3 [Source:MGI Symbol;Acc:MGI:1929914]
ENSMUSG00000000411	Tssk3	WT	WT_00h_3	137	137	1	0	0	0	0	0	0	0	0	0	0	0	0	0	0	0	0	testis-specific serine kinase 3 [Source:MGI Symbol;Acc:MGI:1929914]
ENSMUSG00000000420	Galnt1	AC	AC_00h_1	98.485	111.286	30	1	0	0	1	1	0	0	1	0.0333333	0	0	0.0333333	0.000299529	0	0	0.000299529	polypeptide N-acetylgalactosaminyltransferase 1 [Source:MGI Symbol;Acc:MGI:894693]
ENSMUSG00000000420	Galnt1	AC	AC_00h_2	73.57	85.4674	35	0	0	0	0	0	0	0	0	0	0	0	0	0	0	0	0	polypeptide N-acetylgalactosaminyltransferase 1 [Source:MGI Symbol;Acc:MGI:894693]
ENSMUSG00000000420	Galnt1	AC	AC_04h_1	90.4	110.928	20	0	0	0	0	0	0	0	0	0	0	0	0	0	0	0	0	polypeptide N-acetylgalactosaminyltransferase 1 [Source:MGI Symbol;Acc:MGI:894693]
ENSMUSG00000000420	Galnt1	AC	AC_04h_2	107	109.851	11	0	0	0	0	0	0	0	0	0	0	0	0	0	0	0	0	polypeptide N-acetylgalactosaminyltransferase 1 [Source:MGI Symbol;Acc:MGI:894693]
ENSMUSG00000000420	Galnt1	AC	AC_12h_1	92.95	103.603	24	1	0	1	0	1	0	1	0	0.0416667	0	0.0416667	0	0.000402175	0	0.000402175	0	polypeptide N-acetylgalactosaminyltransferase 1 [Source:MGI Symbol;Acc:MGI:894693]
ENSMUSG00000000420	Galnt1	AC	AC_12h_2	102.32	107.2	6	0	0	0	0	0	0	0	0	0	0	0	0	0	0	0	0	polypeptide N-acetylgalactosaminyltransferase 1 [Source:MGI Symbol;Acc:MGI:894693]
ENSMUSG00000000420	Galnt1	AC	AC_24h_1	101.875	111.059	20	0	0	0	0	0	0	0	0	0	0	0	0	0	0	0	0	polypeptide N-acetylgalactosaminyltransferase 1 [Source:MGI Symbol;Acc:MGI:894693]
ENSMUSG00000000420	Galnt1	AC	AC_24h_2	96.875	114.14	26	0	0	0	0	0	0	0	0	0	0	0	0	0	0	0	0	polypeptide N-acetylgalactosaminyltransferase 1 [Source:MGI Symbol;Acc:MGI:894693]
ENSMUSG00000000420	Galnt1	AC	AC_48h_1	98.07	105.128	17	0	0	0	0	0	0	0	0	0	0	0	0	0	0	0	0	polypeptide N-acetylgalactosaminyltransferase 1 [Source:MGI Symbol;Acc:MGI:894693]
ENSMUSG00000000420	Galnt1	AC	AC_48h_2	110.54	109.014	17	0	0	0	0	0	0	0	0	0	0	0	0	0	0	0	0	polypeptide N-acetylgalactosaminyltransferase 1 [Source:MGI Symbol;Acc:MGI:894693]
ENSMUSG00000000420	Galnt1	AC	AC_72h_1	81.76	97.535	12	0	0	0	0	0	0	0	0	0	0	0	0	0	0	0	0	polypeptide N-acetylgalactosaminyltransferase 1 [Source:MGI Symbol;Acc:MGI:894693]
ENSMUSG00000000420	Galnt1	AC	AC_72h_2	50.35	68.1425	16	0	0	0	0	0	0	0	0	0	0	0	0	0	0	0	0	polypeptide N-acetylgalactosaminyltransferase 1 [Source:MGI Symbol;Acc:MGI:894693]
ENSMUSG00000000420	Galnt1	WT	WT_00h_2	122.44	113.089	14	0	0	0	0	0	0	0	0	0	0	0	0	0	0	0	0	polypeptide N-acetylgalactosaminyltransferase 1 [Source:MGI Symbol;Acc:MGI:894693]
ENSMUSG00000000420	Galnt1	WT	WT_00h_3	135.48	126.051	17	0	0	0	0	0	0	0	0	0	0	0	0	0	0	0	0	polypeptide N-acetylgalactosaminyltransferase 1 [Source:MGI Symbol;Acc:MGI:894693]
ENSMUSG00000000420	Galnt1	WT	WT_04h_1	103.44	107.649	21	0	0	0	0	0	0	0	0	0	0	0	0	0	0	0	0	polypeptide N-acetylgalactosaminyltransferase 1 [Source:MGI Symbol;Acc:MGI:894693]
ENSMUSG00000000420	Galnt1	WT	WT_04h_2	144.7	139.029	18	2	0	1	1	2	0	1	1	0.111111	0	0.0555556	0.0555556	0.000799194	0	0.000399597	0.000399597	polypeptide N-acetylgalactosaminyltransferase 1 [Source:MGI Symbol;Acc:MGI:894693]
ENSMUSG00000000420	Galnt1	WT	WT_04h_3	127.62	122.242	14	0	0	0	0	0	0	0	0	0	0	0	0	0	0	0	0	polypeptide N-acetylgalactosaminyltransferase 1 [Source:MGI Symbol;Acc:MGI:894693]
ENSMUSG00000000420	Galnt1	WT	WT_12h_1	104.2	115.764	13	1	0	1	0	2	0	2	0	0.0769231	0	0.0769231	0	0.00132897	0	0.00132897	0	polypeptide N-acetylgalactosaminyltransferase 1 [Source:MGI Symbol;Acc:MGI:894693]
ENSMUSG00000000420	Galnt1	WT	WT_12h_2	132.46	126.014	13	0	0	0	0	0	0	0	0	0	0	0	0	0	0	0	0	polypeptide N-acetylgalactosaminyltransferase 1 [Source:MGI Symbol;Acc:MGI:894693]
ENSMUSG00000000420	Galnt1	WT	WT_12h_3	125.15	132.419	11	0	0	0	0	0	0	0	0	0	0	0	0	0	0	0	0	polypeptide N-acetylgalactosaminyltransferase 1 [Source:MGI Symbol;Acc:MGI:894693]
ENSMUSG00000000420	Galnt1	WT	WT_24h_1	133.5	134.585	12	1	1	0	0	1	1	0	0	0.0833333	0.0833333	0	0	0.000619187	0.000619187	0	0	polypeptide N-acetylgalactosaminyltransferase 1 [Source:MGI Symbol;Acc:MGI:894693]
ENSMUSG00000000420	Galnt1	WT	WT_24h_2	118.46	127.998	16	0	0	0	0	0	0	0	0	0	0	0	0	0	0	0	0	polypeptide N-acetylgalactosaminyltransferase 1 [Source:MGI Symbol;Acc:MGI:894693]
ENSMUSG00000000420	Galnt1	WT	WT_24h_3	64.7	82.6788	16	0	0	0	0	0	0	0	0	0	0	0	0	0	0	0	0	polypeptide N-acetylgalactosaminyltransferase 1 [Source:MGI Symbol;Acc:MGI:894693]
ENSMUSG00000000420	Galnt1	WT	WT_48h_1	136.57	125.829	16	1	1	0	0	1	1	0	0	0.0625	0.0625	0	0	0.000496707	0.000496707	0	0	polypeptide N-acetylgalactosaminyltransferase 1 [Source:MGI Symbol;Acc:MGI:894693]
ENSMUSG00000000420	Galnt1	WT	WT_48h_2	100.11	120.577	23	1	1	0	0	1	1	0	0	0.0434783	0.0434783	0	0	0.000360584	0.000360584	0	0	polypeptide N-acetylgalactosaminyltransferase 1 [Source:MGI Symbol;Acc:MGI:894693]
ENSMUSG00000000420	Galnt1	WT	WT_48h_3	116.34	101.498	12	0	0	0	0	0	0	0	0	0	0	0	0	0	0	0	0	polypeptide N-acetylgalactosaminyltransferase 1 [Source:MGI Symbol;Acc:MGI:894693]
ENSMUSG00000000420	Galnt1	WT	WT_72h_1	78.57	100.523	12	0	0	0	0	0	0	0	0	0	0	0	0	0	0	0	0	polypeptide N-acetylgalactosaminyltransferase 1 [Source:MGI Symbol;Acc:MGI:894693]
ENSMUSG00000000420	Galnt1	WT	WT_72h_2	111.04	111.389	19	0	0	0	0	0	0	0	0	0	0	0	0	0	0	0	0	polypeptide N-acetylgalactosaminyltransferase 1 [Source:MGI Symbol;Acc:MGI:894693]
ENSMUSG00000000420	Galnt1	WT	WT_72h_3	69.41	91.0555	11	0	0	0	0	0	0	0	0	0	0	0	0	0	0	0	0	polypeptide N-acetylgalactosaminyltransferase 1 [Source:MGI Symbol;Acc:MGI:894693]
ENSMUSG00000000439	Mkrn2	AC	AC_00h_1	202.795	190.736	8	0	0	0	0	0	0	0	0	0	0	0	0	0	0	0	0	makorin, ring finger protein, 2 [Source:MGI Symbol;Acc:MGI:1914277]
ENSMUSG00000000439	Mkrn2	AC	AC_00h_2	80.01	100.162	4	1	0	0	1	1	0	0	1	0.25	0	0	0.25	0.00249594	0	0	0.00249594	makorin, ring finger protein, 2 [Source:MGI Symbol;Acc:MGI:1914277]
ENSMUSG00000000439	Mkrn2	AC	AC_04h_1	97.41	123.896	9	0	0	0	0	0	0	0	0	0	0	0	0	0	0	0	0	makorin, ring finger protein, 2 [Source:MGI Symbol;Acc:MGI:1914277]
ENSMUSG00000000439	Mkrn2	AC	AC_04h_2	35.19	69.9433	3	0	0	0	0	0	0	0	0	0	0	0	0	0	0	0	0	makorin, ring finger protein, 2 [Source:MGI Symbol;Acc:MGI:1914277]
ENSMUSG00000000439	Mkrn2	AC	AC_12h_1	65.97	99.8375	4	0	0	0	0	0	0	0	0	0	0	0	0	0	0	0	0	makorin, ring finger protein, 2 [Source:MGI Symbol;Acc:MGI:1914277]
ENSMUSG00000000439	Mkrn2	AC	AC_12h_2	78.755	94.13	4	0	0	0	0	0	0	0	0	0	0	0	0	0	0	0	0	makorin, ring finger protein, 2 [Source:MGI Symbol;Acc:MGI:1914277]
ENSMUSG00000000439	Mkrn2	AC	AC_24h_1	108.8	116.227	7	1	1	0	0	1	1	0	0	0.142857	0.142857	0	0	0.00122912	0.00122912	0	0	makorin, ring finger protein, 2 [Source:MGI Symbol;Acc:MGI:1914277]
ENSMUSG00000000439	Mkrn2	AC	AC_24h_2	48.58	48.58	1	0	0	0	0	0	0	0	0	0	0	0	0	0	0	0	0	makorin, ring finger protein, 2 [Source:MGI Symbol;Acc:MGI:1914277]
ENSMUSG00000000439	Mkrn2	AC	AC_48h_1	103.87	127.221	8	0	0	0	0	0	0	0	0	0	0	0	0	0	0	0	0	makorin, ring finger protein, 2 [Source:MGI Symbol;Acc:MGI:1914277]
ENSMUSG00000000439	Mkrn2	AC	AC_48h_2	63.615	61.3983	6	0	0	0	0	0	0	0	0	0	0	0	0	0	0	0	0	makorin, ring finger protein, 2 [Source:MGI Symbol;Acc:MGI:1914277]
ENSMUSG00000000439	Mkrn2	AC	AC_72h_1	66.375	66.375	2	0	0	0	0	0	0	0	0	0	0	0	0	0	0	0	0	makorin, ring finger protein, 2 [Source:MGI Symbol;Acc:MGI:1914277]
ENSMUSG00000000439	Mkrn2	AC	AC_72h_2	45.52	87.59	5	0	0	0	0	0	0	0	0	0	0	0	0	0	0	0	0	makorin, ring finger protein, 2 [Source:MGI Symbol;Acc:MGI:1914277]
ENSMUSG00000000439	Mkrn2	WT	WT_00h_2	66.46	77.568	5	0	0	0	0	0	0	0	0	0	0	0	0	0	0	0	0	makorin, ring finger protein, 2 [Source:MGI Symbol;Acc:MGI:1914277]
ENSMUSG00000000439	Mkrn2	WT	WT_00h_3	111.44	116.02	5	0	0	0	0	0	0	0	0	0	0	0	0	0	0	0	0	makorin, ring finger protein, 2 [Source:MGI Symbol;Acc:MGI:1914277]
ENSMUSG00000000439	Mkrn2	WT	WT_04h_1	186.52	178.16	5	0	0	0	0	0	0	0	0	0	0	0	0	0	0	0	0	makorin, ring finger protein, 2 [Source:MGI Symbol;Acc:MGI:1914277]
ENSMUSG00000000439	Mkrn2	WT	WT_04h_2	89.81	89.81	1	0	0	0	0	0	0	0	0	0	0	0	0	0	0	0	0	makorin, ring finger protein, 2 [Source:MGI Symbol;Acc:MGI:1914277]
ENSMUSG00000000439	Mkrn2	WT	WT_04h_3	103.41	94.5633	3	0	0	0	0	0	0	0	0	0	0	0	0	0	0	0	0	makorin, ring finger protein, 2 [Source:MGI Symbol;Acc:MGI:1914277]
ENSMUSG00000000439	Mkrn2	WT	WT_12h_1	186.96	186.96	2	0	0	0	0	0	0	0	0	0	0	0	0	0	0	0	0	makorin, ring finger protein, 2 [Source:MGI Symbol;Acc:MGI:1914277]
ENSMUSG00000000439	Mkrn2	WT	WT_12h_2	109.59	121.284	5	0	0	0	0	0	0	0	0	0	0	0	0	0	0	0	0	makorin, ring finger protein, 2 [Source:MGI Symbol;Acc:MGI:1914277]
ENSMUSG00000000439	Mkrn2	WT	WT_12h_3	138.18	120.05	7	0	0	0	0	0	0	0	0	0	0	0	0	0	0	0	0	makorin, ring finger protein, 2 [Source:MGI Symbol;Acc:MGI:1914277]
ENSMUSG00000000439	Mkrn2	WT	WT_24h_1	106.85	141.138	5	1	0	1	0	1	0	1	0	0.2	0	0.2	0	0.00141705	0	0.00141705	0	makorin, ring finger protein, 2 [Source:MGI Symbol;Acc:MGI:1914277]
ENSMUSG00000000439	Mkrn2	WT	WT_24h_2	172	173.86	3	0	0	0	0	0	0	0	0	0	0	0	0	0	0	0	0	makorin, ring finger protein, 2 [Source:MGI Symbol;Acc:MGI:1914277]
ENSMUSG00000000439	Mkrn2	WT	WT_24h_3	111.25	131.255	8	0	0	0	0	0	0	0	0	0	0	0	0	0	0	0	0	makorin, ring finger protein, 2 [Source:MGI Symbol;Acc:MGI:1914277]
ENSMUSG00000000439	Mkrn2	WT	WT_48h_1	70.2	94.86	7	0	0	0	0	0	0	0	0	0	0	0	0	0	0	0	0	makorin, ring finger protein, 2 [Source:MGI Symbol;Acc:MGI:1914277]
ENSMUSG00000000439	Mkrn2	WT	WT_48h_2	205.69	213.27	8	2	1	1	0	2	1	1	0	0.25	0.125	0.125	0	0.00117222	0.000586112	0.000586112	0	makorin, ring finger protein, 2 [Source:MGI Symbol;Acc:MGI:1914277]
ENSMUSG00000000439	Mkrn2	WT	WT_48h_3	143.665	135.992	6	1	1	0	0	1	1	0	0	0.166667	0.166667	0	0	0.00122557	0.00122557	0	0	makorin, ring finger protein, 2 [Source:MGI Symbol;Acc:MGI:1914277]
ENSMUSG00000000439	Mkrn2	WT	WT_72h_1	194.56	174.37	6	1	0	1	1	2	0	1	1	0.166667	0	0.166667	0.166667	0.00191164	0	0.000955822	0.000955822	makorin, ring finger protein, 2 [Source:MGI Symbol;Acc:MGI:1914277]
ENSMUSG00000000439	Mkrn2	WT	WT_72h_2	77.25	86.762	5	0	0	0	0	0	0	0	0	0	0	0	0	0	0	0	0	makorin, ring finger protein, 2 [Source:MGI Symbol;Acc:MGI:1914277]
ENSMUSG00000000439	Mkrn2	WT	WT_72h_3	139.39	130.1	6	0	0	0	0	0	0	0	0	0	0	0	0	0	0	0	0	makorin, ring finger protein, 2 [Source:MGI Symbol;Acc:MGI:1914277]
ENSMUSG00000000440	Pparg	AC	AC_00h_1	63.58	85.81	4	0	0	0	0	0	0	0	0	0	0	0	0	0	0	0	0	peroxisome proliferator activated receptor gamma [Source:MGI Symbol;Acc:MGI:97747]
ENSMUSG00000000440	Pparg	AC	AC_00h_2	77.385	86.3692	12	0	0	0	0	0	0	0	0	0	0	0	0	0	0	0	0	peroxisome proliferator activated receptor gamma [Source:MGI Symbol;Acc:MGI:97747]
ENSMUSG00000000440	Pparg	AC	AC_04h_1	71	78.42	7	0	0	0	0	0	0	0	0	0	0	0	0	0	0	0	0	peroxisome proliferator activated receptor gamma [Source:MGI Symbol;Acc:MGI:97747]
ENSMUSG00000000440	Pparg	AC	AC_04h_2	110.67	111.239	12	0	0	0	0	0	0	0	0	0	0	0	0	0	0	0	0	peroxisome proliferator activated receptor gamma [Source:MGI Symbol;Acc:MGI:97747]
ENSMUSG00000000440	Pparg	AC	AC_12h_1	105.275	102.489	10	0	0	0	0	0	0	0	0	0	0	0	0	0	0	0	0	peroxisome proliferator activated receptor gamma [Source:MGI Symbol;Acc:MGI:97747]
ENSMUSG00000000440	Pparg	AC	AC_12h_2	32.67	48.3167	3	1	1	0	0	1	1	0	0	0.333333	0.333333	0	0	0.00689893	0.00689893	0	0	peroxisome proliferator activated receptor gamma [Source:MGI Symbol;Acc:MGI:97747]
ENSMUSG00000000440	Pparg	AC	AC_24h_1	98.46	138.997	3	0	0	0	0	0	0	0	0	0	0	0	0	0	0	0	0	peroxisome proliferator activated receptor gamma [Source:MGI Symbol;Acc:MGI:97747]
ENSMUSG00000000440	Pparg	AC	AC_24h_2	98	104.719	13	0	0	0	0	0	0	0	0	0	0	0	0	0	0	0	0	peroxisome proliferator activated receptor gamma [Source:MGI Symbol;Acc:MGI:97747]
ENSMUSG00000000440	Pparg	AC	AC_48h_1	113.29	98.1329	7	0	0	0	0	0	0	0	0	0	0	0	0	0	0	0	0	peroxisome proliferator activated receptor gamma [Source:MGI Symbol;Acc:MGI:97747]
ENSMUSG00000000440	Pparg	AC	AC_48h_2	91.57	186.972	4	0	0	0	0	0	0	0	0	0	0	0	0	0	0	0	0	peroxisome proliferator activated receptor gamma [Source:MGI Symbol;Acc:MGI:97747]
ENSMUSG00000000440	Pparg	AC	AC_72h_1	151.67	130.557	3	0	0	0	0	0	0	0	0	0	0	0	0	0	0	0	0	peroxisome proliferator activated receptor gamma [Source:MGI Symbol;Acc:MGI:97747]
ENSMUSG00000000440	Pparg	AC	AC_72h_2	63.045	85.32	6	0	0	0	0	0	0	0	0	0	0	0	0	0	0	0	0	peroxisome proliferator activated receptor gamma [Source:MGI Symbol;Acc:MGI:97747]
ENSMUSG00000000440	Pparg	WT	WT_00h_2	70.965	94.0983	6	0	0	0	0	0	0	0	0	0	0	0	0	0	0	0	0	peroxisome proliferator activated receptor gamma [Source:MGI Symbol;Acc:MGI:97747]
ENSMUSG00000000440	Pparg	WT	WT_00h_3	132.385	125.287	16	0	0	0	0	0	0	0	0	0	0	0	0	0	0	0	0	peroxisome proliferator activated receptor gamma [Source:MGI Symbol;Acc:MGI:97747]
ENSMUSG00000000440	Pparg	WT	WT_04h_1	95.19	104.147	7	0	0	0	0	0	0	0	0	0	0	0	0	0	0	0	0	peroxisome proliferator activated receptor gamma [Source:MGI Symbol;Acc:MGI:97747]
ENSMUSG00000000440	Pparg	WT	WT_04h_2	221.69	221.69	1	0	0	0	0	0	0	0	0	0	0	0	0	0	0	0	0	peroxisome proliferator activated receptor gamma [Source:MGI Symbol;Acc:MGI:97747]
ENSMUSG00000000440	Pparg	WT	WT_04h_3	62.415	76.1907	14	0	0	0	0	0	0	0	0	0	0	0	0	0	0	0	0	peroxisome proliferator activated receptor gamma [Source:MGI Symbol;Acc:MGI:97747]
ENSMUSG00000000440	Pparg	WT	WT_12h_1	83.44	86.1943	7	0	0	0	0	0	0	0	0	0	0	0	0	0	0	0	0	peroxisome proliferator activated receptor gamma [Source:MGI Symbol;Acc:MGI:97747]
ENSMUSG00000000440	Pparg	WT	WT_12h_2	149.04	205.2	3	0	0	0	0	0	0	0	0	0	0	0	0	0	0	0	0	peroxisome proliferator activated receptor gamma [Source:MGI Symbol;Acc:MGI:97747]
ENSMUSG00000000440	Pparg	WT	WT_12h_3	92.4	109.248	5	0	0	0	0	0	0	0	0	0	0	0	0	0	0	0	0	peroxisome proliferator activated receptor gamma [Source:MGI Symbol;Acc:MGI:97747]
ENSMUSG00000000440	Pparg	WT	WT_24h_1	42.85	70.07	5	0	0	0	0	0	0	0	0	0	0	0	0	0	0	0	0	peroxisome proliferator activated receptor gamma [Source:MGI Symbol;Acc:MGI:97747]
ENSMUSG00000000440	Pparg	WT	WT_24h_2	76.62	91.894	5	0	0	0	0	0	0	0	0	0	0	0	0	0	0	0	0	peroxisome proliferator activated receptor gamma [Source:MGI Symbol;Acc:MGI:97747]
ENSMUSG00000000440	Pparg	WT	WT_24h_3	85.22	110.266	10	0	0	0	0	0	0	0	0	0	0	0	0	0	0	0	0	peroxisome proliferator activated receptor gamma [Source:MGI Symbol;Acc:MGI:97747]
ENSMUSG00000000440	Pparg	WT	WT_48h_1	98.17	108.817	6	0	0	0	0	0	0	0	0	0	0	0	0	0	0	0	0	peroxisome proliferator activated receptor gamma [Source:MGI Symbol;Acc:MGI:97747]
ENSMUSG00000000440	Pparg	WT	WT_48h_2	78.96	112.591	7	0	0	0	0	0	0	0	0	0	0	0	0	0	0	0	0	peroxisome proliferator activated receptor gamma [Source:MGI Symbol;Acc:MGI:97747]
ENSMUSG00000000440	Pparg	WT	WT_48h_3	38.985	61.45	6	0	0	0	0	0	0	0	0	0	0	0	0	0	0	0	0	peroxisome proliferator activated receptor gamma [Source:MGI Symbol;Acc:MGI:97747]
ENSMUSG00000000440	Pparg	WT	WT_72h_1	54.13	72.3427	11	0	0	0	0	0	0	0	0	0	0	0	0	0	0	0	0	peroxisome proliferator activated receptor gamma [Source:MGI Symbol;Acc:MGI:97747]
ENSMUSG00000000440	Pparg	WT	WT_72h_2	103.975	104.156	8	0	0	0	0	0	0	0	0	0	0	0	0	0	0	0	0	peroxisome proliferator activated receptor gamma [Source:MGI Symbol;Acc:MGI:97747]
ENSMUSG00000000440	Pparg	WT	WT_72h_3	161.29	141.61	11	0	0	0	0	0	0	0	0	0	0	0	0	0	0	0	0	peroxisome proliferator activated receptor gamma [Source:MGI Symbol;Acc:MGI:97747]
ENSMUSG00000000441	Raf1	AC	AC_00h_1	103.39	121.031	15	0	0	0	0	0	0	0	0	0	0	0	0	0	0	0	0	v-raf-leukemia viral oncogene 1 [Source:MGI Symbol;Acc:MGI:97847]
ENSMUSG00000000441	Raf1	AC	AC_00h_2	159.57	154.346	22	1	1	0	0	1	1	0	0	0.0454545	0.0454545	0	0	0.000294497	0.000294497	0	0	v-raf-leukemia viral oncogene 1 [Source:MGI Symbol;Acc:MGI:97847]
ENSMUSG00000000441	Raf1	AC	AC_04h_1	180.895	184.472	12	1	0	0	1	1	0	0	1	0.0833333	0	0	0.0833333	0.000451739	0	0	0.000451739	v-raf-leukemia viral oncogene 1 [Source:MGI Symbol;Acc:MGI:97847]
ENSMUSG00000000441	Raf1	AC	AC_04h_2	64.27	100.537	12	0	0	0	0	0	0	0	0	0	0	0	0	0	0	0	0	v-raf-leukemia viral oncogene 1 [Source:MGI Symbol;Acc:MGI:97847]
ENSMUSG00000000441	Raf1	AC	AC_12h_1	132.61	133.43	25	2	0	0	2	2	0	0	2	0.08	0	0	0.08	0.000599564	0	0	0.000599564	v-raf-leukemia viral oncogene 1 [Source:MGI Symbol;Acc:MGI:97847]
ENSMUSG00000000441	Raf1	AC	AC_12h_2	144.46	155.677	7	0	0	0	0	0	0	0	0	0	0	0	0	0	0	0	0	v-raf-leukemia viral oncogene 1 [Source:MGI Symbol;Acc:MGI:97847]
ENSMUSG00000000441	Raf1	AC	AC_24h_1	148.11	166.616	23	1	1	0	0	1	1	0	0	0.0434783	0.0434783	0	0	0.000260949	0.000260949	0	0	v-raf-leukemia viral oncogene 1 [Source:MGI Symbol;Acc:MGI:97847]
ENSMUSG00000000441	Raf1	AC	AC_24h_2	139.795	145.038	20	0	0	0	0	0	0	0	0	0	0	0	0	0	0	0	0	v-raf-leukemia viral oncogene 1 [Source:MGI Symbol;Acc:MGI:97847]
ENSMUSG00000000441	Raf1	AC	AC_48h_1	140.04	144.379	35	0	0	0	0	0	0	0	0	0	0	0	0	0	0	0	0	v-raf-leukemia viral oncogene 1 [Source:MGI Symbol;Acc:MGI:97847]
ENSMUSG00000000441	Raf1	AC	AC_48h_2	104.35	123.855	13	0	0	0	0	0	0	0	0	0	0	0	0	0	0	0	0	v-raf-leukemia viral oncogene 1 [Source:MGI Symbol;Acc:MGI:97847]
ENSMUSG00000000441	Raf1	AC	AC_72h_1	95.19	110.111	11	0	0	0	0	0	0	0	0	0	0	0	0	0	0	0	0	v-raf-leukemia viral oncogene 1 [Source:MGI Symbol;Acc:MGI:97847]
ENSMUSG00000000441	Raf1	AC	AC_72h_2	235.33	205.584	5	1	0	0	1	1	0	0	1	0.2	0	0	0.2	0.000972838	0	0	0.000972838	v-raf-leukemia viral oncogene 1 [Source:MGI Symbol;Acc:MGI:97847]
ENSMUSG00000000441	Raf1	WT	WT_00h_2	141.7	156.111	8	2	1	0	1	2	1	0	1	0.25	0.125	0	0.125	0.00160142	0.000800711	0	0.000800711	v-raf-leukemia viral oncogene 1 [Source:MGI Symbol;Acc:MGI:97847]
ENSMUSG00000000441	Raf1	WT	WT_00h_3	104.81	138.665	15	1	1	0	0	1	1	0	0	0.0666667	0.0666667	0	0	0.000480774	0.000480774	0	0	v-raf-leukemia viral oncogene 1 [Source:MGI Symbol;Acc:MGI:97847]
ENSMUSG00000000441	Raf1	WT	WT_04h_1	116.64	99.9567	3	0	0	0	0	0	0	0	0	0	0	0	0	0	0	0	0	v-raf-leukemia viral oncogene 1 [Source:MGI Symbol;Acc:MGI:97847]
ENSMUSG00000000441	Raf1	WT	WT_04h_2	189.17	168.164	10	0	0	0	0	0	0	0	0	0	0	0	0	0	0	0	0	v-raf-leukemia viral oncogene 1 [Source:MGI Symbol;Acc:MGI:97847]
ENSMUSG00000000441	Raf1	WT	WT_04h_3	137.48	156.185	17	1	0	1	0	1	0	1	0	0.0588235	0	0.0588235	0	0.000376627	0	0.000376627	0	v-raf-leukemia viral oncogene 1 [Source:MGI Symbol;Acc:MGI:97847]
ENSMUSG00000000441	Raf1	WT	WT_12h_1	166.795	161.326	8	1	0	0	1	1	0	0	1	0.125	0	0	0.125	0.000774827	0	0	0.000774827	v-raf-leukemia viral oncogene 1 [Source:MGI Symbol;Acc:MGI:97847]
ENSMUSG00000000441	Raf1	WT	WT_12h_2	168.33	157.566	9	1	1	0	0	1	1	0	0	0.111111	0.111111	0	0	0.000705174	0.000705174	0	0	v-raf-leukemia viral oncogene 1 [Source:MGI Symbol;Acc:MGI:97847]
ENSMUSG00000000441	Raf1	WT	WT_12h_3	113.99	132.532	4	0	0	0	0	0	0	0	0	0	0	0	0	0	0	0	0	v-raf-leukemia viral oncogene 1 [Source:MGI Symbol;Acc:MGI:97847]
ENSMUSG00000000441	Raf1	WT	WT_24h_1	202.51	198.206	18	2	0	0	2	2	0	0	2	0.111111	0	0	0.111111	0.000560585	0	0	0.000560585	v-raf-leukemia viral oncogene 1 [Source:MGI Symbol;Acc:MGI:97847]
ENSMUSG00000000441	Raf1	WT	WT_24h_2	169.43	158.81	19	0	0	0	0	0	0	0	0	0	0	0	0	0	0	0	0	v-raf-leukemia viral oncogene 1 [Source:MGI Symbol;Acc:MGI:97847]
ENSMUSG00000000441	Raf1	WT	WT_24h_3	101.96	120.311	11	0	0	0	0	0	0	0	0	0	0	0	0	0	0	0	0	v-raf-leukemia viral oncogene 1 [Source:MGI Symbol;Acc:MGI:97847]
ENSMUSG00000000441	Raf1	WT	WT_48h_1	154.26	172.203	13	1	0	1	0	1	0	1	0	0.0769231	0	0.0769231	0	0.0004467	0	0.0004467	0	v-raf-leukemia viral oncogene 1 [Source:MGI Symbol;Acc:MGI:97847]
ENSMUSG00000000441	Raf1	WT	WT_48h_2	145.995	164.948	22	1	0	1	0	2	0	2	0	0.0454545	0	0.0454545	0	0.000551139	0	0.000551139	0	v-raf-leukemia viral oncogene 1 [Source:MGI Symbol;Acc:MGI:97847]
ENSMUSG00000000441	Raf1	WT	WT_48h_3	71.79	87.5082	11	0	0	0	0	0	0	0	0	0	0	0	0	0	0	0	0	v-raf-leukemia viral oncogene 1 [Source:MGI Symbol;Acc:MGI:97847]
ENSMUSG00000000441	Raf1	WT	WT_72h_1	176.22	147.021	9	0	0	0	0	0	0	0	0	0	0	0	0	0	0	0	0	v-raf-leukemia viral oncogene 1 [Source:MGI Symbol;Acc:MGI:97847]
ENSMUSG00000000441	Raf1	WT	WT_72h_2	130.18	131.476	18	0	0	0	0	0	0	0	0	0	0	0	0	0	0	0	0	v-raf-leukemia viral oncogene 1 [Source:MGI Symbol;Acc:MGI:97847]
ENSMUSG00000000441	Raf1	WT	WT_72h_3	91.64	112.753	19	0	0	0	0	0	0	0	0	0	0	0	0	0	0	0	0	v-raf-leukemia viral oncogene 1 [Source:MGI Symbol;Acc:MGI:97847]
ENSMUSG00000000486	Septin1	AC	AC_48h_1	122.88	122.88	1	0	0	0	0	0	0	0	0	0	0	0	0	0	0	0	0	septin 1 [Source:MGI Symbol;Acc:MGI:1858916]
ENSMUSG00000000486	Septin1	AC	AC_72h_2	34.25	34.25	1	0	0	0	0	0	0	0	0	0	0	0	0	0	0	0	0	septin 1 [Source:MGI Symbol;Acc:MGI:1858916]
ENSMUSG00000000486	Septin1	WT	WT_00h_3	141.21	141.21	1	0	0	0	0	0	0	0	0	0	0	0	0	0	0	0	0	septin 1 [Source:MGI Symbol;Acc:MGI:1858916]
ENSMUSG00000000486	Septin1	WT	WT_04h_1	401.48	401.48	1	0	0	0	0	0	0	0	0	0	0	0	0	0	0	0	0	septin 1 [Source:MGI Symbol;Acc:MGI:1858916]
ENSMUSG00000000486	Septin1	WT	WT_48h_3	185.47	185.47	1	0	0	0	0	0	0	0	0	0	0	0	0	0	0	0	0	septin 1 [Source:MGI Symbol;Acc:MGI:1858916]
ENSMUSG00000000489	Pdgfb	AC	AC_00h_1	117.48	119.394	43	4	2	2	2	6	2	2	2	0.0930233	0.0465116	0.0465116	0.0465116	0.00116869	0.000389564	0.000389564	0.000389564	platelet derived growth factor, B polypeptide [Source:MGI Symbol;Acc:MGI:97528]
ENSMUSG00000000489	Pdgfb	AC	AC_00h_2	104.04	106.273	49	1	0	0	1	1	0	0	1	0.0204082	0	0	0.0204082	0.000192036	0	0	0.000192036	platelet derived growth factor, B polypeptide [Source:MGI Symbol;Acc:MGI:97528]
ENSMUSG00000000489	Pdgfb	AC	AC_04h_1	90.81	99.7266	85	3	1	1	1	3	1	1	1	0.0352941	0.0117647	0.0117647	0.0117647	0.000353909	0.00011797	0.00011797	0.00011797	platelet derived growth factor, B polypeptide [Source:MGI Symbol;Acc:MGI:97528]
ENSMUSG00000000489	Pdgfb	AC	AC_04h_2	110.335	118.04	80	2	1	1	0	3	1	2	0	0.025	0.0125	0.0125	0	0.000317688	0.000105896	0.000211792	0	platelet derived growth factor, B polypeptide [Source:MGI Symbol;Acc:MGI:97528]
ENSMUSG00000000489	Pdgfb	AC	AC_12h_1	106.99	114.062	60	5	3	1	2	6	3	1	2	0.0833333	0.05	0.0166667	0.0333333	0.000876719	0.000438359	0.00014612	0.00029224	platelet derived growth factor, B polypeptide [Source:MGI Symbol;Acc:MGI:97528]
ENSMUSG00000000489	Pdgfb	AC	AC_12h_2	94.07	110.717	23	0	0	0	0	0	0	0	0	0	0	0	0	0	0	0	0	platelet derived growth factor, B polypeptide [Source:MGI Symbol;Acc:MGI:97528]
ENSMUSG00000000489	Pdgfb	AC	AC_24h_1	104.48	110.122	33	2	1	0	1	3	2	0	1	0.0606061	0.030303	0	0.030303	0.000825534	0.000550356	0	0.000275178	platelet derived growth factor, B polypeptide [Source:MGI Symbol;Acc:MGI:97528]
ENSMUSG00000000489	Pdgfb	AC	AC_24h_2	74.01	87.9775	28	0	0	0	0	0	0	0	0	0	0	0	0	0	0	0	0	platelet derived growth factor, B polypeptide [Source:MGI Symbol;Acc:MGI:97528]
ENSMUSG00000000489	Pdgfb	AC	AC_48h_1	122.57	118.055	51	3	2	0	1	4	2	0	2	0.0588235	0.0392157	0	0.0196078	0.000664364	0.000332182	0	0.000332182	platelet derived growth factor, B polypeptide [Source:MGI Symbol;Acc:MGI:97528]
ENSMUSG00000000489	Pdgfb	AC	AC_48h_2	124.325	148.707	32	3	0	1	2	4	0	1	3	0.09375	0	0.03125	0.0625	0.00084058	0	0.000210145	0.000630435	platelet derived growth factor, B polypeptide [Source:MGI Symbol;Acc:MGI:97528]
ENSMUSG00000000489	Pdgfb	AC	AC_72h_1	97.565	102.921	24	1	0	1	0	1	0	1	0	0.0416667	0	0.0416667	0	0.00040484	0	0.00040484	0	platelet derived growth factor, B polypeptide [Source:MGI Symbol;Acc:MGI:97528]
ENSMUSG00000000489	Pdgfb	AC	AC_72h_2	99.18	110.897	26	0	0	0	0	0	0	0	0	0	0	0	0	0	0	0	0	platelet derived growth factor, B polypeptide [Source:MGI Symbol;Acc:MGI:97528]
ENSMUSG00000000489	Pdgfb	WT	WT_00h_2	123.4	116.252	43	4	2	0	2	4	2	0	2	0.0930233	0.0465116	0	0.0465116	0.000800186	0.000400093	0	0.000400093	platelet derived growth factor, B polypeptide [Source:MGI Symbol;Acc:MGI:97528]
ENSMUSG00000000489	Pdgfb	WT	WT_00h_3	108.01	119.068	58	1	1	0	0	2	2	0	0	0.0172414	0.0172414	0	0	0.000289606	0.000289606	0	0	platelet derived growth factor, B polypeptide [Source:MGI Symbol;Acc:MGI:97528]
ENSMUSG00000000489	Pdgfb	WT	WT_04h_1	125.81	142.823	47	1	1	0	1	2	1	0	1	0.0212766	0.0212766	0	0.0212766	0.000297944	0.000148972	0	0.000148972	platelet derived growth factor, B polypeptide [Source:MGI Symbol;Acc:MGI:97528]
ENSMUSG00000000489	Pdgfb	WT	WT_04h_2	122.98	120.451	68	1	1	0	0	1	1	0	0	0.0147059	0.0147059	0	0	0.00012209	0.00012209	0	0	platelet derived growth factor, B polypeptide [Source:MGI Symbol;Acc:MGI:97528]
ENSMUSG00000000489	Pdgfb	WT	WT_04h_3	124.11	123.903	121	1	1	0	0	1	1	0	0	0.00826446	0.00826446	0	0	6.67008e-05	6.67008e-05	0	0	platelet derived growth factor, B polypeptide [Source:MGI Symbol;Acc:MGI:97528]
ENSMUSG00000000489	Pdgfb	WT	WT_12h_1	112.255	119.182	30	3	2	0	1	3	2	0	1	0.1	0.0666667	0	0.0333333	0.000839055	0.00055937	0	0.000279685	platelet derived growth factor, B polypeptide [Source:MGI Symbol;Acc:MGI:97528]
ENSMUSG00000000489	Pdgfb	WT	WT_12h_2	121.26	129.529	32	1	0	1	0	1	0	1	0	0.03125	0	0.03125	0	0.000241258	0	0.000241258	0	platelet derived growth factor, B polypeptide [Source:MGI Symbol;Acc:MGI:97528]
ENSMUSG00000000489	Pdgfb	WT	WT_12h_3	95.75	101.567	37	2	0	0	2	2	0	0	2	0.0540541	0	0	0.0540541	0.000532202	0	0	0.000532202	platelet derived growth factor, B polypeptide [Source:MGI Symbol;Acc:MGI:97528]
ENSMUSG00000000489	Pdgfb	WT	WT_24h_1	115.03	117.06	27	1	1	0	0	1	1	0	0	0.037037	0.037037	0	0	0.000316394	0.000316394	0	0	platelet derived growth factor, B polypeptide [Source:MGI Symbol;Acc:MGI:97528]
ENSMUSG00000000489	Pdgfb	WT	WT_24h_2	83.44	87.2025	28	2	0	0	2	2	0	0	2	0.0714286	0	0	0.0714286	0.000819112	0	0	0.000819112	platelet derived growth factor, B polypeptide [Source:MGI Symbol;Acc:MGI:97528]
ENSMUSG00000000489	Pdgfb	WT	WT_24h_3	120.56	124.137	39	0	0	0	0	0	0	0	0	0	0	0	0	0	0	0	0	platelet derived growth factor, B polypeptide [Source:MGI Symbol;Acc:MGI:97528]
ENSMUSG00000000489	Pdgfb	WT	WT_48h_1	107.155	121.269	28	1	0	1	0	1	0	1	0	0.0357143	0	0.0357143	0	0.000294504	0	0.000294504	0	platelet derived growth factor, B polypeptide [Source:MGI Symbol;Acc:MGI:97528]
ENSMUSG00000000489	Pdgfb	WT	WT_48h_2	98.31	108.539	62	1	1	0	0	1	1	0	0	0.016129	0.016129	0	0	0.000148601	0.000148601	0	0	platelet derived growth factor, B polypeptide [Source:MGI Symbol;Acc:MGI:97528]
ENSMUSG00000000489	Pdgfb	WT	WT_48h_3	71.54	88.1361	28	1	1	0	0	1	1	0	0	0.0357143	0.0357143	0	0	0.000405218	0.000405218	0	0	platelet derived growth factor, B polypeptide [Source:MGI Symbol;Acc:MGI:97528]
ENSMUSG00000000489	Pdgfb	WT	WT_72h_1	108.925	110.016	18	2	0	0	2	3	0	0	3	0.111111	0	0	0.111111	0.00151493	0	0	0.00151493	platelet derived growth factor, B polypeptide [Source:MGI Symbol;Acc:MGI:97528]
ENSMUSG00000000489	Pdgfb	WT	WT_72h_2	124.335	111.488	50	2	2	0	0	2	2	0	0	0.04	0.04	0	0	0.000358783	0.000358783	0	0	platelet derived growth factor, B polypeptide [Source:MGI Symbol;Acc:MGI:97528]
ENSMUSG00000000489	Pdgfb	WT	WT_72h_3	147.21	143.578	24	2	1	0	1	2	1	0	1	0.0833333	0.0416667	0	0.0416667	0.000580405	0.000290202	0	0.000290202	platelet derived growth factor, B polypeptide [Source:MGI Symbol;Acc:MGI:97528]
ENSMUSG00000000530	Acvrl1	AC	AC_00h_1	92.39	99.3392	13	0	0	0	0	0	0	0	0	0	0	0	0	0	0	0	0	activin A receptor, type II-like 1 [Source:MGI Symbol;Acc:MGI:1338946]
ENSMUSG00000000530	Acvrl1	AC	AC_00h_2	81.96	87.9955	11	0	0	0	0	0	0	0	0	0	0	0	0	0	0	0	0	activin A receptor, type II-like 1 [Source:MGI Symbol;Acc:MGI:1338946]
ENSMUSG00000000530	Acvrl1	AC	AC_04h_1	70.25	81.5579	14	0	0	0	0	0	0	0	0	0	0	0	0	0	0	0	0	activin A receptor, type II-like 1 [Source:MGI Symbol;Acc:MGI:1338946]
ENSMUSG00000000530	Acvrl1	AC	AC_04h_2	61.03	109.624	7	0	0	0	0	0	0	0	0	0	0	0	0	0	0	0	0	activin A receptor, type II-like 1 [Source:MGI Symbol;Acc:MGI:1338946]
ENSMUSG00000000530	Acvrl1	AC	AC_12h_1	78.5	80.382	10	0	0	0	0	0	0	0	0	0	0	0	0	0	0	0	0	activin A receptor, type II-like 1 [Source:MGI Symbol;Acc:MGI:1338946]
ENSMUSG00000000530	Acvrl1	AC	AC_12h_2	96.17	103.553	10	0	0	0	0	0	0	0	0	0	0	0	0	0	0	0	0	activin A receptor, type II-like 1 [Source:MGI Symbol;Acc:MGI:1338946]
ENSMUSG00000000530	Acvrl1	AC	AC_24h_1	85.315	100.513	12	0	0	0	0	0	0	0	0	0	0	0	0	0	0	0	0	activin A receptor, type II-like 1 [Source:MGI Symbol;Acc:MGI:1338946]
ENSMUSG00000000530	Acvrl1	AC	AC_24h_2	112.405	110.368	6	1	1	0	0	1	1	0	0	0.166667	0.166667	0	0	0.00151009	0.00151009	0	0	activin A receptor, type II-like 1 [Source:MGI Symbol;Acc:MGI:1338946]
ENSMUSG00000000530	Acvrl1	AC	AC_48h_1	78.3	99.59	17	0	0	0	0	0	0	0	0	0	0	0	0	0	0	0	0	activin A receptor, type II-like 1 [Source:MGI Symbol;Acc:MGI:1338946]
ENSMUSG00000000530	Acvrl1	AC	AC_48h_2	87.045	109.444	8	0	0	0	0	0	0	0	0	0	0	0	0	0	0	0	0	activin A receptor, type II-like 1 [Source:MGI Symbol;Acc:MGI:1338946]
ENSMUSG00000000530	Acvrl1	AC	AC_72h_1	101.26	96.2517	6	0	0	0	0	0	0	0	0	0	0	0	0	0	0	0	0	activin A receptor, type II-like 1 [Source:MGI Symbol;Acc:MGI:1338946]
ENSMUSG00000000530	Acvrl1	AC	AC_72h_2	74.21	69.9092	13	0	0	0	0	0	0	0	0	0	0	0	0	0	0	0	0	activin A receptor, type II-like 1 [Source:MGI Symbol;Acc:MGI:1338946]
ENSMUSG00000000530	Acvrl1	WT	WT_00h_2	77.48	89.1356	9	0	0	0	0	0	0	0	0	0	0	0	0	0	0	0	0	activin A receptor, type II-like 1 [Source:MGI Symbol;Acc:MGI:1338946]
ENSMUSG00000000530	Acvrl1	WT	WT_00h_3	110.61	115.4	5	0	0	0	0	0	0	0	0	0	0	0	0	0	0	0	0	activin A receptor, type II-like 1 [Source:MGI Symbol;Acc:MGI:1338946]
ENSMUSG00000000530	Acvrl1	WT	WT_04h_1	76.63	125.653	6	1	0	1	0	4	0	4	0	0.166667	0	0.166667	0	0.0053056	0	0.0053056	0	activin A receptor, type II-like 1 [Source:MGI Symbol;Acc:MGI:1338946]
ENSMUSG00000000530	Acvrl1	WT	WT_04h_2	94.79	142.456	5	0	0	0	0	0	0	0	0	0	0	0	0	0	0	0	0	activin A receptor, type II-like 1 [Source:MGI Symbol;Acc:MGI:1338946]
ENSMUSG00000000530	Acvrl1	WT	WT_04h_3	56.265	80.115	8	0	0	0	0	0	0	0	0	0	0	0	0	0	0	0	0	activin A receptor, type II-like 1 [Source:MGI Symbol;Acc:MGI:1338946]
ENSMUSG00000000530	Acvrl1	WT	WT_12h_1	101.3	113.123	3	0	0	0	0	0	0	0	0	0	0	0	0	0	0	0	0	activin A receptor, type II-like 1 [Source:MGI Symbol;Acc:MGI:1338946]
ENSMUSG00000000530	Acvrl1	WT	WT_12h_2	104.14	118.196	7	0	0	0	0	0	0	0	0	0	0	0	0	0	0	0	0	activin A receptor, type II-like 1 [Source:MGI Symbol;Acc:MGI:1338946]
ENSMUSG00000000530	Acvrl1	WT	WT_12h_3	75.29	103.835	11	0	0	0	0	0	0	0	0	0	0	0	0	0	0	0	0	activin A receptor, type II-like 1 [Source:MGI Symbol;Acc:MGI:1338946]
ENSMUSG00000000530	Acvrl1	WT	WT_24h_1	84.56	84.56	2	0	0	0	0	0	0	0	0	0	0	0	0	0	0	0	0	activin A receptor, type II-like 1 [Source:MGI Symbol;Acc:MGI:1338946]
ENSMUSG00000000530	Acvrl1	WT	WT_24h_2	70.87	79.408	5	0	0	0	0	0	0	0	0	0	0	0	0	0	0	0	0	activin A receptor, type II-like 1 [Source:MGI Symbol;Acc:MGI:1338946]
ENSMUSG00000000530	Acvrl1	WT	WT_24h_3	76.67	107.433	7	0	0	0	0	0	0	0	0	0	0	0	0	0	0	0	0	activin A receptor, type II-like 1 [Source:MGI Symbol;Acc:MGI:1338946]
ENSMUSG00000000530	Acvrl1	WT	WT_48h_1	88.77	88.336	10	1	1	0	0	1	1	0	0	0.1	0.1	0	0	0.00113204	0.00113204	0	0	activin A receptor, type II-like 1 [Source:MGI Symbol;Acc:MGI:1338946]
ENSMUSG00000000530	Acvrl1	WT	WT_48h_2	128.21	116.078	19	1	1	0	0	1	1	0	0	0.0526316	0.0526316	0	0	0.000453414	0.000453414	0	0	activin A receptor, type II-like 1 [Source:MGI Symbol;Acc:MGI:1338946]
ENSMUSG00000000530	Acvrl1	WT	WT_48h_3	103.25	102.577	7	0	0	0	0	0	0	0	0	0	0	0	0	0	0	0	0	activin A receptor, type II-like 1 [Source:MGI Symbol;Acc:MGI:1338946]
ENSMUSG00000000530	Acvrl1	WT	WT_72h_1	125.32	116.496	5	0	0	0	0	0	0	0	0	0	0	0	0	0	0	0	0	activin A receptor, type II-like 1 [Source:MGI Symbol;Acc:MGI:1338946]
ENSMUSG00000000530	Acvrl1	WT	WT_72h_2	112.11	104.043	11	0	0	0	0	0	0	0	0	0	0	0	0	0	0	0	0	activin A receptor, type II-like 1 [Source:MGI Symbol;Acc:MGI:1338946]
ENSMUSG00000000530	Acvrl1	WT	WT_72h_3	98	119.255	11	0	0	0	0	0	0	0	0	0	0	0	0	0	0	0	0	activin A receptor, type II-like 1 [Source:MGI Symbol;Acc:MGI:1338946]
ENSMUSG00000000531	Tamalin	AC	AC_24h_1	136.8	136.8	2	0	0	0	0	0	0	0	0	0	0	0	0	0	0	0	0	trafficking regulator and scaffold protein tamalin [Source:MGI Symbol;Acc:MGI:1860303]
ENSMUSG00000000531	Tamalin	AC	AC_72h_1	23.89	23.89	1	0	0	0	0	0	0	0	0	0	0	0	0	0	0	0	0	trafficking regulator and scaffold protein tamalin [Source:MGI Symbol;Acc:MGI:1860303]
ENSMUSG00000000531	Tamalin	WT	WT_24h_1	80.25	80.25	1	0	0	0	0	0	0	0	0	0	0	0	0	0	0	0	0	trafficking regulator and scaffold protein tamalin [Source:MGI Symbol;Acc:MGI:1860303]
ENSMUSG00000000531	Tamalin	WT	WT_72h_1	121.56	121.56	1	0	0	0	0	0	0	0	0	0	0	0	0	0	0	0	0	trafficking regulator and scaffold protein tamalin [Source:MGI Symbol;Acc:MGI:1860303]
ENSMUSG00000000532	Acvr1b	AC	AC_00h_1	124.58	142.26	3	0	0	0	0	0	0	0	0	0	0	0	0	0	0	0	0	activin A receptor, type 1B [Source:MGI Symbol;Acc:MGI:1338944]
ENSMUSG00000000532	Acvr1b	AC	AC_00h_2	153.015	138.657	8	0	0	0	0	0	0	0	0	0	0	0	0	0	0	0	0	activin A receptor, type 1B [Source:MGI Symbol;Acc:MGI:1338944]
ENSMUSG00000000532	Acvr1b	AC	AC_04h_1	90.04	90.04	2	0	0	0	0	0	0	0	0	0	0	0	0	0	0	0	0	activin A receptor, type 1B [Source:MGI Symbol;Acc:MGI:1338944]
ENSMUSG00000000532	Acvr1b	AC	AC_04h_2	113.07	104.033	3	0	0	0	0	0	0	0	0	0	0	0	0	0	0	0	0	activin A receptor, type 1B [Source:MGI Symbol;Acc:MGI:1338944]
ENSMUSG00000000532	Acvr1b	AC	AC_12h_1	103.76	130.376	16	1	1	0	0	1	1	0	0	0.0625	0.0625	0	0	0.000479382	0.000479382	0	0	activin A receptor, type 1B [Source:MGI Symbol;Acc:MGI:1338944]
ENSMUSG00000000532	Acvr1b	AC	AC_12h_2	98.885	95.1867	6	0	0	0	0	0	0	0	0	0	0	0	0	0	0	0	0	activin A receptor, type 1B [Source:MGI Symbol;Acc:MGI:1338944]
ENSMUSG00000000532	Acvr1b	AC	AC_24h_1	157.08	149.314	5	0	0	0	0	0	0	0	0	0	0	0	0	0	0	0	0	activin A receptor, type 1B [Source:MGI Symbol;Acc:MGI:1338944]
ENSMUSG00000000532	Acvr1b	AC	AC_24h_2	190.615	240.173	4	0	0	0	0	0	0	0	0	0	0	0	0	0	0	0	0	activin A receptor, type 1B [Source:MGI Symbol;Acc:MGI:1338944]
ENSMUSG00000000532	Acvr1b	AC	AC_48h_1	105.845	108.075	4	0	0	0	0	0	0	0	0	0	0	0	0	0	0	0	0	activin A receptor, type 1B [Source:MGI Symbol;Acc:MGI:1338944]
ENSMUSG00000000532	Acvr1b	AC	AC_48h_2	173.42	173.42	2	0	0	0	0	0	0	0	0	0	0	0	0	0	0	0	0	activin A receptor, type 1B [Source:MGI Symbol;Acc:MGI:1338944]
ENSMUSG00000000532	Acvr1b	AC	AC_72h_1	94.74	115.89	3	1	1	0	0	1	1	0	0	0.333333	0.333333	0	0	0.00287629	0.00287629	0	0	activin A receptor, type 1B [Source:MGI Symbol;Acc:MGI:1338944]
ENSMUSG00000000532	Acvr1b	AC	AC_72h_2	106.715	118.528	8	2	1	0	1	2	1	0	1	0.25	0.125	0	0.125	0.00210922	0.00105461	0	0.00105461	activin A receptor, type 1B [Source:MGI Symbol;Acc:MGI:1338944]
ENSMUSG00000000532	Acvr1b	WT	WT_00h_2	157.32	150.398	4	0	0	0	0	0	0	0	0	0	0	0	0	0	0	0	0	activin A receptor, type 1B [Source:MGI Symbol;Acc:MGI:1338944]
ENSMUSG00000000532	Acvr1b	WT	WT_00h_3	114.5	99.845	6	0	0	0	0	0	0	0	0	0	0	0	0	0	0	0	0	activin A receptor, type 1B [Source:MGI Symbol;Acc:MGI:1338944]
ENSMUSG00000000532	Acvr1b	WT	WT_04h_1	114.85	156.253	3	0	0	0	0	0	0	0	0	0	0	0	0	0	0	0	0	activin A receptor, type 1B [Source:MGI Symbol;Acc:MGI:1338944]
ENSMUSG00000000532	Acvr1b	WT	WT_04h_2	64.99	89.16	6	1	1	0	0	1	1	0	0	0.166667	0.166667	0	0	0.0018693	0.0018693	0	0	activin A receptor, type 1B [Source:MGI Symbol;Acc:MGI:1338944]
ENSMUSG00000000532	Acvr1b	WT	WT_04h_3	111.46	135.346	5	0	0	0	0	0	0	0	0	0	0	0	0	0	0	0	0	activin A receptor, type 1B [Source:MGI Symbol;Acc:MGI:1338944]
ENSMUSG00000000532	Acvr1b	WT	WT_12h_1	44.3	66.7033	3	0	0	0	0	0	0	0	0	0	0	0	0	0	0	0	0	activin A receptor, type 1B [Source:MGI Symbol;Acc:MGI:1338944]
ENSMUSG00000000532	Acvr1b	WT	WT_12h_2	197.21	189.099	8	0	0	0	0	0	0	0	0	0	0	0	0	0	0	0	0	activin A receptor, type 1B [Source:MGI Symbol;Acc:MGI:1338944]
ENSMUSG00000000532	Acvr1b	WT	WT_12h_3	117.75	126.282	5	0	0	0	0	0	0	0	0	0	0	0	0	0	0	0	0	activin A receptor, type 1B [Source:MGI Symbol;Acc:MGI:1338944]
ENSMUSG00000000532	Acvr1b	WT	WT_24h_1	106.81	98.35	5	1	0	0	1	1	0	0	1	0.2	0	0	0.2	0.00203355	0	0	0.00203355	activin A receptor, type 1B [Source:MGI Symbol;Acc:MGI:1338944]
ENSMUSG00000000532	Acvr1b	WT	WT_24h_2	55.935	74.654	10	1	0	1	0	1	0	1	0	0.1	0	0.1	0	0.00133951	0	0.00133951	0	activin A receptor, type 1B [Source:MGI Symbol;Acc:MGI:1338944]
ENSMUSG00000000532	Acvr1b	WT	WT_24h_3	125.24	146.053	4	0	0	0	0	0	0	0	0	0	0	0	0	0	0	0	0	activin A receptor, type 1B [Source:MGI Symbol;Acc:MGI:1338944]
ENSMUSG00000000532	Acvr1b	WT	WT_48h_1	64.91	91.605	4	0	0	0	0	0	0	0	0	0	0	0	0	0	0	0	0	activin A receptor, type 1B [Source:MGI Symbol;Acc:MGI:1338944]
ENSMUSG00000000532	Acvr1b	WT	WT_48h_2	118.535	120.495	4	0	0	0	0	0	0	0	0	0	0	0	0	0	0	0	0	activin A receptor, type 1B [Source:MGI Symbol;Acc:MGI:1338944]
ENSMUSG00000000532	Acvr1b	WT	WT_48h_3	246.815	284.457	4	0	0	0	0	0	0	0	0	0	0	0	0	0	0	0	0	activin A receptor, type 1B [Source:MGI Symbol;Acc:MGI:1338944]
ENSMUSG00000000532	Acvr1b	WT	WT_72h_1	58.775	78.09	6	0	0	0	0	0	0	0	0	0	0	0	0	0	0	0	0	activin A receptor, type 1B [Source:MGI Symbol;Acc:MGI:1338944]
ENSMUSG00000000532	Acvr1b	WT	WT_72h_2	93.13	94.6486	7	0	0	0	0	0	0	0	0	0	0	0	0	0	0	0	0	activin A receptor, type 1B [Source:MGI Symbol;Acc:MGI:1338944]
ENSMUSG00000000532	Acvr1b	WT	WT_72h_3	196.96	187.187	3	0	0	0	0	0	0	0	0	0	0	0	0	0	0	0	0	activin A receptor, type 1B [Source:MGI Symbol;Acc:MGI:1338944]
ENSMUSG00000000538	Tom1l2	AC	AC_00h_1	157.89	131.923	3	0	0	0	0	0	0	0	0	0	0	0	0	0	0	0	0	target of myb1-like 2 (chicken) [Source:MGI Symbol;Acc:MGI:2443306]
ENSMUSG00000000538	Tom1l2	AC	AC_00h_2	67.215	70.3283	6	0	0	0	0	0	0	0	0	0	0	0	0	0	0	0	0	target of myb1-like 2 (chicken) [Source:MGI Symbol;Acc:MGI:2443306]
ENSMUSG00000000538	Tom1l2	AC	AC_04h_1	141.2	139.74	8	0	0	0	0	0	0	0	0	0	0	0	0	0	0	0	0	target of myb1-like 2 (chicken) [Source:MGI Symbol;Acc:MGI:2443306]
ENSMUSG00000000538	Tom1l2	AC	AC_04h_2	192.92	171.827	7	0	0	0	0	0	0	0	0	0	0	0	0	0	0	0	0	target of myb1-like 2 (chicken) [Source:MGI Symbol;Acc:MGI:2443306]
ENSMUSG00000000538	Tom1l2	AC	AC_12h_1	105.725	123.391	14	0	0	0	0	0	0	0	0	0	0	0	0	0	0	0	0	target of myb1-like 2 (chicken) [Source:MGI Symbol;Acc:MGI:2443306]
ENSMUSG00000000538	Tom1l2	AC	AC_12h_2	172.76	140.833	7	0	0	0	0	0	0	0	0	0	0	0	0	0	0	0	0	target of myb1-like 2 (chicken) [Source:MGI Symbol;Acc:MGI:2443306]
ENSMUSG00000000538	Tom1l2	AC	AC_24h_1	147.375	134.745	6	0	0	0	0	0	0	0	0	0	0	0	0	0	0	0	0	target of myb1-like 2 (chicken) [Source:MGI Symbol;Acc:MGI:2443306]
ENSMUSG00000000538	Tom1l2	AC	AC_24h_2	69.89	128.1	5	0	0	0	0	0	0	0	0	0	0	0	0	0	0	0	0	target of myb1-like 2 (chicken) [Source:MGI Symbol;Acc:MGI:2443306]
ENSMUSG00000000538	Tom1l2	AC	AC_48h_1	161.89	161.89	2	0	0	0	0	0	0	0	0	0	0	0	0	0	0	0	0	target of myb1-like 2 (chicken) [Source:MGI Symbol;Acc:MGI:2443306]
ENSMUSG00000000538	Tom1l2	AC	AC_48h_2	78.74	72.4333	3	0	0	0	0	0	0	0	0	0	0	0	0	0	0	0	0	target of myb1-like 2 (chicken) [Source:MGI Symbol;Acc:MGI:2443306]
ENSMUSG00000000538	Tom1l2	AC	AC_72h_2	101.8	102.448	5	1	1	0	0	1	1	0	0	0.2	0.2	0	0	0.00195221	0.00195221	0	0	target of myb1-like 2 (chicken) [Source:MGI Symbol;Acc:MGI:2443306]
ENSMUSG00000000538	Tom1l2	WT	WT_00h_2	147.615	155.87	4	0	0	0	0	0	0	0	0	0	0	0	0	0	0	0	0	target of myb1-like 2 (chicken) [Source:MGI Symbol;Acc:MGI:2443306]
ENSMUSG00000000538	Tom1l2	WT	WT_00h_3	92.095	102.897	8	1	1	0	0	1	1	0	0	0.125	0.125	0	0	0.0012148	0.0012148	0	0	target of myb1-like 2 (chicken) [Source:MGI Symbol;Acc:MGI:2443306]
ENSMUSG00000000538	Tom1l2	WT	WT_04h_1	201.72	195.15	3	0	0	0	0	0	0	0	0	0	0	0	0	0	0	0	0	target of myb1-like 2 (chicken) [Source:MGI Symbol;Acc:MGI:2443306]
ENSMUSG00000000538	Tom1l2	WT	WT_04h_2	47.92	89.29	3	0	0	0	0	0	0	0	0	0	0	0	0	0	0	0	0	target of myb1-like 2 (chicken) [Source:MGI Symbol;Acc:MGI:2443306]
ENSMUSG00000000538	Tom1l2	WT	WT_04h_3	168.5	173.072	13	0	0	0	0	0	0	0	0	0	0	0	0	0	0	0	0	target of myb1-like 2 (chicken) [Source:MGI Symbol;Acc:MGI:2443306]
ENSMUSG00000000538	Tom1l2	WT	WT_12h_1	123.64	112.637	3	0	0	0	0	0	0	0	0	0	0	0	0	0	0	0	0	target of myb1-like 2 (chicken) [Source:MGI Symbol;Acc:MGI:2443306]
ENSMUSG00000000538	Tom1l2	WT	WT_12h_2	92.45	92.45	2	0	0	0	0	0	0	0	0	0	0	0	0	0	0	0	0	target of myb1-like 2 (chicken) [Source:MGI Symbol;Acc:MGI:2443306]
ENSMUSG00000000538	Tom1l2	WT	WT_12h_3	36.925	36.2125	4	0	0	0	0	0	0	0	0	0	0	0	0	0	0	0	0	target of myb1-like 2 (chicken) [Source:MGI Symbol;Acc:MGI:2443306]
ENSMUSG00000000538	Tom1l2	WT	WT_24h_1	138.235	140.23	6	0	0	0	0	0	0	0	0	0	0	0	0	0	0	0	0	target of myb1-like 2 (chicken) [Source:MGI Symbol;Acc:MGI:2443306]
ENSMUSG00000000538	Tom1l2	WT	WT_24h_2	212.37	170.273	3	0	0	0	0	0	0	0	0	0	0	0	0	0	0	0	0	target of myb1-like 2 (chicken) [Source:MGI Symbol;Acc:MGI:2443306]
ENSMUSG00000000538	Tom1l2	WT	WT_24h_3	115.86	125.57	5	0	0	0	0	0	0	0	0	0	0	0	0	0	0	0	0	target of myb1-like 2 (chicken) [Source:MGI Symbol;Acc:MGI:2443306]
ENSMUSG00000000538	Tom1l2	WT	WT_48h_1	338.46	338.46	1	1	1	0	0	1	1	0	0	1	1	0	0	0.00295456	0.00295456	0	0	target of myb1-like 2 (chicken) [Source:MGI Symbol;Acc:MGI:2443306]
ENSMUSG00000000538	Tom1l2	WT	WT_48h_2	188.86	197.519	7	0	0	0	0	0	0	0	0	0	0	0	0	0	0	0	0	target of myb1-like 2 (chicken) [Source:MGI Symbol;Acc:MGI:2443306]
ENSMUSG00000000538	Tom1l2	WT	WT_48h_3	56.04	56.04	1	0	0	0	0	0	0	0	0	0	0	0	0	0	0	0	0	target of myb1-like 2 (chicken) [Source:MGI Symbol;Acc:MGI:2443306]
ENSMUSG00000000538	Tom1l2	WT	WT_72h_1	114.61	124.543	10	0	0	0	0	0	0	0	0	0	0	0	0	0	0	0	0	target of myb1-like 2 (chicken) [Source:MGI Symbol;Acc:MGI:2443306]
ENSMUSG00000000538	Tom1l2	WT	WT_72h_2	41.58	41.58	1	0	0	0	0	0	0	0	0	0	0	0	0	0	0	0	0	target of myb1-like 2 (chicken) [Source:MGI Symbol;Acc:MGI:2443306]
ENSMUSG00000000538	Tom1l2	WT	WT_72h_3	102.09	102.09	2	1	0	1	0	1	0	1	0	0.5	0	0.5	0	0.00489764	0	0.00489764	0	target of myb1-like 2 (chicken) [Source:MGI Symbol;Acc:MGI:2443306]
ENSMUSG00000000552	Zfp385a	AC	AC_00h_1	88.94	115.298	13	0	0	0	0	0	0	0	0	0	0	0	0	0	0	0	0	zinc finger protein 385A [Source:MGI Symbol;Acc:MGI:1352495]
ENSMUSG00000000552	Zfp385a	AC	AC_00h_2	127.86	124.305	25	0	0	0	0	0	0	0	0	0	0	0	0	0	0	0	0	zinc finger protein 385A [Source:MGI Symbol;Acc:MGI:1352495]
ENSMUSG00000000552	Zfp385a	AC	AC_04h_1	122.33	136.146	23	1	0	0	1	1	0	0	1	0.0434783	0	0	0.0434783	0.000319351	0	0	0.000319351	zinc finger protein 385A [Source:MGI Symbol;Acc:MGI:1352495]
ENSMUSG00000000552	Zfp385a	AC	AC_04h_2	97.265	92.7067	12	0	0	0	0	0	0	0	0	0	0	0	0	0	0	0	0	zinc finger protein 385A [Source:MGI Symbol;Acc:MGI:1352495]
ENSMUSG00000000552	Zfp385a	AC	AC_12h_1	111.68	111.256	27	2	1	0	1	2	1	0	1	0.0740741	0.037037	0	0.037037	0.000665797	0.000332898	0	0.000332898	zinc finger protein 385A [Source:MGI Symbol;Acc:MGI:1352495]
ENSMUSG00000000552	Zfp385a	AC	AC_12h_2	124.84	122.125	10	0	0	0	0	0	0	0	0	0	0	0	0	0	0	0	0	zinc finger protein 385A [Source:MGI Symbol;Acc:MGI:1352495]
ENSMUSG00000000552	Zfp385a	AC	AC_24h_1	112.81	136.981	19	1	0	1	0	1	0	1	0	0.0526316	0	0.0526316	0	0.000384227	0	0.000384227	0	zinc finger protein 385A [Source:MGI Symbol;Acc:MGI:1352495]
ENSMUSG00000000552	Zfp385a	AC	AC_24h_2	79.29	96.4471	17	1	1	0	0	1	1	0	0	0.0588235	0.0588235	0	0	0.000609905	0.000609905	0	0	zinc finger protein 385A [Source:MGI Symbol;Acc:MGI:1352495]
ENSMUSG00000000552	Zfp385a	AC	AC_48h_1	82.375	108.605	20	0	0	0	0	0	0	0	0	0	0	0	0	0	0	0	0	zinc finger protein 385A [Source:MGI Symbol;Acc:MGI:1352495]
ENSMUSG00000000552	Zfp385a	AC	AC_48h_2	106	124.536	13	0	0	0	0	0	0	0	0	0	0	0	0	0	0	0	0	zinc finger protein 385A [Source:MGI Symbol;Acc:MGI:1352495]
ENSMUSG00000000552	Zfp385a	AC	AC_72h_1	105.23	102.709	9	0	0	0	0	0	0	0	0	0	0	0	0	0	0	0	0	zinc finger protein 385A [Source:MGI Symbol;Acc:MGI:1352495]
ENSMUSG00000000552	Zfp385a	AC	AC_72h_2	79.12	103.732	13	1	1	0	0	1	1	0	0	0.0769231	0.0769231	0	0	0.000741559	0.000741559	0	0	zinc finger protein 385A [Source:MGI Symbol;Acc:MGI:1352495]
ENSMUSG00000000552	Zfp385a	WT	WT_00h_2	85	115.543	9	0	0	0	0	0	0	0	0	0	0	0	0	0	0	0	0	zinc finger protein 385A [Source:MGI Symbol;Acc:MGI:1352495]
ENSMUSG00000000552	Zfp385a	WT	WT_00h_3	56.92	75.7183	12	0	0	0	0	0	0	0	0	0	0	0	0	0	0	0	0	zinc finger protein 385A [Source:MGI Symbol;Acc:MGI:1352495]
ENSMUSG00000000552	Zfp385a	WT	WT_04h_1	82.65	102.294	10	0	0	0	0	0	0	0	0	0	0	0	0	0	0	0	0	zinc finger protein 385A [Source:MGI Symbol;Acc:MGI:1352495]
ENSMUSG00000000552	Zfp385a	WT	WT_04h_2	73.11	94.3143	14	0	0	0	0	0	0	0	0	0	0	0	0	0	0	0	0	zinc finger protein 385A [Source:MGI Symbol;Acc:MGI:1352495]
ENSMUSG00000000552	Zfp385a	WT	WT_04h_3	114.435	128.947	18	1	1	0	0	1	1	0	0	0.0555556	0.0555556	0	0	0.000430841	0.000430841	0	0	zinc finger protein 385A [Source:MGI Symbol;Acc:MGI:1352495]
ENSMUSG00000000552	Zfp385a	WT	WT_12h_1	113.46	126.184	7	0	0	0	0	0	0	0	0	0	0	0	0	0	0	0	0	zinc finger protein 385A [Source:MGI Symbol;Acc:MGI:1352495]
ENSMUSG00000000552	Zfp385a	WT	WT_12h_2	150.285	133.699	10	0	0	0	0	0	0	0	0	0	0	0	0	0	0	0	0	zinc finger protein 385A [Source:MGI Symbol;Acc:MGI:1352495]
ENSMUSG00000000552	Zfp385a	WT	WT_12h_3	109.105	129.852	8	0	0	0	0	0	0	0	0	0	0	0	0	0	0	0	0	zinc finger protein 385A [Source:MGI Symbol;Acc:MGI:1352495]
ENSMUSG00000000552	Zfp385a	WT	WT_24h_1	149.52	177.149	17	2	1	0	1	2	1	0	1	0.117647	0.0588235	0	0.0588235	0.000664112	0.000332056	0	0.000332056	zinc finger protein 385A [Source:MGI Symbol;Acc:MGI:1352495]
ENSMUSG00000000552	Zfp385a	WT	WT_24h_2	145.62	140.553	13	1	0	0	1	1	0	0	1	0.0769231	0	0	0.0769231	0.000547288	0	0	0.000547288	zinc finger protein 385A [Source:MGI Symbol;Acc:MGI:1352495]
ENSMUSG00000000552	Zfp385a	WT	WT_24h_3	121.14	118.63	20	1	0	1	0	1	0	1	0	0.05	0	0.05	0	0.000421477	0	0.000421477	0	zinc finger protein 385A [Source:MGI Symbol;Acc:MGI:1352495]
ENSMUSG00000000552	Zfp385a	WT	WT_48h_1	94.07	106.337	21	0	0	0	0	0	0	0	0	0	0	0	0	0	0	0	0	zinc finger protein 385A [Source:MGI Symbol;Acc:MGI:1352495]
ENSMUSG00000000552	Zfp385a	WT	WT_48h_2	63.15	88.225	12	0	0	0	0	0	0	0	0	0	0	0	0	0	0	0	0	zinc finger protein 385A [Source:MGI Symbol;Acc:MGI:1352495]
ENSMUSG00000000552	Zfp385a	WT	WT_48h_3	82.2	104.539	15	0	0	0	0	0	0	0	0	0	0	0	0	0	0	0	0	zinc finger protein 385A [Source:MGI Symbol;Acc:MGI:1352495]
ENSMUSG00000000552	Zfp385a	WT	WT_72h_1	79.645	90.6623	22	1	0	0	1	1	0	0	1	0.0454545	0	0	0.0454545	0.000501361	0	0	0.000501361	zinc finger protein 385A [Source:MGI Symbol;Acc:MGI:1352495]
ENSMUSG00000000552	Zfp385a	WT	WT_72h_2	88.995	107.139	18	0	0	0	0	0	0	0	0	0	0	0	0	0	0	0	0	zinc finger protein 385A [Source:MGI Symbol;Acc:MGI:1352495]
ENSMUSG00000000552	Zfp385a	WT	WT_72h_3	63.89	99.25	7	0	0	0	0	0	0	0	0	0	0	0	0	0	0	0	0	zinc finger protein 385A [Source:MGI Symbol;Acc:MGI:1352495]
ENSMUSG00000000555	Itga5	AC	AC_00h_1	123.86	123.405	59	3	0	3	1	4	0	3	1	0.0508475	0	0.0508475	0.0169492	0.000549382	0	0.000412036	0.000137345	integrin alpha 5 (fibronectin receptor alpha) [Source:MGI Symbol;Acc:MGI:96604]
ENSMUSG00000000555	Itga5	AC	AC_00h_2	115.23	136.734	74	2	1	0	1	2	1	0	1	0.027027	0.0135135	0	0.0135135	0.000197661	9.88305e-05	0	9.88305e-05	integrin alpha 5 (fibronectin receptor alpha) [Source:MGI Symbol;Acc:MGI:96604]
ENSMUSG00000000555	Itga5	AC	AC_04h_1	133.54	134.124	103	6	2	2	2	6	2	2	2	0.0582524	0.0194175	0.0194175	0.0194175	0.000434317	0.000144772	0.000144772	0.000144772	integrin alpha 5 (fibronectin receptor alpha) [Source:MGI Symbol;Acc:MGI:96604]
ENSMUSG00000000555	Itga5	AC	AC_04h_2	119.89	124.999	59	0	0	0	0	0	0	0	0	0	0	0	0	0	0	0	0	integrin alpha 5 (fibronectin receptor alpha) [Source:MGI Symbol;Acc:MGI:96604]
ENSMUSG00000000555	Itga5	AC	AC_12h_1	116.21	124.871	62	3	0	1	2	3	0	1	2	0.0483871	0	0.016129	0.0322581	0.000387496	0	0.000129165	0.000258331	integrin alpha 5 (fibronectin receptor alpha) [Source:MGI Symbol;Acc:MGI:96604]
ENSMUSG00000000555	Itga5	AC	AC_12h_2	141.71	138.728	43	1	0	0	1	1	0	0	1	0.0232558	0	0	0.0232558	0.000167636	0	0	0.000167636	integrin alpha 5 (fibronectin receptor alpha) [Source:MGI Symbol;Acc:MGI:96604]
ENSMUSG00000000555	Itga5	AC	AC_24h_1	128.445	141.253	48	1	0	0	1	1	0	0	1	0.0208333	0	0	0.0208333	0.000147489	0	0	0.000147489	integrin alpha 5 (fibronectin receptor alpha) [Source:MGI Symbol;Acc:MGI:96604]
ENSMUSG00000000555	Itga5	AC	AC_24h_2	125.94	120.879	26	0	0	0	0	0	0	0	0	0	0	0	0	0	0	0	0	integrin alpha 5 (fibronectin receptor alpha) [Source:MGI Symbol;Acc:MGI:96604]
ENSMUSG00000000555	Itga5	AC	AC_48h_1	154.515	153.04	44	0	0	0	0	0	0	0	0	0	0	0	0	0	0	0	0	integrin alpha 5 (fibronectin receptor alpha) [Source:MGI Symbol;Acc:MGI:96604]
ENSMUSG00000000555	Itga5	AC	AC_48h_2	89.465	91.7517	18	0	0	0	0	0	0	0	0	0	0	0	0	0	0	0	0	integrin alpha 5 (fibronectin receptor alpha) [Source:MGI Symbol;Acc:MGI:96604]
ENSMUSG00000000555	Itga5	AC	AC_72h_1	98.515	100.19	22	1	1	0	0	1	1	0	0	0.0454545	0.0454545	0	0	0.000453681	0.000453681	0	0	integrin alpha 5 (fibronectin receptor alpha) [Source:MGI Symbol;Acc:MGI:96604]
ENSMUSG00000000555	Itga5	AC	AC_72h_2	116.155	116.754	24	1	0	0	1	1	0	0	1	0.0416667	0	0	0.0416667	0.000356875	0	0	0.000356875	integrin alpha 5 (fibronectin receptor alpha) [Source:MGI Symbol;Acc:MGI:96604]
ENSMUSG00000000555	Itga5	WT	WT_00h_2	110.16	105.355	29	0	0	0	0	0	0	0	0	0	0	0	0	0	0	0	0	integrin alpha 5 (fibronectin receptor alpha) [Source:MGI Symbol;Acc:MGI:96604]
ENSMUSG00000000555	Itga5	WT	WT_00h_3	132.945	133.781	50	1	1	0	1	2	1	0	1	0.02	0.02	0	0.02	0.000298995	0.000149498	0	0.000149498	integrin alpha 5 (fibronectin receptor alpha) [Source:MGI Symbol;Acc:MGI:96604]
ENSMUSG00000000555	Itga5	WT	WT_04h_1	125.17	117.808	63	2	2	0	0	2	2	0	0	0.031746	0.031746	0	0	0.000269472	0.000269472	0	0	integrin alpha 5 (fibronectin receptor alpha) [Source:MGI Symbol;Acc:MGI:96604]
ENSMUSG00000000555	Itga5	WT	WT_04h_2	121.65	131.182	71	2	2	0	0	2	2	0	0	0.028169	0.028169	0	0	0.000214732	0.000214732	0	0	integrin alpha 5 (fibronectin receptor alpha) [Source:MGI Symbol;Acc:MGI:96604]
ENSMUSG00000000555	Itga5	WT	WT_04h_3	143.79	147.626	67	3	3	0	0	3	3	0	0	0.0447761	0.0447761	0	0	0.000303308	0.000303308	0	0	integrin alpha 5 (fibronectin receptor alpha) [Source:MGI Symbol;Acc:MGI:96604]
ENSMUSG00000000555	Itga5	WT	WT_12h_1	160.165	146.315	28	0	0	0	0	0	0	0	0	0	0	0	0	0	0	0	0	integrin alpha 5 (fibronectin receptor alpha) [Source:MGI Symbol;Acc:MGI:96604]
ENSMUSG00000000555	Itga5	WT	WT_12h_2	161.225	149.558	34	2	1	1	0	2	1	1	0	0.0588235	0.0294118	0.0294118	0	0.000393315	0.000196658	0.000196658	0	integrin alpha 5 (fibronectin receptor alpha) [Source:MGI Symbol;Acc:MGI:96604]
ENSMUSG00000000555	Itga5	WT	WT_12h_3	106.275	118.28	24	0	0	0	0	0	0	0	0	0	0	0	0	0	0	0	0	integrin alpha 5 (fibronectin receptor alpha) [Source:MGI Symbol;Acc:MGI:96604]
ENSMUSG00000000555	Itga5	WT	WT_24h_1	73.2	133.978	13	0	0	0	0	0	0	0	0	0	0	0	0	0	0	0	0	integrin alpha 5 (fibronectin receptor alpha) [Source:MGI Symbol;Acc:MGI:96604]
ENSMUSG00000000555	Itga5	WT	WT_24h_2	149.83	151.447	26	1	1	0	0	1	1	0	0	0.0384615	0.0384615	0	0	0.000253961	0.000253961	0	0	integrin alpha 5 (fibronectin receptor alpha) [Source:MGI Symbol;Acc:MGI:96604]
ENSMUSG00000000555	Itga5	WT	WT_24h_3	176.04	173.944	21	1	0	1	0	1	0	1	0	0.047619	0	0.047619	0	0.000273761	0	0.000273761	0	integrin alpha 5 (fibronectin receptor alpha) [Source:MGI Symbol;Acc:MGI:96604]
ENSMUSG00000000555	Itga5	WT	WT_48h_1	114.205	111.64	18	0	0	0	0	0	0	0	0	0	0	0	0	0	0	0	0	integrin alpha 5 (fibronectin receptor alpha) [Source:MGI Symbol;Acc:MGI:96604]
ENSMUSG00000000555	Itga5	WT	WT_48h_2	105.56	116.975	35	1	1	0	0	1	1	0	0	0.0285714	0.0285714	0	0	0.000244252	0.000244252	0	0	integrin alpha 5 (fibronectin receptor alpha) [Source:MGI Symbol;Acc:MGI:96604]
ENSMUSG00000000555	Itga5	WT	WT_48h_3	143.28	152.188	17	0	0	0	0	0	0	0	0	0	0	0	0	0	0	0	0	integrin alpha 5 (fibronectin receptor alpha) [Source:MGI Symbol;Acc:MGI:96604]
ENSMUSG00000000555	Itga5	WT	WT_72h_1	130.94	145.193	27	1	1	0	0	1	1	0	0	0.037037	0.037037	0	0	0.000255088	0.000255088	0	0	integrin alpha 5 (fibronectin receptor alpha) [Source:MGI Symbol;Acc:MGI:96604]
ENSMUSG00000000555	Itga5	WT	WT_72h_2	150.01	142.445	34	2	1	0	1	2	1	0	1	0.0588235	0.0294118	0	0.0294118	0.000412956	0.000206478	0	0.000206478	integrin alpha 5 (fibronectin receptor alpha) [Source:MGI Symbol;Acc:MGI:96604]
ENSMUSG00000000555	Itga5	WT	WT_72h_3	97.545	117.539	22	0	0	0	0	0	0	0	0	0	0	0	0	0	0	0	0	integrin alpha 5 (fibronectin receptor alpha) [Source:MGI Symbol;Acc:MGI:96604]
ENSMUSG00000000561	Wdr77	AC	AC_00h_1	133.17	151.379	17	0	0	0	0	0	0	0	0	0	0	0	0	0	0	0	0	WD repeat domain 77 [Source:MGI Symbol;Acc:MGI:1917715]
ENSMUSG00000000561	Wdr77	AC	AC_00h_2	140	126.457	13	0	0	0	0	0	0	0	0	0	0	0	0	0	0	0	0	WD repeat domain 77 [Source:MGI Symbol;Acc:MGI:1917715]
ENSMUSG00000000561	Wdr77	AC	AC_04h_1	116.415	123.502	16	1	0	1	0	2	0	2	0	0.0625	0	0.0625	0	0.00101213	0	0.00101213	0	WD repeat domain 77 [Source:MGI Symbol;Acc:MGI:1917715]
ENSMUSG00000000561	Wdr77	AC	AC_04h_2	172.1	143.021	18	0	0	0	0	0	0	0	0	0	0	0	0	0	0	0	0	WD repeat domain 77 [Source:MGI Symbol;Acc:MGI:1917715]
ENSMUSG00000000561	Wdr77	AC	AC_12h_1	110.82	152.109	16	1	1	0	0	1	1	0	0	0.0625	0.0625	0	0	0.000410889	0.000410889	0	0	WD repeat domain 77 [Source:MGI Symbol;Acc:MGI:1917715]
ENSMUSG00000000561	Wdr77	AC	AC_12h_2	115.12	124.013	9	0	0	0	0	0	0	0	0	0	0	0	0	0	0	0	0	WD repeat domain 77 [Source:MGI Symbol;Acc:MGI:1917715]
ENSMUSG00000000561	Wdr77	AC	AC_24h_1	112.705	116.434	16	0	0	0	0	0	0	0	0	0	0	0	0	0	0	0	0	WD repeat domain 77 [Source:MGI Symbol;Acc:MGI:1917715]
ENSMUSG00000000561	Wdr77	AC	AC_24h_2	127.75	140.907	16	0	0	0	0	0	0	0	0	0	0	0	0	0	0	0	0	WD repeat domain 77 [Source:MGI Symbol;Acc:MGI:1917715]
ENSMUSG00000000561	Wdr77	AC	AC_48h_1	101.19	108.174	7	0	0	0	0	0	0	0	0	0	0	0	0	0	0	0	0	WD repeat domain 77 [Source:MGI Symbol;Acc:MGI:1917715]
ENSMUSG00000000561	Wdr77	AC	AC_48h_2	178.45	200.52	6	0	0	0	0	0	0	0	0	0	0	0	0	0	0	0	0	WD repeat domain 77 [Source:MGI Symbol;Acc:MGI:1917715]
ENSMUSG00000000561	Wdr77	AC	AC_72h_1	176.31	176.31	2	0	0	0	0	0	0	0	0	0	0	0	0	0	0	0	0	WD repeat domain 77 [Source:MGI Symbol;Acc:MGI:1917715]
ENSMUSG00000000561	Wdr77	AC	AC_72h_2	114.55	101.672	4	0	0	0	0	0	0	0	0	0	0	0	0	0	0	0	0	WD repeat domain 77 [Source:MGI Symbol;Acc:MGI:1917715]
ENSMUSG00000000561	Wdr77	WT	WT_00h_2	94.625	118.618	12	1	1	0	0	1	1	0	0	0.0833333	0.0833333	0	0	0.000702538	0.000702538	0	0	WD repeat domain 77 [Source:MGI Symbol;Acc:MGI:1917715]
ENSMUSG00000000561	Wdr77	WT	WT_00h_3	113.95	110.171	7	0	0	0	0	0	0	0	0	0	0	0	0	0	0	0	0	WD repeat domain 77 [Source:MGI Symbol;Acc:MGI:1917715]
ENSMUSG00000000561	Wdr77	WT	WT_04h_1	110.04	126.635	15	0	0	0	0	0	0	0	0	0	0	0	0	0	0	0	0	WD repeat domain 77 [Source:MGI Symbol;Acc:MGI:1917715]
ENSMUSG00000000561	Wdr77	WT	WT_04h_2	148.59	178.507	13	0	0	0	0	0	0	0	0	0	0	0	0	0	0	0	0	WD repeat domain 77 [Source:MGI Symbol;Acc:MGI:1917715]
ENSMUSG00000000561	Wdr77	WT	WT_04h_3	140.5	155.849	11	0	0	0	0	0	0	0	0	0	0	0	0	0	0	0	0	WD repeat domain 77 [Source:MGI Symbol;Acc:MGI:1917715]
ENSMUSG00000000561	Wdr77	WT	WT_12h_1	110.18	110.957	8	0	0	0	0	0	0	0	0	0	0	0	0	0	0	0	0	WD repeat domain 77 [Source:MGI Symbol;Acc:MGI:1917715]
ENSMUSG00000000561	Wdr77	WT	WT_12h_2	88.83	136.226	5	0	0	0	0	0	0	0	0	0	0	0	0	0	0	0	0	WD repeat domain 77 [Source:MGI Symbol;Acc:MGI:1917715]
ENSMUSG00000000561	Wdr77	WT	WT_12h_3	149.83	135.019	14	0	0	0	0	0	0	0	0	0	0	0	0	0	0	0	0	WD repeat domain 77 [Source:MGI Symbol;Acc:MGI:1917715]
ENSMUSG00000000561	Wdr77	WT	WT_24h_1	45.78	45.78	2	0	0	0	0	0	0	0	0	0	0	0	0	0	0	0	0	WD repeat domain 77 [Source:MGI Symbol;Acc:MGI:1917715]
ENSMUSG00000000561	Wdr77	WT	WT_24h_2	127.435	137.113	4	0	0	0	0	0	0	0	0	0	0	0	0	0	0	0	0	WD repeat domain 77 [Source:MGI Symbol;Acc:MGI:1917715]
ENSMUSG00000000561	Wdr77	WT	WT_24h_3	63.365	96.16	8	0	0	0	0	0	0	0	0	0	0	0	0	0	0	0	0	WD repeat domain 77 [Source:MGI Symbol;Acc:MGI:1917715]
ENSMUSG00000000561	Wdr77	WT	WT_48h_1	62.01	62.01	2	0	0	0	0	0	0	0	0	0	0	0	0	0	0	0	0	WD repeat domain 77 [Source:MGI Symbol;Acc:MGI:1917715]
ENSMUSG00000000561	Wdr77	WT	WT_48h_2	107.705	144.028	10	0	0	0	0	0	0	0	0	0	0	0	0	0	0	0	0	WD repeat domain 77 [Source:MGI Symbol;Acc:MGI:1917715]
ENSMUSG00000000561	Wdr77	WT	WT_48h_3	81.44	96.138	5	0	0	0	0	0	0	0	0	0	0	0	0	0	0	0	0	WD repeat domain 77 [Source:MGI Symbol;Acc:MGI:1917715]
ENSMUSG00000000561	Wdr77	WT	WT_72h_1	191.76	174.907	7	0	0	0	0	0	0	0	0	0	0	0	0	0	0	0	0	WD repeat domain 77 [Source:MGI Symbol;Acc:MGI:1917715]
ENSMUSG00000000561	Wdr77	WT	WT_72h_2	128.04	137.07	7	0	0	0	0	0	0	0	0	0	0	0	0	0	0	0	0	WD repeat domain 77 [Source:MGI Symbol;Acc:MGI:1917715]
ENSMUSG00000000561	Wdr77	WT	WT_72h_3	102.45	104.498	4	0	0	0	0	0	0	0	0	0	0	0	0	0	0	0	0	WD repeat domain 77 [Source:MGI Symbol;Acc:MGI:1917715]
ENSMUSG00000000562	Adora3	AC	AC_00h_1	248.25	248.25	1	0	0	0	0	0	0	0	0	0	0	0	0	0	0	0	0	adenosine A3 receptor [Source:MGI Symbol;Acc:MGI:104847]
ENSMUSG00000000562	Adora3	AC	AC_04h_2	155.61	155.61	1	0	0	0	0	0	0	0	0	0	0	0	0	0	0	0	0	adenosine A3 receptor [Source:MGI Symbol;Acc:MGI:104847]
ENSMUSG00000000562	Adora3	AC	AC_24h_1	83	83	1	0	0	0	0	0	0	0	0	0	0	0	0	0	0	0	0	adenosine A3 receptor [Source:MGI Symbol;Acc:MGI:104847]
ENSMUSG00000000562	Adora3	AC	AC_24h_2	251.25	251.25	1	0	0	0	0	0	0	0	0	0	0	0	0	0	0	0	0	adenosine A3 receptor [Source:MGI Symbol;Acc:MGI:104847]
ENSMUSG00000000562	Adora3	AC	AC_48h_1	584	584	1	0	0	0	0	0	0	0	0	0	0	0	0	0	0	0	0	adenosine A3 receptor [Source:MGI Symbol;Acc:MGI:104847]
ENSMUSG00000000562	Adora3	AC	AC_48h_2	19.81	19.81	1	0	0	0	0	0	0	0	0	0	0	0	0	0	0	0	0	adenosine A3 receptor [Source:MGI Symbol;Acc:MGI:104847]
ENSMUSG00000000562	Adora3	AC	AC_72h_1	50.56	50.56	1	0	0	0	0	0	0	0	0	0	0	0	0	0	0	0	0	adenosine A3 receptor [Source:MGI Symbol;Acc:MGI:104847]
ENSMUSG00000000562	Adora3	WT	WT_04h_3	127	127	1	0	0	0	0	0	0	0	0	0	0	0	0	0	0	0	0	adenosine A3 receptor [Source:MGI Symbol;Acc:MGI:104847]
ENSMUSG00000000562	Adora3	WT	WT_24h_2	117.96	117.96	1	0	0	0	0	0	0	0	0	0	0	0	0	0	0	0	0	adenosine A3 receptor [Source:MGI Symbol;Acc:MGI:104847]
ENSMUSG00000000562	Adora3	WT	WT_48h_3	46.34	46.34	1	0	0	0	0	0	0	0	0	0	0	0	0	0	0	0	0	adenosine A3 receptor [Source:MGI Symbol;Acc:MGI:104847]
ENSMUSG00000000562	Adora3	WT	WT_72h_2	102.96	102.96	1	0	0	0	0	0	0	0	0	0	0	0	0	0	0	0	0	adenosine A3 receptor [Source:MGI Symbol;Acc:MGI:104847]
ENSMUSG00000000563	Atp5pb	AC	AC_00h_1	100.405	107.759	138	3	1	1	2	4	1	1	2	0.0217391	0.00724638	0.00724638	0.0144928	0.000268984	6.72459e-05	6.72459e-05	0.000134492	ATP synthase peripheral stalk-membrane subunit b [Source:MGI Symbol;Acc:MGI:1100495]
ENSMUSG00000000563	Atp5pb	AC	AC_00h_2	88.62	96.1826	187	5	4	1	0	5	4	1	0	0.026738	0.0213904	0.00534759	0	0.000277992	0.000222393	5.55983e-05	0	ATP synthase peripheral stalk-membrane subunit b [Source:MGI Symbol;Acc:MGI:1100495]
ENSMUSG00000000563	Atp5pb	AC	AC_04h_1	105.935	113.029	150	4	2	1	1	4	2	1	1	0.0266667	0.0133333	0.00666667	0.00666667	0.000235928	0.000117964	5.89821e-05	5.89821e-05	ATP synthase peripheral stalk-membrane subunit b [Source:MGI Symbol;Acc:MGI:1100495]
ENSMUSG00000000563	Atp5pb	AC	AC_04h_2	92.19	102.353	139	1	1	0	0	1	1	0	0	0.00719424	0.00719424	0	0	7.02886e-05	7.02886e-05	0	0	ATP synthase peripheral stalk-membrane subunit b [Source:MGI Symbol;Acc:MGI:1100495]
ENSMUSG00000000563	Atp5pb	AC	AC_12h_1	96.305	111.395	166	2	1	0	1	3	2	0	1	0.0120482	0.0060241	0	0.0060241	0.000162235	0.000108157	0	5.40785e-05	ATP synthase peripheral stalk-membrane subunit b [Source:MGI Symbol;Acc:MGI:1100495]
ENSMUSG00000000563	Atp5pb	AC	AC_12h_2	89.65	104.821	79	2	1	0	1	2	1	0	1	0.0253165	0.0126582	0	0.0126582	0.00024152	0.00012076	0	0.00012076	ATP synthase peripheral stalk-membrane subunit b [Source:MGI Symbol;Acc:MGI:1100495]
ENSMUSG00000000563	Atp5pb	AC	AC_24h_1	101.57	112.658	139	6	2	2	2	6	2	2	2	0.0431655	0.0143885	0.0143885	0.0143885	0.000383156	0.000127719	0.000127719	0.000127719	ATP synthase peripheral stalk-membrane subunit b [Source:MGI Symbol;Acc:MGI:1100495]
ENSMUSG00000000563	Atp5pb	AC	AC_24h_2	100.45	103.314	129	8	5	2	2	9	5	2	2	0.0620155	0.0387597	0.0155039	0.0155039	0.000675294	0.000375164	0.000150065	0.000150065	ATP synthase peripheral stalk-membrane subunit b [Source:MGI Symbol;Acc:MGI:1100495]
ENSMUSG00000000563	Atp5pb	AC	AC_48h_1	104.41	116.038	139	4	1	2	1	5	1	3	1	0.028777	0.00719424	0.0143885	0.00719424	0.000309995	6.1999e-05	0.000185997	6.1999e-05	ATP synthase peripheral stalk-membrane subunit b [Source:MGI Symbol;Acc:MGI:1100495]
ENSMUSG00000000563	Atp5pb	AC	AC_48h_2	89.42	101.812	93	4	2	0	2	4	2	0	2	0.0430108	0.0215054	0	0.0215054	0.000422453	0.000211226	0	0.000211226	ATP synthase peripheral stalk-membrane subunit b [Source:MGI Symbol;Acc:MGI:1100495]
ENSMUSG00000000563	Atp5pb	AC	AC_72h_1	95.235	102.202	62	1	1	0	0	1	1	0	0	0.016129	0.016129	0	0	0.000157815	0.000157815	0	0	ATP synthase peripheral stalk-membrane subunit b [Source:MGI Symbol;Acc:MGI:1100495]
ENSMUSG00000000563	Atp5pb	AC	AC_72h_2	99.805	105.057	70	2	1	0	1	2	1	0	1	0.0285714	0.0142857	0	0.0142857	0.000271961	0.000135981	0	0.000135981	ATP synthase peripheral stalk-membrane subunit b [Source:MGI Symbol;Acc:MGI:1100495]
ENSMUSG00000000563	Atp5pb	WT	WT_00h_2	78.2	92.2448	95	5	2	1	2	6	2	2	2	0.0526316	0.0210526	0.0105263	0.0210526	0.000684677	0.000228226	0.000228226	0.000228226	ATP synthase peripheral stalk-membrane subunit b [Source:MGI Symbol;Acc:MGI:1100495]
ENSMUSG00000000563	Atp5pb	WT	WT_00h_3	104.17	110.287	107	1	1	0	0	1	1	0	0	0.00934579	0.00934579	0	0	8.47405e-05	8.47405e-05	0	0	ATP synthase peripheral stalk-membrane subunit b [Source:MGI Symbol;Acc:MGI:1100495]
ENSMUSG00000000563	Atp5pb	WT	WT_04h_1	90.55	98.8005	80	5	3	1	1	5	3	1	1	0.0625	0.0375	0.0125	0.0125	0.000632588	0.000379553	0.000126518	0.000126518	ATP synthase peripheral stalk-membrane subunit b [Source:MGI Symbol;Acc:MGI:1100495]
ENSMUSG00000000563	Atp5pb	WT	WT_04h_2	93.275	99.8472	88	0	0	0	0	0	0	0	0	0	0	0	0	0	0	0	0	ATP synthase peripheral stalk-membrane subunit b [Source:MGI Symbol;Acc:MGI:1100495]
ENSMUSG00000000563	Atp5pb	WT	WT_04h_3	94.94	102.561	144	2	0	0	2	2	0	0	2	0.0138889	0	0	0.0138889	0.00013542	0	0	0.00013542	ATP synthase peripheral stalk-membrane subunit b [Source:MGI Symbol;Acc:MGI:1100495]
ENSMUSG00000000563	Atp5pb	WT	WT_12h_1	114.225	118.723	48	1	1	0	0	1	1	0	0	0.0208333	0.0208333	0	0	0.000175479	0.000175479	0	0	ATP synthase peripheral stalk-membrane subunit b [Source:MGI Symbol;Acc:MGI:1100495]
ENSMUSG00000000563	Atp5pb	WT	WT_12h_2	120.28	123.529	63	2	2	0	0	2	2	0	0	0.031746	0.031746	0	0	0.000256992	0.000256992	0	0	ATP synthase peripheral stalk-membrane subunit b [Source:MGI Symbol;Acc:MGI:1100495]
ENSMUSG00000000563	Atp5pb	WT	WT_12h_3	81.49	97.1026	81	5	2	1	2	5	2	1	2	0.0617284	0.0246914	0.0123457	0.0246914	0.000635703	0.000254281	0.000127141	0.000254281	ATP synthase peripheral stalk-membrane subunit b [Source:MGI Symbol;Acc:MGI:1100495]
ENSMUSG00000000563	Atp5pb	WT	WT_24h_1	96.505	104.585	76	3	2	0	1	3	2	0	1	0.0394737	0.0263158	0	0.0131579	0.000377431	0.000251621	0	0.00012581	ATP synthase peripheral stalk-membrane subunit b [Source:MGI Symbol;Acc:MGI:1100495]
ENSMUSG00000000563	Atp5pb	WT	WT_24h_2	96.18	113.647	64	3	1	1	1	3	1	1	1	0.046875	0.015625	0.015625	0.015625	0.000412463	0.000137488	0.000137488	0.000137488	ATP synthase peripheral stalk-membrane subunit b [Source:MGI Symbol;Acc:MGI:1100495]
ENSMUSG00000000563	Atp5pb	WT	WT_24h_3	89.405	103.274	100	3	3	0	0	3	3	0	0	0.03	0.03	0	0	0.00029049	0.00029049	0	0	ATP synthase peripheral stalk-membrane subunit b [Source:MGI Symbol;Acc:MGI:1100495]
ENSMUSG00000000563	Atp5pb	WT	WT_48h_1	80.97	94.8477	87	0	0	0	0	0	0	0	0	0	0	0	0	0	0	0	0	ATP synthase peripheral stalk-membrane subunit b [Source:MGI Symbol;Acc:MGI:1100495]
ENSMUSG00000000563	Atp5pb	WT	WT_48h_2	110.17	117.494	92	5	0	2	3	7	0	2	5	0.0543478	0	0.0217391	0.0326087	0.000647584	0	0.000185024	0.00046256	ATP synthase peripheral stalk-membrane subunit b [Source:MGI Symbol;Acc:MGI:1100495]
ENSMUSG00000000563	Atp5pb	WT	WT_48h_3	103.87	115.117	59	0	0	0	0	0	0	0	0	0	0	0	0	0	0	0	0	ATP synthase peripheral stalk-membrane subunit b [Source:MGI Symbol;Acc:MGI:1100495]
ENSMUSG00000000563	Atp5pb	WT	WT_72h_1	109.795	104.778	60	0	0	0	0	0	0	0	0	0	0	0	0	0	0	0	0	ATP synthase peripheral stalk-membrane subunit b [Source:MGI Symbol;Acc:MGI:1100495]
ENSMUSG00000000563	Atp5pb	WT	WT_72h_2	87.44	105.425	94	2	1	0	2	3	1	0	2	0.0212766	0.0106383	0	0.0212766	0.000302727	0.000100909	0	0.000201818	ATP synthase peripheral stalk-membrane subunit b [Source:MGI Symbol;Acc:MGI:1100495]
ENSMUSG00000000563	Atp5pb	WT	WT_72h_3	114.71	118.262	70	1	0	0	1	1	0	0	1	0.0142857	0	0	0.0142857	0.000120797	0	0	0.000120797	ATP synthase peripheral stalk-membrane subunit b [Source:MGI Symbol;Acc:MGI:1100495]
ENSMUSG00000000567	Sox9	WT	WT_12h_1	145.61	145.61	2	0	0	0	0	0	0	0	0	0	0	0	0	0	0	0	0	SRY (sex determining region Y)-box 9 [Source:MGI Symbol;Acc:MGI:98371]
ENSMUSG00000000568	Hnrnpd	AC	AC_00h_1	74.645	92.9527	44	3	1	1	1	4	1	2	1	0.0681818	0.0227273	0.0227273	0.0227273	0.000978014	0.000244504	0.000489007	0.000244504	heterogeneous nuclear ribonucleoprotein D [Source:MGI Symbol;Acc:MGI:101947]
ENSMUSG00000000568	Hnrnpd	AC	AC_00h_2	102.1	116.606	67	0	0	0	0	0	0	0	0	0	0	0	0	0	0	0	0	heterogeneous nuclear ribonucleoprotein D [Source:MGI Symbol;Acc:MGI:101947]
ENSMUSG00000000568	Hnrnpd	AC	AC_04h_1	79.87	94.7486	44	0	0	0	0	0	0	0	0	0	0	0	0	0	0	0	0	heterogeneous nuclear ribonucleoprotein D [Source:MGI Symbol;Acc:MGI:101947]
ENSMUSG00000000568	Hnrnpd	AC	AC_04h_2	97.68	121.612	52	2	0	0	2	2	0	0	2	0.0384615	0	0	0.0384615	0.000316264	0	0	0.000316264	heterogeneous nuclear ribonucleoprotein D [Source:MGI Symbol;Acc:MGI:101947]
ENSMUSG00000000568	Hnrnpd	AC	AC_12h_1	91.79	120.779	51	2	1	1	1	3	1	1	1	0.0392157	0.0196078	0.0196078	0.0196078	0.000487034	0.000162345	0.000162345	0.000162345	heterogeneous nuclear ribonucleoprotein D [Source:MGI Symbol;Acc:MGI:101947]
ENSMUSG00000000568	Hnrnpd	AC	AC_12h_2	89.285	122.254	20	1	1	0	0	1	1	0	0	0.05	0.05	0	0	0.000408985	0.000408985	0	0	heterogeneous nuclear ribonucleoprotein D [Source:MGI Symbol;Acc:MGI:101947]
ENSMUSG00000000568	Hnrnpd	AC	AC_24h_1	111.345	109.862	38	1	0	1	0	1	0	1	0	0.0263158	0	0.0263158	0	0.000239536	0	0.000239536	0	heterogeneous nuclear ribonucleoprotein D [Source:MGI Symbol;Acc:MGI:101947]
ENSMUSG00000000568	Hnrnpd	AC	AC_24h_2	77.79	102.774	49	1	1	0	0	1	1	0	0	0.0204082	0.0204082	0	0	0.000198573	0.000198573	0	0	heterogeneous nuclear ribonucleoprotein D [Source:MGI Symbol;Acc:MGI:101947]
ENSMUSG00000000568	Hnrnpd	AC	AC_48h_1	87.3	107.325	33	1	0	0	1	1	0	0	1	0.030303	0	0	0.030303	0.000282347	0	0	0.000282347	heterogeneous nuclear ribonucleoprotein D [Source:MGI Symbol;Acc:MGI:101947]
ENSMUSG00000000568	Hnrnpd	AC	AC_48h_2	114.6	123.215	22	0	0	0	0	0	0	0	0	0	0	0	0	0	0	0	0	heterogeneous nuclear ribonucleoprotein D [Source:MGI Symbol;Acc:MGI:101947]
ENSMUSG00000000568	Hnrnpd	AC	AC_72h_1	143.21	139.453	16	1	1	0	0	1	1	0	0	0.0625	0.0625	0	0	0.000448179	0.000448179	0	0	heterogeneous nuclear ribonucleoprotein D [Source:MGI Symbol;Acc:MGI:101947]
ENSMUSG00000000568	Hnrnpd	AC	AC_72h_2	63.88	91.9683	18	0	0	0	0	0	0	0	0	0	0	0	0	0	0	0	0	heterogeneous nuclear ribonucleoprotein D [Source:MGI Symbol;Acc:MGI:101947]
ENSMUSG00000000568	Hnrnpd	WT	WT_00h_2	75.665	104.483	34	2	0	1	1	4	0	3	1	0.0588235	0	0.0294118	0.0294118	0.00112599	0	0.000844492	0.000281497	heterogeneous nuclear ribonucleoprotein D [Source:MGI Symbol;Acc:MGI:101947]
ENSMUSG00000000568	Hnrnpd	WT	WT_00h_3	76.35	91.06	33	1	0	0	1	1	0	0	1	0.030303	0	0	0.030303	0.000332781	0	0	0.000332781	heterogeneous nuclear ribonucleoprotein D [Source:MGI Symbol;Acc:MGI:101947]
ENSMUSG00000000568	Hnrnpd	WT	WT_04h_1	102.935	129.928	32	1	0	0	1	1	0	0	1	0.03125	0	0	0.03125	0.000240519	0	0	0.000240519	heterogeneous nuclear ribonucleoprotein D [Source:MGI Symbol;Acc:MGI:101947]
ENSMUSG00000000568	Hnrnpd	WT	WT_04h_2	109.17	126.157	25	2	1	1	0	2	1	1	0	0.08	0.04	0.04	0	0.000634131	0.000317066	0.000317066	0	heterogeneous nuclear ribonucleoprotein D [Source:MGI Symbol;Acc:MGI:101947]
ENSMUSG00000000568	Hnrnpd	WT	WT_04h_3	101.37	121.047	49	2	1	1	0	2	1	1	0	0.0408163	0.0204082	0.0204082	0	0.000337195	0.000168597	0.000168597	0	heterogeneous nuclear ribonucleoprotein D [Source:MGI Symbol;Acc:MGI:101947]
ENSMUSG00000000568	Hnrnpd	WT	WT_12h_1	88.97	104.105	31	2	0	1	1	2	0	1	1	0.0645161	0	0.0322581	0.0322581	0.000619721	0	0.00030986	0.00030986	heterogeneous nuclear ribonucleoprotein D [Source:MGI Symbol;Acc:MGI:101947]
ENSMUSG00000000568	Hnrnpd	WT	WT_12h_2	102.37	119.233	24	0	0	0	0	0	0	0	0	0	0	0	0	0	0	0	0	heterogeneous nuclear ribonucleoprotein D [Source:MGI Symbol;Acc:MGI:101947]
ENSMUSG00000000568	Hnrnpd	WT	WT_12h_3	81	105.032	20	0	0	0	0	0	0	0	0	0	0	0	0	0	0	0	0	heterogeneous nuclear ribonucleoprotein D [Source:MGI Symbol;Acc:MGI:101947]
ENSMUSG00000000568	Hnrnpd	WT	WT_24h_1	135.5	132.01	27	1	0	1	0	1	0	1	0	0.037037	0	0.037037	0	0.000280562	0	0.000280562	0	heterogeneous nuclear ribonucleoprotein D [Source:MGI Symbol;Acc:MGI:101947]
ENSMUSG00000000568	Hnrnpd	WT	WT_24h_2	75.88	115.735	15	1	1	0	0	1	1	0	0	0.0666667	0.0666667	0	0	0.00057603	0.00057603	0	0	heterogeneous nuclear ribonucleoprotein D [Source:MGI Symbol;Acc:MGI:101947]
ENSMUSG00000000568	Hnrnpd	WT	WT_24h_3	88.83	115.893	28	1	0	0	1	1	0	0	1	0.0357143	0	0	0.0357143	0.000308166	0	0	0.000308166	heterogeneous nuclear ribonucleoprotein D [Source:MGI Symbol;Acc:MGI:101947]
ENSMUSG00000000568	Hnrnpd	WT	WT_48h_1	106.18	126.058	34	3	3	0	0	3	3	0	0	0.0882353	0.0882353	0	0	0.00069996	0.00069996	0	0	heterogeneous nuclear ribonucleoprotein D [Source:MGI Symbol;Acc:MGI:101947]
ENSMUSG00000000568	Hnrnpd	WT	WT_48h_2	114.08	113.59	21	0	0	0	0	0	0	0	0	0	0	0	0	0	0	0	0	heterogeneous nuclear ribonucleoprotein D [Source:MGI Symbol;Acc:MGI:101947]
ENSMUSG00000000568	Hnrnpd	WT	WT_48h_3	71.48	92.8314	14	0	0	0	0	0	0	0	0	0	0	0	0	0	0	0	0	heterogeneous nuclear ribonucleoprotein D [Source:MGI Symbol;Acc:MGI:101947]
ENSMUSG00000000568	Hnrnpd	WT	WT_72h_1	100.65	121.789	33	1	0	0	1	2	0	0	2	0.030303	0	0	0.030303	0.000497631	0	0	0.000497631	heterogeneous nuclear ribonucleoprotein D [Source:MGI Symbol;Acc:MGI:101947]
ENSMUSG00000000568	Hnrnpd	WT	WT_72h_2	103.39	118.949	21	0	0	0	0	0	0	0	0	0	0	0	0	0	0	0	0	heterogeneous nuclear ribonucleoprotein D [Source:MGI Symbol;Acc:MGI:101947]
ENSMUSG00000000568	Hnrnpd	WT	WT_72h_3	108.74	124.554	16	1	0	1	0	1	0	1	0	0.0625	0	0.0625	0	0.000501789	0	0.000501789	0	heterogeneous nuclear ribonucleoprotein D [Source:MGI Symbol;Acc:MGI:101947]
ENSMUSG00000000579	Dynlt1c	AC	AC_00h_1	103.06	117.03	54	3	1	2	0	3	1	2	0	0.0555556	0.0185185	0.037037	0	0.000474711	0.000158237	0.000316474	0	dynein light chain Tctex-type 1C [Source:MGI Symbol;Acc:MGI:3807476]
ENSMUSG00000000579	Dynlt1c	AC	AC_00h_2	105.45	106.328	57	1	0	0	1	1	0	0	1	0.0175439	0	0	0.0175439	0.000164997	0	0	0.000164997	dynein light chain Tctex-type 1C [Source:MGI Symbol;Acc:MGI:3807476]
ENSMUSG00000000579	Dynlt1c	AC	AC_04h_1	109.69	107.871	49	0	0	0	0	0	0	0	0	0	0	0	0	0	0	0	0	dynein light chain Tctex-type 1C [Source:MGI Symbol;Acc:MGI:3807476]
ENSMUSG00000000579	Dynlt1c	AC	AC_04h_2	88.7	114.056	41	1	1	0	0	1	1	0	0	0.0243902	0.0243902	0	0	0.000213844	0.000213844	0	0	dynein light chain Tctex-type 1C [Source:MGI Symbol;Acc:MGI:3807476]
ENSMUSG00000000579	Dynlt1c	AC	AC_12h_1	89.56	96.007	47	1	0	1	0	1	0	1	0	0.0212766	0	0.0212766	0	0.000221615	0	0.000221615	0	dynein light chain Tctex-type 1C [Source:MGI Symbol;Acc:MGI:3807476]
ENSMUSG00000000579	Dynlt1c	AC	AC_12h_2	115.225	136.1	26	0	0	0	0	0	0	0	0	0	0	0	0	0	0	0	0	dynein light chain Tctex-type 1C [Source:MGI Symbol;Acc:MGI:3807476]
ENSMUSG00000000579	Dynlt1c	AC	AC_24h_1	85.23	98.9603	34	1	0	1	0	1	0	1	0	0.0294118	0	0.0294118	0	0.000297208	0	0.000297208	0	dynein light chain Tctex-type 1C [Source:MGI Symbol;Acc:MGI:3807476]
ENSMUSG00000000579	Dynlt1c	AC	AC_24h_2	99	114.968	51	4	1	1	3	6	1	2	3	0.0784314	0.0196078	0.0196078	0.0588235	0.00102331	0.000170551	0.000341102	0.000511653	dynein light chain Tctex-type 1C [Source:MGI Symbol;Acc:MGI:3807476]
ENSMUSG00000000579	Dynlt1c	AC	AC_48h_1	97.11	110.725	57	1	0	0	1	1	0	0	1	0.0175439	0	0	0.0175439	0.000158445	0	0	0.000158445	dynein light chain Tctex-type 1C [Source:MGI Symbol;Acc:MGI:3807476]
ENSMUSG00000000579	Dynlt1c	AC	AC_48h_2	90.855	94.1825	28	2	0	2	0	3	0	3	0	0.0714286	0	0.0714286	0	0.00113761	0	0.00113761	0	dynein light chain Tctex-type 1C [Source:MGI Symbol;Acc:MGI:3807476]
ENSMUSG00000000579	Dynlt1c	AC	AC_72h_1	93.81	107.187	21	2	1	0	1	2	1	0	1	0.0952381	0.047619	0	0.047619	0.000888522	0.000444261	0	0.000444261	dynein light chain Tctex-type 1C [Source:MGI Symbol;Acc:MGI:3807476]
ENSMUSG00000000579	Dynlt1c	AC	AC_72h_2	83.34	100.716	22	0	0	0	0	0	0	0	0	0	0	0	0	0	0	0	0	dynein light chain Tctex-type 1C [Source:MGI Symbol;Acc:MGI:3807476]
ENSMUSG00000000579	Dynlt1c	WT	WT_00h_2	99.1	94.1358	24	1	0	0	1	1	0	0	1	0.0416667	0	0	0.0416667	0.000442623	0	0	0.000442623	dynein light chain Tctex-type 1C [Source:MGI Symbol;Acc:MGI:3807476]
ENSMUSG00000000579	Dynlt1c	WT	WT_00h_3	120.96	139.353	31	1	1	0	1	2	1	0	1	0.0322581	0.0322581	0	0.0322581	0.000462969	0.000231485	0	0.000231485	dynein light chain Tctex-type 1C [Source:MGI Symbol;Acc:MGI:3807476]
ENSMUSG00000000579	Dynlt1c	WT	WT_04h_1	68.83	102.504	14	0	0	0	0	0	0	0	0	0	0	0	0	0	0	0	0	dynein light chain Tctex-type 1C [Source:MGI Symbol;Acc:MGI:3807476]
ENSMUSG00000000579	Dynlt1c	WT	WT_04h_2	104.395	102.188	32	0	0	0	0	0	0	0	0	0	0	0	0	0	0	0	0	dynein light chain Tctex-type 1C [Source:MGI Symbol;Acc:MGI:3807476]
ENSMUSG00000000579	Dynlt1c	WT	WT_04h_3	92.485	109.849	38	0	0	0	0	0	0	0	0	0	0	0	0	0	0	0	0	dynein light chain Tctex-type 1C [Source:MGI Symbol;Acc:MGI:3807476]
ENSMUSG00000000579	Dynlt1c	WT	WT_12h_1	104.905	121	8	0	0	0	0	0	0	0	0	0	0	0	0	0	0	0	0	dynein light chain Tctex-type 1C [Source:MGI Symbol;Acc:MGI:3807476]
ENSMUSG00000000579	Dynlt1c	WT	WT_12h_2	105.6	119.994	19	2	1	1	0	2	1	1	0	0.105263	0.0526316	0.0526316	0	0.000877239	0.00043862	0.00043862	0	dynein light chain Tctex-type 1C [Source:MGI Symbol;Acc:MGI:3807476]
ENSMUSG00000000579	Dynlt1c	WT	WT_12h_3	90.675	96.0687	16	3	3	0	1	4	3	0	1	0.1875	0.1875	0	0.0625	0.0026023	0.00195173	0	0.000650576	dynein light chain Tctex-type 1C [Source:MGI Symbol;Acc:MGI:3807476]
ENSMUSG00000000579	Dynlt1c	WT	WT_24h_1	114.43	121.621	35	0	0	0	0	0	0	0	0	0	0	0	0	0	0	0	0	dynein light chain Tctex-type 1C [Source:MGI Symbol;Acc:MGI:3807476]
ENSMUSG00000000579	Dynlt1c	WT	WT_24h_2	108.55	121.133	29	0	0	0	0	0	0	0	0	0	0	0	0	0	0	0	0	dynein light chain Tctex-type 1C [Source:MGI Symbol;Acc:MGI:3807476]
ENSMUSG00000000579	Dynlt1c	WT	WT_24h_3	88.83	101.436	31	0	0	0	0	0	0	0	0	0	0	0	0	0	0	0	0	dynein light chain Tctex-type 1C [Source:MGI Symbol;Acc:MGI:3807476]
ENSMUSG00000000579	Dynlt1c	WT	WT_48h_1	74.025	94.4721	14	0	0	0	0	0	0	0	0	0	0	0	0	0	0	0	0	dynein light chain Tctex-type 1C [Source:MGI Symbol;Acc:MGI:3807476]
ENSMUSG00000000579	Dynlt1c	WT	WT_48h_2	117.62	132.499	31	3	1	3	1	8	1	6	1	0.0967742	0.0322581	0.0967742	0.0322581	0.00194767	0.000243459	0.00146075	0.000243459	dynein light chain Tctex-type 1C [Source:MGI Symbol;Acc:MGI:3807476]
ENSMUSG00000000579	Dynlt1c	WT	WT_48h_3	98.92	108.738	23	0	0	0	0	0	0	0	0	0	0	0	0	0	0	0	0	dynein light chain Tctex-type 1C [Source:MGI Symbol;Acc:MGI:3807476]
ENSMUSG00000000579	Dynlt1c	WT	WT_72h_1	101	92.12	19	1	1	0	0	1	1	0	0	0.0526316	0.0526316	0	0	0.000571337	0.000571337	0	0	dynein light chain Tctex-type 1C [Source:MGI Symbol;Acc:MGI:3807476]
ENSMUSG00000000579	Dynlt1c	WT	WT_72h_2	119.575	110.939	26	1	0	1	0	1	0	1	0	0.0384615	0	0.0384615	0	0.000346691	0	0.000346691	0	dynein light chain Tctex-type 1C [Source:MGI Symbol;Acc:MGI:3807476]
ENSMUSG00000000579	Dynlt1c	WT	WT_72h_3	82.32	96.7993	14	1	0	0	1	1	0	0	1	0.0714286	0	0	0.0714286	0.000737904	0	0	0.000737904	dynein light chain Tctex-type 1C [Source:MGI Symbol;Acc:MGI:3807476]
ENSMUSG00000000581	C1d	AC	AC_00h_1	126.16	129.503	39	0	0	0	0	0	0	0	0	0	0	0	0	0	0	0	0	C1D nuclear receptor co-repressor [Source:MGI Symbol;Acc:MGI:1927354]
ENSMUSG00000000581	C1d	AC	AC_00h_2	108.345	102.236	30	1	1	0	0	1	1	0	0	0.0333333	0.0333333	0	0	0.000326042	0.000326042	0	0	C1D nuclear receptor co-repressor [Source:MGI Symbol;Acc:MGI:1927354]
ENSMUSG00000000581	C1d	AC	AC_04h_1	117.64	120.565	42	0	0	0	0	0	0	0	0	0	0	0	0	0	0	0	0	C1D nuclear receptor co-repressor [Source:MGI Symbol;Acc:MGI:1927354]
ENSMUSG00000000581	C1d	AC	AC_04h_2	119.445	120.431	38	1	0	0	1	1	0	0	1	0.0263158	0	0	0.0263158	0.000218514	0	0	0.000218514	C1D nuclear receptor co-repressor [Source:MGI Symbol;Acc:MGI:1927354]
ENSMUSG00000000581	C1d	AC	AC_12h_1	90.74	114.077	39	0	0	0	0	0	0	0	0	0	0	0	0	0	0	0	0	C1D nuclear receptor co-repressor [Source:MGI Symbol;Acc:MGI:1927354]
ENSMUSG00000000581	C1d	AC	AC_12h_2	120.205	119.444	20	0	0	0	0	0	0	0	0	0	0	0	0	0	0	0	0	C1D nuclear receptor co-repressor [Source:MGI Symbol;Acc:MGI:1927354]
ENSMUSG00000000581	C1d	AC	AC_24h_1	109.5	127.671	33	1	0	0	1	1	0	0	1	0.030303	0	0	0.030303	0.000237352	0	0	0.000237352	C1D nuclear receptor co-repressor [Source:MGI Symbol;Acc:MGI:1927354]
ENSMUSG00000000581	C1d	AC	AC_24h_2	102.6	119.065	37	0	0	0	0	0	0	0	0	0	0	0	0	0	0	0	0	C1D nuclear receptor co-repressor [Source:MGI Symbol;Acc:MGI:1927354]
ENSMUSG00000000581	C1d	AC	AC_48h_1	129.46	138.299	39	0	0	0	0	0	0	0	0	0	0	0	0	0	0	0	0	C1D nuclear receptor co-repressor [Source:MGI Symbol;Acc:MGI:1927354]
ENSMUSG00000000581	C1d	AC	AC_48h_2	82.335	92.4269	26	1	1	0	0	1	1	0	0	0.0384615	0.0384615	0	0	0.000416129	0.000416129	0	0	C1D nuclear receptor co-repressor [Source:MGI Symbol;Acc:MGI:1927354]
ENSMUSG00000000581	C1d	AC	AC_72h_1	119.985	122.461	12	1	0	1	0	1	0	1	0	0.0833333	0	0.0833333	0	0.00068049	0	0.00068049	0	C1D nuclear receptor co-repressor [Source:MGI Symbol;Acc:MGI:1927354]
ENSMUSG00000000581	C1d	AC	AC_72h_2	127.88	140.841	14	1	1	0	0	1	1	0	0	0.0714286	0.0714286	0	0	0.000507159	0.000507159	0	0	C1D nuclear receptor co-repressor [Source:MGI Symbol;Acc:MGI:1927354]
ENSMUSG00000000581	C1d	WT	WT_00h_2	97.96	116.456	29	0	0	0	0	0	0	0	0	0	0	0	0	0	0	0	0	C1D nuclear receptor co-repressor [Source:MGI Symbol;Acc:MGI:1927354]
ENSMUSG00000000581	C1d	WT	WT_00h_3	132.68	139.143	26	0	0	0	0	0	0	0	0	0	0	0	0	0	0	0	0	C1D nuclear receptor co-repressor [Source:MGI Symbol;Acc:MGI:1927354]
ENSMUSG00000000581	C1d	WT	WT_04h_1	110.45	124.332	19	4	3	1	0	5	3	2	0	0.210526	0.157895	0.0526316	0	0.00211658	0.00126995	0.000846633	0	C1D nuclear receptor co-repressor [Source:MGI Symbol;Acc:MGI:1927354]
ENSMUSG00000000581	C1d	WT	WT_04h_2	134.7	131.468	31	1	0	0	1	3	0	0	3	0.0322581	0	0	0.0322581	0.000736104	0	0	0.000736104	C1D nuclear receptor co-repressor [Source:MGI Symbol;Acc:MGI:1927354]
ENSMUSG00000000581	C1d	WT	WT_04h_3	117.04	112.225	41	0	0	0	0	0	0	0	0	0	0	0	0	0	0	0	0	C1D nuclear receptor co-repressor [Source:MGI Symbol;Acc:MGI:1927354]
ENSMUSG00000000581	C1d	WT	WT_12h_1	86.155	102.513	18	1	1	0	0	1	1	0	0	0.0555556	0.0555556	0	0	0.000541938	0.000541938	0	0	C1D nuclear receptor co-repressor [Source:MGI Symbol;Acc:MGI:1927354]
ENSMUSG00000000581	C1d	WT	WT_12h_2	111.175	123.457	28	0	0	0	0	0	0	0	0	0	0	0	0	0	0	0	0	C1D nuclear receptor co-repressor [Source:MGI Symbol;Acc:MGI:1927354]
ENSMUSG00000000581	C1d	WT	WT_12h_3	113.025	120.759	24	1	0	1	0	1	0	1	0	0.0416667	0	0.0416667	0	0.000345041	0	0.000345041	0	C1D nuclear receptor co-repressor [Source:MGI Symbol;Acc:MGI:1927354]
ENSMUSG00000000581	C1d	WT	WT_24h_1	96.74	104.603	23	1	0	0	1	1	0	0	1	0.0434783	0	0	0.0434783	0.00041565	0	0	0.00041565	C1D nuclear receptor co-repressor [Source:MGI Symbol;Acc:MGI:1927354]
ENSMUSG00000000581	C1d	WT	WT_24h_2	110.12	123.989	17	0	0	0	0	0	0	0	0	0	0	0	0	0	0	0	0	C1D nuclear receptor co-repressor [Source:MGI Symbol;Acc:MGI:1927354]
ENSMUSG00000000581	C1d	WT	WT_24h_3	101.5	125.457	29	1	0	1	0	1	0	1	0	0.0344828	0	0.0344828	0	0.000274858	0	0.000274858	0	C1D nuclear receptor co-repressor [Source:MGI Symbol;Acc:MGI:1927354]
ENSMUSG00000000581	C1d	WT	WT_48h_1	109.33	105.682	21	1	0	0	1	1	0	0	1	0.047619	0	0	0.047619	0.000450586	0	0	0.000450586	C1D nuclear receptor co-repressor [Source:MGI Symbol;Acc:MGI:1927354]
ENSMUSG00000000581	C1d	WT	WT_48h_2	109.415	116.117	20	0	0	0	0	0	0	0	0	0	0	0	0	0	0	0	0	C1D nuclear receptor co-repressor [Source:MGI Symbol;Acc:MGI:1927354]
ENSMUSG00000000581	C1d	WT	WT_48h_3	77.11	96.0686	21	0	0	0	0	0	0	0	0	0	0	0	0	0	0	0	0	C1D nuclear receptor co-repressor [Source:MGI Symbol;Acc:MGI:1927354]
ENSMUSG00000000581	C1d	WT	WT_72h_1	85.48	98.0284	25	1	0	1	0	1	0	1	0	0.04	0	0.04	0	0.000408045	0	0.000408045	0	C1D nuclear receptor co-repressor [Source:MGI Symbol;Acc:MGI:1927354]
ENSMUSG00000000581	C1d	WT	WT_72h_2	111.39	130.555	24	1	1	0	0	1	1	0	0	0.0416667	0.0416667	0	0	0.00031915	0.00031915	0	0	C1D nuclear receptor co-repressor [Source:MGI Symbol;Acc:MGI:1927354]
ENSMUSG00000000581	C1d	WT	WT_72h_3	117.44	119.313	29	2	1	1	0	2	1	1	0	0.0689655	0.0344828	0.0344828	0	0.00057802	0.00028901	0.00028901	0	C1D nuclear receptor co-repressor [Source:MGI Symbol;Acc:MGI:1927354]
ENSMUSG00000000594	Gm2a	AC	AC_00h_1	93.24	100.087	95	3	1	0	2	3	1	0	2	0.0315789	0.0105263	0	0.0210526	0.000315515	0.000105172	0	0.000210343	GM2 ganglioside activator protein [Source:MGI Symbol;Acc:MGI:95762]
ENSMUSG00000000594	Gm2a	AC	AC_00h_2	90.675	97.5609	110	3	3	0	0	5	5	0	0	0.0272727	0.0272727	0	0	0.000465909	0.000465909	0	0	GM2 ganglioside activator protein [Source:MGI Symbol;Acc:MGI:95762]
ENSMUSG00000000594	Gm2a	AC	AC_04h_1	79.45	92.7214	80	1	0	0	1	1	0	0	1	0.0125	0	0	0.0125	0.000134812	0	0	0.000134812	GM2 ganglioside activator protein [Source:MGI Symbol;Acc:MGI:95762]
ENSMUSG00000000594	Gm2a	AC	AC_04h_2	98.32	103.676	81	3	3	0	0	3	3	0	0	0.037037	0.037037	0	0	0.000357239	0.000357239	0	0	GM2 ganglioside activator protein [Source:MGI Symbol;Acc:MGI:95762]
ENSMUSG00000000594	Gm2a	AC	AC_12h_1	94.94	99.9475	93	5	3	1	1	5	3	1	1	0.0537634	0.0322581	0.0107527	0.0107527	0.000537917	0.00032275	0.000107583	0.000107583	GM2 ganglioside activator protein [Source:MGI Symbol;Acc:MGI:95762]
ENSMUSG00000000594	Gm2a	AC	AC_12h_2	97.04	100.57	49	1	0	1	0	1	0	1	0	0.0204082	0	0.0204082	0	0.000202925	0	0.000202925	0	GM2 ganglioside activator protein [Source:MGI Symbol;Acc:MGI:95762]
ENSMUSG00000000594	Gm2a	AC	AC_24h_1	104.67	106.526	103	7	5	2	2	9	5	2	2	0.0679612	0.0485437	0.0194175	0.0194175	0.000820253	0.000455696	0.000182279	0.000182279	GM2 ganglioside activator protein [Source:MGI Symbol;Acc:MGI:95762]
ENSMUSG00000000594	Gm2a	AC	AC_24h_2	99.565	108.387	70	2	2	0	1	3	2	0	1	0.0285714	0.0285714	0	0.0142857	0.000395408	0.000263605	0	0.000131803	GM2 ganglioside activator protein [Source:MGI Symbol;Acc:MGI:95762]
ENSMUSG00000000594	Gm2a	AC	AC_48h_1	100.255	109.493	116	1	0	0	1	1	0	0	1	0.00862069	0	0	0.00862069	7.8733e-05	0	0	7.8733e-05	GM2 ganglioside activator protein [Source:MGI Symbol;Acc:MGI:95762]
ENSMUSG00000000594	Gm2a	AC	AC_48h_2	107.11	108.477	101	2	2	0	0	2	2	0	0	0.019802	0.019802	0	0	0.000182545	0.000182545	0	0	GM2 ganglioside activator protein [Source:MGI Symbol;Acc:MGI:95762]
ENSMUSG00000000594	Gm2a	AC	AC_72h_1	101	110.93	41	2	1	0	2	3	1	0	2	0.0487805	0.0243902	0	0.0487805	0.000659609	0.00021987	0	0.000439739	GM2 ganglioside activator protein [Source:MGI Symbol;Acc:MGI:95762]
ENSMUSG00000000594	Gm2a	AC	AC_72h_2	88.77	95.478	75	1	0	1	0	1	0	1	0	0.0133333	0	0.0133333	0	0.000139648	0	0.000139648	0	GM2 ganglioside activator protein [Source:MGI Symbol;Acc:MGI:95762]
ENSMUSG00000000594	Gm2a	WT	WT_00h_2	107.04	113.327	85	3	0	2	1	3	0	2	1	0.0352941	0	0.0235294	0.0117647	0.000311436	0	0.000207624	0.000103812	GM2 ganglioside activator protein [Source:MGI Symbol;Acc:MGI:95762]
ENSMUSG00000000594	Gm2a	WT	WT_00h_3	115.91	121.341	94	1	1	0	0	1	1	0	0	0.0106383	0.0106383	0	0	8.7673e-05	8.7673e-05	0	0	GM2 ganglioside activator protein [Source:MGI Symbol;Acc:MGI:95762]
ENSMUSG00000000594	Gm2a	WT	WT_04h_1	106.03	113.674	104	5	2	0	3	5	2	0	3	0.0480769	0.0192308	0	0.0288462	0.000422938	0.000169175	0	0.000253763	GM2 ganglioside activator protein [Source:MGI Symbol;Acc:MGI:95762]
ENSMUSG00000000594	Gm2a	WT	WT_04h_2	107.25	112.397	81	6	0	1	6	7	0	1	6	0.0740741	0	0.0123457	0.0740741	0.000768883	0	0.00010984	0.000659042	GM2 ganglioside activator protein [Source:MGI Symbol;Acc:MGI:95762]
ENSMUSG00000000594	Gm2a	WT	WT_04h_3	113.48	118.723	127	10	1	1	8	10	1	1	8	0.0787402	0.00787402	0.00787402	0.0629921	0.000663225	6.63225e-05	6.63225e-05	0.00053058	GM2 ganglioside activator protein [Source:MGI Symbol;Acc:MGI:95762]
ENSMUSG00000000594	Gm2a	WT	WT_12h_1	101.64	109.529	58	2	1	0	1	2	1	0	1	0.0344828	0.0172414	0	0.0172414	0.000314828	0.000157414	0	0.000157414	GM2 ganglioside activator protein [Source:MGI Symbol;Acc:MGI:95762]
ENSMUSG00000000594	Gm2a	WT	WT_12h_2	126.495	134.23	62	9	2	1	6	11	2	3	6	0.145161	0.0322581	0.016129	0.0967742	0.00132175	0.000240319	0.000360478	0.000720956	GM2 ganglioside activator protein [Source:MGI Symbol;Acc:MGI:95762]
ENSMUSG00000000594	Gm2a	WT	WT_12h_3	122.695	131.373	60	5	1	1	3	6	1	2	3	0.0833333	0.0166667	0.0166667	0.05	0.000761191	0.000126865	0.00025373	0.000380596	GM2 ganglioside activator protein [Source:MGI Symbol;Acc:MGI:95762]
ENSMUSG00000000594	Gm2a	WT	WT_24h_1	118.13	117.899	112	6	1	0	5	6	1	0	5	0.0535714	0.00892857	0	0.0446429	0.000454385	7.57308e-05	0	0.000378654	GM2 ganglioside activator protein [Source:MGI Symbol;Acc:MGI:95762]
ENSMUSG00000000594	Gm2a	WT	WT_24h_2	135.555	137.246	84	8	1	1	7	10	1	1	8	0.0952381	0.0119048	0.0119048	0.0833333	0.000867404	8.67404e-05	8.67404e-05	0.000693923	GM2 ganglioside activator protein [Source:MGI Symbol;Acc:MGI:95762]
ENSMUSG00000000594	Gm2a	WT	WT_24h_3	112.83	113.394	94	5	0	1	4	5	0	1	4	0.0531915	0	0.0106383	0.0425532	0.000469085	0	9.3817e-05	0.000375268	GM2 ganglioside activator protein [Source:MGI Symbol;Acc:MGI:95762]
ENSMUSG00000000594	Gm2a	WT	WT_48h_1	115.975	124.33	98	10	3	1	7	13	4	2	7	0.102041	0.0306122	0.0102041	0.0714286	0.00106694	0.00032829	0.000164145	0.000574508	GM2 ganglioside activator protein [Source:MGI Symbol;Acc:MGI:95762]
ENSMUSG00000000594	Gm2a	WT	WT_48h_2	120.925	122.174	118	5	2	2	2	6	2	2	2	0.0423729	0.0169492	0.0169492	0.0169492	0.000416188	0.000138729	0.000138729	0.000138729	GM2 ganglioside activator protein [Source:MGI Symbol;Acc:MGI:95762]
ENSMUSG00000000594	Gm2a	WT	WT_48h_3	105.96	110.379	91	3	1	1	1	3	1	1	1	0.032967	0.010989	0.010989	0.010989	0.000298671	9.95569e-05	9.95569e-05	9.95569e-05	GM2 ganglioside activator protein [Source:MGI Symbol;Acc:MGI:95762]
ENSMUSG00000000594	Gm2a	WT	WT_72h_1	111.975	112.417	70	3	2	0	1	3	2	0	1	0.0428571	0.0285714	0	0.0142857	0.000381234	0.000254156	0	0.000127078	GM2 ganglioside activator protein [Source:MGI Symbol;Acc:MGI:95762]
ENSMUSG00000000594	Gm2a	WT	WT_72h_2	116.7	123.494	103	4	1	0	4	6	1	0	5	0.038835	0.00970874	0	0.038835	0.000471702	7.8617e-05	0	0.000393085	GM2 ganglioside activator protein [Source:MGI Symbol;Acc:MGI:95762]
ENSMUSG00000000594	Gm2a	WT	WT_72h_3	119.93	122.451	63	3	0	2	1	3	0	2	1	0.047619	0	0.031746	0.015873	0.000388883	0	0.000259255	0.000129628	GM2 ganglioside activator protein [Source:MGI Symbol;Acc:MGI:95762]
ENSMUSG00000000600	Krit1	AC	AC_00h_1	217.92	186.602	10	0	0	0	0	0	0	0	0	0	0	0	0	0	0	0	0	KRIT1, ankyrin repeat containing [Source:MGI Symbol;Acc:MGI:1930618]
ENSMUSG00000000600	Krit1	AC	AC_00h_2	141.785	145.524	8	0	0	0	0	0	0	0	0	0	0	0	0	0	0	0	0	KRIT1, ankyrin repeat containing [Source:MGI Symbol;Acc:MGI:1930618]
ENSMUSG00000000600	Krit1	AC	AC_04h_1	72.785	79.55	4	0	0	0	0	0	0	0	0	0	0	0	0	0	0	0	0	KRIT1, ankyrin repeat containing [Source:MGI Symbol;Acc:MGI:1930618]
ENSMUSG00000000600	Krit1	AC	AC_04h_2	224.33	175.239	7	1	0	0	1	1	0	0	1	0.142857	0	0	0.142857	0.000815215	0	0	0.000815215	KRIT1, ankyrin repeat containing [Source:MGI Symbol;Acc:MGI:1930618]
ENSMUSG00000000600	Krit1	AC	AC_12h_1	152.44	162.008	5	0	0	0	0	0	0	0	0	0	0	0	0	0	0	0	0	KRIT1, ankyrin repeat containing [Source:MGI Symbol;Acc:MGI:1930618]
ENSMUSG00000000600	Krit1	AC	AC_12h_2	265.25	231.952	5	1	0	0	1	1	0	0	1	0.2	0	0	0.2	0.000862247	0	0	0.000862247	KRIT1, ankyrin repeat containing [Source:MGI Symbol;Acc:MGI:1930618]
ENSMUSG00000000600	Krit1	AC	AC_24h_1	235.74	214.847	8	0	0	0	0	0	0	0	0	0	0	0	0	0	0	0	0	KRIT1, ankyrin repeat containing [Source:MGI Symbol;Acc:MGI:1930618]
ENSMUSG00000000600	Krit1	AC	AC_24h_2	192.175	189.327	6	0	0	0	0	0	0	0	0	0	0	0	0	0	0	0	0	KRIT1, ankyrin repeat containing [Source:MGI Symbol;Acc:MGI:1930618]
ENSMUSG00000000600	Krit1	AC	AC_48h_1	215.815	216.95	4	0	0	0	0	0	0	0	0	0	0	0	0	0	0	0	0	KRIT1, ankyrin repeat containing [Source:MGI Symbol;Acc:MGI:1930618]
ENSMUSG00000000600	Krit1	AC	AC_48h_2	248.33	238.493	3	0	0	0	0	0	0	0	0	0	0	0	0	0	0	0	0	KRIT1, ankyrin repeat containing [Source:MGI Symbol;Acc:MGI:1930618]
ENSMUSG00000000600	Krit1	AC	AC_72h_1	137.4	137.4	2	1	1	0	0	1	1	0	0	0.5	0.5	0	0	0.00363901	0.00363901	0	0	KRIT1, ankyrin repeat containing [Source:MGI Symbol;Acc:MGI:1930618]
ENSMUSG00000000600	Krit1	AC	AC_72h_2	146.64	171.736	5	0	0	0	0	0	0	0	0	0	0	0	0	0	0	0	0	KRIT1, ankyrin repeat containing [Source:MGI Symbol;Acc:MGI:1930618]
ENSMUSG00000000600	Krit1	WT	WT_00h_2	182.08	220.558	4	0	0	0	0	0	0	0	0	0	0	0	0	0	0	0	0	KRIT1, ankyrin repeat containing [Source:MGI Symbol;Acc:MGI:1930618]
ENSMUSG00000000600	Krit1	WT	WT_00h_3	71.22	96.5	9	0	0	0	0	0	0	0	0	0	0	0	0	0	0	0	0	KRIT1, ankyrin repeat containing [Source:MGI Symbol;Acc:MGI:1930618]
ENSMUSG00000000600	Krit1	WT	WT_04h_1	171.04	178.495	15	0	0	0	0	0	0	0	0	0	0	0	0	0	0	0	0	KRIT1, ankyrin repeat containing [Source:MGI Symbol;Acc:MGI:1930618]
ENSMUSG00000000600	Krit1	WT	WT_04h_2	172.99	160.208	6	0	0	0	0	0	0	0	0	0	0	0	0	0	0	0	0	KRIT1, ankyrin repeat containing [Source:MGI Symbol;Acc:MGI:1930618]
ENSMUSG00000000600	Krit1	WT	WT_04h_3	254.72	234.427	10	0	0	0	0	0	0	0	0	0	0	0	0	0	0	0	0	KRIT1, ankyrin repeat containing [Source:MGI Symbol;Acc:MGI:1930618]
ENSMUSG00000000600	Krit1	WT	WT_12h_1	138.15	170.653	7	0	0	0	0	0	0	0	0	0	0	0	0	0	0	0	0	KRIT1, ankyrin repeat containing [Source:MGI Symbol;Acc:MGI:1930618]
ENSMUSG00000000600	Krit1	WT	WT_12h_2	111.645	111.645	2	0	0	0	0	0	0	0	0	0	0	0	0	0	0	0	0	KRIT1, ankyrin repeat containing [Source:MGI Symbol;Acc:MGI:1930618]
ENSMUSG00000000600	Krit1	WT	WT_12h_3	188.96	178.804	13	0	0	0	0	0	0	0	0	0	0	0	0	0	0	0	0	KRIT1, ankyrin repeat containing [Source:MGI Symbol;Acc:MGI:1930618]
ENSMUSG00000000600	Krit1	WT	WT_24h_1	109.535	128.642	40	0	0	0	0	0	0	0	0	0	0	0	0	0	0	0	0	KRIT1, ankyrin repeat containing [Source:MGI Symbol;Acc:MGI:1930618]
ENSMUSG00000000600	Krit1	WT	WT_24h_2	190.86	171.255	4	1	1	0	0	1	1	0	0	0.25	0.25	0	0	0.00145981	0.00145981	0	0	KRIT1, ankyrin repeat containing [Source:MGI Symbol;Acc:MGI:1930618]
ENSMUSG00000000600	Krit1	WT	WT_24h_3	203.875	200.155	4	0	0	0	0	0	0	0	0	0	0	0	0	0	0	0	0	KRIT1, ankyrin repeat containing [Source:MGI Symbol;Acc:MGI:1930618]
ENSMUSG00000000600	Krit1	WT	WT_48h_1	146.485	151.5	38	1	0	1	0	1	0	1	0	0.0263158	0	0.0263158	0	0.000173702	0	0.000173702	0	KRIT1, ankyrin repeat containing [Source:MGI Symbol;Acc:MGI:1930618]
ENSMUSG00000000600	Krit1	WT	WT_48h_2	243.69	222.853	7	0	0	0	0	0	0	0	0	0	0	0	0	0	0	0	0	KRIT1, ankyrin repeat containing [Source:MGI Symbol;Acc:MGI:1930618]
ENSMUSG00000000600	Krit1	WT	WT_48h_3	57.79	57.79	1	0	0	0	0	0	0	0	0	0	0	0	0	0	0	0	0	KRIT1, ankyrin repeat containing [Source:MGI Symbol;Acc:MGI:1930618]
ENSMUSG00000000600	Krit1	WT	WT_72h_1	122.12	133.121	29	2	1	1	0	3	1	2	0	0.0689655	0.0344828	0.0344828	0	0.000777101	0.000259034	0.000518068	0	KRIT1, ankyrin repeat containing [Source:MGI Symbol;Acc:MGI:1930618]
ENSMUSG00000000600	Krit1	WT	WT_72h_2	175.105	186.507	8	1	1	1	0	3	1	2	0	0.125	0.125	0.125	0	0.00201064	0.000670214	0.00134043	0	KRIT1, ankyrin repeat containing [Source:MGI Symbol;Acc:MGI:1930618]
ENSMUSG00000000600	Krit1	WT	WT_72h_3	243.9	219.421	7	0	0	0	0	0	0	0	0	0	0	0	0	0	0	0	0	KRIT1, ankyrin repeat containing [Source:MGI Symbol;Acc:MGI:1930618]
ENSMUSG00000000605	Clcn4	AC	AC_00h_1	107.22	107.097	23	0	0	0	0	0	0	0	0	0	0	0	0	0	0	0	0	chloride channel, voltage-sensitive 4 [Source:MGI Symbol;Acc:MGI:104571]
ENSMUSG00000000605	Clcn4	AC	AC_00h_2	142.79	133.374	10	0	0	0	0	0	0	0	0	0	0	0	0	0	0	0	0	chloride channel, voltage-sensitive 4 [Source:MGI Symbol;Acc:MGI:104571]
ENSMUSG00000000605	Clcn4	AC	AC_04h_1	104.77	107.632	15	1	1	0	0	1	1	0	0	0.0666667	0.0666667	0	0	0.000619394	0.000619394	0	0	chloride channel, voltage-sensitive 4 [Source:MGI Symbol;Acc:MGI:104571]
ENSMUSG00000000605	Clcn4	AC	AC_04h_2	150.97	161.862	13	2	0	0	2	2	0	0	2	0.153846	0	0	0.153846	0.000950475	0	0	0.000950475	chloride channel, voltage-sensitive 4 [Source:MGI Symbol;Acc:MGI:104571]
ENSMUSG00000000605	Clcn4	AC	AC_12h_1	148.445	149.079	12	0	0	0	0	0	0	0	0	0	0	0	0	0	0	0	0	chloride channel, voltage-sensitive 4 [Source:MGI Symbol;Acc:MGI:104571]
ENSMUSG00000000605	Clcn4	AC	AC_12h_2	109.265	107.209	10	0	0	0	0	0	0	0	0	0	0	0	0	0	0	0	0	chloride channel, voltage-sensitive 4 [Source:MGI Symbol;Acc:MGI:104571]
ENSMUSG00000000605	Clcn4	AC	AC_24h_1	109.38	126.406	19	0	0	0	0	0	0	0	0	0	0	0	0	0	0	0	0	chloride channel, voltage-sensitive 4 [Source:MGI Symbol;Acc:MGI:104571]
ENSMUSG00000000605	Clcn4	AC	AC_24h_2	120.05	142.185	13	0	0	0	0	0	0	0	0	0	0	0	0	0	0	0	0	chloride channel, voltage-sensitive 4 [Source:MGI Symbol;Acc:MGI:104571]
ENSMUSG00000000605	Clcn4	AC	AC_48h_1	124.65	137.187	13	1	1	0	0	1	1	0	0	0.0769231	0.0769231	0	0	0.000560717	0.000560717	0	0	chloride channel, voltage-sensitive 4 [Source:MGI Symbol;Acc:MGI:104571]
ENSMUSG00000000605	Clcn4	AC	AC_48h_2	98.71	95.4491	11	0	0	0	0	0	0	0	0	0	0	0	0	0	0	0	0	chloride channel, voltage-sensitive 4 [Source:MGI Symbol;Acc:MGI:104571]
ENSMUSG00000000605	Clcn4	AC	AC_72h_1	106.45	105.608	6	0	0	0	0	0	0	0	0	0	0	0	0	0	0	0	0	chloride channel, voltage-sensitive 4 [Source:MGI Symbol;Acc:MGI:104571]
ENSMUSG00000000605	Clcn4	AC	AC_72h_2	72.79	100.014	7	0	0	0	0	0	0	0	0	0	0	0	0	0	0	0	0	chloride channel, voltage-sensitive 4 [Source:MGI Symbol;Acc:MGI:104571]
ENSMUSG00000000605	Clcn4	WT	WT_00h_2	79.11	96.0824	17	0	0	0	0	0	0	0	0	0	0	0	0	0	0	0	0	chloride channel, voltage-sensitive 4 [Source:MGI Symbol;Acc:MGI:104571]
ENSMUSG00000000605	Clcn4	WT	WT_00h_3	134.12	134.569	17	1	0	1	0	1	0	1	0	0.0588235	0	0.0588235	0	0.000437126	0	0.000437126	0	chloride channel, voltage-sensitive 4 [Source:MGI Symbol;Acc:MGI:104571]
ENSMUSG00000000605	Clcn4	WT	WT_04h_1	81.81	106.798	9	0	0	0	0	0	0	0	0	0	0	0	0	0	0	0	0	chloride channel, voltage-sensitive 4 [Source:MGI Symbol;Acc:MGI:104571]
ENSMUSG00000000605	Clcn4	WT	WT_04h_2	128.34	140.041	21	3	2	0	1	3	2	0	1	0.142857	0.0952381	0	0.047619	0.00102011	0.000680071	0	0.000340035	chloride channel, voltage-sensitive 4 [Source:MGI Symbol;Acc:MGI:104571]
ENSMUSG00000000605	Clcn4	WT	WT_04h_3	174.075	162.015	18	1	1	0	0	1	1	0	0	0.0555556	0.0555556	0	0	0.000342904	0.000342904	0	0	chloride channel, voltage-sensitive 4 [Source:MGI Symbol;Acc:MGI:104571]
ENSMUSG00000000605	Clcn4	WT	WT_12h_1	66.25	93.425	8	1	0	1	0	2	0	2	0	0.125	0	0.125	0	0.00267594	0	0.00267594	0	chloride channel, voltage-sensitive 4 [Source:MGI Symbol;Acc:MGI:104571]
ENSMUSG00000000605	Clcn4	WT	WT_12h_2	164.33	170.982	13	0	0	0	0	0	0	0	0	0	0	0	0	0	0	0	0	chloride channel, voltage-sensitive 4 [Source:MGI Symbol;Acc:MGI:104571]
ENSMUSG00000000605	Clcn4	WT	WT_12h_3	106.515	99.797	10	0	0	0	0	0	0	0	0	0	0	0	0	0	0	0	0	chloride channel, voltage-sensitive 4 [Source:MGI Symbol;Acc:MGI:104571]
ENSMUSG00000000605	Clcn4	WT	WT_24h_1	99.425	122.623	12	1	1	0	0	1	1	0	0	0.0833333	0.0833333	0	0	0.000679588	0.000679588	0	0	chloride channel, voltage-sensitive 4 [Source:MGI Symbol;Acc:MGI:104571]
ENSMUSG00000000605	Clcn4	WT	WT_24h_2	105.27	110.067	13	0	0	0	0	0	0	0	0	0	0	0	0	0	0	0	0	chloride channel, voltage-sensitive 4 [Source:MGI Symbol;Acc:MGI:104571]
ENSMUSG00000000605	Clcn4	WT	WT_24h_3	110.74	129.678	17	0	0	0	0	0	0	0	0	0	0	0	0	0	0	0	0	chloride channel, voltage-sensitive 4 [Source:MGI Symbol;Acc:MGI:104571]
ENSMUSG00000000605	Clcn4	WT	WT_48h_1	183.39	152.353	7	0	0	0	0	0	0	0	0	0	0	0	0	0	0	0	0	chloride channel, voltage-sensitive 4 [Source:MGI Symbol;Acc:MGI:104571]
ENSMUSG00000000605	Clcn4	WT	WT_48h_2	166.83	158.459	15	1	1	0	0	1	1	0	0	0.0666667	0.0666667	0	0	0.000420718	0.000420718	0	0	chloride channel, voltage-sensitive 4 [Source:MGI Symbol;Acc:MGI:104571]
ENSMUSG00000000605	Clcn4	WT	WT_48h_3	136.11	122.111	8	0	0	0	0	0	0	0	0	0	0	0	0	0	0	0	0	chloride channel, voltage-sensitive 4 [Source:MGI Symbol;Acc:MGI:104571]
ENSMUSG00000000605	Clcn4	WT	WT_72h_1	162.585	156.877	6	0	0	0	0	0	0	0	0	0	0	0	0	0	0	0	0	chloride channel, voltage-sensitive 4 [Source:MGI Symbol;Acc:MGI:104571]
ENSMUSG00000000605	Clcn4	WT	WT_72h_2	88.96	122.009	25	1	0	0	1	1	0	0	1	0.04	0	0	0.04	0.000327844	0	0	0.000327844	chloride channel, voltage-sensitive 4 [Source:MGI Symbol;Acc:MGI:104571]
ENSMUSG00000000605	Clcn4	WT	WT_72h_3	142.6	157.063	11	1	1	1	0	2	1	1	0	0.0909091	0.0909091	0.0909091	0	0.00115762	0.000578808	0.000578808	0	chloride channel, voltage-sensitive 4 [Source:MGI Symbol;Acc:MGI:104571]
ENSMUSG00000000627	Sema4f	WT	WT_00h_2	107.07	107.07	1	0	0	0	0	0	0	0	0	0	0	0	0	0	0	0	0	sema domain, immunoglobulin domain (Ig), TM domain, and short cytoplasmic domain [Source:MGI Symbol;Acc:MGI:1340055]
ENSMUSG00000000627	Sema4f	WT	WT_12h_2	122.65	122.65	1	0	0	0	0	0	0	0	0	0	0	0	0	0	0	0	0	sema domain, immunoglobulin domain (Ig), TM domain, and short cytoplasmic domain [Source:MGI Symbol;Acc:MGI:1340055]
ENSMUSG00000000628	Hk2	AC	AC_00h_1	137	154.21	22	3	0	1	2	3	0	1	2	0.136364	0	0.0454545	0.0909091	0.00088427	0	0.000294757	0.000589513	hexokinase 2 [Source:MGI Symbol;Acc:MGI:1315197]
ENSMUSG00000000628	Hk2	AC	AC_00h_2	128.76	123.612	24	2	2	0	0	2	2	0	0	0.0833333	0.0833333	0	0	0.00067415	0.00067415	0	0	hexokinase 2 [Source:MGI Symbol;Acc:MGI:1315197]
ENSMUSG00000000628	Hk2	AC	AC_04h_1	99.015	113.323	14	1	0	1	0	1	0	1	0	0.0714286	0	0.0714286	0	0.00063031	0	0.00063031	0	hexokinase 2 [Source:MGI Symbol;Acc:MGI:1315197]
ENSMUSG00000000628	Hk2	AC	AC_04h_2	136.635	137.826	14	0	0	0	0	0	0	0	0	0	0	0	0	0	0	0	0	hexokinase 2 [Source:MGI Symbol;Acc:MGI:1315197]
ENSMUSG00000000628	Hk2	AC	AC_12h_1	77.14	83.7762	13	0	0	0	0	0	0	0	0	0	0	0	0	0	0	0	0	hexokinase 2 [Source:MGI Symbol;Acc:MGI:1315197]
ENSMUSG00000000628	Hk2	AC	AC_12h_2	159.29	158.278	11	1	1	0	0	1	1	0	0	0.0909091	0.0909091	0	0	0.000574363	0.000574363	0	0	hexokinase 2 [Source:MGI Symbol;Acc:MGI:1315197]
ENSMUSG00000000628	Hk2	AC	AC_24h_1	82.875	107.329	8	1	1	0	0	1	1	0	0	0.125	0.125	0	0	0.00116465	0.00116465	0	0	hexokinase 2 [Source:MGI Symbol;Acc:MGI:1315197]
ENSMUSG00000000628	Hk2	AC	AC_24h_2	132.29	134.622	12	1	1	0	0	1	1	0	0	0.0833333	0.0833333	0	0	0.000619019	0.000619019	0	0	hexokinase 2 [Source:MGI Symbol;Acc:MGI:1315197]
ENSMUSG00000000628	Hk2	AC	AC_48h_1	91.415	90.6442	12	0	0	0	0	0	0	0	0	0	0	0	0	0	0	0	0	hexokinase 2 [Source:MGI Symbol;Acc:MGI:1315197]
ENSMUSG00000000628	Hk2	AC	AC_48h_2	102.945	105.79	4	0	0	0	0	0	0	0	0	0	0	0	0	0	0	0	0	hexokinase 2 [Source:MGI Symbol;Acc:MGI:1315197]
ENSMUSG00000000628	Hk2	AC	AC_72h_1	87.575	97.6063	8	0	0	0	0	0	0	0	0	0	0	0	0	0	0	0	0	hexokinase 2 [Source:MGI Symbol;Acc:MGI:1315197]
ENSMUSG00000000628	Hk2	AC	AC_72h_2	135.315	155.213	8	0	0	0	0	0	0	0	0	0	0	0	0	0	0	0	0	hexokinase 2 [Source:MGI Symbol;Acc:MGI:1315197]
ENSMUSG00000000628	Hk2	WT	WT_00h_2	138.88	130.094	9	1	1	0	0	1	1	0	0	0.111111	0.111111	0	0	0.00085408	0.00085408	0	0	hexokinase 2 [Source:MGI Symbol;Acc:MGI:1315197]
ENSMUSG00000000628	Hk2	WT	WT_00h_3	129.395	132.91	8	0	0	0	0	0	0	0	0	0	0	0	0	0	0	0	0	hexokinase 2 [Source:MGI Symbol;Acc:MGI:1315197]
ENSMUSG00000000628	Hk2	WT	WT_04h_1	158.23	145.552	10	0	0	0	0	0	0	0	0	0	0	0	0	0	0	0	0	hexokinase 2 [Source:MGI Symbol;Acc:MGI:1315197]
ENSMUSG00000000628	Hk2	WT	WT_04h_2	116.29	120.149	9	0	0	0	0	0	0	0	0	0	0	0	0	0	0	0	0	hexokinase 2 [Source:MGI Symbol;Acc:MGI:1315197]
ENSMUSG00000000628	Hk2	WT	WT_04h_3	137.61	147.648	13	0	0	0	0	0	0	0	0	0	0	0	0	0	0	0	0	hexokinase 2 [Source:MGI Symbol;Acc:MGI:1315197]
ENSMUSG00000000628	Hk2	WT	WT_12h_1	129.44	133.024	11	0	0	0	0	0	0	0	0	0	0	0	0	0	0	0	0	hexokinase 2 [Source:MGI Symbol;Acc:MGI:1315197]
ENSMUSG00000000628	Hk2	WT	WT_12h_2	68.635	115.969	12	1	0	0	1	1	0	0	1	0.0833333	0	0	0.0833333	0.000718582	0	0	0.000718582	hexokinase 2 [Source:MGI Symbol;Acc:MGI:1315197]
ENSMUSG00000000628	Hk2	WT	WT_12h_3	151.54	132.935	8	0	0	0	0	0	0	0	0	0	0	0	0	0	0	0	0	hexokinase 2 [Source:MGI Symbol;Acc:MGI:1315197]
ENSMUSG00000000628	Hk2	WT	WT_24h_1	150.1	149.941	9	0	0	0	0	0	0	0	0	0	0	0	0	0	0	0	0	hexokinase 2 [Source:MGI Symbol;Acc:MGI:1315197]
ENSMUSG00000000628	Hk2	WT	WT_24h_2	127.435	122.582	4	0	0	0	0	0	0	0	0	0	0	0	0	0	0	0	0	hexokinase 2 [Source:MGI Symbol;Acc:MGI:1315197]
ENSMUSG00000000628	Hk2	WT	WT_24h_3	105.01	128.195	4	0	0	0	0	0	0	0	0	0	0	0	0	0	0	0	0	hexokinase 2 [Source:MGI Symbol;Acc:MGI:1315197]
ENSMUSG00000000628	Hk2	WT	WT_48h_1	70.18	81.0133	6	0	0	0	0	0	0	0	0	0	0	0	0	0	0	0	0	hexokinase 2 [Source:MGI Symbol;Acc:MGI:1315197]
ENSMUSG00000000628	Hk2	WT	WT_48h_2	114.82	136.31	3	0	0	0	0	0	0	0	0	0	0	0	0	0	0	0	0	hexokinase 2 [Source:MGI Symbol;Acc:MGI:1315197]
ENSMUSG00000000628	Hk2	WT	WT_48h_3	135.935	121.543	6	0	0	0	0	0	0	0	0	0	0	0	0	0	0	0	0	hexokinase 2 [Source:MGI Symbol;Acc:MGI:1315197]
ENSMUSG00000000628	Hk2	WT	WT_72h_1	163.78	163.78	2	0	0	0	0	0	0	0	0	0	0	0	0	0	0	0	0	hexokinase 2 [Source:MGI Symbol;Acc:MGI:1315197]
ENSMUSG00000000628	Hk2	WT	WT_72h_2	149.46	132.466	7	1	0	1	0	2	0	2	0	0.142857	0	0.142857	0	0.00215689	0	0.00215689	0	hexokinase 2 [Source:MGI Symbol;Acc:MGI:1315197]
ENSMUSG00000000628	Hk2	WT	WT_72h_3	134.22	113.313	7	0	0	0	0	0	0	0	0	0	0	0	0	0	0	0	0	hexokinase 2 [Source:MGI Symbol;Acc:MGI:1315197]
ENSMUSG00000000631	Myo18a	AC	AC_00h_1	125.36	119.409	10	0	0	0	0	0	0	0	0	0	0	0	0	0	0	0	0	myosin XVIIIA [Source:MGI Symbol;Acc:MGI:2667185]
ENSMUSG00000000631	Myo18a	AC	AC_00h_2	105.745	128.135	22	1	0	1	0	2	0	2	0	0.0454545	0	0.0454545	0	0.000709476	0	0.000709476	0	myosin XVIIIA [Source:MGI Symbol;Acc:MGI:2667185]
ENSMUSG00000000631	Myo18a	AC	AC_04h_1	89.41	133.424	7	0	0	0	0	0	0	0	0	0	0	0	0	0	0	0	0	myosin XVIIIA [Source:MGI Symbol;Acc:MGI:2667185]
ENSMUSG00000000631	Myo18a	AC	AC_04h_2	122.6	126.472	20	1	0	1	0	1	0	1	0	0.05	0	0.05	0	0.000395344	0	0.000395344	0	myosin XVIIIA [Source:MGI Symbol;Acc:MGI:2667185]
ENSMUSG00000000631	Myo18a	AC	AC_12h_1	111.93	111.536	11	0	0	0	0	0	0	0	0	0	0	0	0	0	0	0	0	myosin XVIIIA [Source:MGI Symbol;Acc:MGI:2667185]
ENSMUSG00000000631	Myo18a	AC	AC_12h_2	106.16	109.488	6	0	0	0	0	0	0	0	0	0	0	0	0	0	0	0	0	myosin XVIIIA [Source:MGI Symbol;Acc:MGI:2667185]
ENSMUSG00000000631	Myo18a	AC	AC_24h_1	133.34	132.844	18	0	0	0	0	0	0	0	0	0	0	0	0	0	0	0	0	myosin XVIIIA [Source:MGI Symbol;Acc:MGI:2667185]
ENSMUSG00000000631	Myo18a	AC	AC_24h_2	132.96	131.489	17	0	0	0	0	0	0	0	0	0	0	0	0	0	0	0	0	myosin XVIIIA [Source:MGI Symbol;Acc:MGI:2667185]
ENSMUSG00000000631	Myo18a	AC	AC_48h_1	101.29	115.721	28	0	0	0	0	0	0	0	0	0	0	0	0	0	0	0	0	myosin XVIIIA [Source:MGI Symbol;Acc:MGI:2667185]
ENSMUSG00000000631	Myo18a	AC	AC_48h_2	67.04	62.3086	7	0	0	0	0	0	0	0	0	0	0	0	0	0	0	0	0	myosin XVIIIA [Source:MGI Symbol;Acc:MGI:2667185]
ENSMUSG00000000631	Myo18a	AC	AC_72h_1	83.29	92.955	6	0	0	0	0	0	0	0	0	0	0	0	0	0	0	0	0	myosin XVIIIA [Source:MGI Symbol;Acc:MGI:2667185]
ENSMUSG00000000631	Myo18a	AC	AC_72h_2	58	69.6833	9	0	0	0	0	0	0	0	0	0	0	0	0	0	0	0	0	myosin XVIIIA [Source:MGI Symbol;Acc:MGI:2667185]
ENSMUSG00000000631	Myo18a	WT	WT_00h_2	83.73	82.82	12	0	0	0	0	0	0	0	0	0	0	0	0	0	0	0	0	myosin XVIIIA [Source:MGI Symbol;Acc:MGI:2667185]
ENSMUSG00000000631	Myo18a	WT	WT_00h_3	136.16	141.187	11	0	0	0	0	0	0	0	0	0	0	0	0	0	0	0	0	myosin XVIIIA [Source:MGI Symbol;Acc:MGI:2667185]
ENSMUSG00000000631	Myo18a	WT	WT_04h_1	88.65	98.2489	9	0	0	0	0	0	0	0	0	0	0	0	0	0	0	0	0	myosin XVIIIA [Source:MGI Symbol;Acc:MGI:2667185]
ENSMUSG00000000631	Myo18a	WT	WT_04h_2	83.4	87.7345	11	0	0	0	0	0	0	0	0	0	0	0	0	0	0	0	0	myosin XVIIIA [Source:MGI Symbol;Acc:MGI:2667185]
ENSMUSG00000000631	Myo18a	WT	WT_04h_3	151.33	143.895	10	0	0	0	0	0	0	0	0	0	0	0	0	0	0	0	0	myosin XVIIIA [Source:MGI Symbol;Acc:MGI:2667185]
ENSMUSG00000000631	Myo18a	WT	WT_12h_1	33.23	33.23	2	0	0	0	0	0	0	0	0	0	0	0	0	0	0	0	0	myosin XVIIIA [Source:MGI Symbol;Acc:MGI:2667185]
ENSMUSG00000000631	Myo18a	WT	WT_12h_2	179.675	179.675	2	0	0	0	0	0	0	0	0	0	0	0	0	0	0	0	0	myosin XVIIIA [Source:MGI Symbol;Acc:MGI:2667185]
ENSMUSG00000000631	Myo18a	WT	WT_12h_3	179.23	186.788	5	0	0	0	0	0	0	0	0	0	0	0	0	0	0	0	0	myosin XVIIIA [Source:MGI Symbol;Acc:MGI:2667185]
ENSMUSG00000000631	Myo18a	WT	WT_24h_1	150.495	143.21	12	0	0	0	0	0	0	0	0	0	0	0	0	0	0	0	0	myosin XVIIIA [Source:MGI Symbol;Acc:MGI:2667185]
ENSMUSG00000000631	Myo18a	WT	WT_24h_2	114.83	144.798	10	0	0	0	0	0	0	0	0	0	0	0	0	0	0	0	0	myosin XVIIIA [Source:MGI Symbol;Acc:MGI:2667185]
ENSMUSG00000000631	Myo18a	WT	WT_24h_3	107.055	107.124	16	0	0	0	0	0	0	0	0	0	0	0	0	0	0	0	0	myosin XVIIIA [Source:MGI Symbol;Acc:MGI:2667185]
ENSMUSG00000000631	Myo18a	WT	WT_48h_1	83.81	132.02	11	0	0	0	0	0	0	0	0	0	0	0	0	0	0	0	0	myosin XVIIIA [Source:MGI Symbol;Acc:MGI:2667185]
ENSMUSG00000000631	Myo18a	WT	WT_48h_2	129.91	130.004	19	0	0	0	0	0	0	0	0	0	0	0	0	0	0	0	0	myosin XVIIIA [Source:MGI Symbol;Acc:MGI:2667185]
ENSMUSG00000000631	Myo18a	WT	WT_48h_3	162.485	174.765	14	0	0	0	0	0	0	0	0	0	0	0	0	0	0	0	0	myosin XVIIIA [Source:MGI Symbol;Acc:MGI:2667185]
ENSMUSG00000000631	Myo18a	WT	WT_72h_1	108.35	114.317	17	0	0	0	0	0	0	0	0	0	0	0	0	0	0	0	0	myosin XVIIIA [Source:MGI Symbol;Acc:MGI:2667185]
ENSMUSG00000000631	Myo18a	WT	WT_72h_2	133.185	126.622	18	0	0	0	0	0	0	0	0	0	0	0	0	0	0	0	0	myosin XVIIIA [Source:MGI Symbol;Acc:MGI:2667185]
ENSMUSG00000000631	Myo18a	WT	WT_72h_3	51.35	92.6	11	0	0	0	0	0	0	0	0	0	0	0	0	0	0	0	0	myosin XVIIIA [Source:MGI Symbol;Acc:MGI:2667185]
ENSMUSG00000000673	Haao	AC	AC_48h_1	41.04	41.04	1	0	0	0	0	0	0	0	0	0	0	0	0	0	0	0	0	3-hydroxyanthranilate 3,4-dioxygenase [Source:MGI Symbol;Acc:MGI:1349444]
ENSMUSG00000000673	Haao	AC	AC_48h_2	18.31	18.31	1	0	0	0	0	0	0	0	0	0	0	0	0	0	0	0	0	3-hydroxyanthranilate 3,4-dioxygenase [Source:MGI Symbol;Acc:MGI:1349444]
ENSMUSG00000000682	Cd52	AC	AC_00h_1	81.31	97.7798	170	4	2	1	1	5	3	1	1	0.0235294	0.0117647	0.00588235	0.00588235	0.000300796	0.000180478	6.01592e-05	6.01592e-05	CD52 antigen [Source:MGI Symbol;Acc:MGI:1346088]
ENSMUSG00000000682	Cd52	AC	AC_00h_2	85.89	97.433	149	4	3	0	1	4	3	0	1	0.0268456	0.0201342	0	0.00671141	0.000275529	0.000206647	0	6.88823e-05	CD52 antigen [Source:MGI Symbol;Acc:MGI:1346088]
ENSMUSG00000000682	Cd52	AC	AC_04h_1	86.73	97.2015	169	2	0	1	1	2	0	1	1	0.0118343	0	0.00591716	0.00591716	0.00012175	0	6.08752e-05	6.08752e-05	CD52 antigen [Source:MGI Symbol;Acc:MGI:1346088]
ENSMUSG00000000682	Cd52	AC	AC_04h_2	85.04	87.7399	89	2	1	1	0	2	1	1	0	0.0224719	0.011236	0.011236	0	0.00025612	0.00012806	0.00012806	0	CD52 antigen [Source:MGI Symbol;Acc:MGI:1346088]
ENSMUSG00000000682	Cd52	AC	AC_12h_1	105.92	113.264	211	0	0	0	0	0	0	0	0	0	0	0	0	0	0	0	0	CD52 antigen [Source:MGI Symbol;Acc:MGI:1346088]
ENSMUSG00000000682	Cd52	AC	AC_12h_2	74.03	86.3605	65	1	0	0	1	1	0	0	1	0.0153846	0	0	0.0153846	0.000178144	0	0	0.000178144	CD52 antigen [Source:MGI Symbol;Acc:MGI:1346088]
ENSMUSG00000000682	Cd52	AC	AC_24h_1	98.13	105.563	327	7	5	2	2	10	5	3	2	0.0214067	0.0152905	0.00611621	0.00611621	0.000289694	0.000144847	8.69081e-05	5.79387e-05	CD52 antigen [Source:MGI Symbol;Acc:MGI:1346088]
ENSMUSG00000000682	Cd52	AC	AC_24h_2	108.015	109.826	156	4	1	1	2	4	1	1	2	0.025641	0.00641026	0.00641026	0.0128205	0.000233469	5.83672e-05	5.83672e-05	0.000116734	CD52 antigen [Source:MGI Symbol;Acc:MGI:1346088]
ENSMUSG00000000682	Cd52	AC	AC_48h_1	88.335	98.7664	444	8	2	4	2	8	2	4	2	0.018018	0.0045045	0.00900901	0.0045045	0.000182431	4.56077e-05	9.12154e-05	4.56077e-05	CD52 antigen [Source:MGI Symbol;Acc:MGI:1346088]
ENSMUSG00000000682	Cd52	AC	AC_48h_2	83.49	95.2526	184	4	3	1	0	4	3	1	0	0.0217391	0.0163043	0.00543478	0	0.000228226	0.00017117	5.70566e-05	0	CD52 antigen [Source:MGI Symbol;Acc:MGI:1346088]
ENSMUSG00000000682	Cd52	AC	AC_72h_1	81.97	91.3346	155	1	1	0	0	1	1	0	0	0.00645161	0.00645161	0	0	7.06371e-05	7.06371e-05	0	0	CD52 antigen [Source:MGI Symbol;Acc:MGI:1346088]
ENSMUSG00000000682	Cd52	AC	AC_72h_2	83.1	91.3189	179	2	0	2	0	2	0	2	0	0.0111732	0	0.0111732	0	0.000122353	0	0.000122353	0	CD52 antigen [Source:MGI Symbol;Acc:MGI:1346088]
ENSMUSG00000000682	Cd52	WT	WT_00h_2	98.5	106.345	145	0	0	0	0	0	0	0	0	0	0	0	0	0	0	0	0	CD52 antigen [Source:MGI Symbol;Acc:MGI:1346088]
ENSMUSG00000000682	Cd52	WT	WT_00h_3	89.95	100.008	135	5	2	0	3	5	2	0	3	0.037037	0.0148148	0	0.0222222	0.00037034	0.000148136	0	0.000222204	CD52 antigen [Source:MGI Symbol;Acc:MGI:1346088]
ENSMUSG00000000682	Cd52	WT	WT_04h_1	82.19	100.032	65	2	1	1	0	2	1	1	0	0.0307692	0.0153846	0.0153846	0	0.000307593	0.000153796	0.000153796	0	CD52 antigen [Source:MGI Symbol;Acc:MGI:1346088]
ENSMUSG00000000682	Cd52	WT	WT_04h_2	112.985	116.693	126	5	2	0	3	5	2	0	3	0.0396825	0.015873	0	0.0238095	0.000340059	0.000136024	0	0.000204036	CD52 antigen [Source:MGI Symbol;Acc:MGI:1346088]
ENSMUSG00000000682	Cd52	WT	WT_04h_3	93	99.2937	121	2	0	1	1	2	0	1	1	0.0165289	0	0.00826446	0.00826446	0.000166465	0	8.32325e-05	8.32325e-05	CD52 antigen [Source:MGI Symbol;Acc:MGI:1346088]
ENSMUSG00000000682	Cd52	WT	WT_12h_1	79.68	91.8579	52	1	1	0	0	1	1	0	0	0.0192308	0.0192308	0	0	0.000209353	0.000209353	0	0	CD52 antigen [Source:MGI Symbol;Acc:MGI:1346088]
ENSMUSG00000000682	Cd52	WT	WT_12h_2	114.965	120.542	146	6	1	3	3	7	1	3	3	0.0410959	0.00684932	0.0205479	0.0205479	0.000397746	5.68209e-05	0.000170463	0.000170463	CD52 antigen [Source:MGI Symbol;Acc:MGI:1346088]
ENSMUSG00000000682	Cd52	WT	WT_12h_3	96.6	100.928	113	1	0	0	1	1	0	0	1	0.00884956	0	0	0.00884956	8.76821e-05	0	0	8.76821e-05	CD52 antigen [Source:MGI Symbol;Acc:MGI:1346088]
ENSMUSG00000000682	Cd52	WT	WT_24h_1	106.12	114.857	145	5	2	3	0	6	2	4	0	0.0344828	0.0137931	0.0206897	0	0.000360267	0.000120089	0.000240178	0	CD52 antigen [Source:MGI Symbol;Acc:MGI:1346088]
ENSMUSG00000000682	Cd52	WT	WT_24h_2	122.52	127.849	251	6	3	3	0	6	3	3	0	0.0239044	0.0119522	0.0119522	0	0.000186973	9.34866e-05	9.34866e-05	0	CD52 antigen [Source:MGI Symbol;Acc:MGI:1346088]
ENSMUSG00000000682	Cd52	WT	WT_24h_3	94.81	107.302	181	2	1	0	1	2	1	0	1	0.0110497	0.00552486	0	0.00552486	0.000102978	5.14888e-05	0	5.14888e-05	CD52 antigen [Source:MGI Symbol;Acc:MGI:1346088]
ENSMUSG00000000682	Cd52	WT	WT_48h_1	94.745	100.471	260	5	1	1	3	5	1	1	3	0.0192308	0.00384615	0.00384615	0.0115385	0.000191406	3.82812e-05	3.82812e-05	0.000114843	CD52 antigen [Source:MGI Symbol;Acc:MGI:1346088]
ENSMUSG00000000682	Cd52	WT	WT_48h_2	97.455	102.238	398	13	3	5	5	15	3	7	5	0.0326633	0.00753769	0.0125628	0.0125628	0.000368635	7.3727e-05	0.00017203	0.000122878	CD52 antigen [Source:MGI Symbol;Acc:MGI:1346088]
ENSMUSG00000000682	Cd52	WT	WT_48h_3	87.03	97.5429	207	4	1	1	3	5	1	1	3	0.0193237	0.00483092	0.00483092	0.0144928	0.00024763	4.95261e-05	4.95261e-05	0.000148578	CD52 antigen [Source:MGI Symbol;Acc:MGI:1346088]
ENSMUSG00000000682	Cd52	WT	WT_72h_1	87.54	99.421	215	4	1	3	2	6	1	3	2	0.0186047	0.00465116	0.0139535	0.00930233	0.000280695	4.67825e-05	0.000140347	9.3565e-05	CD52 antigen [Source:MGI Symbol;Acc:MGI:1346088]
ENSMUSG00000000682	Cd52	WT	WT_72h_2	91.25	96.7727	234	5	1	4	0	6	1	5	0	0.0213675	0.0042735	0.017094	0	0.000264961	4.41602e-05	0.000220801	0	CD52 antigen [Source:MGI Symbol;Acc:MGI:1346088]
ENSMUSG00000000682	Cd52	WT	WT_72h_3	84.92	96.1846	223	6	2	0	4	7	2	0	5	0.0269058	0.00896861	0	0.0179372	0.000326353	9.32437e-05	0	0.000233109	CD52 antigen [Source:MGI Symbol;Acc:MGI:1346088]
ENSMUSG00000000686	Abhd15	AC	AC_00h_1	127.745	123.035	6	0	0	0	0	0	0	0	0	0	0	0	0	0	0	0	0	abhydrolase domain containing 15 [Source:MGI Symbol;Acc:MGI:1914727]
ENSMUSG00000000686	Abhd15	AC	AC_00h_2	84.42	93.196	5	0	0	0	0	0	0	0	0	0	0	0	0	0	0	0	0	abhydrolase domain containing 15 [Source:MGI Symbol;Acc:MGI:1914727]
ENSMUSG00000000686	Abhd15	AC	AC_04h_1	90.015	90.015	2	0	0	0	0	0	0	0	0	0	0	0	0	0	0	0	0	abhydrolase domain containing 15 [Source:MGI Symbol;Acc:MGI:1914727]
ENSMUSG00000000686	Abhd15	AC	AC_04h_2	75.57	75.57	1	0	0	0	0	0	0	0	0	0	0	0	0	0	0	0	0	abhydrolase domain containing 15 [Source:MGI Symbol;Acc:MGI:1914727]
ENSMUSG00000000686	Abhd15	AC	AC_12h_1	107.86	96.7833	3	0	0	0	0	0	0	0	0	0	0	0	0	0	0	0	0	abhydrolase domain containing 15 [Source:MGI Symbol;Acc:MGI:1914727]
ENSMUSG00000000686	Abhd15	AC	AC_12h_2	131.35	131.35	1	0	0	0	0	0	0	0	0	0	0	0	0	0	0	0	0	abhydrolase domain containing 15 [Source:MGI Symbol;Acc:MGI:1914727]
ENSMUSG00000000686	Abhd15	AC	AC_24h_1	132.72	132.72	1	0	0	0	0	0	0	0	0	0	0	0	0	0	0	0	0	abhydrolase domain containing 15 [Source:MGI Symbol;Acc:MGI:1914727]
ENSMUSG00000000686	Abhd15	AC	AC_48h_1	48.56	44.7833	3	0	0	0	0	0	0	0	0	0	0	0	0	0	0	0	0	abhydrolase domain containing 15 [Source:MGI Symbol;Acc:MGI:1914727]
ENSMUSG00000000686	Abhd15	AC	AC_72h_1	94.865	94.865	2	0	0	0	0	0	0	0	0	0	0	0	0	0	0	0	0	abhydrolase domain containing 15 [Source:MGI Symbol;Acc:MGI:1914727]
ENSMUSG00000000686	Abhd15	WT	WT_00h_2	104.47	104.47	2	0	0	0	0	0	0	0	0	0	0	0	0	0	0	0	0	abhydrolase domain containing 15 [Source:MGI Symbol;Acc:MGI:1914727]
ENSMUSG00000000686	Abhd15	WT	WT_00h_3	129.11	129.11	1	0	0	0	0	0	0	0	0	0	0	0	0	0	0	0	0	abhydrolase domain containing 15 [Source:MGI Symbol;Acc:MGI:1914727]
ENSMUSG00000000686	Abhd15	WT	WT_04h_1	147.87	147.87	1	0	0	0	0	0	0	0	0	0	0	0	0	0	0	0	0	abhydrolase domain containing 15 [Source:MGI Symbol;Acc:MGI:1914727]
ENSMUSG00000000686	Abhd15	WT	WT_04h_2	48.17	48.17	1	0	0	0	0	0	0	0	0	0	0	0	0	0	0	0	0	abhydrolase domain containing 15 [Source:MGI Symbol;Acc:MGI:1914727]
ENSMUSG00000000686	Abhd15	WT	WT_24h_2	105.79	105.79	1	0	0	0	0	0	0	0	0	0	0	0	0	0	0	0	0	abhydrolase domain containing 15 [Source:MGI Symbol;Acc:MGI:1914727]
ENSMUSG00000000686	Abhd15	WT	WT_48h_2	25.56	25.56	1	0	0	0	0	0	0	0	0	0	0	0	0	0	0	0	0	abhydrolase domain containing 15 [Source:MGI Symbol;Acc:MGI:1914727]
ENSMUSG00000000686	Abhd15	WT	WT_72h_1	52	52	1	0	0	0	0	0	0	0	0	0	0	0	0	0	0	0	0	abhydrolase domain containing 15 [Source:MGI Symbol;Acc:MGI:1914727]
ENSMUSG00000000686	Abhd15	WT	WT_72h_2	95.41	95.41	2	0	0	0	0	0	0	0	0	0	0	0	0	0	0	0	0	abhydrolase domain containing 15 [Source:MGI Symbol;Acc:MGI:1914727]
ENSMUSG00000000686	Abhd15	WT	WT_72h_3	103.5	103.5	2	0	0	0	0	0	0	0	0	0	0	0	0	0	0	0	0	abhydrolase domain containing 15 [Source:MGI Symbol;Acc:MGI:1914727]
ENSMUSG00000000693	Loxl3	AC	AC_00h_1	70.83	82.1688	8	1	1	0	0	1	1	0	0	0.125	0.125	0	0	0.00152126	0.00152126	0	0	lysyl oxidase-like 3 [Source:MGI Symbol;Acc:MGI:1337004]
ENSMUSG00000000693	Loxl3	AC	AC_00h_2	84.605	91.0917	6	0	0	0	0	0	0	0	0	0	0	0	0	0	0	0	0	lysyl oxidase-like 3 [Source:MGI Symbol;Acc:MGI:1337004]
ENSMUSG00000000693	Loxl3	AC	AC_04h_1	122.39	139.103	3	1	1	0	0	2	2	0	0	0.333333	0.333333	0	0	0.0047926	0.0047926	0	0	lysyl oxidase-like 3 [Source:MGI Symbol;Acc:MGI:1337004]
ENSMUSG00000000693	Loxl3	AC	AC_04h_2	129.435	145.527	6	1	1	0	0	1	1	0	0	0.166667	0.166667	0	0	0.00114527	0.00114527	0	0	lysyl oxidase-like 3 [Source:MGI Symbol;Acc:MGI:1337004]
ENSMUSG00000000693	Loxl3	AC	AC_12h_1	162.42	130.849	7	0	0	0	0	0	0	0	0	0	0	0	0	0	0	0	0	lysyl oxidase-like 3 [Source:MGI Symbol;Acc:MGI:1337004]
ENSMUSG00000000693	Loxl3	AC	AC_12h_2	190.92	190.92	2	2	1	1	1	3	1	1	1	1	0.5	0.5	0.5	0.00785669	0.0026189	0.0026189	0.0026189	lysyl oxidase-like 3 [Source:MGI Symbol;Acc:MGI:1337004]
ENSMUSG00000000693	Loxl3	AC	AC_24h_1	80.21	75.6833	3	0	0	0	0	0	0	0	0	0	0	0	0	0	0	0	0	lysyl oxidase-like 3 [Source:MGI Symbol;Acc:MGI:1337004]
ENSMUSG00000000693	Loxl3	AC	AC_24h_2	109.83	125.323	3	0	0	0	0	0	0	0	0	0	0	0	0	0	0	0	0	lysyl oxidase-like 3 [Source:MGI Symbol;Acc:MGI:1337004]
ENSMUSG00000000693	Loxl3	AC	AC_48h_1	97.91	154.89	3	0	0	0	0	0	0	0	0	0	0	0	0	0	0	0	0	lysyl oxidase-like 3 [Source:MGI Symbol;Acc:MGI:1337004]
ENSMUSG00000000693	Loxl3	AC	AC_48h_2	78.31	78.31	2	0	0	0	0	0	0	0	0	0	0	0	0	0	0	0	0	lysyl oxidase-like 3 [Source:MGI Symbol;Acc:MGI:1337004]
ENSMUSG00000000693	Loxl3	AC	AC_72h_1	81.13	126.47	3	0	0	0	0	0	0	0	0	0	0	0	0	0	0	0	0	lysyl oxidase-like 3 [Source:MGI Symbol;Acc:MGI:1337004]
ENSMUSG00000000693	Loxl3	AC	AC_72h_2	64.52	64.52	2	1	0	1	0	1	0	1	0	0.5	0	0.5	0	0.00774954	0	0.00774954	0	lysyl oxidase-like 3 [Source:MGI Symbol;Acc:MGI:1337004]
ENSMUSG00000000693	Loxl3	WT	WT_00h_2	139.59	149.268	5	0	0	0	0	0	0	0	0	0	0	0	0	0	0	0	0	lysyl oxidase-like 3 [Source:MGI Symbol;Acc:MGI:1337004]
ENSMUSG00000000693	Loxl3	WT	WT_00h_3	114.67	137.223	3	0	0	0	0	0	0	0	0	0	0	0	0	0	0	0	0	lysyl oxidase-like 3 [Source:MGI Symbol;Acc:MGI:1337004]
ENSMUSG00000000693	Loxl3	WT	WT_04h_1	201.92	178.688	5	2	2	0	0	2	2	0	0	0.4	0.4	0	0	0.00223854	0.00223854	0	0	lysyl oxidase-like 3 [Source:MGI Symbol;Acc:MGI:1337004]
ENSMUSG00000000693	Loxl3	WT	WT_04h_2	31.075	31.075	2	0	0	0	0	0	0	0	0	0	0	0	0	0	0	0	0	lysyl oxidase-like 3 [Source:MGI Symbol;Acc:MGI:1337004]
ENSMUSG00000000693	Loxl3	WT	WT_04h_3	130.15	157.776	7	0	0	0	0	0	0	0	0	0	0	0	0	0	0	0	0	lysyl oxidase-like 3 [Source:MGI Symbol;Acc:MGI:1337004]
ENSMUSG00000000693	Loxl3	WT	WT_12h_1	181.69	176.03	6	1	1	0	0	1	1	0	0	0.166667	0.166667	0	0	0.000946808	0.000946808	0	0	lysyl oxidase-like 3 [Source:MGI Symbol;Acc:MGI:1337004]
ENSMUSG00000000693	Loxl3	WT	WT_12h_2	182.67	182.67	1	0	0	0	0	0	0	0	0	0	0	0	0	0	0	0	0	lysyl oxidase-like 3 [Source:MGI Symbol;Acc:MGI:1337004]
ENSMUSG00000000693	Loxl3	WT	WT_12h_3	75.39	75.39	1	0	0	0	0	0	0	0	0	0	0	0	0	0	0	0	0	lysyl oxidase-like 3 [Source:MGI Symbol;Acc:MGI:1337004]
ENSMUSG00000000693	Loxl3	WT	WT_24h_1	35.54	35.54	1	0	0	0	0	0	0	0	0	0	0	0	0	0	0	0	0	lysyl oxidase-like 3 [Source:MGI Symbol;Acc:MGI:1337004]
ENSMUSG00000000693	Loxl3	WT	WT_24h_2	170.225	152.366	8	0	0	0	0	0	0	0	0	0	0	0	0	0	0	0	0	lysyl oxidase-like 3 [Source:MGI Symbol;Acc:MGI:1337004]
ENSMUSG00000000693	Loxl3	WT	WT_24h_3	51.22	80.4067	3	1	0	0	1	1	0	0	1	0.333333	0	0	0.333333	0.00414559	0	0	0.00414559	lysyl oxidase-like 3 [Source:MGI Symbol;Acc:MGI:1337004]
ENSMUSG00000000693	Loxl3	WT	WT_48h_1	133.485	154.282	4	0	0	0	0	0	0	0	0	0	0	0	0	0	0	0	0	lysyl oxidase-like 3 [Source:MGI Symbol;Acc:MGI:1337004]
ENSMUSG00000000693	Loxl3	WT	WT_48h_2	145.11	161.773	7	0	0	0	0	0	0	0	0	0	0	0	0	0	0	0	0	lysyl oxidase-like 3 [Source:MGI Symbol;Acc:MGI:1337004]
ENSMUSG00000000693	Loxl3	WT	WT_48h_3	132.88	142.382	5	1	0	0	1	1	0	0	1	0.2	0	0	0.2	0.00140467	0	0	0.00140467	lysyl oxidase-like 3 [Source:MGI Symbol;Acc:MGI:1337004]
ENSMUSG00000000693	Loxl3	WT	WT_72h_1	122.55	140.527	3	0	0	0	0	0	0	0	0	0	0	0	0	0	0	0	0	lysyl oxidase-like 3 [Source:MGI Symbol;Acc:MGI:1337004]
ENSMUSG00000000693	Loxl3	WT	WT_72h_2	190.35	164.183	4	0	0	0	0	0	0	0	0	0	0	0	0	0	0	0	0	lysyl oxidase-like 3 [Source:MGI Symbol;Acc:MGI:1337004]
ENSMUSG00000000693	Loxl3	WT	WT_72h_3	26.93	26.93	1	0	0	0	0	0	0	0	0	0	0	0	0	0	0	0	0	lysyl oxidase-like 3 [Source:MGI Symbol;Acc:MGI:1337004]
ENSMUSG00000000708	Kat2b	AC	AC_00h_1	49.41	69.45	5	0	0	0	0	0	0	0	0	0	0	0	0	0	0	0	0	K(lysine) acetyltransferase 2B [Source:MGI Symbol;Acc:MGI:1343094]
ENSMUSG00000000708	Kat2b	AC	AC_00h_2	143.23	136.593	8	0	0	0	0	0	0	0	0	0	0	0	0	0	0	0	0	K(lysine) acetyltransferase 2B [Source:MGI Symbol;Acc:MGI:1343094]
ENSMUSG00000000708	Kat2b	AC	AC_04h_1	107.68	102.122	6	1	1	0	0	1	1	0	0	0.166667	0.166667	0	0	0.00163204	0.00163204	0	0	K(lysine) acetyltransferase 2B [Source:MGI Symbol;Acc:MGI:1343094]
ENSMUSG00000000708	Kat2b	AC	AC_04h_2	74.14	91.5986	7	0	0	0	0	0	0	0	0	0	0	0	0	0	0	0	0	K(lysine) acetyltransferase 2B [Source:MGI Symbol;Acc:MGI:1343094]
ENSMUSG00000000708	Kat2b	AC	AC_12h_1	40.22	88.2314	7	0	0	0	0	0	0	0	0	0	0	0	0	0	0	0	0	K(lysine) acetyltransferase 2B [Source:MGI Symbol;Acc:MGI:1343094]
ENSMUSG00000000708	Kat2b	AC	AC_12h_2	41.695	41.695	2	0	0	0	0	0	0	0	0	0	0	0	0	0	0	0	0	K(lysine) acetyltransferase 2B [Source:MGI Symbol;Acc:MGI:1343094]
ENSMUSG00000000708	Kat2b	AC	AC_24h_1	187.75	194.274	9	0	0	0	0	0	0	0	0	0	0	0	0	0	0	0	0	K(lysine) acetyltransferase 2B [Source:MGI Symbol;Acc:MGI:1343094]
ENSMUSG00000000708	Kat2b	AC	AC_24h_2	164.31	167.646	7	0	0	0	0	0	0	0	0	0	0	0	0	0	0	0	0	K(lysine) acetyltransferase 2B [Source:MGI Symbol;Acc:MGI:1343094]
ENSMUSG00000000708	Kat2b	AC	AC_48h_1	170.35	172.543	17	0	0	0	0	0	0	0	0	0	0	0	0	0	0	0	0	K(lysine) acetyltransferase 2B [Source:MGI Symbol;Acc:MGI:1343094]
ENSMUSG00000000708	Kat2b	AC	AC_48h_2	87.38	96.97	6	0	0	0	0	0	0	0	0	0	0	0	0	0	0	0	0	K(lysine) acetyltransferase 2B [Source:MGI Symbol;Acc:MGI:1343094]
ENSMUSG00000000708	Kat2b	AC	AC_72h_1	57.36	88.4867	3	0	0	0	0	0	0	0	0	0	0	0	0	0	0	0	0	K(lysine) acetyltransferase 2B [Source:MGI Symbol;Acc:MGI:1343094]
ENSMUSG00000000708	Kat2b	AC	AC_72h_2	210.395	175.732	6	0	0	0	0	0	0	0	0	0	0	0	0	0	0	0	0	K(lysine) acetyltransferase 2B [Source:MGI Symbol;Acc:MGI:1343094]
ENSMUSG00000000708	Kat2b	WT	WT_00h_2	179.555	184.468	4	1	0	1	0	1	0	1	0	0.25	0	0.25	0	0.00135525	0	0.00135525	0	K(lysine) acetyltransferase 2B [Source:MGI Symbol;Acc:MGI:1343094]
ENSMUSG00000000708	Kat2b	WT	WT_00h_3	122	117.035	11	0	0	0	0	0	0	0	0	0	0	0	0	0	0	0	0	K(lysine) acetyltransferase 2B [Source:MGI Symbol;Acc:MGI:1343094]
ENSMUSG00000000708	Kat2b	WT	WT_04h_1	127.66	127.66	2	0	0	0	0	0	0	0	0	0	0	0	0	0	0	0	0	K(lysine) acetyltransferase 2B [Source:MGI Symbol;Acc:MGI:1343094]
ENSMUSG00000000708	Kat2b	WT	WT_04h_2	99.43	99.9686	7	0	0	0	0	0	0	0	0	0	0	0	0	0	0	0	0	K(lysine) acetyltransferase 2B [Source:MGI Symbol;Acc:MGI:1343094]
ENSMUSG00000000708	Kat2b	WT	WT_04h_3	62.84	117.189	9	0	0	0	0	0	0	0	0	0	0	0	0	0	0	0	0	K(lysine) acetyltransferase 2B [Source:MGI Symbol;Acc:MGI:1343094]
ENSMUSG00000000708	Kat2b	WT	WT_12h_1	59.28	109.077	3	0	0	0	0	0	0	0	0	0	0	0	0	0	0	0	0	K(lysine) acetyltransferase 2B [Source:MGI Symbol;Acc:MGI:1343094]
ENSMUSG00000000708	Kat2b	WT	WT_12h_2	111.08	133.51	3	0	0	0	0	0	0	0	0	0	0	0	0	0	0	0	0	K(lysine) acetyltransferase 2B [Source:MGI Symbol;Acc:MGI:1343094]
ENSMUSG00000000708	Kat2b	WT	WT_12h_3	100.63	124.293	4	1	0	1	0	1	0	1	0	0.25	0	0.25	0	0.00201138	0	0.00201138	0	K(lysine) acetyltransferase 2B [Source:MGI Symbol;Acc:MGI:1343094]
ENSMUSG00000000708	Kat2b	WT	WT_24h_1	102.965	128.207	10	0	0	0	0	0	0	0	0	0	0	0	0	0	0	0	0	K(lysine) acetyltransferase 2B [Source:MGI Symbol;Acc:MGI:1343094]
ENSMUSG00000000708	Kat2b	WT	WT_24h_2	184.35	156.349	7	0	0	0	0	0	0	0	0	0	0	0	0	0	0	0	0	K(lysine) acetyltransferase 2B [Source:MGI Symbol;Acc:MGI:1343094]
ENSMUSG00000000708	Kat2b	WT	WT_24h_3	100.13	118.826	11	0	0	0	0	0	0	0	0	0	0	0	0	0	0	0	0	K(lysine) acetyltransferase 2B [Source:MGI Symbol;Acc:MGI:1343094]
ENSMUSG00000000708	Kat2b	WT	WT_48h_1	89.81	117.608	8	0	0	0	0	0	0	0	0	0	0	0	0	0	0	0	0	K(lysine) acetyltransferase 2B [Source:MGI Symbol;Acc:MGI:1343094]
ENSMUSG00000000708	Kat2b	WT	WT_48h_2	89.075	99.4675	8	0	0	0	0	0	0	0	0	0	0	0	0	0	0	0	0	K(lysine) acetyltransferase 2B [Source:MGI Symbol;Acc:MGI:1343094]
ENSMUSG00000000708	Kat2b	WT	WT_48h_3	63	152.03	3	0	0	0	0	0	0	0	0	0	0	0	0	0	0	0	0	K(lysine) acetyltransferase 2B [Source:MGI Symbol;Acc:MGI:1343094]
ENSMUSG00000000708	Kat2b	WT	WT_72h_1	105.74	146.131	7	0	0	0	0	0	0	0	0	0	0	0	0	0	0	0	0	K(lysine) acetyltransferase 2B [Source:MGI Symbol;Acc:MGI:1343094]
ENSMUSG00000000708	Kat2b	WT	WT_72h_2	106.145	134.64	8	0	0	0	0	0	0	0	0	0	0	0	0	0	0	0	0	K(lysine) acetyltransferase 2B [Source:MGI Symbol;Acc:MGI:1343094]
ENSMUSG00000000708	Kat2b	WT	WT_72h_3	82.685	105.908	6	0	0	0	0	0	0	0	0	0	0	0	0	0	0	0	0	K(lysine) acetyltransferase 2B [Source:MGI Symbol;Acc:MGI:1343094]
ENSMUSG00000000711	Rab5b	AC	AC_00h_1	134.44	142.848	41	15	1	13	2	17	1	14	2	0.365854	0.0243902	0.317073	0.0487805	0.00290262	0.000170742	0.00239039	0.000341485	RAB5B, member RAS oncogene family [Source:MGI Symbol;Acc:MGI:105938]
ENSMUSG00000000711	Rab5b	AC	AC_00h_2	110.485	119.204	68	18	1	18	0	22	1	21	0	0.264706	0.0147059	0.264706	0	0.00271408	0.000123367	0.00259071	0	RAB5B, member RAS oncogene family [Source:MGI Symbol;Acc:MGI:105938]
ENSMUSG00000000711	Rab5b	AC	AC_04h_1	130.845	141.134	40	10	1	9	0	12	1	11	0	0.25	0.025	0.225	0	0.00212564	0.000177137	0.00194851	0	RAB5B, member RAS oncogene family [Source:MGI Symbol;Acc:MGI:105938]
ENSMUSG00000000711	Rab5b	AC	AC_04h_2	126.585	127.944	38	3	0	3	0	3	0	3	0	0.0789474	0	0.0789474	0	0.000617048	0	0.000617048	0	RAB5B, member RAS oncogene family [Source:MGI Symbol;Acc:MGI:105938]
ENSMUSG00000000711	Rab5b	AC	AC_12h_1	124.54	131.423	50	6	0	6	0	7	0	7	0	0.12	0	0.12	0	0.00106526	0	0.00106526	0	RAB5B, member RAS oncogene family [Source:MGI Symbol;Acc:MGI:105938]
ENSMUSG00000000711	Rab5b	AC	AC_12h_2	134.48	143.715	31	7	2	5	0	10	2	8	0	0.225806	0.0645161	0.16129	0	0.00224459	0.000448918	0.00179567	0	RAB5B, member RAS oncogene family [Source:MGI Symbol;Acc:MGI:105938]
ENSMUSG00000000711	Rab5b	AC	AC_24h_1	112.145	123.342	52	7	1	6	0	9	1	8	0	0.134615	0.0192308	0.115385	0	0.00140323	0.000155915	0.00124732	0	RAB5B, member RAS oncogene family [Source:MGI Symbol;Acc:MGI:105938]
ENSMUSG00000000711	Rab5b	AC	AC_24h_2	112.69	129.193	37	2	1	1	0	3	1	2	0	0.0540541	0.027027	0.027027	0	0.000627598	0.000209199	0.000418399	0	RAB5B, member RAS oncogene family [Source:MGI Symbol;Acc:MGI:105938]
ENSMUSG00000000711	Rab5b	AC	AC_48h_1	113.905	126.771	62	11	2	8	1	15	3	10	2	0.177419	0.0322581	0.129032	0.016129	0.00190845	0.00038169	0.0012723	0.00025446	RAB5B, member RAS oncogene family [Source:MGI Symbol;Acc:MGI:105938]
ENSMUSG00000000711	Rab5b	AC	AC_48h_2	115.385	127.685	36	14	1	13	1	18	1	16	1	0.388889	0.0277778	0.361111	0.0277778	0.00391589	0.000217549	0.00348079	0.000217549	RAB5B, member RAS oncogene family [Source:MGI Symbol;Acc:MGI:105938]
ENSMUSG00000000711	Rab5b	AC	AC_72h_1	86.96	114.265	23	3	0	2	1	4	0	3	1	0.130435	0	0.0869565	0.0434783	0.00152202	0	0.00114151	0.000380504	RAB5B, member RAS oncogene family [Source:MGI Symbol;Acc:MGI:105938]
ENSMUSG00000000711	Rab5b	AC	AC_72h_2	135.78	149.582	19	4	0	4	0	5	0	5	0	0.210526	0	0.210526	0	0.00175929	0	0.00175929	0	RAB5B, member RAS oncogene family [Source:MGI Symbol;Acc:MGI:105938]
ENSMUSG00000000711	Rab5b	WT	WT_00h_2	105.81	118.88	35	16	0	15	1	19	0	18	1	0.457143	0	0.428571	0.0285714	0.00456642	0	0.00432608	0.000240338	RAB5B, member RAS oncogene family [Source:MGI Symbol;Acc:MGI:105938]
ENSMUSG00000000711	Rab5b	WT	WT_00h_3	136.43	130.052	35	0	0	0	0	0	0	0	0	0	0	0	0	0	0	0	0	RAB5B, member RAS oncogene family [Source:MGI Symbol;Acc:MGI:105938]
ENSMUSG00000000711	Rab5b	WT	WT_04h_1	133.45	127.58	23	6	1	4	1	8	1	6	1	0.26087	0.0434783	0.173913	0.0434783	0.00272635	0.000340793	0.00204476	0.000340793	RAB5B, member RAS oncogene family [Source:MGI Symbol;Acc:MGI:105938]
ENSMUSG00000000711	Rab5b	WT	WT_04h_2	124.75	143.703	43	16	0	16	0	20	0	20	0	0.372093	0	0.372093	0	0.00323665	0	0.00323665	0	RAB5B, member RAS oncogene family [Source:MGI Symbol;Acc:MGI:105938]
ENSMUSG00000000711	Rab5b	WT	WT_04h_3	126.61	129.217	49	2	0	2	0	2	0	2	0	0.0408163	0	0.0408163	0	0.000315875	0	0.000315875	0	RAB5B, member RAS oncogene family [Source:MGI Symbol;Acc:MGI:105938]
ENSMUSG00000000711	Rab5b	WT	WT_12h_1	147.435	165.065	20	1	1	0	0	1	1	0	0	0.05	0.05	0	0	0.00030291	0.00030291	0	0	RAB5B, member RAS oncogene family [Source:MGI Symbol;Acc:MGI:105938]
ENSMUSG00000000711	Rab5b	WT	WT_12h_2	112.6	130.935	30	0	0	0	0	0	0	0	0	0	0	0	0	0	0	0	0	RAB5B, member RAS oncogene family [Source:MGI Symbol;Acc:MGI:105938]
ENSMUSG00000000711	Rab5b	WT	WT_12h_3	137.4	153.057	25	3	0	3	0	3	0	3	0	0.12	0	0.12	0	0.000784023	0	0.000784023	0	RAB5B, member RAS oncogene family [Source:MGI Symbol;Acc:MGI:105938]
ENSMUSG00000000711	Rab5b	WT	WT_24h_1	115.6	136.629	43	7	1	6	1	10	1	6	3	0.162791	0.0232558	0.139535	0.0232558	0.00170211	0.000170211	0.00102127	0.000510634	RAB5B, member RAS oncogene family [Source:MGI Symbol;Acc:MGI:105938]
ENSMUSG00000000711	Rab5b	WT	WT_24h_2	120.56	131.203	35	4	0	4	0	5	0	5	0	0.114286	0	0.114286	0	0.00108882	0	0.00108882	0	RAB5B, member RAS oncogene family [Source:MGI Symbol;Acc:MGI:105938]
ENSMUSG00000000711	Rab5b	WT	WT_24h_3	118.79	137.641	35	15	0	14	1	20	0	18	2	0.428571	0	0.4	0.0285714	0.0041516	0	0.00373644	0.00041516	RAB5B, member RAS oncogene family [Source:MGI Symbol;Acc:MGI:105938]
ENSMUSG00000000711	Rab5b	WT	WT_48h_1	113.11	137.381	25	7	0	6	2	11	0	9	2	0.28	0	0.24	0.08	0.00320277	0	0.00262045	0.000582321	RAB5B, member RAS oncogene family [Source:MGI Symbol;Acc:MGI:105938]
ENSMUSG00000000711	Rab5b	WT	WT_48h_2	139.38	149.7	44	8	0	8	0	10	0	10	0	0.181818	0	0.181818	0	0.00151819	0	0.00151819	0	RAB5B, member RAS oncogene family [Source:MGI Symbol;Acc:MGI:105938]
ENSMUSG00000000711	Rab5b	WT	WT_48h_3	128.87	143.098	25	10	1	9	0	13	1	12	0	0.4	0.04	0.36	0	0.00363388	0.000279529	0.00335435	0	RAB5B, member RAS oncogene family [Source:MGI Symbol;Acc:MGI:105938]
ENSMUSG00000000711	Rab5b	WT	WT_72h_1	116.13	130.509	34	2	0	2	0	3	0	3	0	0.0588235	0	0.0588235	0	0.000676088	0	0.000676088	0	RAB5B, member RAS oncogene family [Source:MGI Symbol;Acc:MGI:105938]
ENSMUSG00000000711	Rab5b	WT	WT_72h_2	116.58	123.513	23	6	0	6	0	6	0	6	0	0.26087	0	0.26087	0	0.00211208	0	0.00211208	0	RAB5B, member RAS oncogene family [Source:MGI Symbol;Acc:MGI:105938]
ENSMUSG00000000711	Rab5b	WT	WT_72h_3	134.905	139.368	28	4	0	4	0	4	0	4	0	0.142857	0	0.142857	0	0.00102504	0	0.00102504	0	RAB5B, member RAS oncogene family [Source:MGI Symbol;Acc:MGI:105938]
ENSMUSG00000000730	Dnmt3l	AC	AC_00h_2	187.29	187.29	1	0	0	0	0	0	0	0	0	0	0	0	0	0	0	0	0	DNA (cytosine-5-)-methyltransferase 3-like [Source:MGI Symbol;Acc:MGI:1859287]
ENSMUSG00000000730	Dnmt3l	AC	AC_12h_1	114.63	114.63	1	0	0	0	0	0	0	0	0	0	0	0	0	0	0	0	0	DNA (cytosine-5-)-methyltransferase 3-like [Source:MGI Symbol;Acc:MGI:1859287]
ENSMUSG00000000730	Dnmt3l	WT	WT_04h_3	90.43	90.43	1	0	0	0	0	0	0	0	0	0	0	0	0	0	0	0	0	DNA (cytosine-5-)-methyltransferase 3-like [Source:MGI Symbol;Acc:MGI:1859287]
ENSMUSG00000000730	Dnmt3l	WT	WT_12h_1	114.72	114.72	1	0	0	0	0	0	0	0	0	0	0	0	0	0	0	0	0	DNA (cytosine-5-)-methyltransferase 3-like [Source:MGI Symbol;Acc:MGI:1859287]
ENSMUSG00000000730	Dnmt3l	WT	WT_12h_2	203.3	203.3	1	0	0	0	0	0	0	0	0	0	0	0	0	0	0	0	0	DNA (cytosine-5-)-methyltransferase 3-like [Source:MGI Symbol;Acc:MGI:1859287]
ENSMUSG00000000732	Icosl	AC	AC_00h_1	199.85	216.725	4	1	0	0	1	1	0	0	1	0.25	0	0	0.25	0.00115354	0	0	0.00115354	icos ligand [Source:MGI Symbol;Acc:MGI:1354701]
ENSMUSG00000000732	Icosl	AC	AC_00h_2	120.59	114.7	3	0	0	0	0	0	0	0	0	0	0	0	0	0	0	0	0	icos ligand [Source:MGI Symbol;Acc:MGI:1354701]
ENSMUSG00000000732	Icosl	AC	AC_04h_1	136.04	144.558	12	1	1	0	0	1	1	0	0	0.0833333	0.0833333	0	0	0.000576472	0.000576472	0	0	icos ligand [Source:MGI Symbol;Acc:MGI:1354701]
ENSMUSG00000000732	Icosl	AC	AC_04h_2	163.25	196.777	3	0	0	0	0	0	0	0	0	0	0	0	0	0	0	0	0	icos ligand [Source:MGI Symbol;Acc:MGI:1354701]
ENSMUSG00000000732	Icosl	AC	AC_12h_1	101.66	113.961	7	0	0	0	0	0	0	0	0	0	0	0	0	0	0	0	0	icos ligand [Source:MGI Symbol;Acc:MGI:1354701]
ENSMUSG00000000732	Icosl	AC	AC_12h_2	92.06	92.06	1	0	0	0	0	0	0	0	0	0	0	0	0	0	0	0	0	icos ligand [Source:MGI Symbol;Acc:MGI:1354701]
ENSMUSG00000000732	Icosl	AC	AC_24h_1	213.7	202.04	4	1	0	0	1	1	0	0	1	0.25	0	0	0.25	0.00123738	0	0	0.00123738	icos ligand [Source:MGI Symbol;Acc:MGI:1354701]
ENSMUSG00000000732	Icosl	AC	AC_24h_2	94.08	110.493	7	0	0	0	0	0	0	0	0	0	0	0	0	0	0	0	0	icos ligand [Source:MGI Symbol;Acc:MGI:1354701]
ENSMUSG00000000732	Icosl	AC	AC_48h_1	102.23	104.753	6	0	0	0	0	0	0	0	0	0	0	0	0	0	0	0	0	icos ligand [Source:MGI Symbol;Acc:MGI:1354701]
ENSMUSG00000000732	Icosl	AC	AC_48h_2	183.645	183.645	2	0	0	0	0	0	0	0	0	0	0	0	0	0	0	0	0	icos ligand [Source:MGI Symbol;Acc:MGI:1354701]
ENSMUSG00000000732	Icosl	AC	AC_72h_1	117.665	117.665	2	0	0	0	0	0	0	0	0	0	0	0	0	0	0	0	0	icos ligand [Source:MGI Symbol;Acc:MGI:1354701]
ENSMUSG00000000732	Icosl	AC	AC_72h_2	243.22	243.22	2	0	0	0	0	0	0	0	0	0	0	0	0	0	0	0	0	icos ligand [Source:MGI Symbol;Acc:MGI:1354701]
ENSMUSG00000000732	Icosl	WT	WT_00h_2	84.07	84.07	2	0	0	0	0	0	0	0	0	0	0	0	0	0	0	0	0	icos ligand [Source:MGI Symbol;Acc:MGI:1354701]
ENSMUSG00000000732	Icosl	WT	WT_00h_3	75.54	103.213	3	0	0	0	0	0	0	0	0	0	0	0	0	0	0	0	0	icos ligand [Source:MGI Symbol;Acc:MGI:1354701]
ENSMUSG00000000732	Icosl	WT	WT_04h_2	121.32	125.457	9	0	0	0	0	0	0	0	0	0	0	0	0	0	0	0	0	icos ligand [Source:MGI Symbol;Acc:MGI:1354701]
ENSMUSG00000000732	Icosl	WT	WT_04h_3	119.175	119.175	2	0	0	0	0	0	0	0	0	0	0	0	0	0	0	0	0	icos ligand [Source:MGI Symbol;Acc:MGI:1354701]
ENSMUSG00000000732	Icosl	WT	WT_12h_2	155.885	168.718	4	0	0	0	0	0	0	0	0	0	0	0	0	0	0	0	0	icos ligand [Source:MGI Symbol;Acc:MGI:1354701]
ENSMUSG00000000732	Icosl	WT	WT_12h_3	183.03	183.03	1	0	0	0	0	0	0	0	0	0	0	0	0	0	0	0	0	icos ligand [Source:MGI Symbol;Acc:MGI:1354701]
ENSMUSG00000000732	Icosl	WT	WT_24h_1	89.66	125.02	4	0	0	0	0	0	0	0	0	0	0	0	0	0	0	0	0	icos ligand [Source:MGI Symbol;Acc:MGI:1354701]
ENSMUSG00000000732	Icosl	WT	WT_24h_2	82.42	88.85	5	0	0	0	0	0	0	0	0	0	0	0	0	0	0	0	0	icos ligand [Source:MGI Symbol;Acc:MGI:1354701]
ENSMUSG00000000732	Icosl	WT	WT_24h_3	173.08	173.08	1	0	0	0	0	0	0	0	0	0	0	0	0	0	0	0	0	icos ligand [Source:MGI Symbol;Acc:MGI:1354701]
ENSMUSG00000000732	Icosl	WT	WT_48h_1	213.71	193.978	5	0	0	0	0	0	0	0	0	0	0	0	0	0	0	0	0	icos ligand [Source:MGI Symbol;Acc:MGI:1354701]
ENSMUSG00000000732	Icosl	WT	WT_48h_2	127.125	137.7	6	0	0	0	0	0	0	0	0	0	0	0	0	0	0	0	0	icos ligand [Source:MGI Symbol;Acc:MGI:1354701]
ENSMUSG00000000732	Icosl	WT	WT_72h_1	154.34	133.213	3	0	0	0	0	0	0	0	0	0	0	0	0	0	0	0	0	icos ligand [Source:MGI Symbol;Acc:MGI:1354701]
ENSMUSG00000000732	Icosl	WT	WT_72h_2	110.56	110.56	1	0	0	0	0	0	0	0	0	0	0	0	0	0	0	0	0	icos ligand [Source:MGI Symbol;Acc:MGI:1354701]
ENSMUSG00000000732	Icosl	WT	WT_72h_3	137.19	135.97	3	0	0	0	0	0	0	0	0	0	0	0	0	0	0	0	0	icos ligand [Source:MGI Symbol;Acc:MGI:1354701]
ENSMUSG00000000738	Spg7	AC	AC_00h_1	90.595	116.964	18	1	1	0	0	1	1	0	0	0.0555556	0.0555556	0	0	0.000474978	0.000474978	0	0	SPG7, paraplegin matrix AAA peptidase subunit [Source:MGI Symbol;Acc:MGI:2385906]
ENSMUSG00000000738	Spg7	AC	AC_00h_2	107.96	116.062	19	0	0	0	0	0	0	0	0	0	0	0	0	0	0	0	0	SPG7, paraplegin matrix AAA peptidase subunit [Source:MGI Symbol;Acc:MGI:2385906]
ENSMUSG00000000738	Spg7	AC	AC_04h_1	118.36	115.407	19	0	0	0	0	0	0	0	0	0	0	0	0	0	0	0	0	SPG7, paraplegin matrix AAA peptidase subunit [Source:MGI Symbol;Acc:MGI:2385906]
ENSMUSG00000000738	Spg7	AC	AC_04h_2	124.265	137.786	14	1	0	0	1	1	0	0	1	0.0714286	0	0	0.0714286	0.000518403	0	0	0.000518403	SPG7, paraplegin matrix AAA peptidase subunit [Source:MGI Symbol;Acc:MGI:2385906]
ENSMUSG00000000738	Spg7	AC	AC_12h_1	126	136.417	19	0	0	0	0	0	0	0	0	0	0	0	0	0	0	0	0	SPG7, paraplegin matrix AAA peptidase subunit [Source:MGI Symbol;Acc:MGI:2385906]
ENSMUSG00000000738	Spg7	AC	AC_12h_2	79.5	85.38	3	0	0	0	0	0	0	0	0	0	0	0	0	0	0	0	0	SPG7, paraplegin matrix AAA peptidase subunit [Source:MGI Symbol;Acc:MGI:2385906]
ENSMUSG00000000738	Spg7	AC	AC_24h_1	130.23	144.315	14	0	0	0	0	0	0	0	0	0	0	0	0	0	0	0	0	SPG7, paraplegin matrix AAA peptidase subunit [Source:MGI Symbol;Acc:MGI:2385906]
ENSMUSG00000000738	Spg7	AC	AC_24h_2	78.43	125.536	13	0	0	0	0	0	0	0	0	0	0	0	0	0	0	0	0	SPG7, paraplegin matrix AAA peptidase subunit [Source:MGI Symbol;Acc:MGI:2385906]
ENSMUSG00000000738	Spg7	AC	AC_48h_1	156.47	164.825	21	2	1	0	1	2	1	0	1	0.0952381	0.047619	0	0.047619	0.000577813	0.000288906	0	0.000288906	SPG7, paraplegin matrix AAA peptidase subunit [Source:MGI Symbol;Acc:MGI:2385906]
ENSMUSG00000000738	Spg7	AC	AC_48h_2	93.39	117.814	17	0	0	0	0	0	0	0	0	0	0	0	0	0	0	0	0	SPG7, paraplegin matrix AAA peptidase subunit [Source:MGI Symbol;Acc:MGI:2385906]
ENSMUSG00000000738	Spg7	AC	AC_72h_1	114.08	105.7	5	0	0	0	0	0	0	0	0	0	0	0	0	0	0	0	0	SPG7, paraplegin matrix AAA peptidase subunit [Source:MGI Symbol;Acc:MGI:2385906]
ENSMUSG00000000738	Spg7	AC	AC_72h_2	85.56	104.345	8	0	0	0	0	0	0	0	0	0	0	0	0	0	0	0	0	SPG7, paraplegin matrix AAA peptidase subunit [Source:MGI Symbol;Acc:MGI:2385906]
ENSMUSG00000000738	Spg7	WT	WT_00h_2	79.08	89.966	10	1	1	0	0	1	1	0	0	0.1	0.1	0	0	0.00111153	0.00111153	0	0	SPG7, paraplegin matrix AAA peptidase subunit [Source:MGI Symbol;Acc:MGI:2385906]
ENSMUSG00000000738	Spg7	WT	WT_00h_3	95.7	124.797	17	0	0	0	0	0	0	0	0	0	0	0	0	0	0	0	0	SPG7, paraplegin matrix AAA peptidase subunit [Source:MGI Symbol;Acc:MGI:2385906]
ENSMUSG00000000738	Spg7	WT	WT_04h_1	168.385	171.886	14	1	1	0	0	1	1	0	0	0.0714286	0.0714286	0	0	0.000415559	0.000415559	0	0	SPG7, paraplegin matrix AAA peptidase subunit [Source:MGI Symbol;Acc:MGI:2385906]
ENSMUSG00000000738	Spg7	WT	WT_04h_2	136.14	125.819	8	1	0	0	1	1	0	0	1	0.125	0	0	0.125	0.000993493	0	0	0.000993493	SPG7, paraplegin matrix AAA peptidase subunit [Source:MGI Symbol;Acc:MGI:2385906]
ENSMUSG00000000738	Spg7	WT	WT_04h_3	89.27	101.505	13	1	1	0	0	1	1	0	0	0.0769231	0.0769231	0	0	0.000757828	0.000757828	0	0	SPG7, paraplegin matrix AAA peptidase subunit [Source:MGI Symbol;Acc:MGI:2385906]
ENSMUSG00000000738	Spg7	WT	WT_12h_1	87.03	89.76	6	0	0	0	0	0	0	0	0	0	0	0	0	0	0	0	0	SPG7, paraplegin matrix AAA peptidase subunit [Source:MGI Symbol;Acc:MGI:2385906]
ENSMUSG00000000738	Spg7	WT	WT_12h_2	91.88	129.421	7	1	1	0	0	1	1	0	0	0.142857	0.142857	0	0	0.00110381	0.00110381	0	0	SPG7, paraplegin matrix AAA peptidase subunit [Source:MGI Symbol;Acc:MGI:2385906]
ENSMUSG00000000738	Spg7	WT	WT_12h_3	115.42	130.381	7	0	0	0	0	0	0	0	0	0	0	0	0	0	0	0	0	SPG7, paraplegin matrix AAA peptidase subunit [Source:MGI Symbol;Acc:MGI:2385906]
ENSMUSG00000000738	Spg7	WT	WT_24h_1	74.35	115.459	9	0	0	0	0	0	0	0	0	0	0	0	0	0	0	0	0	SPG7, paraplegin matrix AAA peptidase subunit [Source:MGI Symbol;Acc:MGI:2385906]
ENSMUSG00000000738	Spg7	WT	WT_24h_2	99.23	103.478	15	0	0	0	0	0	0	0	0	0	0	0	0	0	0	0	0	SPG7, paraplegin matrix AAA peptidase subunit [Source:MGI Symbol;Acc:MGI:2385906]
ENSMUSG00000000738	Spg7	WT	WT_24h_3	127.44	157	7	0	0	0	0	0	0	0	0	0	0	0	0	0	0	0	0	SPG7, paraplegin matrix AAA peptidase subunit [Source:MGI Symbol;Acc:MGI:2385906]
ENSMUSG00000000738	Spg7	WT	WT_48h_1	60.97	85.5478	9	0	0	0	0	0	0	0	0	0	0	0	0	0	0	0	0	SPG7, paraplegin matrix AAA peptidase subunit [Source:MGI Symbol;Acc:MGI:2385906]
ENSMUSG00000000738	Spg7	WT	WT_48h_2	123.96	133.382	17	0	0	0	0	0	0	0	0	0	0	0	0	0	0	0	0	SPG7, paraplegin matrix AAA peptidase subunit [Source:MGI Symbol;Acc:MGI:2385906]
ENSMUSG00000000738	Spg7	WT	WT_48h_3	122.495	112.558	4	0	0	0	0	0	0	0	0	0	0	0	0	0	0	0	0	SPG7, paraplegin matrix AAA peptidase subunit [Source:MGI Symbol;Acc:MGI:2385906]
ENSMUSG00000000738	Spg7	WT	WT_72h_1	45.62	79.232	5	0	0	0	0	0	0	0	0	0	0	0	0	0	0	0	0	SPG7, paraplegin matrix AAA peptidase subunit [Source:MGI Symbol;Acc:MGI:2385906]
ENSMUSG00000000738	Spg7	WT	WT_72h_2	107.54	104.608	6	0	0	0	0	0	0	0	0	0	0	0	0	0	0	0	0	SPG7, paraplegin matrix AAA peptidase subunit [Source:MGI Symbol;Acc:MGI:2385906]
ENSMUSG00000000738	Spg7	WT	WT_72h_3	156.03	131.45	7	0	0	0	0	0	0	0	0	0	0	0	0	0	0	0	0	SPG7, paraplegin matrix AAA peptidase subunit [Source:MGI Symbol;Acc:MGI:2385906]
ENSMUSG00000000739	Sult5a1	AC	AC_00h_2	189.96	189.96	1	0	0	0	0	0	0	0	0	0	0	0	0	0	0	0	0	sulfotransferase family 5A, member 1 [Source:MGI Symbol;Acc:MGI:1931463]
ENSMUSG00000000739	Sult5a1	AC	AC_04h_2	326.14	326.14	1	0	0	0	0	0	0	0	0	0	0	0	0	0	0	0	0	sulfotransferase family 5A, member 1 [Source:MGI Symbol;Acc:MGI:1931463]
ENSMUSG00000000739	Sult5a1	AC	AC_24h_2	193.26	193.26	1	0	0	0	0	0	0	0	0	0	0	0	0	0	0	0	0	sulfotransferase family 5A, member 1 [Source:MGI Symbol;Acc:MGI:1931463]
ENSMUSG00000000739	Sult5a1	WT	WT_04h_3	151.35	151.35	1	0	0	0	0	0	0	0	0	0	0	0	0	0	0	0	0	sulfotransferase family 5A, member 1 [Source:MGI Symbol;Acc:MGI:1931463]
ENSMUSG00000000740	Rpl13	AC	AC_00h_1	75.12	89.0067	495	12	6	0	6	12	6	0	6	0.0242424	0.0121212	0	0.0121212	0.000272366	0.000136183	0	0.000136183	ribosomal protein L13 [Source:MGI Symbol;Acc:MGI:105922]
ENSMUSG00000000740	Rpl13	AC	AC_00h_2	70.1	83.3905	751	14	5	7	2	16	5	9	2	0.0186418	0.00665779	0.00932091	0.00266312	0.000255484	7.98387e-05	0.00014371	3.19355e-05	ribosomal protein L13 [Source:MGI Symbol;Acc:MGI:105922]
ENSMUSG00000000740	Rpl13	AC	AC_04h_1	74.47	85.2212	488	13	2	2	9	13	2	2	9	0.0266393	0.00409836	0.00409836	0.0184426	0.00031259	4.80908e-05	4.80908e-05	0.000216409	ribosomal protein L13 [Source:MGI Symbol;Acc:MGI:105922]
ENSMUSG00000000740	Rpl13	AC	AC_04h_2	75.46	87.494	567	14	6	1	7	15	6	1	8	0.0246914	0.010582	0.00176367	0.0123457	0.000302364	0.000120946	2.01576e-05	0.000161261	ribosomal protein L13 [Source:MGI Symbol;Acc:MGI:105922]
ENSMUSG00000000740	Rpl13	AC	AC_12h_1	71.32	82.376	578	14	5	6	3	15	5	7	3	0.0242215	0.00865052	0.0103806	0.00519031	0.000315038	0.000105013	0.000147018	6.30076e-05	ribosomal protein L13 [Source:MGI Symbol;Acc:MGI:105922]
ENSMUSG00000000740	Rpl13	AC	AC_12h_2	68.615	79.0804	320	8	2	4	2	8	2	4	2	0.025	0.00625	0.0125	0.00625	0.000316134	7.90335e-05	0.000158067	7.90335e-05	ribosomal protein L13 [Source:MGI Symbol;Acc:MGI:105922]
ENSMUSG00000000740	Rpl13	AC	AC_24h_1	83.63	90.0811	499	13	4	3	6	13	4	3	6	0.0260521	0.00801603	0.00601202	0.012024	0.000289207	8.89869e-05	6.67402e-05	0.00013348	ribosomal protein L13 [Source:MGI Symbol;Acc:MGI:105922]
ENSMUSG00000000740	Rpl13	AC	AC_24h_2	69.02	79.885	536	7	3	3	1	7	3	3	1	0.0130597	0.00559701	0.00559701	0.00186567	0.000163481	7.00634e-05	7.00634e-05	2.33545e-05	ribosomal protein L13 [Source:MGI Symbol;Acc:MGI:105922]
ENSMUSG00000000740	Rpl13	AC	AC_48h_1	80.54	89.1695	397	9	6	2	2	11	6	3	2	0.02267	0.0151134	0.00503778	0.00503778	0.000310732	0.00016949	8.4745e-05	5.64967e-05	ribosomal protein L13 [Source:MGI Symbol;Acc:MGI:105922]
ENSMUSG00000000740	Rpl13	AC	AC_48h_2	72.895	85.2952	330	4	1	1	2	4	1	1	2	0.0121212	0.0030303	0.0030303	0.00606061	0.000142109	3.55272e-05	3.55272e-05	7.10545e-05	ribosomal protein L13 [Source:MGI Symbol;Acc:MGI:105922]
ENSMUSG00000000740	Rpl13	AC	AC_72h_1	81.705	86.8231	200	3	2	0	1	3	2	0	1	0.015	0.01	0	0.005	0.000172765	0.000115177	0	5.75884e-05	ribosomal protein L13 [Source:MGI Symbol;Acc:MGI:105922]
ENSMUSG00000000740	Rpl13	AC	AC_72h_2	73.21	84.978	240	4	2	1	1	4	2	1	1	0.0166667	0.00833333	0.00416667	0.00416667	0.000196129	9.80646e-05	4.90323e-05	4.90323e-05	ribosomal protein L13 [Source:MGI Symbol;Acc:MGI:105922]
ENSMUSG00000000740	Rpl13	WT	WT_00h_2	77.62	90.2321	290	9	3	4	4	11	3	4	4	0.0310345	0.0103448	0.0137931	0.0137931	0.000420372	0.000114647	0.000152862	0.000152862	ribosomal protein L13 [Source:MGI Symbol;Acc:MGI:105922]
ENSMUSG00000000740	Rpl13	WT	WT_00h_3	77.495	88.0507	512	1	0	1	0	1	0	1	0	0.00195312	0	0.00195312	0	2.21818e-05	0	2.21818e-05	0	ribosomal protein L13 [Source:MGI Symbol;Acc:MGI:105922]
ENSMUSG00000000740	Rpl13	WT	WT_04h_1	72.13	87.113	341	16	7	3	6	16	7	3	6	0.0469208	0.0205279	0.00879765	0.0175953	0.00053862	0.000235646	0.000100991	0.000201983	ribosomal protein L13 [Source:MGI Symbol;Acc:MGI:105922]
ENSMUSG00000000740	Rpl13	WT	WT_04h_2	83.97	92.6718	347	3	2	0	1	4	3	0	1	0.00864553	0.00576369	0	0.00288184	0.000124389	9.3292e-05	0	3.10973e-05	ribosomal protein L13 [Source:MGI Symbol;Acc:MGI:105922]
ENSMUSG00000000740	Rpl13	WT	WT_04h_3	81.7	90.1183	588	14	7	4	4	16	7	5	4	0.0238095	0.0119048	0.00680272	0.00680272	0.000301946	0.000132102	9.43582e-05	7.54866e-05	ribosomal protein L13 [Source:MGI Symbol;Acc:MGI:105922]
ENSMUSG00000000740	Rpl13	WT	WT_12h_1	74.965	86.2345	300	5	4	1	0	5	4	1	0	0.0166667	0.0133333	0.00333333	0	0.000193272	0.000154617	3.86543e-05	0	ribosomal protein L13 [Source:MGI Symbol;Acc:MGI:105922]
ENSMUSG00000000740	Rpl13	WT	WT_12h_2	81.32	89.9647	265	6	3	2	1	6	3	2	1	0.0226415	0.0113208	0.00754717	0.00377358	0.000251671	0.000125836	8.38904e-05	4.19452e-05	ribosomal protein L13 [Source:MGI Symbol;Acc:MGI:105922]
ENSMUSG00000000740	Rpl13	WT	WT_12h_3	72.255	83.3619	382	6	1	1	4	7	1	2	4	0.0157068	0.0026178	0.0026178	0.0104712	0.00021982	3.14028e-05	6.28057e-05	0.000125611	ribosomal protein L13 [Source:MGI Symbol;Acc:MGI:105922]
ENSMUSG00000000740	Rpl13	WT	WT_24h_1	76.105	86.7768	376	11	6	2	3	13	8	2	3	0.0292553	0.0159574	0.00531915	0.00797872	0.00039843	0.000245188	6.12969e-05	9.19453e-05	ribosomal protein L13 [Source:MGI Symbol;Acc:MGI:105922]
ENSMUSG00000000740	Rpl13	WT	WT_24h_2	78.945	86.1813	246	8	4	3	1	10	6	3	1	0.0325203	0.0162602	0.0121951	0.00406504	0.000471685	0.000283011	0.000141505	4.71685e-05	ribosomal protein L13 [Source:MGI Symbol;Acc:MGI:105922]
ENSMUSG00000000740	Rpl13	WT	WT_24h_3	68.295	79.1175	426	5	3	0	2	5	3	0	2	0.0117371	0.00704225	0	0.00469484	0.00014835	8.90101e-05	0	5.93401e-05	ribosomal protein L13 [Source:MGI Symbol;Acc:MGI:105922]
ENSMUSG00000000740	Rpl13	WT	WT_48h_1	76.875	89.1037	282	8	5	1	2	8	5	1	2	0.0283688	0.0177305	0.0035461	0.0070922	0.00031838	0.000198987	3.97974e-05	7.95949e-05	ribosomal protein L13 [Source:MGI Symbol;Acc:MGI:105922]
ENSMUSG00000000740	Rpl13	WT	WT_48h_2	87.86	95.0808	377	5	1	2	2	5	1	2	2	0.0132626	0.00265252	0.00530504	0.00530504	0.000139488	2.78975e-05	5.57951e-05	5.57951e-05	ribosomal protein L13 [Source:MGI Symbol;Acc:MGI:105922]
ENSMUSG00000000740	Rpl13	WT	WT_48h_3	72.15	82.4133	206	4	4	0	0	4	4	0	0	0.0194175	0.0194175	0	0	0.000235611	0.000235611	0	0	ribosomal protein L13 [Source:MGI Symbol;Acc:MGI:105922]
ENSMUSG00000000740	Rpl13	WT	WT_72h_1	86.96	93.8817	270	7	2	2	4	8	2	2	4	0.0259259	0.00740741	0.00740741	0.0148148	0.000315606	7.89015e-05	7.89015e-05	0.000157803	ribosomal protein L13 [Source:MGI Symbol;Acc:MGI:105922]
ENSMUSG00000000740	Rpl13	WT	WT_72h_2	87	92.1687	362	5	0	2	3	5	0	2	3	0.0138122	0	0.00552486	0.00828729	0.000149857	0	5.99429e-05	8.99144e-05	ribosomal protein L13 [Source:MGI Symbol;Acc:MGI:105922]
ENSMUSG00000000740	Rpl13	WT	WT_72h_3	85.44	96.106	237	3	1	1	2	4	1	1	2	0.0126582	0.00421941	0.00421941	0.00843882	0.000175615	4.39037e-05	4.39037e-05	8.78074e-05	ribosomal protein L13 [Source:MGI Symbol;Acc:MGI:105922]
ENSMUSG00000000743	Chmp1a	AC	AC_00h_1	93.96	104.122	49	1	0	0	1	1	0	0	1	0.0204082	0	0	0.0204082	0.000196002	0	0	0.000196002	charged multivesicular body protein 1A [Source:MGI Symbol;Acc:MGI:1920159]
ENSMUSG00000000743	Chmp1a	AC	AC_00h_2	97.52	111.19	63	5	3	1	2	6	3	1	2	0.0793651	0.047619	0.015873	0.031746	0.000856533	0.000428267	0.000142756	0.000285511	charged multivesicular body protein 1A [Source:MGI Symbol;Acc:MGI:1920159]
ENSMUSG00000000743	Chmp1a	AC	AC_04h_1	106.55	104.842	59	1	0	1	0	1	0	1	0	0.0169492	0	0.0169492	0	0.000161664	0	0.000161664	0	charged multivesicular body protein 1A [Source:MGI Symbol;Acc:MGI:1920159]
ENSMUSG00000000743	Chmp1a	AC	AC_04h_2	99.04	111.836	48	1	0	0	1	1	0	0	1	0.0208333	0	0	0.0208333	0.000186285	0	0	0.000186285	charged multivesicular body protein 1A [Source:MGI Symbol;Acc:MGI:1920159]
ENSMUSG00000000743	Chmp1a	AC	AC_12h_1	97.135	113.149	54	2	0	2	0	2	0	2	0	0.037037	0	0.037037	0	0.00032733	0	0.00032733	0	charged multivesicular body protein 1A [Source:MGI Symbol;Acc:MGI:1920159]
ENSMUSG00000000743	Chmp1a	AC	AC_12h_2	124.135	132.15	32	2	1	0	1	2	1	0	1	0.0625	0.03125	0	0.03125	0.000472946	0.000236473	0	0.000236473	charged multivesicular body protein 1A [Source:MGI Symbol;Acc:MGI:1920159]
ENSMUSG00000000743	Chmp1a	AC	AC_24h_1	122.38	135.503	67	1	1	1	0	2	1	1	0	0.0149254	0.0149254	0.0149254	0	0.000220296	0.000110148	0.000110148	0	charged multivesicular body protein 1A [Source:MGI Symbol;Acc:MGI:1920159]
ENSMUSG00000000743	Chmp1a	AC	AC_24h_2	92.82	103.546	61	3	1	0	2	3	1	0	2	0.0491803	0.0163934	0	0.0327869	0.00047496	0.00015832	0	0.00031664	charged multivesicular body protein 1A [Source:MGI Symbol;Acc:MGI:1920159]
ENSMUSG00000000743	Chmp1a	AC	AC_48h_1	127.43	130.5	39	2	1	0	1	2	1	0	1	0.0512821	0.025641	0	0.025641	0.000392967	0.000196483	0	0.000196483	charged multivesicular body protein 1A [Source:MGI Symbol;Acc:MGI:1920159]
ENSMUSG00000000743	Chmp1a	AC	AC_48h_2	94.73	112.451	35	2	1	0	1	2	1	0	1	0.0571429	0.0285714	0	0.0285714	0.000508157	0.000254079	0	0.000254079	charged multivesicular body protein 1A [Source:MGI Symbol;Acc:MGI:1920159]
ENSMUSG00000000743	Chmp1a	AC	AC_72h_1	104.27	105.793	23	1	0	0	1	1	0	0	1	0.0434783	0	0	0.0434783	0.000410973	0	0	0.000410973	charged multivesicular body protein 1A [Source:MGI Symbol;Acc:MGI:1920159]
ENSMUSG00000000743	Chmp1a	AC	AC_72h_2	104.62	119.635	30	0	0	0	0	0	0	0	0	0	0	0	0	0	0	0	0	charged multivesicular body protein 1A [Source:MGI Symbol;Acc:MGI:1920159]
ENSMUSG00000000743	Chmp1a	WT	WT_00h_2	90.115	101.474	22	1	0	0	1	1	0	0	1	0.0454545	0	0	0.0454545	0.000447942	0	0	0.000447942	charged multivesicular body protein 1A [Source:MGI Symbol;Acc:MGI:1920159]
ENSMUSG00000000743	Chmp1a	WT	WT_00h_3	103.5	107.783	58	1	0	0	1	2	0	0	2	0.0172414	0	0	0.0172414	0.000319928	0	0	0.000319928	charged multivesicular body protein 1A [Source:MGI Symbol;Acc:MGI:1920159]
ENSMUSG00000000743	Chmp1a	WT	WT_04h_1	86.54	106.247	34	3	3	0	0	3	3	0	0	0.0882353	0.0882353	0	0	0.000830475	0.000830475	0	0	charged multivesicular body protein 1A [Source:MGI Symbol;Acc:MGI:1920159]
ENSMUSG00000000743	Chmp1a	WT	WT_04h_2	105.8	122.26	36	3	0	3	0	3	0	3	0	0.0833333	0	0.0833333	0	0.000681609	0	0.000681609	0	charged multivesicular body protein 1A [Source:MGI Symbol;Acc:MGI:1920159]
ENSMUSG00000000743	Chmp1a	WT	WT_04h_3	98.44	120.212	65	3	2	2	1	7	2	3	2	0.0461538	0.0307692	0.0307692	0.0153846	0.000895857	0.000255959	0.000383939	0.000255959	charged multivesicular body protein 1A [Source:MGI Symbol;Acc:MGI:1920159]
ENSMUSG00000000743	Chmp1a	WT	WT_12h_1	84.8	105.626	20	0	0	0	0	0	0	0	0	0	0	0	0	0	0	0	0	charged multivesicular body protein 1A [Source:MGI Symbol;Acc:MGI:1920159]
ENSMUSG00000000743	Chmp1a	WT	WT_12h_2	120.73	134.589	18	1	1	0	0	1	1	0	0	0.0555556	0.0555556	0	0	0.00041278	0.00041278	0	0	charged multivesicular body protein 1A [Source:MGI Symbol;Acc:MGI:1920159]
ENSMUSG00000000743	Chmp1a	WT	WT_12h_3	117.88	126.426	39	1	1	0	0	1	1	0	0	0.025641	0.025641	0	0	0.000202814	0.000202814	0	0	charged multivesicular body protein 1A [Source:MGI Symbol;Acc:MGI:1920159]
ENSMUSG00000000743	Chmp1a	WT	WT_24h_1	121.31	127.861	41	1	0	1	0	1	0	1	0	0.0243902	0	0.0243902	0	0.000190755	0	0.000190755	0	charged multivesicular body protein 1A [Source:MGI Symbol;Acc:MGI:1920159]
ENSMUSG00000000743	Chmp1a	WT	WT_24h_2	98.185	111.17	32	2	0	0	2	2	0	0	2	0.0625	0	0	0.0625	0.000562202	0	0	0.000562202	charged multivesicular body protein 1A [Source:MGI Symbol;Acc:MGI:1920159]
ENSMUSG00000000743	Chmp1a	WT	WT_24h_3	102.68	107.925	54	2	1	1	0	3	1	2	0	0.037037	0.0185185	0.0185185	0	0.000514761	0.000171587	0.000343174	0	charged multivesicular body protein 1A [Source:MGI Symbol;Acc:MGI:1920159]
ENSMUSG00000000743	Chmp1a	WT	WT_48h_1	113.12	108.087	38	2	1	0	1	2	1	0	1	0.0526316	0.0263158	0	0.0263158	0.000486939	0.00024347	0	0.00024347	charged multivesicular body protein 1A [Source:MGI Symbol;Acc:MGI:1920159]
ENSMUSG00000000743	Chmp1a	WT	WT_48h_2	120.2	130.554	51	1	1	1	0	2	1	1	0	0.0196078	0.0196078	0.0196078	0	0.00030038	0.00015019	0.00015019	0	charged multivesicular body protein 1A [Source:MGI Symbol;Acc:MGI:1920159]
ENSMUSG00000000743	Chmp1a	WT	WT_48h_3	112.565	107.563	26	0	0	0	0	0	0	0	0	0	0	0	0	0	0	0	0	charged multivesicular body protein 1A [Source:MGI Symbol;Acc:MGI:1920159]
ENSMUSG00000000743	Chmp1a	WT	WT_72h_1	104.64	121.196	45	2	1	1	0	2	1	1	0	0.0444444	0.0222222	0.0222222	0	0.000366717	0.000183358	0.000183358	0	charged multivesicular body protein 1A [Source:MGI Symbol;Acc:MGI:1920159]
ENSMUSG00000000743	Chmp1a	WT	WT_72h_2	125.43	126.329	41	1	0	1	0	1	0	1	0	0.0243902	0	0.0243902	0	0.000193069	0	0.000193069	0	charged multivesicular body protein 1A [Source:MGI Symbol;Acc:MGI:1920159]
ENSMUSG00000000743	Chmp1a	WT	WT_72h_3	109.94	116.001	31	0	0	0	0	0	0	0	0	0	0	0	0	0	0	0	0	charged multivesicular body protein 1A [Source:MGI Symbol;Acc:MGI:1920159]
ENSMUSG00000000751	Rpa1	AC	AC_00h_1	112.88	131.241	29	1	0	0	1	1	0	0	1	0.0344828	0	0	0.0344828	0.000262744	0	0	0.000262744	replication protein A1 [Source:MGI Symbol;Acc:MGI:1915525]
ENSMUSG00000000751	Rpa1	AC	AC_00h_2	93.45	102.559	34	1	1	0	0	1	1	0	0	0.0294118	0.0294118	0	0	0.000286779	0.000286779	0	0	replication protein A1 [Source:MGI Symbol;Acc:MGI:1915525]
ENSMUSG00000000751	Rpa1	AC	AC_04h_1	95.54	99.2595	19	0	0	0	0	0	0	0	0	0	0	0	0	0	0	0	0	replication protein A1 [Source:MGI Symbol;Acc:MGI:1915525]
ENSMUSG00000000751	Rpa1	AC	AC_04h_2	83.05	100.729	23	1	0	0	1	1	0	0	1	0.0434783	0	0	0.0434783	0.000431635	0	0	0.000431635	replication protein A1 [Source:MGI Symbol;Acc:MGI:1915525]
ENSMUSG00000000751	Rpa1	AC	AC_12h_1	108.39	125.345	33	2	1	1	0	2	1	1	0	0.0606061	0.030303	0.030303	0	0.000483515	0.000241757	0.000241757	0	replication protein A1 [Source:MGI Symbol;Acc:MGI:1915525]
ENSMUSG00000000751	Rpa1	AC	AC_12h_2	66.865	97.6925	12	0	0	0	0	0	0	0	0	0	0	0	0	0	0	0	0	replication protein A1 [Source:MGI Symbol;Acc:MGI:1915525]
ENSMUSG00000000751	Rpa1	AC	AC_24h_1	105.01	119.343	24	2	0	0	2	2	0	0	2	0.0833333	0	0	0.0833333	0.00069827	0	0	0.00069827	replication protein A1 [Source:MGI Symbol;Acc:MGI:1915525]
ENSMUSG00000000751	Rpa1	AC	AC_24h_2	96.79	102.21	17	0	0	0	0	0	0	0	0	0	0	0	0	0	0	0	0	replication protein A1 [Source:MGI Symbol;Acc:MGI:1915525]
ENSMUSG00000000751	Rpa1	AC	AC_48h_1	86.225	99.1342	12	0	0	0	0	0	0	0	0	0	0	0	0	0	0	0	0	replication protein A1 [Source:MGI Symbol;Acc:MGI:1915525]
ENSMUSG00000000751	Rpa1	AC	AC_48h_2	84.635	81.061	10	0	0	0	0	0	0	0	0	0	0	0	0	0	0	0	0	replication protein A1 [Source:MGI Symbol;Acc:MGI:1915525]
ENSMUSG00000000751	Rpa1	AC	AC_72h_1	172.235	167.887	4	0	0	0	0	0	0	0	0	0	0	0	0	0	0	0	0	replication protein A1 [Source:MGI Symbol;Acc:MGI:1915525]
ENSMUSG00000000751	Rpa1	AC	AC_72h_2	73.96	89.168	5	0	0	0	0	0	0	0	0	0	0	0	0	0	0	0	0	replication protein A1 [Source:MGI Symbol;Acc:MGI:1915525]
ENSMUSG00000000751	Rpa1	WT	WT_00h_2	106.2	108.44	9	0	0	0	0	0	0	0	0	0	0	0	0	0	0	0	0	replication protein A1 [Source:MGI Symbol;Acc:MGI:1915525]
ENSMUSG00000000751	Rpa1	WT	WT_00h_3	88.57	112.668	14	0	0	0	0	0	0	0	0	0	0	0	0	0	0	0	0	replication protein A1 [Source:MGI Symbol;Acc:MGI:1915525]
ENSMUSG00000000751	Rpa1	WT	WT_04h_1	156.28	138.27	5	0	0	0	0	0	0	0	0	0	0	0	0	0	0	0	0	replication protein A1 [Source:MGI Symbol;Acc:MGI:1915525]
ENSMUSG00000000751	Rpa1	WT	WT_04h_2	145.635	145.035	24	0	0	0	0	0	0	0	0	0	0	0	0	0	0	0	0	replication protein A1 [Source:MGI Symbol;Acc:MGI:1915525]
ENSMUSG00000000751	Rpa1	WT	WT_04h_3	76.27	97.2879	19	0	0	0	0	0	0	0	0	0	0	0	0	0	0	0	0	replication protein A1 [Source:MGI Symbol;Acc:MGI:1915525]
ENSMUSG00000000751	Rpa1	WT	WT_12h_1	127.635	131.081	16	1	1	0	0	1	1	0	0	0.0625	0.0625	0	0	0.000476804	0.000476804	0	0	replication protein A1 [Source:MGI Symbol;Acc:MGI:1915525]
ENSMUSG00000000751	Rpa1	WT	WT_12h_2	97.235	97.235	2	1	0	0	1	1	0	0	1	0.5	0	0	0.5	0.00514218	0	0	0.00514218	replication protein A1 [Source:MGI Symbol;Acc:MGI:1915525]
ENSMUSG00000000751	Rpa1	WT	WT_12h_3	62.26	95.2943	7	0	0	0	0	0	0	0	0	0	0	0	0	0	0	0	0	replication protein A1 [Source:MGI Symbol;Acc:MGI:1915525]
ENSMUSG00000000751	Rpa1	WT	WT_24h_1	143.64	139.099	10	0	0	0	0	0	0	0	0	0	0	0	0	0	0	0	0	replication protein A1 [Source:MGI Symbol;Acc:MGI:1915525]
ENSMUSG00000000751	Rpa1	WT	WT_24h_2	90.795	103.399	10	0	0	0	0	0	0	0	0	0	0	0	0	0	0	0	0	replication protein A1 [Source:MGI Symbol;Acc:MGI:1915525]
ENSMUSG00000000751	Rpa1	WT	WT_24h_3	103.89	115.352	13	1	1	0	0	1	1	0	0	0.0769231	0.0769231	0	0	0.000666858	0.000666858	0	0	replication protein A1 [Source:MGI Symbol;Acc:MGI:1915525]
ENSMUSG00000000751	Rpa1	WT	WT_48h_1	86.17	100.637	9	0	0	0	0	0	0	0	0	0	0	0	0	0	0	0	0	replication protein A1 [Source:MGI Symbol;Acc:MGI:1915525]
ENSMUSG00000000751	Rpa1	WT	WT_48h_2	83.35	109.19	6	0	0	0	0	0	0	0	0	0	0	0	0	0	0	0	0	replication protein A1 [Source:MGI Symbol;Acc:MGI:1915525]
ENSMUSG00000000751	Rpa1	WT	WT_48h_3	70.385	92.3017	6	0	0	0	0	0	0	0	0	0	0	0	0	0	0	0	0	replication protein A1 [Source:MGI Symbol;Acc:MGI:1915525]
ENSMUSG00000000751	Rpa1	WT	WT_72h_1	165.17	164.04	8	2	0	2	0	2	0	2	0	0.25	0	0.25	0	0.00152402	0	0.00152402	0	replication protein A1 [Source:MGI Symbol;Acc:MGI:1915525]
ENSMUSG00000000751	Rpa1	WT	WT_72h_2	109.81	120.829	9	0	0	0	0	0	0	0	0	0	0	0	0	0	0	0	0	replication protein A1 [Source:MGI Symbol;Acc:MGI:1915525]
ENSMUSG00000000751	Rpa1	WT	WT_72h_3	120.26	133.479	10	0	0	0	0	0	0	0	0	0	0	0	0	0	0	0	0	replication protein A1 [Source:MGI Symbol;Acc:MGI:1915525]
ENSMUSG00000000753	Serpinf1	AC	AC_00h_1	57.52	70.358	5	0	0	0	0	0	0	0	0	0	0	0	0	0	0	0	0	serine (or cysteine) peptidase inhibitor, clade F, member 1 [Source:MGI Symbol;Acc:MGI:108080]
ENSMUSG00000000753	Serpinf1	AC	AC_00h_2	157.11	157.11	1	0	0	0	0	0	0	0	0	0	0	0	0	0	0	0	0	serine (or cysteine) peptidase inhibitor, clade F, member 1 [Source:MGI Symbol;Acc:MGI:108080]
ENSMUSG00000000753	Serpinf1	AC	AC_04h_1	133.63	145.711	8	0	0	0	0	0	0	0	0	0	0	0	0	0	0	0	0	serine (or cysteine) peptidase inhibitor, clade F, member 1 [Source:MGI Symbol;Acc:MGI:108080]
ENSMUSG00000000753	Serpinf1	AC	AC_04h_2	124.665	124.665	2	0	0	0	0	0	0	0	0	0	0	0	0	0	0	0	0	serine (or cysteine) peptidase inhibitor, clade F, member 1 [Source:MGI Symbol;Acc:MGI:108080]
ENSMUSG00000000753	Serpinf1	AC	AC_12h_1	88.12	78.5433	3	0	0	0	0	0	0	0	0	0	0	0	0	0	0	0	0	serine (or cysteine) peptidase inhibitor, clade F, member 1 [Source:MGI Symbol;Acc:MGI:108080]
ENSMUSG00000000753	Serpinf1	AC	AC_24h_1	123.13	119.422	4	1	0	1	0	1	0	1	0	0.25	0	0.25	0	0.00209341	0	0.00209341	0	serine (or cysteine) peptidase inhibitor, clade F, member 1 [Source:MGI Symbol;Acc:MGI:108080]
ENSMUSG00000000753	Serpinf1	AC	AC_48h_1	177.65	177.65	1	0	0	0	0	0	0	0	0	0	0	0	0	0	0	0	0	serine (or cysteine) peptidase inhibitor, clade F, member 1 [Source:MGI Symbol;Acc:MGI:108080]
ENSMUSG00000000753	Serpinf1	AC	AC_48h_2	48.65	48.65	1	0	0	0	0	0	0	0	0	0	0	0	0	0	0	0	0	serine (or cysteine) peptidase inhibitor, clade F, member 1 [Source:MGI Symbol;Acc:MGI:108080]
ENSMUSG00000000753	Serpinf1	AC	AC_72h_2	54.53	54.53	1	0	0	0	0	0	0	0	0	0	0	0	0	0	0	0	0	serine (or cysteine) peptidase inhibitor, clade F, member 1 [Source:MGI Symbol;Acc:MGI:108080]
ENSMUSG00000000753	Serpinf1	WT	WT_04h_1	166.95	166.95	2	1	0	1	0	1	0	1	0	0.5	0	0.5	0	0.00299491	0	0.00299491	0	serine (or cysteine) peptidase inhibitor, clade F, member 1 [Source:MGI Symbol;Acc:MGI:108080]
ENSMUSG00000000753	Serpinf1	WT	WT_04h_3	114.79	114.79	1	0	0	0	0	0	0	0	0	0	0	0	0	0	0	0	0	serine (or cysteine) peptidase inhibitor, clade F, member 1 [Source:MGI Symbol;Acc:MGI:108080]
ENSMUSG00000000753	Serpinf1	WT	WT_12h_1	100.105	110.353	4	0	0	0	0	0	0	0	0	0	0	0	0	0	0	0	0	serine (or cysteine) peptidase inhibitor, clade F, member 1 [Source:MGI Symbol;Acc:MGI:108080]
ENSMUSG00000000753	Serpinf1	WT	WT_12h_2	97.9	117.333	3	0	0	0	0	0	0	0	0	0	0	0	0	0	0	0	0	serine (or cysteine) peptidase inhibitor, clade F, member 1 [Source:MGI Symbol;Acc:MGI:108080]
ENSMUSG00000000753	Serpinf1	WT	WT_24h_1	130.46	130.46	1	0	0	0	0	0	0	0	0	0	0	0	0	0	0	0	0	serine (or cysteine) peptidase inhibitor, clade F, member 1 [Source:MGI Symbol;Acc:MGI:108080]
ENSMUSG00000000759	Tubgcp3	AC	AC_00h_1	102.36	111.3	3	0	0	0	0	0	0	0	0	0	0	0	0	0	0	0	0	tubulin, gamma complex associated protein 3 [Source:MGI Symbol;Acc:MGI:2183752]
ENSMUSG00000000759	Tubgcp3	AC	AC_00h_2	207.025	214.669	8	0	0	0	0	0	0	0	0	0	0	0	0	0	0	0	0	tubulin, gamma complex associated protein 3 [Source:MGI Symbol;Acc:MGI:2183752]
ENSMUSG00000000759	Tubgcp3	AC	AC_04h_1	139.575	130.062	6	0	0	0	0	0	0	0	0	0	0	0	0	0	0	0	0	tubulin, gamma complex associated protein 3 [Source:MGI Symbol;Acc:MGI:2183752]
ENSMUSG00000000759	Tubgcp3	AC	AC_04h_2	111.12	132.934	5	1	0	0	1	1	0	0	1	0.2	0	0	0.2	0.00150451	0	0	0.00150451	tubulin, gamma complex associated protein 3 [Source:MGI Symbol;Acc:MGI:2183752]
ENSMUSG00000000759	Tubgcp3	AC	AC_12h_1	121.03	147.92	6	0	0	0	0	0	0	0	0	0	0	0	0	0	0	0	0	tubulin, gamma complex associated protein 3 [Source:MGI Symbol;Acc:MGI:2183752]
ENSMUSG00000000759	Tubgcp3	AC	AC_12h_2	145	162.947	7	0	0	0	0	0	0	0	0	0	0	0	0	0	0	0	0	tubulin, gamma complex associated protein 3 [Source:MGI Symbol;Acc:MGI:2183752]
ENSMUSG00000000759	Tubgcp3	AC	AC_24h_1	104.87	129.6	3	0	0	0	0	0	0	0	0	0	0	0	0	0	0	0	0	tubulin, gamma complex associated protein 3 [Source:MGI Symbol;Acc:MGI:2183752]
ENSMUSG00000000759	Tubgcp3	AC	AC_24h_2	59.8	80.92	3	0	0	0	0	0	0	0	0	0	0	0	0	0	0	0	0	tubulin, gamma complex associated protein 3 [Source:MGI Symbol;Acc:MGI:2183752]
ENSMUSG00000000759	Tubgcp3	AC	AC_48h_1	181.665	161.305	4	0	0	0	0	0	0	0	0	0	0	0	0	0	0	0	0	tubulin, gamma complex associated protein 3 [Source:MGI Symbol;Acc:MGI:2183752]
ENSMUSG00000000759	Tubgcp3	AC	AC_48h_2	129.125	145.235	4	0	0	0	0	0	0	0	0	0	0	0	0	0	0	0	0	tubulin, gamma complex associated protein 3 [Source:MGI Symbol;Acc:MGI:2183752]
ENSMUSG00000000759	Tubgcp3	AC	AC_72h_1	282.96	282.96	1	0	0	0	0	0	0	0	0	0	0	0	0	0	0	0	0	tubulin, gamma complex associated protein 3 [Source:MGI Symbol;Acc:MGI:2183752]
ENSMUSG00000000759	Tubgcp3	AC	AC_72h_2	39.96	57.2567	3	0	0	0	0	0	0	0	0	0	0	0	0	0	0	0	0	tubulin, gamma complex associated protein 3 [Source:MGI Symbol;Acc:MGI:2183752]
ENSMUSG00000000759	Tubgcp3	WT	WT_00h_2	88.13	120.093	7	1	0	0	1	1	0	0	1	0.142857	0	0	0.142857	0.00118956	0	0	0.00118956	tubulin, gamma complex associated protein 3 [Source:MGI Symbol;Acc:MGI:2183752]
ENSMUSG00000000759	Tubgcp3	WT	WT_00h_3	96.195	105.087	6	0	0	0	0	0	0	0	0	0	0	0	0	0	0	0	0	tubulin, gamma complex associated protein 3 [Source:MGI Symbol;Acc:MGI:2183752]
[truncated: 316,523+ more rows]

## Sheet: cluster_profiler_upregulated
ID	description	GeneRatio	BgRatio	pvalue	adjusted p.value	qvalue	ensembl ID	count	gene ratio
GO:0019882	antigen processing and presentation	6/37	122/22853	4.1522e-08	5.48921e-05	3.11197e-05	ENSMUSG00000073411/ENSMUSG00000060802/ENSMUSG00000038642/ENSMUSG00000023992/ENSMUSG00000004207/ENSMUSG00000018774	6	0.162162
GO:0001906	cell killing	6/37	239/22853	2.17765e-06	0.00143943	0.000816046	ENSMUSG00000069516/ENSMUSG00000073411/ENSMUSG00000060802/ENSMUSG00000030579/ENSMUSG00000028691/ENSMUSG00000050335	6	0.162162
GO:0042773	ATP synthesis coupled electron transport	4/37	67/22853	4.14261e-06	0.00163593	0.000927451	ENSMUSG00000064358/ENSMUSG00000064351/ENSMUSG00000064354/ENSMUSG00000064341	4	0.108108
GO:0002281	macrophage activation involved in immune response	3/37	21/22853	5.09243e-06	0.00163593	0.000927451	ENSMUSG00000023992/ENSMUSG00000030579/ENSMUSG00000034708	3	0.0810811
GO:0048002	antigen processing and presentation of peptide antigen	4/37	75/22853	6.50874e-06	0.00163593	0.000927451	ENSMUSG00000073411/ENSMUSG00000060802/ENSMUSG00000038642/ENSMUSG00000023992	4	0.108108
GO:0002495	antigen processing and presentation of peptide antigen via MHC class II	3/37	24/22853	7.72379e-06	0.00163593	0.000927451	ENSMUSG00000060802/ENSMUSG00000038642/ENSMUSG00000023992	3	0.0810811
GO:0002504	antigen processing and presentation of peptide or polysaccharide antigen via MHC class II	3/37	26/22853	9.89975e-06	0.00163593	0.000927451	ENSMUSG00000060802/ENSMUSG00000038642/ENSMUSG00000023992	3	0.0810811
GO:0045730	respiratory burst	3/37	26/22853	9.89975e-06	0.00163593	0.000927451	ENSMUSG00000023992/ENSMUSG00000034708/ENSMUSG00000006519	3	0.0810811
GO:0022904	respiratory electron transport chain	4/37	86/22853	1.12281e-05	0.00164928	0.000935017	ENSMUSG00000064358/ENSMUSG00000064351/ENSMUSG00000064354/ENSMUSG00000064341	4	0.108108
GO:0022900	electron transport chain	4/37	95/22853	1.66586e-05	0.00220227	0.00124852	ENSMUSG00000064358/ENSMUSG00000064351/ENSMUSG00000064354/ENSMUSG00000064341	4	0.108108
GO:0050866	negative regulation of cell activation	5/37	222/22853	2.79789e-05	0.00336255	0.00190631	ENSMUSG00000029816/ENSMUSG00000023992/ENSMUSG00000030579/ENSMUSG00000034708/ENSMUSG00000050335	5	0.135135
GO:0006119	oxidative phosphorylation	4/37	114/22853	3.41597e-05	0.00376326	0.00213348	ENSMUSG00000064358/ENSMUSG00000064351/ENSMUSG00000064354/ENSMUSG00000064341	4	0.108108
GO:0001774	microglial cell activation	3/37	42/22853	4.29382e-05	0.00406683	0.00230558	ENSMUSG00000023992/ENSMUSG00000030579/ENSMUSG00000034708	3	0.0810811
GO:0072593	reactive oxygen species metabolic process	5/37	243/22853	4.30677e-05	0.00406683	0.00230558	ENSMUSG00000064354/ENSMUSG00000030579/ENSMUSG00000028691/ENSMUSG00000037742/ENSMUSG00000006519	5	0.135135
GO:0002697	regulation of immune effector process	6/37	415/22853	4.99204e-05	0.00439966	0.00249427	ENSMUSG00000073411/ENSMUSG00000060802/ENSMUSG00000023992/ENSMUSG00000030579/ENSMUSG00000034708/ENSMUSG00000050335	6	0.162162
GO:0046034	ATP metabolic process	5/37	258/22853	5.72346e-05	0.00472901	0.00268099	ENSMUSG00000064358/ENSMUSG00000064351/ENSMUSG00000023992/ENSMUSG00000064354/ENSMUSG00000064341	5	0.135135
GO:0031349	positive regulation of defense response	5/37	268/22853	6.85163e-05	0.00532815	0.00302066	ENSMUSG00000038642/ENSMUSG00000023992/ENSMUSG00000030579/ENSMUSG00000034708/ENSMUSG00000006519	5	0.135135
GO:1903426	regulation of reactive oxygen species biosynthetic process	3/37	50/22853	7.26582e-05	0.00533634	0.0030253	ENSMUSG00000064354/ENSMUSG00000037742/ENSMUSG00000006519	3	0.0810811
GO:0019646	aerobic electron transport chain	3/37	53/22853	8.65516e-05	0.00582671	0.0033033	ENSMUSG00000064358/ENSMUSG00000064351/ENSMUSG00000064341	3	0.0810811
GO:0002683	negative regulation of immune system process	6/37	460/22853	8.81499e-05	0.00582671	0.0033033	ENSMUSG00000029816/ENSMUSG00000023992/ENSMUSG00000030579/ENSMUSG00000034708/ENSMUSG00000050335/ENSMUSG00000018774	6	0.162162
GO:0042743	hydrogen peroxide metabolic process	3/37	57/22853	0.000107626	0.00596051	0.00337916	ENSMUSG00000064354/ENSMUSG00000028691/ENSMUSG00000006519	3	0.0810811
GO:0001909	leukocyte mediated cytotoxicity	4/37	160/22853	0.000127646	0.00596051	0.00337916	ENSMUSG00000073411/ENSMUSG00000060802/ENSMUSG00000030579/ENSMUSG00000028691	4	0.108108
GO:2000377	regulation of reactive oxygen species metabolic process	4/37	161/22853	0.000130747	0.00596051	0.00337916	ENSMUSG00000064354/ENSMUSG00000030579/ENSMUSG00000037742/ENSMUSG00000006519	4	0.108108
GO:1903409	reactive oxygen species biosynthetic process	3/37	61/22853	0.000131792	0.00596051	0.00337916	ENSMUSG00000064354/ENSMUSG00000037742/ENSMUSG00000006519	3	0.0810811
GO:0009060	aerobic respiration	4/37	162/22853	0.000133903	0.00596051	0.00337916	ENSMUSG00000064358/ENSMUSG00000064351/ENSMUSG00000064354/ENSMUSG00000064341	4	0.108108
GO:0002679	respiratory burst involved in defense response	2/37	11/22853	0.000138998	0.00596051	0.00337916	ENSMUSG00000023992/ENSMUSG00000034708	2	0.0540541
GO:0006880	intracellular sequestering of iron ion	2/37	11/22853	0.000138998	0.00596051	0.00337916	ENSMUSG00000050708/ENSMUSG00000024661	2	0.0540541
GO:0140052	cellular response to oxidised low-density lipoprotein particle stimulus	2/37	11/22853	0.000138998	0.00596051	0.00337916	ENSMUSG00000023992/ENSMUSG00000018774	2	0.0540541
GO:0002366	leukocyte activation involved in immune response	5/37	320/22853	0.000157449	0.00596051	0.00337916	ENSMUSG00000023992/ENSMUSG00000030579/ENSMUSG00000034708/ENSMUSG00000050335/ENSMUSG00000068220	5	0.135135
GO:0042775	mitochondrial ATP synthesis coupled electron transport	3/37	65/22853	0.00015924	0.00596051	0.00337916	ENSMUSG00000064358/ENSMUSG00000064351/ENSMUSG00000064341	3	0.0810811
GO:0006123	mitochondrial electron transport, cytochrome c to oxygen	2/37	12/22853	0.000166627	0.00596051	0.00337916	ENSMUSG00000064358/ENSMUSG00000064351	2	0.0540541
GO:0007042	lysosomal lumen acidification	2/37	12/22853	0.000166627	0.00596051	0.00337916	ENSMUSG00000034708/ENSMUSG00000024121	2	0.0540541
GO:0034135	regulation of toll-like receptor 2 signaling pathway	2/37	12/22853	0.000166627	0.00596051	0.00337916	ENSMUSG00000023992/ENSMUSG00000006519	2	0.0540541
GO:0048102	autophagic cell death	2/37	12/22853	0.000166627	0.00596051	0.00337916	ENSMUSG00000023992/ENSMUSG00000024121	2	0.0540541
GO:0097577	sequestering of iron ion	2/37	12/22853	0.000166627	0.00596051	0.00337916	ENSMUSG00000050708/ENSMUSG00000024661	2	0.0540541
GO:1900426	positive regulation of defense response to bacterium	2/37	12/22853	0.000166627	0.00596051	0.00337916	ENSMUSG00000034708/ENSMUSG00000006519	2	0.0540541
GO:0002263	cell activation involved in immune response	5/37	324/22853	0.000166822	0.00596051	0.00337916	ENSMUSG00000023992/ENSMUSG00000030579/ENSMUSG00000034708/ENSMUSG00000050335/ENSMUSG00000068220	5	0.135135
GO:0006801	superoxide metabolic process	3/37	68/22853	0.000182094	0.00610127	0.00345896	ENSMUSG00000030579/ENSMUSG00000028691/ENSMUSG00000006519	3	0.0810811
GO:0002705	positive regulation of leukocyte mediated immunity	4/37	176/22853	0.000184104	0.00610127	0.00345896	ENSMUSG00000073411/ENSMUSG00000060802/ENSMUSG00000023992/ENSMUSG00000030579	4	0.108108
GO:0051235	maintenance of location	5/37	334/22853	0.000192128	0.00610127	0.00345896	ENSMUSG00000023992/ENSMUSG00000050708/ENSMUSG00000049775/ENSMUSG00000006519/ENSMUSG00000024661	5	0.135135
GO:0150079	negative regulation of neuroinflammatory response	2/37	13/22853	0.000196722	0.00610127	0.00345896	ENSMUSG00000023992/ENSMUSG00000034708	2	0.0540541
GO:0048488	synaptic vesicle endocytosis	3/37	70/22853	0.000198453	0.00610127	0.00345896	ENSMUSG00000034708/ENSMUSG00000029580/ENSMUSG00000062825	3	0.0810811
GO:0140238	presynaptic endocytosis	3/37	70/22853	0.000198453	0.00610127	0.00345896	ENSMUSG00000034708/ENSMUSG00000029580/ENSMUSG00000062825	3	0.0810811
GO:0032680	regulation of tumor necrosis factor production	4/37	182/22853	0.000209309	0.00628879	0.00356526	ENSMUSG00000029816/ENSMUSG00000023992/ENSMUSG00000030579/ENSMUSG00000006519	4	0.108108
GO:0048678	response to axon injury	3/37	72/22853	0.000215736	0.00633784	0.00359308	ENSMUSG00000023992/ENSMUSG00000030579/ENSMUSG00000034708	3	0.0810811
GO:1903555	regulation of tumor necrosis factor superfamily cytokine production	4/37	185/22853	0.000222803	0.00640318	0.00363012	ENSMUSG00000029816/ENSMUSG00000023992/ENSMUSG00000030579/ENSMUSG00000006519	4	0.108108
GO:0032640	tumor necrosis factor production	4/37	187/22853	0.000232141	0.00652959	0.00370178	ENSMUSG00000029816/ENSMUSG00000023992/ENSMUSG00000030579/ENSMUSG00000006519	4	0.108108
GO:0071706	tumor necrosis factor superfamily cytokine production	4/37	190/22853	0.000246672	0.00679377	0.00385155	ENSMUSG00000029816/ENSMUSG00000023992/ENSMUSG00000030579/ENSMUSG00000006519	4	0.108108
GO:2000379	positive regulation of reactive oxygen species metabolic process	3/37	79/22853	0.000283832	0.00762149	0.00432081	ENSMUSG00000064354/ENSMUSG00000030579/ENSMUSG00000006519	3	0.0810811
GO:0002695	negative regulation of leukocyte activation	4/37	200/22853	0.000299856	0.00762149	0.00432081	ENSMUSG00000029816/ENSMUSG00000030579/ENSMUSG00000034708/ENSMUSG00000050335	4	0.108108
GO:1903978	regulation of microglial cell activation	2/37	16/22853	0.000301724	0.00762149	0.00432081	ENSMUSG00000023992/ENSMUSG00000034708	2	0.0540541
GO:2001171	positive regulation of ATP biosynthetic process	2/37	16/22853	0.000301724	0.00762149	0.00432081	ENSMUSG00000023992/ENSMUSG00000064354	2	0.0540541
GO:0036465	synaptic vesicle recycling	3/37	81/22853	0.000305551	0.00762149	0.00432081	ENSMUSG00000034708/ENSMUSG00000029580/ENSMUSG00000062825	3	0.0810811
GO:0034134	toll-like receptor 2 signaling pathway	2/37	17/22853	0.000341605	0.00806433	0.00457186	ENSMUSG00000023992/ENSMUSG00000006519	2	0.0540541
GO:0048143	astrocyte activation	2/37	17/22853	0.000341605	0.00806433	0.00457186	ENSMUSG00000023992/ENSMUSG00000034708	2	0.0540541
GO:1905146	lysosomal protein catabolic process	2/37	17/22853	0.000341605	0.00806433	0.00457186	ENSMUSG00000004207/ENSMUSG00000034708	2	0.0540541
GO:0001912	positive regulation of leukocyte mediated cytotoxicity	3/37	85/22853	0.000352148	0.00816736	0.00463027	ENSMUSG00000073411/ENSMUSG00000060802/ENSMUSG00000030579	3	0.0810811
GO:1901214	regulation of neuron death	5/37	383/22853	0.000361128	0.00818604	0.00464087	ENSMUSG00000029816/ENSMUSG00000023992/ENSMUSG00000030579/ENSMUSG00000034708/ENSMUSG00000019505	5	0.135135
GO:0042742	defense response to bacterium	5/37	386/22853	0.000374257	0.00818604	0.00464087	ENSMUSG00000069516/ENSMUSG00000060802/ENSMUSG00000023992/ENSMUSG00000034708/ENSMUSG00000006519	5	0.135135
GO:0035751	regulation of lysosomal lumen pH	2/37	18/22853	0.000383914	0.00818604	0.00464087	ENSMUSG00000034708/ENSMUSG00000024121	2	0.0540541
GO:0051238	sequestering of metal ion	2/37	18/22853	0.000383914	0.00818604	0.00464087	ENSMUSG00000050708/ENSMUSG00000024661	2	0.0540541
GO:1900424	regulation of defense response to bacterium	2/37	18/22853	0.000383914	0.00818604	0.00464087	ENSMUSG00000034708/ENSMUSG00000006519	2	0.0540541
GO:0045333	cellular respiration	4/37	215/22853	0.000394417	0.00827649	0.00469214	ENSMUSG00000064358/ENSMUSG00000064351/ENSMUSG00000064354/ENSMUSG00000064341	4	0.108108
GO:0051651	maintenance of location in cell	4/37	219/22853	0.000422862	0.00871794	0.00494241	ENSMUSG00000050708/ENSMUSG00000049775/ENSMUSG00000006519/ENSMUSG00000024661	4	0.108108
GO:0007039	protein catabolic process in the vacuole	2/37	19/22853	0.000428643	0.00871794	0.00494241	ENSMUSG00000004207/ENSMUSG00000034708	2	0.0540541
GO:0002181	cytoplasmic translation	3/37	93/22853	0.000458559	0.00898553	0.00509412	ENSMUSG00000007892/ENSMUSG00000093674/ENSMUSG00000034892	3	0.0810811
GO:0055072	iron ion homeostasis	3/37	93/22853	0.000458559	0.00898553	0.00509412	ENSMUSG00000060802/ENSMUSG00000050708/ENSMUSG00000024661	3	0.0810811
GO:0006979	response to oxidative stress	5/37	406/22853	0.000471272	0.00898553	0.00509412	ENSMUSG00000064351/ENSMUSG00000023992/ENSMUSG00000064341/ENSMUSG00000004207/ENSMUSG00000028691	5	0.135135
GO:0019886	antigen processing and presentation of exogenous peptide antigen via MHC class II	2/37	20/22853	0.000475785	0.00898553	0.00509412	ENSMUSG00000060802/ENSMUSG00000038642	2	0.0540541
GO:0050665	hydrogen peroxide biosynthetic process	2/37	20/22853	0.000475785	0.00898553	0.00509412	ENSMUSG00000064354/ENSMUSG00000006519	2	0.0540541
GO:0031343	positive regulation of cell killing	3/37	96/22853	0.000503218	0.00936978	0.00531195	ENSMUSG00000073411/ENSMUSG00000060802/ENSMUSG00000030579	3	0.0810811
GO:0002577	regulation of antigen processing and presentation	2/37	21/22853	0.000525331	0.00938497	0.00532057	ENSMUSG00000023992/ENSMUSG00000018774	2	0.0540541
GO:0030810	positive regulation of nucleotide biosynthetic process	2/37	21/22853	0.000525331	0.00938497	0.00532057	ENSMUSG00000023992/ENSMUSG00000064354	2	0.0540541
GO:1900373	positive regulation of purine nucleotide biosynthetic process	2/37	21/22853	0.000525331	0.00938497	0.00532057	ENSMUSG00000023992/ENSMUSG00000064354	2	0.0540541
GO:0032103	positive regulation of response to external stimulus	5/37	422/22853	0.000561684	0.00986235	0.0055912	ENSMUSG00000038642/ENSMUSG00000023992/ENSMUSG00000030579/ENSMUSG00000034708/ENSMUSG00000006519	5	0.135135
GO:0042116	macrophage activation	3/37	100/22853	0.000566973	0.00986235	0.0055912	ENSMUSG00000023992/ENSMUSG00000030579/ENSMUSG00000034708	3	0.0810811
GO:0007035	vacuolar acidification	2/37	22/22853	0.000577275	0.00991114	0.00561887	ENSMUSG00000034708/ENSMUSG00000024121	2	0.0540541
GO:0070997	neuron death	5/37	427/22853	0.000592451	0.0100413	0.00569265	ENSMUSG00000029816/ENSMUSG00000023992/ENSMUSG00000030579/ENSMUSG00000034708/ENSMUSG00000019505	5	0.135135
GO:1903428	positive regulation of reactive oxygen species biosynthetic process	2/37	23/22853	0.00063161	0.0105695	0.00599209	ENSMUSG00000064354/ENSMUSG00000006519	2	0.0540541
GO:0032930	positive regulation of superoxide anion generation	2/37	24/22853	0.000688327	0.0109635	0.00621545	ENSMUSG00000030579/ENSMUSG00000006519	2	0.0540541
GO:0150105	protein localization to cell-cell junction	2/37	24/22853	0.000688327	0.0109635	0.00621545	ENSMUSG00000029580/ENSMUSG00000062825	2	0.0540541
GO:1990000	amyloid fibril formation	2/37	24/22853	0.000688327	0.0109635	0.00621545	ENSMUSG00000060802/ENSMUSG00000023992	2	0.0540541
GO:2001169	regulation of ATP biosynthetic process	2/37	24/22853	0.000688327	0.0109635	0.00621545	ENSMUSG00000023992/ENSMUSG00000064354	2	0.0540541
GO:0002275	myeloid cell activation involved in immune response	3/37	114/22853	0.000830123	0.0129681	0.00735195	ENSMUSG00000023992/ENSMUSG00000030579/ENSMUSG00000034708	3	0.0810811
GO:0050829	defense response to Gram-negative bacterium	3/37	115/22853	0.000851411	0.0129681	0.00735195	ENSMUSG00000069516/ENSMUSG00000060802/ENSMUSG00000023992	3	0.0810811
GO:1903076	regulation of protein localization to plasma membrane	3/37	115/22853	0.000851411	0.0129681	0.00735195	ENSMUSG00000023992/ENSMUSG00000050335/ENSMUSG00000029580	3	0.0810811
GO:0060143	positive regulation of syncytium formation by plasma membrane fusion	2/37	27/22853	0.000872699	0.0129681	0.00735195	ENSMUSG00000023992/ENSMUSG00000030579	2	0.0540541
GO:0150077	regulation of neuroinflammatory response	2/37	27/22853	0.000872699	0.0129681	0.00735195	ENSMUSG00000023992/ENSMUSG00000034708	2	0.0540541
GO:0001910	regulation of leukocyte mediated cytotoxicity	3/37	116/22853	0.000873044	0.0129681	0.00735195	ENSMUSG00000073411/ENSMUSG00000060802/ENSMUSG00000030579	3	0.0810811
GO:0032928	regulation of superoxide anion generation	2/37	28/22853	0.000938872	0.0136394	0.00773253	ENSMUSG00000030579/ENSMUSG00000006519	2	0.0540541
GO:1901798	positive regulation of signal transduction by p53 class mediator	2/37	28/22853	0.000938872	0.0136394	0.00773253	ENSMUSG00000071415/ENSMUSG00000019505	2	0.0540541
GO:0002699	positive regulation of immune effector process	4/37	289/22853	0.00119097	0.0168961	0.00957881	ENSMUSG00000073411/ENSMUSG00000060802/ENSMUSG00000023992/ENSMUSG00000030579	4	0.108108
GO:0002703	regulation of leukocyte mediated immunity	4/37	289/22853	0.00119097	0.0168961	0.00957881	ENSMUSG00000073411/ENSMUSG00000060802/ENSMUSG00000023992/ENSMUSG00000030579	4	0.108108
GO:0050729	positive regulation of inflammatory response	3/37	130/22853	0.00121329	0.0168961	0.00957881	ENSMUSG00000038642/ENSMUSG00000023992/ENSMUSG00000034708	3	0.0810811
GO:0002428	antigen processing and presentation of peptide antigen via MHC class Ib	2/37	32/22853	0.00122695	0.0168961	0.00957881	ENSMUSG00000073411/ENSMUSG00000060802	2	0.0540541
GO:0070633	transepithelial transport	2/37	32/22853	0.00122695	0.0168961	0.00957881	ENSMUSG00000029580/ENSMUSG00000062825	2	0.0540541
GO:0002478	antigen processing and presentation of exogenous peptide antigen	2/37	33/22853	0.00130478	0.0176012	0.00997853	ENSMUSG00000060802/ENSMUSG00000038642	2	0.0540541
GO:0055094	response to lipoprotein particle	2/37	33/22853	0.00130478	0.0176012	0.00997853	ENSMUSG00000023992/ENSMUSG00000018774	2	0.0540541
GO:0031341	regulation of cell killing	3/37	135/22853	0.00135238	0.0177753	0.0100772	ENSMUSG00000073411/ENSMUSG00000060802/ENSMUSG00000030579	3	0.0810811
GO:0014002	astrocyte development	2/37	34/22853	0.00138491	0.0177753	0.0100772	ENSMUSG00000023992/ENSMUSG00000034708	2	0.0540541
GO:0017004	cytochrome complex assembly	2/37	34/22853	0.00138491	0.0177753	0.0100772	ENSMUSG00000064358/ENSMUSG00000006519	2	0.0540541
GO:0060142	regulation of syncytium formation by plasma membrane fusion	2/37	34/22853	0.00138491	0.0177753	0.0100772	ENSMUSG00000023992/ENSMUSG00000030579	2	0.0540541
GO:0090322	regulation of superoxide metabolic process	2/37	34/22853	0.00138491	0.0177753	0.0100772	ENSMUSG00000030579/ENSMUSG00000006519	2	0.0540541
GO:0055076	transition metal ion homeostasis	3/37	137/22853	0.00141071	0.0179323	0.0101662	ENSMUSG00000060802/ENSMUSG00000050708/ENSMUSG00000024661	3	0.0810811
GO:0015980	energy derivation by oxidation of organic compounds	4/37	305/22853	0.00145207	0.0179615	0.0101828	ENSMUSG00000064358/ENSMUSG00000064351/ENSMUSG00000064354/ENSMUSG00000064341	4	0.108108
GO:0042119	neutrophil activation	2/37	35/22853	0.00146735	0.0179615	0.0101828	ENSMUSG00000030579/ENSMUSG00000034708	2	0.0540541
GO:0045672	positive regulation of osteoclast differentiation	2/37	35/22853	0.00146735	0.0179615	0.0101828	ENSMUSG00000023992/ENSMUSG00000030579	2	0.0540541
GO:0071402	cellular response to lipoprotein particle stimulus	2/37	35/22853	0.00146735	0.0179615	0.0101828	ENSMUSG00000023992/ENSMUSG00000018774	2	0.0540541
GO:1904375	regulation of protein localization to cell periphery	3/37	141/22853	0.00153206	0.0183202	0.0103861	ENSMUSG00000023992/ENSMUSG00000050335/ENSMUSG00000029580	3	0.0810811
GO:0002475	antigen processing and presentation via MHC class Ib	2/37	36/22853	0.00155209	0.0183202	0.0103861	ENSMUSG00000073411/ENSMUSG00000060802	2	0.0540541
GO:0010939	regulation of necrotic cell death	2/37	36/22853	0.00155209	0.0183202	0.0103861	ENSMUSG00000064354/ENSMUSG00000024661	2	0.0540541
GO:0150076	neuroinflammatory response	2/37	36/22853	0.00155209	0.0183202	0.0103861	ENSMUSG00000023992/ENSMUSG00000034708	2	0.0540541
GO:0030808	regulation of nucleotide biosynthetic process	2/37	37/22853	0.00163911	0.0190079	0.010776	ENSMUSG00000023992/ENSMUSG00000064354	2	0.0540541
GO:1900371	regulation of purine nucleotide biosynthetic process	2/37	37/22853	0.00163911	0.0190079	0.010776	ENSMUSG00000023992/ENSMUSG00000064354	2	0.0540541
GO:0002824	positive regulation of adaptive immune response based on somatic recombination of immune receptors built from immunoglobulin superfamily domains	3/37	146/22853	0.00169273	0.019459	0.0110318	ENSMUSG00000073411/ENSMUSG00000060802/ENSMUSG00000023992	3	0.0810811
GO:0002483	antigen processing and presentation of endogenous peptide antigen	2/37	38/22853	0.00172841	0.0195295	0.0110718	ENSMUSG00000073411/ENSMUSG00000060802	2	0.0540541
GO:0019885	antigen processing and presentation of endogenous peptide antigen via MHC class I	2/37	38/22853	0.00172841	0.0195295	0.0110718	ENSMUSG00000073411/ENSMUSG00000060802	2	0.0540541
GO:0045981	positive regulation of nucleotide metabolic process	2/37	39/22853	0.00181998	0.0200501	0.0113669	ENSMUSG00000023992/ENSMUSG00000064354	2	0.0540541
GO:0051452	intracellular pH reduction	2/37	39/22853	0.00181998	0.0200501	0.0113669	ENSMUSG00000034708/ENSMUSG00000024121	2	0.0540541
GO:1900544	positive regulation of purine nucleotide metabolic process	2/37	39/22853	0.00181998	0.0200501	0.0113669	ENSMUSG00000023992/ENSMUSG00000064354	2	0.0540541
GO:0002708	positive regulation of lymphocyte mediated immunity	3/37	151/22853	0.00186358	0.0203608	0.011543	ENSMUSG00000073411/ENSMUSG00000060802/ENSMUSG00000023992	3	0.0810811
GO:0019884	antigen processing and presentation of exogenous antigen	2/37	40/22853	0.00191382	0.0204627	0.0116008	ENSMUSG00000060802/ENSMUSG00000038642	2	0.0540541
GO:1903580	positive regulation of ATP metabolic process	2/37	40/22853	0.00191382	0.0204627	0.0116008	ENSMUSG00000023992/ENSMUSG00000064354	2	0.0540541
GO:0002821	positive regulation of adaptive immune response	3/37	153/22853	0.00193483	0.0204627	0.0116008	ENSMUSG00000073411/ENSMUSG00000060802/ENSMUSG00000023992	3	0.0810811
GO:0034101	erythrocyte homeostasis	3/37	153/22853	0.00193483	0.0204627	0.0116008	ENSMUSG00000060802/ENSMUSG00000028691/ENSMUSG00000025290	3	0.0810811
GO:1903037	regulation of leukocyte cell-cell adhesion	4/37	333/22853	0.00200122	0.0207587	0.0117686	ENSMUSG00000060802/ENSMUSG00000029816/ENSMUSG00000050335/ENSMUSG00000068220	4	0.108108
GO:0019883	antigen processing and presentation of endogenous antigen	2/37	41/22853	0.00200992	0.0207587	0.0117686	ENSMUSG00000073411/ENSMUSG00000060802	2	0.0540541
GO:0036230	granulocyte activation	2/37	41/22853	0.00200992	0.0207587	0.0117686	ENSMUSG00000030579/ENSMUSG00000034708	2	0.0540541
GO:0002831	regulation of response to biotic stimulus	4/37	335/22853	0.00204524	0.0209598	0.0118826	ENSMUSG00000023992/ENSMUSG00000030579/ENSMUSG00000034708/ENSMUSG00000006519	4	0.108108
GO:0050863	regulation of T cell activation	4/37	338/22853	0.00211253	0.0214828	0.0121791	ENSMUSG00000060802/ENSMUSG00000029816/ENSMUSG00000050335/ENSMUSG00000068220	4	0.108108
GO:0010977	negative regulation of neuron projection development	3/37	161/22853	0.00223676	0.0225725	0.0127969	ENSMUSG00000073411/ENSMUSG00000060802/ENSMUSG00000068220	3	0.0810811
GO:0045851	pH reduction	2/37	44/22853	0.00231169	0.0231519	0.0131254	ENSMUSG00000034708/ENSMUSG00000024121	2	0.0540541
GO:0042554	superoxide anion generation	2/37	45/22853	0.00241675	0.0240221	0.0136187	ENSMUSG00000030579/ENSMUSG00000006519	2	0.0540541
GO:0032675	regulation of interleukin-6 production	3/37	166/22853	0.00243951	0.0240674	0.0136444	ENSMUSG00000023992/ENSMUSG00000030579/ENSMUSG00000006519	3	0.0810811
GO:0051250	negative regulation of lymphocyte activation	3/37	168/22853	0.0025237	0.0247136	0.0140107	ENSMUSG00000029816/ENSMUSG00000030579/ENSMUSG00000050335	3	0.0810811
GO:0070661	leukocyte proliferation	4/37	357/22853	0.00257473	0.0250279	0.0141889	ENSMUSG00000029816/ENSMUSG00000023992/ENSMUSG00000030579/ENSMUSG00000050335	4	0.108108
GO:0030574	collagen catabolic process	2/37	47/22853	0.00263353	0.0254126	0.014407	ENSMUSG00000038642/ENSMUSG00000021939	2	0.0540541
GO:0002833	positive regulation of response to biotic stimulus	3/37	172/22853	0.00269744	0.0258407	0.0146497	ENSMUSG00000030579/ENSMUSG00000034708/ENSMUSG00000006519	3	0.0810811
GO:0001916	positive regulation of T cell mediated cytotoxicity	2/37	48/22853	0.00274524	0.0259229	0.0146963	ENSMUSG00000073411/ENSMUSG00000060802	2	0.0540541
GO:0043277	apoptotic cell clearance	2/37	48/22853	0.00274524	0.0259229	0.0146963	ENSMUSG00000023992/ENSMUSG00000030579	2	0.0540541
GO:0032635	interleukin-6 production	3/37	174/22853	0.00278701	0.0261307	0.0148141	ENSMUSG00000023992/ENSMUSG00000030579/ENSMUSG00000006519	3	0.0810811
GO:0007033	vacuole organization	3/37	177/22853	0.00292479	0.027039	0.015329	ENSMUSG00000007891/ENSMUSG00000034708/ENSMUSG00000024121	3	0.0810811
GO:2001242	regulation of intrinsic apoptotic signaling pathway	3/37	177/22853	0.00292479	0.027039	0.015329	ENSMUSG00000023992/ENSMUSG00000019505/ENSMUSG00000060126	3	0.0810811
GO:0007159	leukocyte cell-cell adhesion	4/37	372/22853	0.00298564	0.0274098	0.0155393	ENSMUSG00000060802/ENSMUSG00000029816/ENSMUSG00000050335/ENSMUSG00000068220	4	0.108108
GO:0006414	translational elongation	2/37	51/22853	0.00309354	0.0280114	0.0158803	ENSMUSG00000007892/ENSMUSG00000037742	2	0.0540541
GO:0021879	forebrain neuron differentiation	2/37	51/22853	0.00309354	0.0280114	0.0158803	ENSMUSG00000060802/ENSMUSG00000019505	2	0.0540541
GO:0002474	antigen processing and presentation of peptide antigen via MHC class I	2/37	52/22853	0.00321402	0.0289043	0.0163865	ENSMUSG00000073411/ENSMUSG00000060802	2	0.0540541
GO:0050821	protein stabilization	3/37	190/22853	0.00357016	0.0318384	0.01805	ENSMUSG00000030579/ENSMUSG00000034708/ENSMUSG00000071415	3	0.0810811
GO:0001914	regulation of T cell mediated cytotoxicity	2/37	55/22853	0.00358845	0.0318384	0.01805	ENSMUSG00000073411/ENSMUSG00000060802	2	0.0540541
GO:0002262	myeloid cell homeostasis	3/37	195/22853	0.00383975	0.0334748	0.0189777	ENSMUSG00000060802/ENSMUSG00000028691/ENSMUSG00000025290	3	0.0810811
GO:0006754	ATP biosynthetic process	2/37	57/22853	0.00384884	0.0334748	0.0189777	ENSMUSG00000023992/ENSMUSG00000064354	2	0.0540541
GO:0043030	regulation of macrophage activation	2/37	57/22853	0.00384884	0.0334748	0.0189777	ENSMUSG00000023992/ENSMUSG00000034708	2	0.0540541
GO:2001233	regulation of apoptotic signaling pathway	4/37	403/22853	0.00397334	0.0339691	0.0192579	ENSMUSG00000023992/ENSMUSG00000050335/ENSMUSG00000019505/ENSMUSG00000060126	4	0.108108
GO:0051930	regulation of sensory perception of pain	2/37	58/22853	0.00398225	0.0339691	0.0192579	ENSMUSG00000038642/ENSMUSG00000027533	2	0.0540541
GO:1905475	regulation of protein localization to membrane	3/37	198/22853	0.00400732	0.0339691	0.0192579	ENSMUSG00000023992/ENSMUSG00000050335/ENSMUSG00000029580	3	0.0810811
GO:0002449	lymphocyte mediated immunity	4/37	404/22853	0.00400846	0.0339691	0.0192579	ENSMUSG00000073411/ENSMUSG00000060802/ENSMUSG00000023992/ENSMUSG00000028691	4	0.108108
GO:0006826	iron ion transport	2/37	59/22853	0.00411779	0.0344539	0.0195328	ENSMUSG00000060802/ENSMUSG00000024661	2	0.0540541
GO:0051931	regulation of sensory perception	2/37	59/22853	0.00411779	0.0344539	0.0195328	ENSMUSG00000038642/ENSMUSG00000027533	2	0.0540541
GO:0070265	necrotic cell death	2/37	60/22853	0.00425546	0.0353819	0.0200588	ENSMUSG00000064354/ENSMUSG00000024661	2	0.0540541
GO:0021953	central nervous system neuron differentiation	3/37	205/22853	0.0044155	0.0364831	0.0206832	ENSMUSG00000060802/ENSMUSG00000004207/ENSMUSG00000019505	3	0.0810811
GO:0050777	negative regulation of immune response	3/37	206/22853	0.0044758	0.0365738	0.0207346	ENSMUSG00000023992/ENSMUSG00000034708/ENSMUSG00000050335	3	0.0810811
GO:0021872	forebrain generation of neurons	2/37	62/22853	0.00453714	0.0365738	0.0207346	ENSMUSG00000060802/ENSMUSG00000019505	2	0.0540541
GO:1903078	positive regulation of protein localization to plasma membrane	2/37	62/22853	0.00453714	0.0365738	0.0207346	ENSMUSG00000023992/ENSMUSG00000050335	2	0.0540541
GO:1905517	macrophage migration	2/37	62/22853	0.00453714	0.0365738	0.0207346	ENSMUSG00000023992/ENSMUSG00000050335	2	0.0540541
GO:0031345	negative regulation of cell projection organization	3/37	209/22853	0.00465969	0.037334	0.0211656	ENSMUSG00000073411/ENSMUSG00000060802/ENSMUSG00000068220	3	0.0810811
GO:0032653	regulation of interleukin-10 production	2/37	64/22853	0.00482724	0.0384435	0.0217945	ENSMUSG00000023992/ENSMUSG00000030579	2	0.0540541
GO:0002822	regulation of adaptive immune response based on somatic recombination of immune receptors built from immunoglobulin superfamily domains	3/37	214/22853	0.00497626	0.0393252	0.0222944	ENSMUSG00000073411/ENSMUSG00000060802/ENSMUSG00000023992	3	0.0810811
GO:0006091	generation of precursor metabolites and energy	4/37	430/22853	0.00499745	0.0393252	0.0222944	ENSMUSG00000064358/ENSMUSG00000064351/ENSMUSG00000064354/ENSMUSG00000064341	4	0.108108
GO:1903050	regulation of proteolysis involved in cellular protein catabolic process	3/37	215/22853	0.0050411	0.0393964	0.0223348	ENSMUSG00000023992/ENSMUSG00000071415/ENSMUSG00000019505	3	0.0810811
GO:0002696	positive regulation of leukocyte activation	4/37	432/22853	0.00507973	0.0393964	0.0223348	ENSMUSG00000060802/ENSMUSG00000023992/ENSMUSG00000030579/ENSMUSG00000068220	4	0.108108
GO:0045088	regulation of innate immune response	3/37	216/22853	0.00510645	0.0393964	0.0223348	ENSMUSG00000023992/ENSMUSG00000030579/ENSMUSG00000034708	3	0.0810811
GO:0032613	interleukin-10 production	2/37	66/22853	0.00512571	0.0393964	0.0223348	ENSMUSG00000023992/ENSMUSG00000030579	2	0.0540541
GO:0002706	regulation of lymphocyte mediated immunity	3/37	218/22853	0.00523868	0.0396269	0.0224654	ENSMUSG00000073411/ENSMUSG00000060802/ENSMUSG00000023992	3	0.0810811
GO:0000768	syncytium formation by plasma membrane fusion	2/37	67/22853	0.00527806	0.0396269	0.0224654	ENSMUSG00000023992/ENSMUSG00000030579	2	0.0540541
GO:0009206	purine ribonucleoside triphosphate biosynthetic process	2/37	67/22853	0.00527806	0.0396269	0.0224654	ENSMUSG00000023992/ENSMUSG00000064354	2	0.0540541
GO:0140253	cell-cell fusion	2/37	67/22853	0.00527806	0.0396269	0.0224654	ENSMUSG00000023992/ENSMUSG00000030579	2	0.0540541
GO:0045637	regulation of myeloid cell differentiation	3/37	219/22853	0.00530557	0.0396269	0.0224654	ENSMUSG00000060802/ENSMUSG00000023992/ENSMUSG00000030579	3	0.0810811
GO:0001913	T cell mediated cytotoxicity	2/37	68/22853	0.00543248	0.0396781	0.0224945	ENSMUSG00000073411/ENSMUSG00000060802	2	0.0540541
GO:0006879	cellular iron ion homeostasis	2/37	68/22853	0.00543248	0.0396781	0.0224945	ENSMUSG00000050708/ENSMUSG00000024661	2	0.0540541
GO:0009145	purine nucleoside triphosphate biosynthetic process	2/37	68/22853	0.00543248	0.0396781	0.0224945	ENSMUSG00000023992/ENSMUSG00000064354	2	0.0540541
GO:0032720	negative regulation of tumor necrosis factor production	2/37	68/22853	0.00543248	0.0396781	0.0224945	ENSMUSG00000029816/ENSMUSG00000023992	2	0.0540541
GO:0010959	regulation of metal ion transport	4/37	443/22853	0.00554864	0.0397499	0.0225352	ENSMUSG00000060802/ENSMUSG00000023992/ENSMUSG00000050335/ENSMUSG00000006519	4	0.108108
GO:0006949	syncytium formation	2/37	69/22853	0.00558897	0.0397499	0.0225352	ENSMUSG00000023992/ENSMUSG00000030579	2	0.0540541
GO:1903556	negative regulation of tumor necrosis factor superfamily cytokine production	2/37	69/22853	0.00558897	0.0397499	0.0225352	ENSMUSG00000029816/ENSMUSG00000023992	2	0.0540541
GO:1904377	positive regulation of protein localization to cell periphery	2/37	69/22853	0.00558897	0.0397499	0.0225352	ENSMUSG00000023992/ENSMUSG00000050335	2	0.0540541
GO:0002764	immune response-regulating signaling pathway	4/37	444/22853	0.00559266	0.0397499	0.0225352	ENSMUSG00000023992/ENSMUSG00000030579/ENSMUSG00000050335/ENSMUSG00000006519	4	0.108108
GO:0050867	positive regulation of cell activation	4/37	447/22853	0.00572612	0.040416	0.0229128	ENSMUSG00000060802/ENSMUSG00000023992/ENSMUSG00000030579/ENSMUSG00000068220	4	0.108108
GO:0009201	ribonucleoside triphosphate biosynthetic process	2/37	70/22853	0.00574752	0.040416	0.0229128	ENSMUSG00000023992/ENSMUSG00000064354	2	0.0540541
GO:0070374	positive regulation of ERK1 and ERK2 cascade	3/37	227/22853	0.00585929	0.0406798	0.0230624	ENSMUSG00000029816/ENSMUSG00000023992/ENSMUSG00000024121	3	0.0810811
GO:0099504	synaptic vesicle cycle	3/37	227/22853	0.00585929	0.0406798	0.0230624	ENSMUSG00000034708/ENSMUSG00000029580/ENSMUSG00000062825	3	0.0810811
GO:0002437	inflammatory response to antigenic stimulus	2/37	71/22853	0.00590811	0.0406798	0.0230624	ENSMUSG00000023992/ENSMUSG00000018774	2	0.0540541
GO:0034121	regulation of toll-like receptor signaling pathway	2/37	71/22853	0.00590811	0.0406798	0.0230624	ENSMUSG00000023992/ENSMUSG00000006519	2	0.0540541
GO:0002763	positive regulation of myeloid leukocyte differentiation	2/37	72/22853	0.00607075	0.0414015	0.0234715	ENSMUSG00000023992/ENSMUSG00000030579	2	0.0540541
GO:0002819	regulation of adaptive immune response	3/37	230/22853	0.00607555	0.0414015	0.0234715	ENSMUSG00000073411/ENSMUSG00000060802/ENSMUSG00000023992	3	0.0810811
GO:0022407	regulation of cell-cell adhesion	4/37	457/22853	0.00618641	0.0419407	0.0237772	ENSMUSG00000060802/ENSMUSG00000029816/ENSMUSG00000050335/ENSMUSG00000068220	4	0.108108
GO:0051453	regulation of intracellular pH	2/37	73/22853	0.00623543	0.0420573	0.0238433	ENSMUSG00000034708/ENSMUSG00000024121	2	0.0540541
GO:1903036	positive regulation of response to wounding	2/37	74/22853	0.00640213	0.0429625	0.0243565	ENSMUSG00000034708/ENSMUSG00000062825	2	0.0540541
GO:0007040	lysosome organization	2/37	75/22853	0.00657087	0.0434001	0.0246045	ENSMUSG00000034708/ENSMUSG00000024121	2	0.0540541
GO:0080171	lytic vacuole organization	2/37	75/22853	0.00657087	0.0434001	0.0246045	ENSMUSG00000034708/ENSMUSG00000024121	2	0.0540541
GO:1901796	regulation of signal transduction by p53 class mediator	2/37	75/22853	0.00657087	0.0434001	0.0246045	ENSMUSG00000071415/ENSMUSG00000019505	2	0.0540541
GO:0030100	regulation of endocytosis	3/37	237/22853	0.00659865	0.0434001	0.0246045	ENSMUSG00000060802/ENSMUSG00000023992/ENSMUSG00000050335	3	0.0810811
GO:0050670	regulation of lymphocyte proliferation	3/37	241/22853	0.00690928	0.0452182	0.0256353	ENSMUSG00000029816/ENSMUSG00000030579/ENSMUSG00000050335	3	0.0810811
GO:0002711	positive regulation of T cell mediated immunity	2/37	78/22853	0.00708914	0.0461667	0.026173	ENSMUSG00000073411/ENSMUSG00000060802	2	0.0540541
GO:0032944	regulation of mononuclear cell proliferation	3/37	245/22853	0.00722851	0.0466287	0.0264349	ENSMUSG00000029816/ENSMUSG00000030579/ENSMUSG00000050335	3	0.0810811
GO:0009142	nucleoside triphosphate biosynthetic process	2/37	79/22853	0.0072659	0.0466287	0.0264349	ENSMUSG00000023992/ENSMUSG00000064354	2	0.0540541
GO:1903201	regulation of oxidative stress-induced cell death	2/37	79/22853	0.0072659	0.0466287	0.0264349	ENSMUSG00000023992/ENSMUSG00000004207	2	0.0540541
GO:1903362	regulation of cellular protein catabolic process	3/37	247/22853	0.00739137	0.0472048	0.0267615	ENSMUSG00000023992/ENSMUSG00000071415/ENSMUSG00000019505	3	0.0810811
GO:0030641	regulation of cellular pH	2/37	81/22853	0.00762539	0.0477646	0.0270789	ENSMUSG00000034708/ENSMUSG00000024121	2	0.0540541
GO:0045670	regulation of osteoclast differentiation	2/37	81/22853	0.00762539	0.0477646	0.0270789	ENSMUSG00000023992/ENSMUSG00000030579	2	0.0540541
GO:0050766	positive regulation of phagocytosis	2/37	81/22853	0.00762539	0.0477646	0.0270789	ENSMUSG00000023992/ENSMUSG00000006519	2	0.0540541
GO:1900542	regulation of purine nucleotide metabolic process	2/37	81/22853	0.00762539	0.0477646	0.0270789	ENSMUSG00000023992/ENSMUSG00000064354	2	0.0540541
GO:1903131	mononuclear cell differentiation	4/37	486/22853	0.00765968	0.0477646	0.0270789	ENSMUSG00000060802/ENSMUSG00000023992/ENSMUSG00000004207/ENSMUSG00000068220	4	0.108108
GO:0006140	regulation of nucleotide metabolic process	2/37	82/22853	0.0078081	0.0482351	0.0273456	ENSMUSG00000023992/ENSMUSG00000064354	2	0.0540541
GO:0048708	astrocyte differentiation	2/37	82/22853	0.0078081	0.0482351	0.0273456	ENSMUSG00000023992/ENSMUSG00000034708	2	0.0540541
GO:0099003	vesicle-mediated transport in synapse	3/37	254/22853	0.00797854	0.0489188	0.0277333	ENSMUSG00000034708/ENSMUSG00000029580/ENSMUSG00000062825	3	0.0810811
GO:0031640	killing of cells of other organism	2/37	83/22853	0.00799279	0.0489188	0.0277333	ENSMUSG00000069516/ENSMUSG00000050335	2	0.0540541
GO:0002274	myeloid leukocyte activation	3/37	255/22853	0.00806461	0.049131	0.0278535	ENSMUSG00000023992/ENSMUSG00000030579/ENSMUSG00000034708	3	0.0810811
GO:0009611	response to wounding	4/37	495/22853	0.00816022	0.0493754	0.0279921	ENSMUSG00000023992/ENSMUSG00000030579/ENSMUSG00000034708/ENSMUSG00000062825	4	0.108108
GO:2001259	positive regulation of cation channel activity	2/37	84/22853	0.00817944	0.0493754	0.0279921	ENSMUSG00000038642/ENSMUSG00000023992	2	0.0540541
GO:0001819	positive regulation of cytokine production	4/37	498/22853	0.00833175	0.0498313	0.0282506	ENSMUSG00000060802/ENSMUSG00000023992/ENSMUSG00000030579/ENSMUSG00000006519	4	0.108108
GO:0009205	purine ribonucleoside triphosphate metabolic process	2/37	85/22853	0.00836805	0.0498313	0.0282506	ENSMUSG00000023992/ENSMUSG00000064354	2	0.0540541
GO:0043525	positive regulation of neuron apoptotic process	2/37	85/22853	0.00836805	0.0498313	0.0282506	ENSMUSG00000030579/ENSMUSG00000034708	2	0.0540541
GO:0070663	regulation of leukocyte proliferation	3/37	261/22853	0.00859261	0.0509391	0.0288786	ENSMUSG00000029816/ENSMUSG00000030579/ENSMUSG00000050335	3	0.0810811
GO:0001738	morphogenesis of a polarized epithelium	2/37	88/22853	0.00894556	0.0527948	0.0299306	ENSMUSG00000029580/ENSMUSG00000062825	2	0.0540541
GO:0009199	ribonucleoside triphosphate metabolic process	2/37	89/22853	0.00914194	0.053714	0.0304517	ENSMUSG00000023992/ENSMUSG00000064354	2	0.0540541
GO:1900407	regulation of cellular response to oxidative stress	2/37	90/22853	0.00934025	0.0546363	0.0309746	ENSMUSG00000023992/ENSMUSG00000004207	2	0.0540541
GO:0034599	cellular response to oxidative stress	3/37	271/22853	0.00951706	0.0554253	0.031422	ENSMUSG00000023992/ENSMUSG00000004207/ENSMUSG00000028691	3	0.0810811
GO:0050672	negative regulation of lymphocyte proliferation	2/37	92/22853	0.00974261	0.0562434	0.0318857	ENSMUSG00000029816/ENSMUSG00000030579	2	0.0540541
GO:1903578	regulation of ATP metabolic process	2/37	92/22853	0.00974261	0.0562434	0.0318857	ENSMUSG00000023992/ENSMUSG00000064354	2	0.0540541
GO:0043523	regulation of neuron apoptotic process	3/37	275/22853	0.00990253	0.0564355	0.0319947	ENSMUSG00000023992/ENSMUSG00000030579/ENSMUSG00000034708	3	0.0810811
GO:0002532	production of molecular mediator involved in inflammatory response	2/37	93/22853	0.00994665	0.0564355	0.0319947	ENSMUSG00000023992/ENSMUSG00000034708	2	0.0540541
GO:0009144	purine nucleoside triphosphate metabolic process	2/37	93/22853	0.00994665	0.0564355	0.0319947	ENSMUSG00000023992/ENSMUSG00000064354	2	0.0540541
GO:0032945	negative regulation of mononuclear cell proliferation	2/37	93/22853	0.00994665	0.0564355	0.0319947	ENSMUSG00000029816/ENSMUSG00000030579	2	0.0540541
GO:1903829	positive regulation of cellular protein localization	3/37	277/22853	0.0100987	0.0570531	0.0323448	ENSMUSG00000023992/ENSMUSG00000030579/ENSMUSG00000050335	3	0.0810811
GO:0032651	regulation of interleukin-1 beta production	2/37	94/22853	0.0101526	0.0571138	0.0323792	ENSMUSG00000023992/ENSMUSG00000030579	2	0.0540541
GO:0015850	organic hydroxy compound transport	3/37	281/22853	0.0104977	0.0588049	0.0333379	ENSMUSG00000023992/ENSMUSG00000050335/ENSMUSG00000029580	3	0.0810811
GO:1901222	regulation of NIK/NF-kappaB signaling	2/37	96/22853	0.0105702	0.058961	0.0334264	ENSMUSG00000023992/ENSMUSG00000028691	2	0.0540541
GO:0022898	regulation of transmembrane transporter activity	3/37	283/22853	0.0107006	0.059438	0.0336968	ENSMUSG00000038642/ENSMUSG00000023992/ENSMUSG00000029580	3	0.0810811
GO:0032091	negative regulation of protein binding	2/37	98/22853	0.0109953	0.0605656	0.0343361	ENSMUSG00000060802/ENSMUSG00000029580	2	0.0540541
GO:0070664	negative regulation of leukocyte proliferation	2/37	98/22853	0.0109953	0.0605656	0.0343361	ENSMUSG00000029816/ENSMUSG00000030579	2	0.0540541
GO:0006885	regulation of pH	2/37	99/22853	0.0112106	0.0607792	0.0344572	ENSMUSG00000034708/ENSMUSG00000024121	2	0.0540541
GO:0062207	regulation of pattern recognition receptor signaling pathway	2/37	99/22853	0.0112106	0.0607792	0.0344572	ENSMUSG00000023992/ENSMUSG00000006519	2	0.0540541
GO:1902882	regulation of response to oxidative stress	2/37	99/22853	0.0112106	0.0607792	0.0344572	ENSMUSG00000023992/ENSMUSG00000004207	2	0.0540541
GO:0071222	cellular response to lipopolysaccharide	3/37	288/22853	0.0112179	0.0607792	0.0344572	ENSMUSG00000060802/ENSMUSG00000023992/ENSMUSG00000018774	3	0.0810811
GO:0032611	interleukin-1 beta production	2/37	100/22853	0.0114278	0.061413	0.0348165	ENSMUSG00000023992/ENSMUSG00000030579	2	0.0540541
GO:1902600	proton transmembrane transport	2/37	100/22853	0.0114278	0.061413	0.0348165	ENSMUSG00000064351/ENSMUSG00000024121	2	0.0540541
GO:0001818	negative regulation of cytokine production	3/37	292/22853	0.0116421	0.0620855	0.0351978	ENSMUSG00000029816/ENSMUSG00000023992/ENSMUSG00000030579	3	0.0810811
GO:0036473	cell death in response to oxidative stress	2/37	101/22853	0.0116469	0.0620855	0.0351978	ENSMUSG00000023992/ENSMUSG00000004207	2	0.0540541
GO:0030101	natural killer cell activation	2/37	102/22853	0.0118678	0.0627571	0.0355785	ENSMUSG00000030579/ENSMUSG00000028691	2	0.0540541
GO:0046718	viral entry into host cell	2/37	102/22853	0.0118678	0.0627571	0.0355785	ENSMUSG00000021939/ENSMUSG00000068220	2	0.0540541
GO:0032409	regulation of transporter activity	3/37	297/22853	0.0121852	0.0641788	0.0363845	ENSMUSG00000038642/ENSMUSG00000023992/ENSMUSG00000029580	3	0.0810811
GO:0071219	cellular response to molecule of bacterial origin	3/37	298/22853	0.0122956	0.064503	0.0365683	ENSMUSG00000060802/ENSMUSG00000023992/ENSMUSG00000018774	3	0.0810811
GO:0072659	protein localization to plasma membrane	3/37	300/22853	0.012518	0.0650198	0.0368613	ENSMUSG00000023992/ENSMUSG00000050335/ENSMUSG00000029580	3	0.0810811
GO:0007041	lysosomal transport	2/37	105/22853	0.0125416	0.0650198	0.0368613	ENSMUSG00000004207/ENSMUSG00000034708	2	0.0540541
GO:0015844	monoamine transport	2/37	105/22853	0.0125416	0.0650198	0.0368613	ENSMUSG00000050335/ENSMUSG00000029580	2	0.0540541
GO:0044409	entry into host	2/37	106/22853	0.0127699	0.0659446	0.0373856	ENSMUSG00000021939/ENSMUSG00000068220	2	0.0540541
GO:0030004	cellular monovalent inorganic cation homeostasis	2/37	107/22853	0.013	0.0668715	0.0379111	ENSMUSG00000034708/ENSMUSG00000024121	2	0.0540541
GO:0002709	regulation of T cell mediated immunity	2/37	108/22853	0.0132319	0.0675388	0.0382894	ENSMUSG00000073411/ENSMUSG00000060802	2	0.0540541
GO:0032755	positive regulation of interleukin-6 production	2/37	108/22853	0.0132319	0.0675388	0.0382894	ENSMUSG00000030579/ENSMUSG00000006519	2	0.0540541
GO:0031647	regulation of protein stability	3/37	307/22853	0.0133149	0.0676863	0.038373	ENSMUSG00000030579/ENSMUSG00000034708/ENSMUSG00000071415	3	0.0810811
GO:0051402	neuron apoptotic process	3/37	308/22853	0.013431	0.0676863	0.038373	ENSMUSG00000023992/ENSMUSG00000030579/ENSMUSG00000034708	3	0.0810811
GO:0097193	intrinsic apoptotic signaling pathway	3/37	308/22853	0.013431	0.0676863	0.038373	ENSMUSG00000023992/ENSMUSG00000019505/ENSMUSG00000060126	3	0.0810811
GO:0032760	positive regulation of tumor necrosis factor production	2/37	109/22853	0.0134656	0.0676863	0.038373	ENSMUSG00000030579/ENSMUSG00000006519	2	0.0540541
GO:0007162	negative regulation of cell adhesion	3/37	310/22853	0.0136651	0.0680934	0.0386038	ENSMUSG00000029816/ENSMUSG00000050335/ENSMUSG00000068220	3	0.0810811
GO:0000041	transition metal ion transport	2/37	110/22853	0.0137011	0.0680934	0.0386038	ENSMUSG00000060802/ENSMUSG00000024661	2	0.0540541
GO:0046916	cellular transition metal ion homeostasis	2/37	110/22853	0.0137011	0.0680934	0.0386038	ENSMUSG00000050708/ENSMUSG00000024661	2	0.0540541
GO:0045639	positive regulation of myeloid cell differentiation	2/37	111/22853	0.0139384	0.0685002	0.0388344	ENSMUSG00000023992/ENSMUSG00000030579	2	0.0540541
GO:1903557	positive regulation of tumor necrosis factor superfamily cytokine production	2/37	111/22853	0.0139384	0.0685002	0.0388344	ENSMUSG00000030579/ENSMUSG00000006519	2	0.0540541
GO:1905477	positive regulation of protein localization to membrane	2/37	111/22853	0.0139384	0.0685002	0.0388344	ENSMUSG00000023992/ENSMUSG00000050335	2	0.0540541
GO:0009141	nucleoside triphosphate metabolic process	2/37	112/22853	0.0141775	0.069161	0.039209	ENSMUSG00000023992/ENSMUSG00000064354	2	0.0540541
GO:0050764	regulation of phagocytosis	2/37	112/22853	0.0141775	0.069161	0.039209	ENSMUSG00000023992/ENSMUSG00000006519	2	0.0540541
GO:0006909	phagocytosis	3/37	315/22853	0.0142605	0.0693103	0.0392937	ENSMUSG00000023992/ENSMUSG00000030579/ENSMUSG00000006519	3	0.0810811
GO:0003014	renal system process	2/37	115/22853	0.0149054	0.0706068	0.0400287	ENSMUSG00000004207/ENSMUSG00000006519	2	0.0540541
GO:0032652	regulation of interleukin-1 production	2/37	115/22853	0.0149054	0.0706068	0.0400287	ENSMUSG00000023992/ENSMUSG00000030579	2	0.0540541
GO:0071216	cellular response to biotic stimulus	3/37	322/22853	0.0151187	0.0706068	0.0400287	ENSMUSG00000060802/ENSMUSG00000023992/ENSMUSG00000018774	3	0.0810811
GO:0038061	NIK/NF-kappaB signaling	2/37	116/22853	0.0151516	0.0706068	0.0400287	ENSMUSG00000023992/ENSMUSG00000028691	2	0.0540541
GO:0061844	antimicrobial humoral immune response mediated by antimicrobial peptide	2/37	116/22853	0.0151516	0.0706068	0.0400287	ENSMUSG00000060802/ENSMUSG00000050335	2	0.0540541
GO:0030316	osteoclast differentiation	2/37	117/22853	0.0153995	0.0706068	0.0400287	ENSMUSG00000023992/ENSMUSG00000030579	2	0.0540541
GO:0070372	regulation of ERK1 and ERK2 cascade	3/37	325/22853	0.0154953	0.0706068	0.0400287	ENSMUSG00000029816/ENSMUSG00000023992/ENSMUSG00000024121	3	0.0810811
GO:0021782	glial cell development	2/37	118/22853	0.0156492	0.0706068	0.0400287	ENSMUSG00000023992/ENSMUSG00000034708	2	0.0540541
GO:0043270	positive regulation of ion transport	3/37	328/22853	0.0158772	0.0706068	0.0400287	ENSMUSG00000038642/ENSMUSG00000023992/ENSMUSG00000050335	3	0.0810811
GO:0032963	collagen metabolic process	2/37	119/22853	0.0159007	0.0706068	0.0400287	ENSMUSG00000038642/ENSMUSG00000021939	2	0.0540541
GO:1902414	protein localization to cell junction	2/37	119/22853	0.0159007	0.0706068	0.0400287	ENSMUSG00000029580/ENSMUSG00000062825	2	0.0540541
GO:0046651	lymphocyte proliferation	3/37	329/22853	0.0160057	0.0706068	0.0400287	ENSMUSG00000029816/ENSMUSG00000030579/ENSMUSG00000050335	3	0.0810811
GO:0002223	stimulatory C-type lectin receptor signaling pathway	1/37	10/22853	0.0160761	0.0706068	0.0400287	ENSMUSG00000030579	1	0.027027
GO:0002604	regulation of dendritic cell antigen processing and presentation	1/37	10/22853	0.0160761	0.0706068	0.0400287	ENSMUSG00000018774	1	0.027027
GO:0014062	regulation of serotonin secretion	1/37	10/22853	0.0160761	0.0706068	0.0400287	ENSMUSG00000050335	1	0.027027
GO:0021979	hypothalamus cell differentiation	1/37	10/22853	0.0160761	0.0706068	0.0400287	ENSMUSG00000019505	1	0.027027
GO:0035360	positive regulation of peroxisome proliferator activated receptor signaling pathway	1/37	10/22853	0.0160761	0.0706068	0.0400287	ENSMUSG00000027533	1	0.027027
GO:0036480	neuron intrinsic apoptotic signaling pathway in response to oxidative stress	1/37	10/22853	0.0160761	0.0706068	0.0400287	ENSMUSG00000023992	1	0.027027
GO:0070257	positive regulation of mucus secretion	1/37	10/22853	0.0160761	0.0706068	0.0400287	ENSMUSG00000006519	1	0.027027
GO:0070391	response to lipoteichoic acid	1/37	10/22853	0.0160761	0.0706068	0.0400287	ENSMUSG00000023992	1	0.027027
GO:0071223	cellular response to lipoteichoic acid	1/37	10/22853	0.0160761	0.0706068	0.0400287	ENSMUSG00000023992	1	0.027027
GO:0071257	cellular response to electrical stimulus	1/37	10/22853	0.0160761	0.0706068	0.0400287	ENSMUSG00000029580	1	0.027027
GO:0090647	modulation of age-related behavioral decline	1/37	10/22853	0.0160761	0.0706068	0.0400287	ENSMUSG00000060802	1	0.027027
GO:0098883	synapse pruning	1/37	10/22853	0.0160761	0.0706068	0.0400287	ENSMUSG00000023992	1	0.027027
GO:0099541	trans-synaptic signaling by lipid	1/37	10/22853	0.0160761	0.0706068	0.0400287	ENSMUSG00000027533	1	0.027027
GO:0099542	trans-synaptic signaling by endocannabinoid	1/37	10/22853	0.0160761	0.0706068	0.0400287	ENSMUSG00000027533	1	0.027027
GO:1903376	regulation of oxidative stress-induced neuron intrinsic apoptotic signaling pathway	1/37	10/22853	0.0160761	0.0706068	0.0400287	ENSMUSG00000023992	1	0.027027
GO:1990840	response to lectin	1/37	10/22853	0.0160761	0.0706068	0.0400287	ENSMUSG00000030579	1	0.027027
GO:1990858	cellular response to lectin	1/37	10/22853	0.0160761	0.0706068	0.0400287	ENSMUSG00000030579	1	0.027027
GO:0006959	humoral immune response	3/37	331/22853	0.0162645	0.0711974	0.0403635	ENSMUSG00000060802/ENSMUSG00000023992/ENSMUSG00000050335	3	0.0810811
GO:0032612	interleukin-1 production	2/37	121/22853	0.0164088	0.071592	0.0405872	ENSMUSG00000023992/ENSMUSG00000030579	2	0.0540541
GO:0032943	mononuclear cell proliferation	3/37	333/22853	0.0165256	0.0718645	0.0407417	ENSMUSG00000029816/ENSMUSG00000030579/ENSMUSG00000050335	3	0.0810811
GO:0062197	cellular response to chemical stress	3/37	334/22853	0.016657	0.0721986	0.0409311	ENSMUSG00000023992/ENSMUSG00000004207/ENSMUSG00000028691	3	0.0810811
GO:0050727	regulation of inflammatory response	3/37	336/22853	0.0169217	0.073106	0.0414456	ENSMUSG00000038642/ENSMUSG00000023992/ENSMUSG00000034708	3	0.0810811
GO:0002224	toll-like receptor signaling pathway	2/37	124/22853	0.0171839	0.0733902	0.0416067	ENSMUSG00000023992/ENSMUSG00000006519	2	0.0540541
GO:0002016	regulation of blood volume by renin-angiotensin	1/37	11/22853	0.0176698	0.0733902	0.0416067	ENSMUSG00000006519	1	0.027027
GO:0002399	MHC class II protein complex assembly	1/37	11/22853	0.0176698	0.0733902	0.0416067	ENSMUSG00000060802	1	0.027027
GO:0002503	peptide antigen assembly with MHC class II protein complex	1/37	11/22853	0.0176698	0.0733902	0.0416067	ENSMUSG00000060802	1	0.027027
GO:0010728	regulation of hydrogen peroxide biosynthetic process	1/37	11/22853	0.0176698	0.0733902	0.0416067	ENSMUSG00000064354	1	0.027027
GO:0032908	regulation of transforming growth factor beta1 production	1/37	11/22853	0.0176698	0.0733902	0.0416067	ENSMUSG00000030579	1	0.027027
[truncated: 1,010 more rows]

## Sheet: fischer_all_nonA
ensembl ID	symbol	p.value	stats code	adjusted p.value	significance	description
[truncated: 30,127 more rows]

[truncated: 4 more sheets: fischer_C, fischer_G, fischer_U, diff_adenylation_wilcoxon]
