# Supplementary material for: Direct profiling of non-adenosines in poly(A) tails of endogenous and therapeutic mRNAs with Ninetails
Source: Nat Commun. 2025 Mar 18;16:2664. doi: 10.1038/s41467-025-57787-6 (PMC11920217; doi:10.1038/s41467-025-57787-6)
Supplement: Supplementary file 8 — Dataset 6 [file 41467_2025_57787_MOESM8_ESM.xlsx]

## Sheet: summarized_data_bysample
ensembl ID	symbol	group	sample name	poly(A) median	poly(A) mean	counts total	counts nonA	counts C	counts G	counts U	hits nonA	hits C	hits G	hits U	nonA AR	C AR	G AR	U AR	nonA LR	C LR	G LR	U LR	description
ENSMUSG00000000001	Gnai3	B cells	BC_1	88.515	99.0818	44	5	1	0	4	5	1	0	4	0.113636	0.0227273	0	0.0909091	0.00114689	0.000229379	0	0.000917515	guanine nucleotide binding protein (G protein), alpha inhibiting 3 [Source:MGI Symbol;Acc:MGI:95773]
ENSMUSG00000000001	Gnai3	B cells	BC_2	97.935	97.7435	26	3	2	0	1	3	2	0	1	0.115385	0.0769231	0	0.0384615	0.00118048	0.000786989	0	0.000393495	guanine nucleotide binding protein (G protein), alpha inhibiting 3 [Source:MGI Symbol;Acc:MGI:95773]
ENSMUSG00000000001	Gnai3	dendritic cells	BMDC_mrna1273_0h_2	115.75	119.702	11	0	0	0	0	0	0	0	0	0	0	0	0	0	0	0	0	guanine nucleotide binding protein (G protein), alpha inhibiting 3 [Source:MGI Symbol;Acc:MGI:95773]
ENSMUSG00000000001	Gnai3	dendritic cells	BMDC_mrna1273_0h_1	129.3	125.827	21	0	0	0	0	0	0	0	0	0	0	0	0	0	0	0	0	guanine nucleotide binding protein (G protein), alpha inhibiting 3 [Source:MGI Symbol;Acc:MGI:95773]
ENSMUSG00000000001	Gnai3	macrophages	BMDM_mrna1273_0h_1	119.5	125.821	31	3	2	0	1	3	2	0	1	0.0967742	0.0645161	0	0.0322581	0.00076914	0.00051276	0	0.00025638	guanine nucleotide binding protein (G protein), alpha inhibiting 3 [Source:MGI Symbol;Acc:MGI:95773]
ENSMUSG00000000001	Gnai3	macrophages	BMDM_mrna1273_0h_2	120.85	122.059	36	0	0	0	0	0	0	0	0	0	0	0	0	0	0	0	0	guanine nucleotide binding protein (G protein), alpha inhibiting 3 [Source:MGI Symbol;Acc:MGI:95773]
ENSMUSG00000000001	Gnai3	T cells	TC_1	81.76	92.2428	265	15	6	5	5	18	7	6	5	0.0566038	0.0226415	0.0188679	0.0188679	0.000736367	0.000286365	0.000245456	0.000204546	guanine nucleotide binding protein (G protein), alpha inhibiting 3 [Source:MGI Symbol;Acc:MGI:95773]
ENSMUSG00000000028	Cdc45	B cells	BC_1	133.845	132.888	34	6	5	1	0	8	6	2	0	0.176471	0.147059	0.0294118	0	0.00177062	0.00132797	0.000442656	0	cell division cycle 45 [Source:MGI Symbol;Acc:MGI:1338073]
ENSMUSG00000000028	Cdc45	B cells	BC_2	88.56	109.689	17	4	2	1	1	5	3	1	1	0.235294	0.117647	0.0588235	0.0588235	0.00268138	0.00160883	0.000536276	0.000536276	cell division cycle 45 [Source:MGI Symbol;Acc:MGI:1338073]
ENSMUSG00000000028	Cdc45	dendritic cells	BMDC_mrna1273_0h_2	56.875	56.875	2	0	0	0	0	0	0	0	0	0	0	0	0	0	0	0	0	cell division cycle 45 [Source:MGI Symbol;Acc:MGI:1338073]
ENSMUSG00000000028	Cdc45	dendritic cells	BMDC_mrna1273_0h_1	129.21	164.922	13	1	1	0	1	2	1	0	1	0.0769231	0.0769231	0	0.0769231	0.00093284	0.00046642	0	0.00046642	cell division cycle 45 [Source:MGI Symbol;Acc:MGI:1338073]
ENSMUSG00000000028	Cdc45	macrophages	BMDM_mrna1273_0h_1	132.455	132.455	2	0	0	0	0	0	0	0	0	0	0	0	0	0	0	0	0	cell division cycle 45 [Source:MGI Symbol;Acc:MGI:1338073]
ENSMUSG00000000028	Cdc45	macrophages	BMDM_mrna1273_0h_2	117.685	117.685	2	0	0	0	0	0	0	0	0	0	0	0	0	0	0	0	0	cell division cycle 45 [Source:MGI Symbol;Acc:MGI:1338073]
ENSMUSG00000000028	Cdc45	T cells	TC_1	65.95	94.8215	87	4	1	1	3	5	1	1	3	0.045977	0.0114943	0.0114943	0.0344828	0.0006061	0.00012122	0.00012122	0.00036366	cell division cycle 45 [Source:MGI Symbol;Acc:MGI:1338073]
ENSMUSG00000000037	Scml2	T cells	TC_1	51.96	51.96	1	0	0	0	0	0	0	0	0	0	0	0	0	0	0	0	0	Scm polycomb group protein like 2 [Source:MGI Symbol;Acc:MGI:1340042]
ENSMUSG00000000056	Narf	B cells	BC_1	130.52	131.916	20	1	1	0	0	1	1	0	0	0.05	0.05	0	0	0.000379031	0.000379031	0	0	nuclear prelamin A recognition factor [Source:MGI Symbol;Acc:MGI:1914858]
ENSMUSG00000000056	Narf	B cells	BC_2	156.28	159.452	16	1	1	0	0	1	1	0	0	0.0625	0.0625	0	0	0.000391966	0.000391966	0	0	nuclear prelamin A recognition factor [Source:MGI Symbol;Acc:MGI:1914858]
ENSMUSG00000000056	Narf	dendritic cells	BMDC_mrna1273_0h_2	132.16	137.673	8	0	0	0	0	0	0	0	0	0	0	0	0	0	0	0	0	nuclear prelamin A recognition factor [Source:MGI Symbol;Acc:MGI:1914858]
ENSMUSG00000000056	Narf	dendritic cells	BMDC_mrna1273_0h_1	126.71	143.844	8	0	0	0	0	0	0	0	0	0	0	0	0	0	0	0	0	nuclear prelamin A recognition factor [Source:MGI Symbol;Acc:MGI:1914858]
ENSMUSG00000000056	Narf	macrophages	BMDM_mrna1273_0h_1	71.24	66.3567	3	0	0	0	0	0	0	0	0	0	0	0	0	0	0	0	0	nuclear prelamin A recognition factor [Source:MGI Symbol;Acc:MGI:1914858]
ENSMUSG00000000056	Narf	macrophages	BMDM_mrna1273_0h_2	183.33	176.009	9	0	0	0	0	0	0	0	0	0	0	0	0	0	0	0	0	nuclear prelamin A recognition factor [Source:MGI Symbol;Acc:MGI:1914858]
ENSMUSG00000000056	Narf	T cells	TC_1	113.115	132.096	70	8	2	2	5	9	2	2	5	0.114286	0.0285714	0.0285714	0.0714286	0.000973315	0.000216292	0.000216292	0.000540731	nuclear prelamin A recognition factor [Source:MGI Symbol;Acc:MGI:1914858]
ENSMUSG00000000058	Cav2	dendritic cells	BMDC_mrna1273_0h_2	65.36	87.3517	6	0	0	0	0	0	0	0	0	0	0	0	0	0	0	0	0	caveolin 2 [Source:MGI Symbol;Acc:MGI:107571]
ENSMUSG00000000058	Cav2	dendritic cells	BMDC_mrna1273_0h_1	23.43	23.43	1	0	0	0	0	0	0	0	0	0	0	0	0	0	0	0	0	caveolin 2 [Source:MGI Symbol;Acc:MGI:107571]
ENSMUSG00000000058	Cav2	macrophages	BMDM_mrna1273_0h_1	96.04	107.662	37	2	1	1	0	2	1	1	0	0.0540541	0.027027	0.027027	0	0.00050207	0.000251035	0.000251035	0	caveolin 2 [Source:MGI Symbol;Acc:MGI:107571]
ENSMUSG00000000058	Cav2	macrophages	BMDM_mrna1273_0h_2	115.65	118.207	41	1	0	1	0	1	0	1	0	0.0243902	0	0.0243902	0	0.000206335	0	0.000206335	0	caveolin 2 [Source:MGI Symbol;Acc:MGI:107571]
ENSMUSG00000000078	Klf6	B cells	BC_1	73.72	88.7178	9	2	1	1	0	2	1	1	0	0.222222	0.111111	0.111111	0	0.00250482	0.00125241	0.00125241	0	Kruppel-like factor 6 [Source:MGI Symbol;Acc:MGI:1346318]
ENSMUSG00000000078	Klf6	B cells	BC_2	47.53	69.646	5	1	0	0	1	1	0	0	1	0.2	0	0	0.2	0.00287167	0	0	0.00287167	Kruppel-like factor 6 [Source:MGI Symbol;Acc:MGI:1346318]
ENSMUSG00000000078	Klf6	dendritic cells	BMDC_mrna1273_0h_2	95.33	109.943	13	1	1	0	0	1	1	0	0	0.0769231	0.0769231	0	0	0.000699663	0.000699663	0	0	Kruppel-like factor 6 [Source:MGI Symbol;Acc:MGI:1346318]
ENSMUSG00000000078	Klf6	dendritic cells	BMDC_mrna1273_0h_1	144.08	130.732	31	3	1	2	0	3	1	2	0	0.0967742	0.0322581	0.0645161	0	0.000740251	0.00024675	0.000493501	0	Kruppel-like factor 6 [Source:MGI Symbol;Acc:MGI:1346318]
ENSMUSG00000000078	Klf6	macrophages	BMDM_mrna1273_0h_1	103.46	100.196	53	3	1	0	2	3	1	0	2	0.0566038	0.0188679	0	0.0377358	0.000564928	0.000188309	0	0.000376619	Kruppel-like factor 6 [Source:MGI Symbol;Acc:MGI:1346318]
ENSMUSG00000000078	Klf6	macrophages	BMDM_mrna1273_0h_2	103.74	124.213	57	4	2	0	2	4	2	0	2	0.0701754	0.0350877	0	0.0350877	0.000564961	0.00028248	0	0.00028248	Kruppel-like factor 6 [Source:MGI Symbol;Acc:MGI:1346318]
ENSMUSG00000000078	Klf6	T cells	TC_1	70.455	84.9162	98	12	5	3	4	13	5	4	4	0.122449	0.0510204	0.0306122	0.0408163	0.00156216	0.000600832	0.000480666	0.000480666	Kruppel-like factor 6 [Source:MGI Symbol;Acc:MGI:1346318]
ENSMUSG00000000085	Scmh1	B cells	BC_1	159.395	151.958	6	1	1	0	0	1	1	0	0	0.166667	0.166667	0	0	0.00109679	0.00109679	0	0	sex comb on midleg homolog 1 [Source:MGI Symbol;Acc:MGI:1352762]
ENSMUSG00000000085	Scmh1	B cells	BC_2	140.83	128.047	3	0	0	0	0	0	0	0	0	0	0	0	0	0	0	0	0	sex comb on midleg homolog 1 [Source:MGI Symbol;Acc:MGI:1352762]
ENSMUSG00000000085	Scmh1	dendritic cells	BMDC_mrna1273_0h_2	33	86.8717	6	0	0	0	0	0	0	0	0	0	0	0	0	0	0	0	0	sex comb on midleg homolog 1 [Source:MGI Symbol;Acc:MGI:1352762]
ENSMUSG00000000085	Scmh1	dendritic cells	BMDC_mrna1273_0h_1	139.69	145.243	8	1	1	0	0	1	1	0	0	0.125	0.125	0	0	0.00086063	0.00086063	0	0	sex comb on midleg homolog 1 [Source:MGI Symbol;Acc:MGI:1352762]
ENSMUSG00000000085	Scmh1	macrophages	BMDM_mrna1273_0h_1	56.245	89.865	4	0	0	0	0	0	0	0	0	0	0	0	0	0	0	0	0	sex comb on midleg homolog 1 [Source:MGI Symbol;Acc:MGI:1352762]
ENSMUSG00000000085	Scmh1	macrophages	BMDM_mrna1273_0h_2	136.28	135.055	10	0	0	0	0	0	0	0	0	0	0	0	0	0	0	0	0	sex comb on midleg homolog 1 [Source:MGI Symbol;Acc:MGI:1352762]
ENSMUSG00000000085	Scmh1	T cells	TC_1	110.74	135.936	10	0	0	0	0	0	0	0	0	0	0	0	0	0	0	0	0	sex comb on midleg homolog 1 [Source:MGI Symbol;Acc:MGI:1352762]
ENSMUSG00000000088	Cox5a	B cells	BC_1	85.88	97.0868	244	22	14	2	6	24	15	2	7	0.0901639	0.057377	0.00819672	0.0245902	0.00101312	0.0006332	8.44267e-05	0.000295493	cytochrome c oxidase subunit 5A [Source:MGI Symbol;Acc:MGI:88474]
ENSMUSG00000000088	Cox5a	B cells	BC_2	88.96	94.7545	127	16	8	3	5	17	8	3	6	0.125984	0.0629921	0.023622	0.0393701	0.00141269	0.000664793	0.000249297	0.000498595	cytochrome c oxidase subunit 5A [Source:MGI Symbol;Acc:MGI:88474]
ENSMUSG00000000088	Cox5a	dendritic cells	BMDC_mrna1273_0h_2	88.005	104.54	102	6	1	1	4	6	1	1	4	0.0588235	0.00980392	0.00980392	0.0392157	0.000562688	9.37814e-05	9.37814e-05	0.000375125	cytochrome c oxidase subunit 5A [Source:MGI Symbol;Acc:MGI:88474]
ENSMUSG00000000088	Cox5a	dendritic cells	BMDC_mrna1273_0h_1	79.63	95.6052	145	7	2	1	4	9	2	1	6	0.0482759	0.0137931	0.00689655	0.0275862	0.000649221	0.000144271	7.21357e-05	0.000432814	cytochrome c oxidase subunit 5A [Source:MGI Symbol;Acc:MGI:88474]
ENSMUSG00000000088	Cox5a	macrophages	BMDM_mrna1273_0h_1	91.32	101.534	101	2	1	0	1	2	1	0	1	0.019802	0.00990099	0	0.00990099	0.000195028	9.7514e-05	0	9.7514e-05	cytochrome c oxidase subunit 5A [Source:MGI Symbol;Acc:MGI:88474]
ENSMUSG00000000088	Cox5a	macrophages	BMDM_mrna1273_0h_2	110.315	113.295	136	5	1	2	2	5	1	2	2	0.0367647	0.00735294	0.0147059	0.0147059	0.000324505	6.49009e-05	0.000129802	0.000129802	cytochrome c oxidase subunit 5A [Source:MGI Symbol;Acc:MGI:88474]
ENSMUSG00000000088	Cox5a	T cells	TC_1	68	75.8186	843	54	22	14	21	62	23	17	22	0.0640569	0.0260973	0.0166074	0.024911	0.000970038	0.000359853	0.000265978	0.000344207	cytochrome c oxidase subunit 5A [Source:MGI Symbol;Acc:MGI:88474]
ENSMUSG00000000120	Ngfr	dendritic cells	BMDC_mrna1273_0h_1	163.035	163.035	2	0	0	0	0	0	0	0	0	0	0	0	0	0	0	0	0	nerve growth factor receptor (TNFR superfamily, member 16) [Source:MGI Symbol;Acc:MGI:97323]
ENSMUSG00000000126	Wnt9a	macrophages	BMDM_mrna1273_0h_2	69.005	69.005	2	0	0	0	0	0	0	0	0	0	0	0	0	0	0	0	0	wingless-type MMTV integration site family, member 9A [Source:MGI Symbol;Acc:MGI:2446084]
ENSMUSG00000000127	Fer	B cells	BC_1	49.85	49.85	1	0	0	0	0	0	0	0	0	0	0	0	0	0	0	0	0	fer (fms/fps related) protein kinase [Source:MGI Symbol;Acc:MGI:105917]
ENSMUSG00000000127	Fer	macrophages	BMDM_mrna1273_0h_1	159.425	159.425	2	0	0	0	0	0	0	0	0	0	0	0	0	0	0	0	0	fer (fms/fps related) protein kinase [Source:MGI Symbol;Acc:MGI:105917]
ENSMUSG00000000127	Fer	macrophages	BMDM_mrna1273_0h_2	364.6	364.6	1	0	0	0	0	0	0	0	0	0	0	0	0	0	0	0	0	fer (fms/fps related) protein kinase [Source:MGI Symbol;Acc:MGI:105917]
ENSMUSG00000000131	Xpo6	B cells	BC_1	108.57	116.595	24	0	0	0	0	0	0	0	0	0	0	0	0	0	0	0	0	exportin 6 [Source:MGI Symbol;Acc:MGI:2429950]
ENSMUSG00000000131	Xpo6	B cells	BC_2	179.26	153.585	10	1	0	0	1	1	0	0	1	0.1	0	0	0.1	0.000651105	0	0	0.000651105	exportin 6 [Source:MGI Symbol;Acc:MGI:2429950]
ENSMUSG00000000131	Xpo6	dendritic cells	BMDC_mrna1273_0h_2	102.23	163.531	8	1	1	0	0	1	1	0	0	0.125	0.125	0	0	0.00076438	0.00076438	0	0	exportin 6 [Source:MGI Symbol;Acc:MGI:2429950]
ENSMUSG00000000131	Xpo6	dendritic cells	BMDC_mrna1273_0h_1	132.45	129.782	13	0	0	0	0	0	0	0	0	0	0	0	0	0	0	0	0	exportin 6 [Source:MGI Symbol;Acc:MGI:2429950]
ENSMUSG00000000131	Xpo6	macrophages	BMDM_mrna1273_0h_1	68.09	81.9014	14	0	0	0	0	0	0	0	0	0	0	0	0	0	0	0	0	exportin 6 [Source:MGI Symbol;Acc:MGI:2429950]
ENSMUSG00000000131	Xpo6	macrophages	BMDM_mrna1273_0h_2	87.22	104.474	17	0	0	0	0	0	0	0	0	0	0	0	0	0	0	0	0	exportin 6 [Source:MGI Symbol;Acc:MGI:2429950]
ENSMUSG00000000131	Xpo6	T cells	TC_1	94.005	101.752	144	8	2	2	5	9	2	2	5	0.0555556	0.0138889	0.0138889	0.0347222	0.000614241	0.000136498	0.000136498	0.000341245	exportin 6 [Source:MGI Symbol;Acc:MGI:2429950]
ENSMUSG00000000134	Tfe3	B cells	BC_1	125.27	128.854	10	0	0	0	0	0	0	0	0	0	0	0	0	0	0	0	0	transcription factor E3 [Source:MGI Symbol;Acc:MGI:98511]
ENSMUSG00000000134	Tfe3	B cells	BC_2	80.87	85.2433	6	0	0	0	0	0	0	0	0	0	0	0	0	0	0	0	0	transcription factor E3 [Source:MGI Symbol;Acc:MGI:98511]
ENSMUSG00000000134	Tfe3	dendritic cells	BMDC_mrna1273_0h_2	106.145	119.302	6	1	1	0	0	1	1	0	0	0.166667	0.166667	0	0	0.00139702	0.00139702	0	0	transcription factor E3 [Source:MGI Symbol;Acc:MGI:98511]
ENSMUSG00000000134	Tfe3	dendritic cells	BMDC_mrna1273_0h_1	106.565	119.404	14	1	0	0	1	1	0	0	1	0.0714286	0	0	0.0714286	0.000598211	0	0	0.000598211	transcription factor E3 [Source:MGI Symbol;Acc:MGI:98511]
ENSMUSG00000000134	Tfe3	macrophages	BMDM_mrna1273_0h_1	92.71	121.224	39	1	1	0	0	1	1	0	0	0.025641	0.025641	0	0	0.000211518	0.000211518	0	0	transcription factor E3 [Source:MGI Symbol;Acc:MGI:98511]
ENSMUSG00000000134	Tfe3	macrophages	BMDM_mrna1273_0h_2	130.19	133.643	31	0	0	0	0	0	0	0	0	0	0	0	0	0	0	0	0	transcription factor E3 [Source:MGI Symbol;Acc:MGI:98511]
ENSMUSG00000000134	Tfe3	T cells	TC_1	78.975	83.0761	36	2	2	0	0	2	2	0	0	0.0555556	0.0555556	0	0	0.000668731	0.000668731	0	0	transcription factor E3 [Source:MGI Symbol;Acc:MGI:98511]
ENSMUSG00000000142	Axin2	T cells	TC_1	93.305	116.079	20	1	1	0	0	1	1	0	0	0.05	0.05	0	0	0.000430741	0.000430741	0	0	axin 2 [Source:MGI Symbol;Acc:MGI:1270862]
ENSMUSG00000000148	Brat1	B cells	BC_1	74.56	117.863	3	0	0	0	0	0	0	0	0	0	0	0	0	0	0	0	0	BRCA1-associated ATM activator 1 [Source:MGI Symbol;Acc:MGI:1891679]
ENSMUSG00000000148	Brat1	B cells	BC_2	108.13	91.69	4	0	0	0	0	0	0	0	0	0	0	0	0	0	0	0	0	BRCA1-associated ATM activator 1 [Source:MGI Symbol;Acc:MGI:1891679]
ENSMUSG00000000148	Brat1	dendritic cells	BMDC_mrna1273_0h_1	54.8	86.918	10	1	0	0	1	1	0	0	1	0.1	0	0	0.1	0.00115051	0	0	0.00115051	BRCA1-associated ATM activator 1 [Source:MGI Symbol;Acc:MGI:1891679]
ENSMUSG00000000148	Brat1	macrophages	BMDM_mrna1273_0h_1	95.71	85.1033	3	0	0	0	0	0	0	0	0	0	0	0	0	0	0	0	0	BRCA1-associated ATM activator 1 [Source:MGI Symbol;Acc:MGI:1891679]
ENSMUSG00000000148	Brat1	macrophages	BMDM_mrna1273_0h_2	80.48	86.106	5	0	0	0	0	0	0	0	0	0	0	0	0	0	0	0	0	BRCA1-associated ATM activator 1 [Source:MGI Symbol;Acc:MGI:1891679]
ENSMUSG00000000148	Brat1	T cells	TC_1	65.26	84.2175	20	2	2	0	0	2	2	0	0	0.1	0.1	0	0	0.0011874	0.0011874	0	0	BRCA1-associated ATM activator 1 [Source:MGI Symbol;Acc:MGI:1891679]
ENSMUSG00000000149	Gna12	B cells	BC_1	108.75	111.717	7	0	0	0	0	0	0	0	0	0	0	0	0	0	0	0	0	guanine nucleotide binding protein, alpha 12 [Source:MGI Symbol;Acc:MGI:95767]
ENSMUSG00000000149	Gna12	B cells	BC_2	116.965	96.63	4	0	0	0	0	0	0	0	0	0	0	0	0	0	0	0	0	guanine nucleotide binding protein, alpha 12 [Source:MGI Symbol;Acc:MGI:95767]
ENSMUSG00000000149	Gna12	dendritic cells	BMDC_mrna1273_0h_2	96.52	99.5658	19	0	0	0	0	0	0	0	0	0	0	0	0	0	0	0	0	guanine nucleotide binding protein, alpha 12 [Source:MGI Symbol;Acc:MGI:95767]
ENSMUSG00000000149	Gna12	dendritic cells	BMDC_mrna1273_0h_1	96.7	103.011	26	2	1	0	2	4	1	0	3	0.0769231	0.0384615	0	0.0769231	0.00149349	0.000373373	0	0.00112012	guanine nucleotide binding protein, alpha 12 [Source:MGI Symbol;Acc:MGI:95767]
ENSMUSG00000000149	Gna12	macrophages	BMDM_mrna1273_0h_1	125.67	113.344	36	1	1	0	0	1	1	0	0	0.0277778	0.0277778	0	0	0.000245074	0.000245074	0	0	guanine nucleotide binding protein, alpha 12 [Source:MGI Symbol;Acc:MGI:95767]
ENSMUSG00000000149	Gna12	macrophages	BMDM_mrna1273_0h_2	118.51	130.98	42	2	0	1	1	2	0	1	1	0.047619	0	0.0238095	0.0238095	0.000363558	0	0.000181779	0.000181779	guanine nucleotide binding protein, alpha 12 [Source:MGI Symbol;Acc:MGI:95767]
ENSMUSG00000000149	Gna12	T cells	TC_1	89.73	100.507	23	2	0	0	2	2	0	0	2	0.0869565	0	0	0.0869565	0.000865179	0	0	0.000865179	guanine nucleotide binding protein, alpha 12 [Source:MGI Symbol;Acc:MGI:95767]
ENSMUSG00000000154	Slc22a18	macrophages	BMDM_mrna1273_0h_1	105.015	115.96	4	0	0	0	0	0	0	0	0	0	0	0	0	0	0	0	0	solute carrier family 22 (organic cation transporter), member 18 [Source:MGI Symbol;Acc:MGI:1336884]
ENSMUSG00000000154	Slc22a18	macrophages	BMDM_mrna1273_0h_2	78.61	90.6567	6	1	0	0	1	1	0	0	1	0.166667	0	0	0.166667	0.00183844	0	0	0.00183844	solute carrier family 22 (organic cation transporter), member 18 [Source:MGI Symbol;Acc:MGI:1336884]
ENSMUSG00000000157	Itgb2l	dendritic cells	BMDC_mrna1273_0h_2	73.89	73.89	2	0	0	0	0	0	0	0	0	0	0	0	0	0	0	0	0	integrin beta 2-like [Source:MGI Symbol;Acc:MGI:1277979]
ENSMUSG00000000157	Itgb2l	dendritic cells	BMDC_mrna1273_0h_1	72.52	72.52	1	0	0	0	0	0	0	0	0	0	0	0	0	0	0	0	0	integrin beta 2-like [Source:MGI Symbol;Acc:MGI:1277979]
ENSMUSG00000000159	Igsf5	T cells	TC_1	98	129.112	5	1	1	1	0	2	1	1	0	0.2	0.2	0.2	0	0.00309809	0.00154904	0.00154904	0	immunoglobulin superfamily, member 5 [Source:MGI Symbol;Acc:MGI:1919308]
ENSMUSG00000000167	Pih1d2	B cells	BC_1	75.39	75.39	1	0	0	0	0	0	0	0	0	0	0	0	0	0	0	0	0	PIH1 domain containing 2 [Source:MGI Symbol;Acc:MGI:1919864]
ENSMUSG00000000167	Pih1d2	dendritic cells	BMDC_mrna1273_0h_1	73.72	73.72	1	0	0	0	0	0	0	0	0	0	0	0	0	0	0	0	0	PIH1 domain containing 2 [Source:MGI Symbol;Acc:MGI:1919864]
ENSMUSG00000000167	Pih1d2	T cells	TC_1	66.04	66.04	1	0	0	0	0	0	0	0	0	0	0	0	0	0	0	0	0	PIH1 domain containing 2 [Source:MGI Symbol;Acc:MGI:1919864]
ENSMUSG00000000168	Dlat	B cells	BC_1	122.43	125.275	21	1	1	0	0	1	1	0	0	0.047619	0.047619	0	0	0.000380115	0.000380115	0	0	dihydrolipoamide S-acetyltransferase (E2 component of pyruvate dehydrogenase complex) [Source:MGI Symbol;Acc:MGI:2385311]
ENSMUSG00000000168	Dlat	B cells	BC_2	60.18	92.0193	15	2	0	1	1	2	0	1	1	0.133333	0	0.0666667	0.0666667	0.00144897	0	0.000724485	0.000724485	dihydrolipoamide S-acetyltransferase (E2 component of pyruvate dehydrogenase complex) [Source:MGI Symbol;Acc:MGI:2385311]
ENSMUSG00000000168	Dlat	dendritic cells	BMDC_mrna1273_0h_2	54.12	72.3	3	0	0	0	0	0	0	0	0	0	0	0	0	0	0	0	0	dihydrolipoamide S-acetyltransferase (E2 component of pyruvate dehydrogenase complex) [Source:MGI Symbol;Acc:MGI:2385311]
ENSMUSG00000000168	Dlat	dendritic cells	BMDC_mrna1273_0h_1	77.96	89.4611	9	0	0	0	0	0	0	0	0	0	0	0	0	0	0	0	0	dihydrolipoamide S-acetyltransferase (E2 component of pyruvate dehydrogenase complex) [Source:MGI Symbol;Acc:MGI:2385311]
ENSMUSG00000000168	Dlat	macrophages	BMDM_mrna1273_0h_1	89.52	98.6206	17	1	0	1	0	1	0	1	0	0.0588235	0	0.0588235	0	0.000596463	0	0.000596463	0	dihydrolipoamide S-acetyltransferase (E2 component of pyruvate dehydrogenase complex) [Source:MGI Symbol;Acc:MGI:2385311]
ENSMUSG00000000168	Dlat	macrophages	BMDM_mrna1273_0h_2	125.5	103.924	21	1	0	0	1	1	0	0	1	0.047619	0	0	0.047619	0.000458211	0	0	0.000458211	dihydrolipoamide S-acetyltransferase (E2 component of pyruvate dehydrogenase complex) [Source:MGI Symbol;Acc:MGI:2385311]
ENSMUSG00000000168	Dlat	T cells	TC_1	79.505	93.1806	54	3	1	0	2	3	1	0	2	0.0555556	0.0185185	0	0.037037	0.000596214	0.000198738	0	0.000397476	dihydrolipoamide S-acetyltransferase (E2 component of pyruvate dehydrogenase complex) [Source:MGI Symbol;Acc:MGI:2385311]
ENSMUSG00000000171	Sdhd	B cells	BC_1	88.595	92.5424	54	2	1	0	1	2	1	0	1	0.037037	0.0185185	0	0.0185185	0.000400217	0.000200108	0	0.000200108	succinate dehydrogenase complex, subunit D, integral membrane protein [Source:MGI Symbol;Acc:MGI:1914175]
ENSMUSG00000000171	Sdhd	B cells	BC_2	80.63	94.8706	33	3	2	0	1	3	2	0	1	0.0909091	0.0606061	0	0.030303	0.000958243	0.000638829	0	0.000319414	succinate dehydrogenase complex, subunit D, integral membrane protein [Source:MGI Symbol;Acc:MGI:1914175]
ENSMUSG00000000171	Sdhd	dendritic cells	BMDC_mrna1273_0h_2	108.55	111.488	11	0	0	0	0	0	0	0	0	0	0	0	0	0	0	0	0	succinate dehydrogenase complex, subunit D, integral membrane protein [Source:MGI Symbol;Acc:MGI:1914175]
ENSMUSG00000000171	Sdhd	dendritic cells	BMDC_mrna1273_0h_1	88.53	103.147	36	3	3	0	0	3	3	0	0	0.0833333	0.0833333	0	0	0.000807911	0.000807911	0	0	succinate dehydrogenase complex, subunit D, integral membrane protein [Source:MGI Symbol;Acc:MGI:1914175]
ENSMUSG00000000171	Sdhd	macrophages	BMDM_mrna1273_0h_1	116.885	114.887	30	2	1	0	1	2	1	0	1	0.0666667	0.0333333	0	0.0333333	0.000580279	0.000290139	0	0.000290139	succinate dehydrogenase complex, subunit D, integral membrane protein [Source:MGI Symbol;Acc:MGI:1914175]
ENSMUSG00000000171	Sdhd	macrophages	BMDM_mrna1273_0h_2	91.16	106.941	56	0	0	0	0	0	0	0	0	0	0	0	0	0	0	0	0	succinate dehydrogenase complex, subunit D, integral membrane protein [Source:MGI Symbol;Acc:MGI:1914175]
ENSMUSG00000000171	Sdhd	T cells	TC_1	76.28	92.4658	254	13	11	2	0	13	11	2	0	0.0511811	0.0433071	0.00787402	0	0.000553514	0.000468358	8.5156e-05	0	succinate dehydrogenase complex, subunit D, integral membrane protein [Source:MGI Symbol;Acc:MGI:1914175]
ENSMUSG00000000184	Ccnd2	B cells	BC_1	81.38	89.7229	207	24	15	5	7	35	20	7	8	0.115942	0.0724638	0.0241546	0.0338164	0.00188449	0.00107685	0.000376898	0.000430741	cyclin D2 [Source:MGI Symbol;Acc:MGI:88314]
ENSMUSG00000000184	Ccnd2	B cells	BC_2	78.16	94.1007	101	10	7	3	3	14	8	3	3	0.0990099	0.0693069	0.029703	0.029703	0.00147304	0.000841736	0.000315651	0.000315651	cyclin D2 [Source:MGI Symbol;Acc:MGI:88314]
ENSMUSG00000000184	Ccnd2	dendritic cells	BMDC_mrna1273_0h_2	81.86	98.2243	61	4	3	0	1	4	3	0	1	0.0655738	0.0491803	0	0.0163934	0.000667592	0.000500694	0	0.000166898	cyclin D2 [Source:MGI Symbol;Acc:MGI:88314]
ENSMUSG00000000184	Ccnd2	dendritic cells	BMDC_mrna1273_0h_1	95.69	107.608	44	3	2	0	1	3	2	0	1	0.0681818	0.0454545	0	0.0227273	0.000633611	0.000422407	0	0.000211204	cyclin D2 [Source:MGI Symbol;Acc:MGI:88314]
ENSMUSG00000000184	Ccnd2	macrophages	BMDM_mrna1273_0h_1	77.38	101.073	18	0	0	0	0	0	0	0	0	0	0	0	0	0	0	0	0	cyclin D2 [Source:MGI Symbol;Acc:MGI:88314]
ENSMUSG00000000184	Ccnd2	macrophages	BMDM_mrna1273_0h_2	131.79	117.531	7	0	0	0	0	0	0	0	0	0	0	0	0	0	0	0	0	cyclin D2 [Source:MGI Symbol;Acc:MGI:88314]
ENSMUSG00000000184	Ccnd2	T cells	TC_1	84.44	98.0161	204	21	6	3	12	21	6	3	12	0.102941	0.0294118	0.0147059	0.0588235	0.00105025	0.000300071	0.000150035	0.000600142	cyclin D2 [Source:MGI Symbol;Acc:MGI:88314]
ENSMUSG00000000194	Gpr107	B cells	BC_1	86.28	100.044	25	2	2	0	0	2	2	0	0	0.08	0.08	0	0	0.000799648	0.000799648	0	0	G protein-coupled receptor 107 [Source:MGI Symbol;Acc:MGI:2139054]
ENSMUSG00000000194	Gpr107	B cells	BC_2	145.25	128.702	12	2	0	0	2	2	0	0	2	0.166667	0	0	0.166667	0.00129498	0	0	0.00129498	G protein-coupled receptor 107 [Source:MGI Symbol;Acc:MGI:2139054]
ENSMUSG00000000194	Gpr107	dendritic cells	BMDC_mrna1273_0h_2	76.18	75.5633	6	1	1	0	1	2	1	0	1	0.166667	0.166667	0	0.166667	0.00441131	0.00220566	0	0.00220566	G protein-coupled receptor 107 [Source:MGI Symbol;Acc:MGI:2139054]
ENSMUSG00000000194	Gpr107	dendritic cells	BMDC_mrna1273_0h_1	85.055	117.389	10	0	0	0	0	0	0	0	0	0	0	0	0	0	0	0	0	G protein-coupled receptor 107 [Source:MGI Symbol;Acc:MGI:2139054]
ENSMUSG00000000194	Gpr107	macrophages	BMDM_mrna1273_0h_1	126.68	118.441	14	0	0	0	0	0	0	0	0	0	0	0	0	0	0	0	0	G protein-coupled receptor 107 [Source:MGI Symbol;Acc:MGI:2139054]
ENSMUSG00000000194	Gpr107	macrophages	BMDM_mrna1273_0h_2	133.71	132.654	22	1	1	0	0	1	1	0	0	0.0454545	0.0454545	0	0	0.000342656	0.000342656	0	0	G protein-coupled receptor 107 [Source:MGI Symbol;Acc:MGI:2139054]
ENSMUSG00000000194	Gpr107	T cells	TC_1	90.99	112.925	48	5	1	2	2	5	1	2	2	0.104167	0.0208333	0.0416667	0.0416667	0.000922438	0.000184488	0.000368975	0.000368975	G protein-coupled receptor 107 [Source:MGI Symbol;Acc:MGI:2139054]
ENSMUSG00000000204	Slfn4	T cells	TC_1	301.14	301.14	1	0	0	0	0	0	0	0	0	0	0	0	0	0	0	0	0	schlafen 4 [Source:MGI Symbol;Acc:MGI:1329010]
ENSMUSG00000000223	Drp2	T cells	TC_1	297.07	297.07	1	1	0	0	1	1	0	0	1	1	0	0	1	0.00336621	0	0	0.00336621	dystrophin related protein 2 [Source:MGI Symbol;Acc:MGI:107432]
ENSMUSG00000000244	Tspan32	B cells	BC_1	107.62	146.251	36	3	2	0	1	3	2	0	1	0.0833333	0.0555556	0	0.0277778	0.000569797	0.000379865	0	0.000189932	tetraspanin 32 [Source:MGI Symbol;Acc:MGI:1350360]
ENSMUSG00000000244	Tspan32	B cells	BC_2	119.62	136.142	18	1	0	0	1	1	0	0	1	0.0555556	0	0	0.0555556	0.000408072	0	0	0.000408072	tetraspanin 32 [Source:MGI Symbol;Acc:MGI:1350360]
ENSMUSG00000000244	Tspan32	dendritic cells	BMDC_mrna1273_0h_2	96.17	132.08	3	0	0	0	0	0	0	0	0	0	0	0	0	0	0	0	0	tetraspanin 32 [Source:MGI Symbol;Acc:MGI:1350360]
ENSMUSG00000000244	Tspan32	dendritic cells	BMDC_mrna1273_0h_1	64.67	69.0633	3	0	0	0	0	0	0	0	0	0	0	0	0	0	0	0	0	tetraspanin 32 [Source:MGI Symbol;Acc:MGI:1350360]
ENSMUSG00000000244	Tspan32	macrophages	BMDM_mrna1273_0h_1	89.24	89.24	1	0	0	0	0	0	0	0	0	0	0	0	0	0	0	0	0	tetraspanin 32 [Source:MGI Symbol;Acc:MGI:1350360]
ENSMUSG00000000244	Tspan32	macrophages	BMDM_mrna1273_0h_2	89.47	108.623	3	0	0	0	0	0	0	0	0	0	0	0	0	0	0	0	0	tetraspanin 32 [Source:MGI Symbol;Acc:MGI:1350360]
ENSMUSG00000000244	Tspan32	T cells	TC_1	79.99	103.275	106	8	4	2	2	8	4	2	2	0.0754717	0.0377358	0.0188679	0.0188679	0.000730784	0.000365392	0.000182696	0.000182696	tetraspanin 32 [Source:MGI Symbol;Acc:MGI:1350360]
ENSMUSG00000000247	Lhx2	T cells	TC_1	48.99	48.99	2	0	0	0	0	0	0	0	0	0	0	0	0	0	0	0	0	LIM homeobox protein 2 [Source:MGI Symbol;Acc:MGI:96785]
ENSMUSG00000000253	Gmpr	dendritic cells	BMDC_mrna1273_0h_1	50.9	50.9	1	0	0	0	0	0	0	0	0	0	0	0	0	0	0	0	0	guanosine monophosphate reductase [Source:MGI Symbol;Acc:MGI:1913605]
ENSMUSG00000000253	Gmpr	macrophages	BMDM_mrna1273_0h_1	123.82	111.786	8	0	0	0	0	0	0	0	0	0	0	0	0	0	0	0	0	guanosine monophosphate reductase [Source:MGI Symbol;Acc:MGI:1913605]
ENSMUSG00000000253	Gmpr	macrophages	BMDM_mrna1273_0h_2	107.2	109.591	7	0	0	0	0	0	0	0	0	0	0	0	0	0	0	0	0	guanosine monophosphate reductase [Source:MGI Symbol;Acc:MGI:1913605]
ENSMUSG00000000275	Trim25	B cells	BC_1	124.225	123.612	50	3	0	0	3	3	0	0	3	0.06	0	0	0.06	0.000485391	0	0	0.000485391	tripartite motif-containing 25 [Source:MGI Symbol;Acc:MGI:102749]
ENSMUSG00000000275	Trim25	B cells	BC_2	145.03	138.949	28	4	2	1	1	4	2	1	1	0.142857	0.0714286	0.0357143	0.0357143	0.00102813	0.000514063	0.000257032	0.000257032	tripartite motif-containing 25 [Source:MGI Symbol;Acc:MGI:102749]
ENSMUSG00000000275	Trim25	dendritic cells	BMDC_mrna1273_0h_2	132.61	136.812	22	0	0	0	0	0	0	0	0	0	0	0	0	0	0	0	0	tripartite motif-containing 25 [Source:MGI Symbol;Acc:MGI:102749]
ENSMUSG00000000275	Trim25	dendritic cells	BMDC_mrna1273_0h_1	120.295	131.728	28	1	0	0	1	1	0	0	1	0.0357143	0	0	0.0357143	0.000271122	0	0	0.000271122	tripartite motif-containing 25 [Source:MGI Symbol;Acc:MGI:102749]
ENSMUSG00000000275	Trim25	macrophages	BMDM_mrna1273_0h_1	101.855	122.024	14	1	0	0	1	1	0	0	1	0.0714286	0	0	0.0714286	0.000585364	0	0	0.000585364	tripartite motif-containing 25 [Source:MGI Symbol;Acc:MGI:102749]
ENSMUSG00000000275	Trim25	macrophages	BMDM_mrna1273_0h_2	162.61	173.241	35	3	2	1	0	3	2	1	0	0.0857143	0.0571429	0.0285714	0	0.000494769	0.000329846	0.000164923	0	tripartite motif-containing 25 [Source:MGI Symbol;Acc:MGI:102749]
ENSMUSG00000000275	Trim25	T cells	TC_1	78.35	95.9058	100	8	3	0	5	8	3	0	5	0.08	0.03	0	0.05	0.000834152	0.000312807	0	0.000521345	tripartite motif-containing 25 [Source:MGI Symbol;Acc:MGI:102749]
ENSMUSG00000000276	Dgke	B cells	BC_1	245.09	211.66	3	2	1	0	1	3	2	0	1	0.666667	0.333333	0	0.333333	0.00472456	0.00314971	0	0.00157485	diacylglycerol kinase, epsilon [Source:MGI Symbol;Acc:MGI:1889276]
ENSMUSG00000000276	Dgke	B cells	BC_2	177.76	177.76	2	0	0	0	0	0	0	0	0	0	0	0	0	0	0	0	0	diacylglycerol kinase, epsilon [Source:MGI Symbol;Acc:MGI:1889276]
ENSMUSG00000000276	Dgke	dendritic cells	BMDC_mrna1273_0h_2	213.96	178.156	7	0	0	0	0	0	0	0	0	0	0	0	0	0	0	0	0	diacylglycerol kinase, epsilon [Source:MGI Symbol;Acc:MGI:1889276]
ENSMUSG00000000276	Dgke	dendritic cells	BMDC_mrna1273_0h_1	32.87	59.1	3	0	0	0	0	0	0	0	0	0	0	0	0	0	0	0	0	diacylglycerol kinase, epsilon [Source:MGI Symbol;Acc:MGI:1889276]
ENSMUSG00000000276	Dgke	macrophages	BMDM_mrna1273_0h_1	134.335	134.335	2	0	0	0	0	0	0	0	0	0	0	0	0	0	0	0	0	diacylglycerol kinase, epsilon [Source:MGI Symbol;Acc:MGI:1889276]
ENSMUSG00000000276	Dgke	macrophages	BMDM_mrna1273_0h_2	204.5	196.978	9	1	1	0	0	1	1	0	0	0.111111	0.111111	0	0	0.000564079	0.000564079	0	0	diacylglycerol kinase, epsilon [Source:MGI Symbol;Acc:MGI:1889276]
ENSMUSG00000000276	Dgke	T cells	TC_1	185.735	181.765	4	1	0	0	1	1	0	0	1	0.25	0	0	0.25	0.0013754	0	0	0.0013754	diacylglycerol kinase, epsilon [Source:MGI Symbol;Acc:MGI:1889276]
ENSMUSG00000000278	Scpep1	B cells	BC_1	69.44	89.4607	55	7	3	1	3	7	3	1	3	0.127273	0.0545455	0.0181818	0.0545455	0.00142267	0.000609714	0.000203238	0.000609714	serine carboxypeptidase 1 [Source:MGI Symbol;Acc:MGI:1921867]
ENSMUSG00000000278	Scpep1	B cells	BC_2	96.1	91.6819	32	3	3	0	0	5	5	0	0	0.09375	0.09375	0	0	0.00170426	0.00170426	0	0	serine carboxypeptidase 1 [Source:MGI Symbol;Acc:MGI:1921867]
ENSMUSG00000000278	Scpep1	dendritic cells	BMDC_mrna1273_0h_2	122.29	129.048	17	0	0	0	0	0	0	0	0	0	0	0	0	0	0	0	0	serine carboxypeptidase 1 [Source:MGI Symbol;Acc:MGI:1921867]
ENSMUSG00000000278	Scpep1	dendritic cells	BMDC_mrna1273_0h_1	99.24	106.607	70	1	0	1	0	1	0	1	0	0.0142857	0	0.0142857	0	0.000134004	0	0.000134004	0	serine carboxypeptidase 1 [Source:MGI Symbol;Acc:MGI:1921867]
ENSMUSG00000000278	Scpep1	macrophages	BMDM_mrna1273_0h_1	107.715	108.414	68	2	0	0	2	2	0	0	2	0.0294118	0	0	0.0294118	0.000271291	0	0	0.000271291	serine carboxypeptidase 1 [Source:MGI Symbol;Acc:MGI:1921867]
ENSMUSG00000000278	Scpep1	macrophages	BMDM_mrna1273_0h_2	113.245	118.188	102	2	0	2	0	2	0	2	0	0.0196078	0	0.0196078	0	0.000165904	0	0.000165904	0	serine carboxypeptidase 1 [Source:MGI Symbol;Acc:MGI:1921867]
ENSMUSG00000000278	Scpep1	T cells	TC_1	73.685	82.0535	162	10	4	2	4	10	4	2	4	0.0617284	0.0246914	0.0123457	0.0246914	0.000752295	0.000300918	0.000150459	0.000300918	serine carboxypeptidase 1 [Source:MGI Symbol;Acc:MGI:1921867]
ENSMUSG00000000282	Mnt	B cells	BC_1	92.39	73.8444	9	0	0	0	0	0	0	0	0	0	0	0	0	0	0	0	0	max binding protein [Source:MGI Symbol;Acc:MGI:109150]
ENSMUSG00000000282	Mnt	B cells	BC_2	80.46	84.36	5	1	0	0	1	1	0	0	1	0.2	0	0	0.2	0.00237079	0	0	0.00237079	max binding protein [Source:MGI Symbol;Acc:MGI:109150]
ENSMUSG00000000282	Mnt	dendritic cells	BMDC_mrna1273_0h_2	117.96	87.7733	3	0	0	0	0	0	0	0	0	0	0	0	0	0	0	0	0	max binding protein [Source:MGI Symbol;Acc:MGI:109150]
ENSMUSG00000000282	Mnt	dendritic cells	BMDC_mrna1273_0h_1	109.2	117.008	19	1	0	0	1	1	0	0	1	0.0526316	0	0	0.0526316	0.000449812	0	0	0.000449812	max binding protein [Source:MGI Symbol;Acc:MGI:109150]
ENSMUSG00000000282	Mnt	macrophages	BMDM_mrna1273_0h_1	125.71	135.231	11	1	1	0	0	1	1	0	0	0.0909091	0.0909091	0	0	0.000672251	0.000672251	0	0	max binding protein [Source:MGI Symbol;Acc:MGI:109150]
ENSMUSG00000000282	Mnt	macrophages	BMDM_mrna1273_0h_2	136.04	128.192	35	3	3	0	0	3	3	0	0	0.0857143	0.0857143	0	0	0.00066864	0.00066864	0	0	max binding protein [Source:MGI Symbol;Acc:MGI:109150]
ENSMUSG00000000282	Mnt	T cells	TC_1	74.37	98.2607	29	1	0	0	1	1	0	0	1	0.0344828	0	0	0.0344828	0.000350931	0	0	0.000350931	max binding protein [Source:MGI Symbol;Acc:MGI:109150]
ENSMUSG00000000290	Itgb2	B cells	BC_1	115.08	130.397	65	4	2	0	2	4	2	0	2	0.0615385	0.0307692	0	0.0307692	0.00047193	0.000235965	0	0.000235965	integrin beta 2 [Source:MGI Symbol;Acc:MGI:96611]
ENSMUSG00000000290	Itgb2	B cells	BC_2	77.62	107.331	39	3	1	2	0	4	1	3	0	0.0769231	0.025641	0.0512821	0	0.000955584	0.000238896	0.000716688	0	integrin beta 2 [Source:MGI Symbol;Acc:MGI:96611]
ENSMUSG00000000290	Itgb2	dendritic cells	BMDC_mrna1273_0h_2	133.33	142.752	41	4	2	1	1	5	2	2	1	0.097561	0.0487805	0.0243902	0.0243902	0.000854288	0.000341715	0.000341715	0.000170858	integrin beta 2 [Source:MGI Symbol;Acc:MGI:96611]
ENSMUSG00000000290	Itgb2	dendritic cells	BMDC_mrna1273_0h_1	100.59	119.036	161	3	1	1	1	4	1	1	2	0.0186335	0.00621118	0.00621118	0.00621118	0.000208715	5.21788e-05	5.21788e-05	0.000104358	integrin beta 2 [Source:MGI Symbol;Acc:MGI:96611]
ENSMUSG00000000290	Itgb2	macrophages	BMDM_mrna1273_0h_1	121.255	125.983	166	9	2	3	4	9	2	3	4	0.0542169	0.0120482	0.0180723	0.0240964	0.00043035	9.56333e-05	0.00014345	0.000191267	integrin beta 2 [Source:MGI Symbol;Acc:MGI:96611]
ENSMUSG00000000290	Itgb2	macrophages	BMDM_mrna1273_0h_2	130.295	137.78	172	11	3	4	4	15	4	6	5	0.0639535	0.0174419	0.0232558	0.0232558	0.000632961	0.000168789	0.000253184	0.000210987	integrin beta 2 [Source:MGI Symbol;Acc:MGI:96611]
ENSMUSG00000000290	Itgb2	T cells	TC_1	80.21	97.5144	435	44	23	8	14	47	24	8	15	0.101149	0.0528736	0.0183908	0.0321839	0.001108	0.000565787	0.000188596	0.000353617	integrin beta 2 [Source:MGI Symbol;Acc:MGI:96611]
ENSMUSG00000000295	Hddc2	B cells	BC_1	139.85	133.292	11	4	0	0	4	7	0	0	7	0.363636	0	0	0.363636	0.00477421	0	0	0.00477421	HD domain containing 2 [Source:MGI Symbol;Acc:MGI:1916942]
ENSMUSG00000000295	Hddc2	B cells	BC_2	140.625	131.61	6	2	0	0	2	2	0	0	2	0.333333	0	0	0.333333	0.00253274	0	0	0.00253274	HD domain containing 2 [Source:MGI Symbol;Acc:MGI:1916942]
ENSMUSG00000000295	Hddc2	dendritic cells	BMDC_mrna1273_0h_2	53.77	75.55	11	4	0	0	4	6	0	0	6	0.363636	0	0	0.363636	0.00721978	0	0	0.00721978	HD domain containing 2 [Source:MGI Symbol;Acc:MGI:1916942]
ENSMUSG00000000295	Hddc2	dendritic cells	BMDC_mrna1273_0h_1	97.21	110.848	9	2	0	0	2	2	0	0	2	0.222222	0	0	0.222222	0.00200475	0	0	0.00200475	HD domain containing 2 [Source:MGI Symbol;Acc:MGI:1916942]
ENSMUSG00000000295	Hddc2	macrophages	BMDM_mrna1273_0h_1	61.56	109.03	3	1	0	0	1	2	0	0	2	0.333333	0	0	0.333333	0.00611453	0	0	0.00611453	HD domain containing 2 [Source:MGI Symbol;Acc:MGI:1916942]
ENSMUSG00000000295	Hddc2	macrophages	BMDM_mrna1273_0h_2	87.64	101.821	9	3	0	0	3	3	0	0	3	0.333333	0	0	0.333333	0.00327372	0	0	0.00327372	HD domain containing 2 [Source:MGI Symbol;Acc:MGI:1916942]
ENSMUSG00000000295	Hddc2	T cells	TC_1	67.065	71.6825	64	16	5	1	12	21	5	1	15	0.25	0.078125	0.015625	0.1875	0.00457748	0.00108988	0.000217975	0.00326963	HD domain containing 2 [Source:MGI Symbol;Acc:MGI:1916942]
ENSMUSG00000000301	Pemt	B cells	BC_1	90.54	90.54	1	0	0	0	0	0	0	0	0	0	0	0	0	0	0	0	0	phosphatidylethanolamine N-methyltransferase [Source:MGI Symbol;Acc:MGI:104535]
ENSMUSG00000000301	Pemt	dendritic cells	BMDC_mrna1273_0h_2	97.68	97.68	1	0	0	0	0	0	0	0	0	0	0	0	0	0	0	0	0	phosphatidylethanolamine N-methyltransferase [Source:MGI Symbol;Acc:MGI:104535]
ENSMUSG00000000301	Pemt	dendritic cells	BMDC_mrna1273_0h_1	65.33	85.7567	3	0	0	0	0	0	0	0	0	0	0	0	0	0	0	0	0	phosphatidylethanolamine N-methyltransferase [Source:MGI Symbol;Acc:MGI:104535]
ENSMUSG00000000301	Pemt	T cells	TC_1	74.83	76.125	6	0	0	0	0	0	0	0	0	0	0	0	0	0	0	0	0	phosphatidylethanolamine N-methyltransferase [Source:MGI Symbol;Acc:MGI:104535]
ENSMUSG00000000303	Cdh1	dendritic cells	BMDC_mrna1273_0h_2	115.745	115.745	2	0	0	0	0	0	0	0	0	0	0	0	0	0	0	0	0	cadherin 1 [Source:MGI Symbol;Acc:MGI:88354]
ENSMUSG00000000303	Cdh1	dendritic cells	BMDC_mrna1273_0h_1	65.56	68.94	3	0	0	0	0	0	0	0	0	0	0	0	0	0	0	0	0	cadherin 1 [Source:MGI Symbol;Acc:MGI:88354]
ENSMUSG00000000303	Cdh1	T cells	TC_1	139.67	139.67	1	0	0	0	0	0	0	0	0	0	0	0	0	0	0	0	0	cadherin 1 [Source:MGI Symbol;Acc:MGI:88354]
ENSMUSG00000000308	Ckmt1	T cells	TC_1	84.965	84.965	2	0	0	0	0	0	0	0	0	0	0	0	0	0	0	0	0	creatine kinase, mitochondrial 1, ubiquitous [Source:MGI Symbol;Acc:MGI:99441]
ENSMUSG00000000318	Clec10a	dendritic cells	BMDC_mrna1273_0h_2	116.17	132.2	16	0	0	0	0	0	0	0	0	0	0	0	0	0	0	0	0	C-type lectin domain family 10, member A [Source:MGI Symbol;Acc:MGI:96975]
ENSMUSG00000000318	Clec10a	dendritic cells	BMDC_mrna1273_0h_1	97.31	125.62	41	1	1	0	0	1	1	0	0	0.0243902	0.0243902	0	0	0.000194159	0.000194159	0	0	C-type lectin domain family 10, member A [Source:MGI Symbol;Acc:MGI:96975]
ENSMUSG00000000318	Clec10a	macrophages	BMDM_mrna1273_0h_1	126.945	126.945	2	0	0	0	0	0	0	0	0	0	0	0	0	0	0	0	0	C-type lectin domain family 10, member A [Source:MGI Symbol;Acc:MGI:96975]
ENSMUSG00000000318	Clec10a	macrophages	BMDM_mrna1273_0h_2	79.29	73.1567	3	0	0	0	0	0	0	0	0	0	0	0	0	0	0	0	0	C-type lectin domain family 10, member A [Source:MGI Symbol;Acc:MGI:96975]
ENSMUSG00000000326	Comt	B cells	BC_1	94.3	91.1567	18	3	0	0	3	3	0	0	3	0.166667	0	0	0.166667	0.00182835	0	0	0.00182835	catechol-O-methyltransferase [Source:MGI Symbol;Acc:MGI:88470]
ENSMUSG00000000326	Comt	B cells	BC_2	51.005	52.0517	6	0	0	0	0	0	0	0	0	0	0	0	0	0	0	0	0	catechol-O-methyltransferase [Source:MGI Symbol;Acc:MGI:88470]
ENSMUSG00000000326	Comt	dendritic cells	BMDC_mrna1273_0h_2	116.015	120.332	4	1	1	0	0	1	1	0	0	0.25	0.25	0	0	0.00207758	0.00207758	0	0	catechol-O-methyltransferase [Source:MGI Symbol;Acc:MGI:88470]
ENSMUSG00000000326	Comt	dendritic cells	BMDC_mrna1273_0h_1	76.67	104.032	16	3	1	0	2	3	1	0	2	0.1875	0.0625	0	0.125	0.00180232	0.000600774	0	0.00120155	catechol-O-methyltransferase [Source:MGI Symbol;Acc:MGI:88470]
ENSMUSG00000000326	Comt	macrophages	BMDM_mrna1273_0h_1	69.86	81.0588	32	3	0	0	3	3	0	0	3	0.09375	0	0	0.09375	0.00115657	0	0	0.00115657	catechol-O-methyltransferase [Source:MGI Symbol;Acc:MGI:88470]
ENSMUSG00000000326	Comt	macrophages	BMDM_mrna1273_0h_2	110.035	113.27	44	4	2	1	1	4	2	1	1	0.0909091	0.0454545	0.0227273	0.0227273	0.000802586	0.000401293	0.000200646	0.000200646	catechol-O-methyltransferase [Source:MGI Symbol;Acc:MGI:88470]
ENSMUSG00000000326	Comt	T cells	TC_1	50.775	66.634	30	0	0	0	0	0	0	0	0	0	0	0	0	0	0	0	0	catechol-O-methyltransferase [Source:MGI Symbol;Acc:MGI:88470]
ENSMUSG00000000339	Rtca	B cells	BC_1	69.12	93.8984	19	2	2	0	0	2	2	0	0	0.105263	0.105263	0	0	0.00112103	0.00112103	0	0	RNA 3'-terminal phosphate cyclase [Source:MGI Symbol;Acc:MGI:1913618]
ENSMUSG00000000339	Rtca	B cells	BC_2	82.33	75.4456	18	1	1	0	0	1	1	0	0	0.0555556	0.0555556	0	0	0.000736366	0.000736366	0	0	RNA 3'-terminal phosphate cyclase [Source:MGI Symbol;Acc:MGI:1913618]
ENSMUSG00000000339	Rtca	dendritic cells	BMDC_mrna1273_0h_2	69.205	76.4356	16	0	0	0	0	0	0	0	0	0	0	0	0	0	0	0	0	RNA 3'-terminal phosphate cyclase [Source:MGI Symbol;Acc:MGI:1913618]
ENSMUSG00000000339	Rtca	dendritic cells	BMDC_mrna1273_0h_1	78.34	90.4495	21	2	1	0	1	3	2	0	1	0.0952381	0.047619	0	0.047619	0.00157941	0.00105294	0	0.000526471	RNA 3'-terminal phosphate cyclase [Source:MGI Symbol;Acc:MGI:1913618]
ENSMUSG00000000339	Rtca	macrophages	BMDM_mrna1273_0h_1	66.28	81.3	13	0	0	0	0	0	0	0	0	0	0	0	0	0	0	0	0	RNA 3'-terminal phosphate cyclase [Source:MGI Symbol;Acc:MGI:1913618]
ENSMUSG00000000339	Rtca	macrophages	BMDM_mrna1273_0h_2	102.455	111.784	14	0	0	0	0	0	0	0	0	0	0	0	0	0	0	0	0	RNA 3'-terminal phosphate cyclase [Source:MGI Symbol;Acc:MGI:1913618]
ENSMUSG00000000339	Rtca	T cells	TC_1	55.73	72.5358	77	3	1	1	1	3	1	1	1	0.038961	0.012987	0.012987	0.012987	0.000537128	0.000179043	0.000179043	0.000179043	RNA 3'-terminal phosphate cyclase [Source:MGI Symbol;Acc:MGI:1913618]
ENSMUSG00000000340	Dbt	B cells	BC_1	120.785	117.513	12	3	2	1	0	3	2	1	0	0.25	0.166667	0.0833333	0	0.00212742	0.00141828	0.000709139	0	dihydrolipoamide branched chain transacylase E2 [Source:MGI Symbol;Acc:MGI:105386]
ENSMUSG00000000340	Dbt	B cells	BC_2	125.42	120.417	3	0	0	0	0	0	0	0	0	0	0	0	0	0	0	0	0	dihydrolipoamide branched chain transacylase E2 [Source:MGI Symbol;Acc:MGI:105386]
ENSMUSG00000000340	Dbt	dendritic cells	BMDC_mrna1273_0h_2	90.56	68.47	3	0	0	0	0	0	0	0	0	0	0	0	0	0	0	0	0	dihydrolipoamide branched chain transacylase E2 [Source:MGI Symbol;Acc:MGI:105386]
ENSMUSG00000000340	Dbt	dendritic cells	BMDC_mrna1273_0h_1	129.94	152.39	7	0	0	0	0	0	0	0	0	0	0	0	0	0	0	0	0	dihydrolipoamide branched chain transacylase E2 [Source:MGI Symbol;Acc:MGI:105386]
ENSMUSG00000000340	Dbt	macrophages	BMDM_mrna1273_0h_1	92.355	81.3425	4	0	0	0	0	0	0	0	0	0	0	0	0	0	0	0	0	dihydrolipoamide branched chain transacylase E2 [Source:MGI Symbol;Acc:MGI:105386]
ENSMUSG00000000340	Dbt	macrophages	BMDM_mrna1273_0h_2	123.455	123.455	2	0	0	0	0	0	0	0	0	0	0	0	0	0	0	0	0	dihydrolipoamide branched chain transacylase E2 [Source:MGI Symbol;Acc:MGI:105386]
ENSMUSG00000000340	Dbt	T cells	TC_1	56.56	95.3356	9	1	0	0	1	1	0	0	1	0.111111	0	0	0.111111	0.00116547	0	0	0.00116547	dihydrolipoamide branched chain transacylase E2 [Source:MGI Symbol;Acc:MGI:105386]
ENSMUSG00000000346	Dazap2	B cells	BC_1	95.88	110.025	163	12	7	1	4	12	7	1	4	0.0736196	0.0429448	0.00613497	0.0245399	0.000669118	0.000390319	5.57599e-05	0.000223039	DAZ associated protein 2 [Source:MGI Symbol;Acc:MGI:1344344]
ENSMUSG00000000346	Dazap2	B cells	BC_2	91.04	102.613	73	6	4	0	2	6	4	0	2	0.0821918	0.0547945	0	0.0273973	0.000800986	0.00053399	0	0.000266995	DAZ associated protein 2 [Source:MGI Symbol;Acc:MGI:1344344]
ENSMUSG00000000346	Dazap2	dendritic cells	BMDC_mrna1273_0h_2	93.025	105.384	130	3	3	0	0	3	3	0	0	0.0230769	0.0230769	0	0	0.000218978	0.000218978	0	0	DAZ associated protein 2 [Source:MGI Symbol;Acc:MGI:1344344]
ENSMUSG00000000346	Dazap2	dendritic cells	BMDC_mrna1273_0h_1	95.06	106.519	181	5	2	2	1	5	2	2	1	0.0276243	0.0110497	0.0110497	0.00552486	0.000259336	0.000103734	0.000103734	5.18672e-05	DAZ associated protein 2 [Source:MGI Symbol;Acc:MGI:1344344]
ENSMUSG00000000346	Dazap2	macrophages	BMDM_mrna1273_0h_1	103.575	109.855	122	5	1	0	4	6	1	0	5	0.0409836	0.00819672	0	0.0327869	0.000447683	7.46139e-05	0	0.000373069	DAZ associated protein 2 [Source:MGI Symbol;Acc:MGI:1344344]
ENSMUSG00000000346	Dazap2	macrophages	BMDM_mrna1273_0h_2	114.9	114.444	151	6	2	0	4	6	2	0	4	0.0397351	0.013245	0	0.0264901	0.000347201	0.000115734	0	0.000231467	DAZ associated protein 2 [Source:MGI Symbol;Acc:MGI:1344344]
ENSMUSG00000000346	Dazap2	T cells	TC_1	76.095	85.8547	582	32	20	1	14	35	20	1	14	0.0549828	0.0343643	0.00171821	0.024055	0.000700457	0.000400261	2.0013e-05	0.000280183	DAZ associated protein 2 [Source:MGI Symbol;Acc:MGI:1344344]
ENSMUSG00000000355	Mcts1	B cells	BC_1	92.27	115.692	43	6	3	0	3	6	3	0	3	0.139535	0.0697674	0	0.0697674	0.00120609	0.000603044	0	0.000603044	malignant T cell amplified sequence 1 [Source:MGI Symbol;Acc:MGI:1916245]
ENSMUSG00000000355	Mcts1	B cells	BC_2	85.475	100.868	18	0	0	0	0	0	0	0	0	0	0	0	0	0	0	0	0	malignant T cell amplified sequence 1 [Source:MGI Symbol;Acc:MGI:1916245]
ENSMUSG00000000355	Mcts1	dendritic cells	BMDC_mrna1273_0h_2	72.88	102.722	18	0	0	0	0	0	0	0	0	0	0	0	0	0	0	0	0	malignant T cell amplified sequence 1 [Source:MGI Symbol;Acc:MGI:1916245]
ENSMUSG00000000355	Mcts1	dendritic cells	BMDC_mrna1273_0h_1	95.945	135.454	26	1	0	0	1	1	0	0	1	0.0384615	0	0	0.0384615	0.000283946	0	0	0.000283946	malignant T cell amplified sequence 1 [Source:MGI Symbol;Acc:MGI:1916245]
ENSMUSG00000000355	Mcts1	macrophages	BMDM_mrna1273_0h_1	93.07	106.213	21	1	1	0	0	1	1	0	0	0.047619	0.047619	0	0	0.000448334	0.000448334	0	0	malignant T cell amplified sequence 1 [Source:MGI Symbol;Acc:MGI:1916245]
ENSMUSG00000000355	Mcts1	macrophages	BMDM_mrna1273_0h_2	132.1	168.638	23	1	1	0	0	1	1	0	0	0.0434783	0.0434783	0	0	0.00025782	0.00025782	0	0	malignant T cell amplified sequence 1 [Source:MGI Symbol;Acc:MGI:1916245]
ENSMUSG00000000355	Mcts1	T cells	TC_1	78.72	88.8478	154	4	3	0	1	4	3	0	1	0.025974	0.0194805	0	0.00649351	0.000292343	0.000219257	0	7.30857e-05	malignant T cell amplified sequence 1 [Source:MGI Symbol;Acc:MGI:1916245]
ENSMUSG00000000359	Rem1	dendritic cells	BMDC_mrna1273_0h_2	77	77	1	1	1	0	0	1	1	0	0	1	1	0	0	0.012987	0.012987	0	0	rad and gem related GTP binding protein 1 [Source:MGI Symbol;Acc:MGI:1097696]
ENSMUSG00000000374	Trappc10	B cells	BC_1	132.975	145.311	18	1	1	0	0	1	1	0	0	0.0555556	0.0555556	0	0	0.000382321	0.000382321	0	0	trafficking protein particle complex 10 [Source:MGI Symbol;Acc:MGI:1336209]
ENSMUSG00000000374	Trappc10	B cells	BC_2	152	144.011	9	1	0	0	1	1	0	0	1	0.111111	0	0	0.111111	0.000771545	0	0	0.000771545	trafficking protein particle complex 10 [Source:MGI Symbol;Acc:MGI:1336209]
ENSMUSG00000000374	Trappc10	dendritic cells	BMDC_mrna1273_0h_2	108.67	96.788	5	0	0	0	0	0	0	0	0	0	0	0	0	0	0	0	0	trafficking protein particle complex 10 [Source:MGI Symbol;Acc:MGI:1336209]
ENSMUSG00000000374	Trappc10	dendritic cells	BMDC_mrna1273_0h_1	141.5	148.337	9	0	0	0	0	0	0	0	0	0	0	0	0	0	0	0	0	trafficking protein particle complex 10 [Source:MGI Symbol;Acc:MGI:1336209]
ENSMUSG00000000374	Trappc10	macrophages	BMDM_mrna1273_0h_1	127.29	140.213	11	1	1	0	0	1	1	0	0	0.0909091	0.0909091	0	0	0.000648365	0.000648365	0	0	trafficking protein particle complex 10 [Source:MGI Symbol;Acc:MGI:1336209]
ENSMUSG00000000374	Trappc10	macrophages	BMDM_mrna1273_0h_2	105.16	126.665	8	1	1	0	0	1	1	0	0	0.125	0.125	0	0	0.000986855	0.000986855	0	0	trafficking protein particle complex 10 [Source:MGI Symbol;Acc:MGI:1336209]
ENSMUSG00000000374	Trappc10	T cells	TC_1	84.04	112.189	45	4	2	1	1	4	2	1	1	0.0888889	0.0444444	0.0222222	0.0222222	0.000792315	0.000396157	0.000198079	0.000198079	trafficking protein particle complex 10 [Source:MGI Symbol;Acc:MGI:1336209]
ENSMUSG00000000378	Ccm2	B cells	BC_1	118.39	115.214	39	2	2	0	0	2	2	0	0	0.0512821	0.0512821	0	0	0.000445102	0.000445102	0	0	cerebral cavernous malformation 2 [Source:MGI Symbol;Acc:MGI:2384924]
ENSMUSG00000000378	Ccm2	B cells	BC_2	72.18	107.762	21	0	0	0	0	0	0	0	0	0	0	0	0	0	0	0	0	cerebral cavernous malformation 2 [Source:MGI Symbol;Acc:MGI:2384924]
ENSMUSG00000000378	Ccm2	dendritic cells	BMDC_mrna1273_0h_2	97.38	120.465	13	0	0	0	0	0	0	0	0	0	0	0	0	0	0	0	0	cerebral cavernous malformation 2 [Source:MGI Symbol;Acc:MGI:2384924]
ENSMUSG00000000378	Ccm2	dendritic cells	BMDC_mrna1273_0h_1	95.17	110.396	27	4	1	0	3	4	1	0	3	0.148148	0.037037	0	0.111111	0.00134197	0.000335492	0	0.00100647	cerebral cavernous malformation 2 [Source:MGI Symbol;Acc:MGI:2384924]
ENSMUSG00000000378	Ccm2	macrophages	BMDM_mrna1273_0h_1	110.32	127.072	13	1	1	0	0	1	1	0	0	0.0769231	0.0769231	0	0	0.000605353	0.000605353	0	0	cerebral cavernous malformation 2 [Source:MGI Symbol;Acc:MGI:2384924]
ENSMUSG00000000378	Ccm2	macrophages	BMDM_mrna1273_0h_2	88.43	101.851	17	0	0	0	0	0	0	0	0	0	0	0	0	0	0	0	0	cerebral cavernous malformation 2 [Source:MGI Symbol;Acc:MGI:2384924]
ENSMUSG00000000378	Ccm2	T cells	TC_1	68.6	80.92	217	18	9	1	9	22	12	1	9	0.0829493	0.0414747	0.00460829	0.0414747	0.00125287	0.000683386	5.69488e-05	0.000512539	cerebral cavernous malformation 2 [Source:MGI Symbol;Acc:MGI:2384924]
ENSMUSG00000000384	Tbrg4	B cells	BC_1	76.895	123.734	22	4	1	1	3	5	1	1	3	0.181818	0.0454545	0.0454545	0.136364	0.00183678	0.000367357	0.000367357	0.00110207	transforming growth factor beta regulated gene 4 [Source:MGI Symbol;Acc:MGI:1100868]
ENSMUSG00000000384	Tbrg4	B cells	BC_2	129.97	154.824	12	0	0	0	0	0	0	0	0	0	0	0	0	0	0	0	0	transforming growth factor beta regulated gene 4 [Source:MGI Symbol;Acc:MGI:1100868]
ENSMUSG00000000384	Tbrg4	dendritic cells	BMDC_mrna1273_0h_2	116.52	149.028	21	1	0	0	1	1	0	0	1	0.047619	0	0	0.047619	0.000319531	0	0	0.000319531	transforming growth factor beta regulated gene 4 [Source:MGI Symbol;Acc:MGI:1100868]
ENSMUSG00000000384	Tbrg4	dendritic cells	BMDC_mrna1273_0h_1	149.24	132.933	10	1	1	0	0	1	1	0	0	0.1	0.1	0	0	0.000752259	0.000752259	0	0	transforming growth factor beta regulated gene 4 [Source:MGI Symbol;Acc:MGI:1100868]
ENSMUSG00000000384	Tbrg4	macrophages	BMDM_mrna1273_0h_1	74.03	125.702	11	0	0	0	0	0	0	0	0	0	0	0	0	0	0	0	0	transforming growth factor beta regulated gene 4 [Source:MGI Symbol;Acc:MGI:1100868]
ENSMUSG00000000384	Tbrg4	macrophages	BMDM_mrna1273_0h_2	113.125	124.068	10	2	1	1	0	2	1	1	0	0.2	0.1	0.1	0	0.00161202	0.00080601	0.00080601	0	transforming growth factor beta regulated gene 4 [Source:MGI Symbol;Acc:MGI:1100868]
ENSMUSG00000000384	Tbrg4	T cells	TC_1	65.04	84.5519	83	4	2	1	1	4	2	1	1	0.0481928	0.0240964	0.0120482	0.0120482	0.000569978	0.000284989	0.000142495	0.000142495	transforming growth factor beta regulated gene 4 [Source:MGI Symbol;Acc:MGI:1100868]
ENSMUSG00000000386	Mx1	dendritic cells	BMDC_mrna1273_0h_2	255.15	258.843	7	0	0	0	0	0	0	0	0	0	0	0	0	0	0	0	0	MX dynamin-like GTPase 1 [Source:MGI Symbol;Acc:MGI:97243]
ENSMUSG00000000386	Mx1	dendritic cells	BMDC_mrna1273_0h_1	250.31	264.39	10	1	0	0	1	1	0	0	1	0.1	0	0	0.1	0.000378229	0	0	0.000378229	MX dynamin-like GTPase 1 [Source:MGI Symbol;Acc:MGI:97243]
ENSMUSG00000000386	Mx1	macrophages	BMDM_mrna1273_0h_1	263.3	253.157	4	2	0	0	2	2	0	0	2	0.5	0	0	0.5	0.00197506	0	0	0.00197506	MX dynamin-like GTPase 1 [Source:MGI Symbol;Acc:MGI:97243]
ENSMUSG00000000386	Mx1	macrophages	BMDM_mrna1273_0h_2	240.75	240.75	1	0	0	0	0	0	0	0	0	0	0	0	0	0	0	0	0	MX dynamin-like GTPase 1 [Source:MGI Symbol;Acc:MGI:97243]
ENSMUSG00000000399	Ndufa9	B cells	BC_1	74.36	92.052	59	4	3	0	1	4	3	0	1	0.0677966	0.0508475	0	0.0169492	0.000736503	0.000552377	0	0.000184126	NADH:ubiquinone oxidoreductase subunit A9 [Source:MGI Symbol;Acc:MGI:1913358]
ENSMUSG00000000399	Ndufa9	B cells	BC_2	42.62	65.3595	21	0	0	0	0	0	0	0	0	0	0	0	0	0	0	0	0	NADH:ubiquinone oxidoreductase subunit A9 [Source:MGI Symbol;Acc:MGI:1913358]
ENSMUSG00000000399	Ndufa9	dendritic cells	BMDC_mrna1273_0h_2	69.66	86.3716	32	1	1	0	0	1	1	0	0	0.03125	0.03125	0	0	0.000361809	0.000361809	0	0	NADH:ubiquinone oxidoreductase subunit A9 [Source:MGI Symbol;Acc:MGI:1913358]
ENSMUSG00000000399	Ndufa9	dendritic cells	BMDC_mrna1273_0h_1	80.04	99.4103	39	2	0	0	2	3	0	0	3	0.0512821	0	0	0.0512821	0.000773794	0	0	0.000773794	NADH:ubiquinone oxidoreductase subunit A9 [Source:MGI Symbol;Acc:MGI:1913358]
ENSMUSG00000000399	Ndufa9	macrophages	BMDM_mrna1273_0h_1	81.385	97.6025	24	1	0	1	0	3	0	3	0	0.0416667	0	0.0416667	0	0.0012807	0	0.0012807	0	NADH:ubiquinone oxidoreductase subunit A9 [Source:MGI Symbol;Acc:MGI:1913358]
ENSMUSG00000000399	Ndufa9	macrophages	BMDM_mrna1273_0h_2	80.65	99.7484	37	1	1	0	0	1	1	0	0	0.027027	0.027027	0	0	0.000270952	0.000270952	0	0	NADH:ubiquinone oxidoreductase subunit A9 [Source:MGI Symbol;Acc:MGI:1913358]
ENSMUSG00000000399	Ndufa9	T cells	TC_1	58.5	71.9292	230	10	3	3	4	11	3	3	5	0.0434783	0.0130435	0.0130435	0.0173913	0.000664905	0.000181338	0.000181338	0.00030223	NADH:ubiquinone oxidoreductase subunit A9 [Source:MGI Symbol;Acc:MGI:1913358]
ENSMUSG00000000402	Egfl6	B cells	BC_2	12.26	12.26	1	0	0	0	0	0	0	0	0	0	0	0	0	0	0	0	0	EGF-like-domain, multiple 6 [Source:MGI Symbol;Acc:MGI:1858599]
ENSMUSG00000000409	Lck	B cells	BC_1	25.57	25.57	1	0	0	0	0	0	0	0	0	0	0	0	0	0	0	0	0	lymphocyte protein tyrosine kinase [Source:MGI Symbol;Acc:MGI:96756]
ENSMUSG00000000409	Lck	dendritic cells	BMDC_mrna1273_0h_2	80.405	80.405	2	0	0	0	0	0	0	0	0	0	0	0	0	0	0	0	0	lymphocyte protein tyrosine kinase [Source:MGI Symbol;Acc:MGI:96756]
ENSMUSG00000000409	Lck	dendritic cells	BMDC_mrna1273_0h_1	161.085	161.085	2	0	0	0	0	0	0	0	0	0	0	0	0	0	0	0	0	lymphocyte protein tyrosine kinase [Source:MGI Symbol;Acc:MGI:96756]
ENSMUSG00000000409	Lck	T cells	TC_1	73.95	88.9738	1153	81	38	11	35	90	40	13	37	0.0702515	0.0329575	0.00954033	0.0303556	0.000877306	0.000389914	0.000126722	0.00036067	lymphocyte protein tyrosine kinase [Source:MGI Symbol;Acc:MGI:96756]
ENSMUSG00000000411	Tssk3	macrophages	BMDM_mrna1273_0h_2	137	137	1	0	0	0	0	0	0	0	0	0	0	0	0	0	0	0	0	testis-specific serine kinase 3 [Source:MGI Symbol;Acc:MGI:1929914]
ENSMUSG00000000420	Galnt1	B cells	BC_1	98.99	103.867	42	5	1	1	3	5	1	1	3	0.119048	0.0238095	0.0238095	0.0714286	0.00114616	0.000229232	0.000229232	0.000687695	polypeptide N-acetylgalactosaminyltransferase 1 [Source:MGI Symbol;Acc:MGI:894693]
ENSMUSG00000000420	Galnt1	B cells	BC_2	96.545	114.059	14	3	2	1	0	3	2	1	0	0.214286	0.142857	0.0714286	0	0.00187872	0.00125248	0.000626241	0	polypeptide N-acetylgalactosaminyltransferase 1 [Source:MGI Symbol;Acc:MGI:894693]
ENSMUSG00000000420	Galnt1	dendritic cells	BMDC_mrna1273_0h_2	107.985	118.002	20	1	0	1	0	1	0	1	0	0.05	0	0.05	0	0.00042372	0	0.00042372	0	polypeptide N-acetylgalactosaminyltransferase 1 [Source:MGI Symbol;Acc:MGI:894693]
ENSMUSG00000000420	Galnt1	dendritic cells	BMDC_mrna1273_0h_1	109.7	117.276	52	3	1	0	2	3	1	0	2	0.0576923	0.0192308	0	0.0384615	0.000491937	0.000163979	0	0.000327958	polypeptide N-acetylgalactosaminyltransferase 1 [Source:MGI Symbol;Acc:MGI:894693]
ENSMUSG00000000420	Galnt1	macrophages	BMDM_mrna1273_0h_1	122.44	113.089	14	3	1	1	1	4	1	2	1	0.214286	0.0714286	0.0714286	0.0714286	0.00252646	0.000631616	0.00126323	0.000631616	polypeptide N-acetylgalactosaminyltransferase 1 [Source:MGI Symbol;Acc:MGI:894693]
ENSMUSG00000000420	Galnt1	macrophages	BMDM_mrna1273_0h_2	135.48	126.051	17	0	0	0	0	0	0	0	0	0	0	0	0	0	0	0	0	polypeptide N-acetylgalactosaminyltransferase 1 [Source:MGI Symbol;Acc:MGI:894693]
ENSMUSG00000000420	Galnt1	T cells	TC_1	81	99.9568	145	17	6	4	7	22	6	8	8	0.117241	0.0413793	0.0275862	0.0482759	0.0015179	0.000413972	0.000551962	0.000551962	polypeptide N-acetylgalactosaminyltransferase 1 [Source:MGI Symbol;Acc:MGI:894693]
ENSMUSG00000000439	Mkrn2	B cells	BC_1	96.37	101.045	11	0	0	0	0	0	0	0	0	0	0	0	0	0	0	0	0	makorin, ring finger protein, 2 [Source:MGI Symbol;Acc:MGI:1914277]
ENSMUSG00000000439	Mkrn2	B cells	BC_2	205.8	205.8	1	0	0	0	0	0	0	0	0	0	0	0	0	0	0	0	0	makorin, ring finger protein, 2 [Source:MGI Symbol;Acc:MGI:1914277]
ENSMUSG00000000439	Mkrn2	dendritic cells	BMDC_mrna1273_0h_1	92.57	112.638	5	0	0	0	0	0	0	0	0	0	0	0	0	0	0	0	0	makorin, ring finger protein, 2 [Source:MGI Symbol;Acc:MGI:1914277]
ENSMUSG00000000439	Mkrn2	macrophages	BMDM_mrna1273_0h_1	66.46	77.568	5	0	0	0	0	0	0	0	0	0	0	0	0	0	0	0	0	makorin, ring finger protein, 2 [Source:MGI Symbol;Acc:MGI:1914277]
ENSMUSG00000000439	Mkrn2	macrophages	BMDM_mrna1273_0h_2	111.44	116.02	5	0	0	0	0	0	0	0	0	0	0	0	0	0	0	0	0	makorin, ring finger protein, 2 [Source:MGI Symbol;Acc:MGI:1914277]
ENSMUSG00000000439	Mkrn2	T cells	TC_1	81.835	103.022	38	2	0	2	0	2	0	2	0	0.0526316	0	0.0526316	0	0.000510875	0	0.000510875	0	makorin, ring finger protein, 2 [Source:MGI Symbol;Acc:MGI:1914277]
ENSMUSG00000000440	Pparg	dendritic cells	BMDC_mrna1273_0h_2	86.5	86.5	1	0	0	0	0	0	0	0	0	0	0	0	0	0	0	0	0	peroxisome proliferator activated receptor gamma [Source:MGI Symbol;Acc:MGI:97747]
ENSMUSG00000000440	Pparg	dendritic cells	BMDC_mrna1273_0h_1	140.61	140.61	1	0	0	0	0	0	0	0	0	0	0	0	0	0	0	0	0	peroxisome proliferator activated receptor gamma [Source:MGI Symbol;Acc:MGI:97747]
ENSMUSG00000000440	Pparg	macrophages	BMDM_mrna1273_0h_1	70.965	94.0983	6	0	0	0	0	0	0	0	0	0	0	0	0	0	0	0	0	peroxisome proliferator activated receptor gamma [Source:MGI Symbol;Acc:MGI:97747]
ENSMUSG00000000440	Pparg	macrophages	BMDM_mrna1273_0h_2	132.385	125.287	16	0	0	0	0	0	0	0	0	0	0	0	0	0	0	0	0	peroxisome proliferator activated receptor gamma [Source:MGI Symbol;Acc:MGI:97747]
ENSMUSG00000000440	Pparg	T cells	TC_1	34.855	49.215	6	0	0	0	0	0	0	0	0	0	0	0	0	0	0	0	0	peroxisome proliferator activated receptor gamma [Source:MGI Symbol;Acc:MGI:97747]
ENSMUSG00000000441	Raf1	B cells	BC_1	118.25	135.976	27	1	0	0	1	1	0	0	1	0.037037	0	0	0.037037	0.00027238	0	0	0.00027238	v-raf-leukemia viral oncogene 1 [Source:MGI Symbol;Acc:MGI:97847]
ENSMUSG00000000441	Raf1	B cells	BC_2	143.6	166.804	10	2	1	0	1	2	1	0	1	0.2	0.1	0	0.1	0.00119901	0.000599506	0	0.000599506	v-raf-leukemia viral oncogene 1 [Source:MGI Symbol;Acc:MGI:97847]
ENSMUSG00000000441	Raf1	dendritic cells	BMDC_mrna1273_0h_2	170.61	155.923	9	2	0	1	1	2	0	1	1	0.222222	0	0.111111	0.111111	0.0014252	0	0.000712601	0.000712601	v-raf-leukemia viral oncogene 1 [Source:MGI Symbol;Acc:MGI:97847]
ENSMUSG00000000441	Raf1	dendritic cells	BMDC_mrna1273_0h_1	124.605	142.518	22	2	1	0	1	2	1	0	1	0.0909091	0.0454545	0	0.0454545	0.000637879	0.00031894	0	0.00031894	v-raf-leukemia viral oncogene 1 [Source:MGI Symbol;Acc:MGI:97847]
ENSMUSG00000000441	Raf1	macrophages	BMDM_mrna1273_0h_1	141.7	156.111	8	2	1	0	1	2	1	0	1	0.25	0.125	0	0.125	0.00160142	0.000800711	0	0.000800711	v-raf-leukemia viral oncogene 1 [Source:MGI Symbol;Acc:MGI:97847]
ENSMUSG00000000441	Raf1	macrophages	BMDM_mrna1273_0h_2	104.605	141.084	14	1	1	0	0	1	1	0	0	0.0714286	0.0714286	0	0	0.000506286	0.000506286	0	0	v-raf-leukemia viral oncogene 1 [Source:MGI Symbol;Acc:MGI:97847]
ENSMUSG00000000441	Raf1	T cells	TC_1	83.295	97.5789	76	9	2	1	6	10	2	2	6	0.118421	0.0263158	0.0131579	0.0789474	0.00134844	0.000269687	0.000269687	0.000809061	v-raf-leukemia viral oncogene 1 [Source:MGI Symbol;Acc:MGI:97847]
ENSMUSG00000000486	Septin1	B cells	BC_1	91.16	109.395	123	11	6	1	4	11	6	1	4	0.0894309	0.0487805	0.00813008	0.0325203	0.000817505	0.000445912	7.43187e-05	0.000297275	septin 1 [Source:MGI Symbol;Acc:MGI:1858916]
ENSMUSG00000000486	Septin1	B cells	BC_2	100	119.689	57	8	7	1	0	9	8	1	0	0.140351	0.122807	0.0175439	0	0.00131921	0.00117263	0.000146579	0	septin 1 [Source:MGI Symbol;Acc:MGI:1858916]
ENSMUSG00000000486	Septin1	dendritic cells	BMDC_mrna1273_0h_2	123.685	136.704	16	1	1	0	0	1	1	0	0	0.0625	0.0625	0	0	0.000457191	0.000457191	0	0	septin 1 [Source:MGI Symbol;Acc:MGI:1858916]
ENSMUSG00000000486	Septin1	dendritic cells	BMDC_mrna1273_0h_1	100.535	112.474	36	0	0	0	0	0	0	0	0	0	0	0	0	0	0	0	0	septin 1 [Source:MGI Symbol;Acc:MGI:1858916]
ENSMUSG00000000486	Septin1	macrophages	BMDM_mrna1273_0h_2	141.21	141.21	1	0	0	0	0	0	0	0	0	0	0	0	0	0	0	0	0	septin 1 [Source:MGI Symbol;Acc:MGI:1858916]
ENSMUSG00000000489	Pdgfb	dendritic cells	BMDC_mrna1273_0h_2	214.64	177.097	3	0	0	0	0	0	0	0	0	0	0	0	0	0	0	0	0	platelet derived growth factor, B polypeptide [Source:MGI Symbol;Acc:MGI:97528]
ENSMUSG00000000489	Pdgfb	dendritic cells	BMDC_mrna1273_0h_1	123.38	127.088	12	1	0	0	1	2	0	0	2	0.0833333	0	0	0.0833333	0.00131143	0	0	0.00131143	platelet derived growth factor, B polypeptide [Source:MGI Symbol;Acc:MGI:97528]
ENSMUSG00000000489	Pdgfb	macrophages	BMDM_mrna1273_0h_1	123.4	116.252	43	4	2	0	2	4	2	0	2	0.0930233	0.0465116	0	0.0465116	0.000800186	0.000400093	0	0.000400093	platelet derived growth factor, B polypeptide [Source:MGI Symbol;Acc:MGI:97528]
ENSMUSG00000000489	Pdgfb	macrophages	BMDM_mrna1273_0h_2	108.86	119.347	57	1	1	0	0	2	2	0	0	0.0175439	0.0175439	0	0	0.000293997	0.000293997	0	0	platelet derived growth factor, B polypeptide [Source:MGI Symbol;Acc:MGI:97528]
ENSMUSG00000000489	Pdgfb	T cells	TC_1	60.57	116.773	3	0	0	0	0	0	0	0	0	0	0	0	0	0	0	0	0	platelet derived growth factor, B polypeptide [Source:MGI Symbol;Acc:MGI:97528]
ENSMUSG00000000530	Acvrl1	B cells	BC_1	70.105	101.195	4	0	0	0	0	0	0	0	0	0	0	0	0	0	0	0	0	activin A receptor, type II-like 1 [Source:MGI Symbol;Acc:MGI:1338946]
ENSMUSG00000000530	Acvrl1	dendritic cells	BMDC_mrna1273_0h_2	68.29	77.6591	22	1	1	0	0	1	1	0	0	0.0454545	0.0454545	0	0	0.000585309	0.000585309	0	0	activin A receptor, type II-like 1 [Source:MGI Symbol;Acc:MGI:1338946]
ENSMUSG00000000530	Acvrl1	dendritic cells	BMDC_mrna1273_0h_1	89.48	121.124	21	2	1	1	0	2	1	1	0	0.0952381	0.047619	0.047619	0	0.000786287	0.000393144	0.000393144	0	activin A receptor, type II-like 1 [Source:MGI Symbol;Acc:MGI:1338946]
ENSMUSG00000000530	Acvrl1	macrophages	BMDM_mrna1273_0h_1	77.48	89.1356	9	0	0	0	0	0	0	0	0	0	0	0	0	0	0	0	0	activin A receptor, type II-like 1 [Source:MGI Symbol;Acc:MGI:1338946]
ENSMUSG00000000530	Acvrl1	macrophages	BMDM_mrna1273_0h_2	110.61	115.4	5	0	0	0	0	0	0	0	0	0	0	0	0	0	0	0	0	activin A receptor, type II-like 1 [Source:MGI Symbol;Acc:MGI:1338946]
ENSMUSG00000000530	Acvrl1	T cells	TC_1	97.105	115.81	4	0	0	0	0	0	0	0	0	0	0	0	0	0	0	0	0	activin A receptor, type II-like 1 [Source:MGI Symbol;Acc:MGI:1338946]
ENSMUSG00000000531	Tamalin	B cells	BC_1	145.26	145.26	1	0	0	0	0	0	0	0	0	0	0	0	0	0	0	0	0	trafficking regulator and scaffold protein tamalin [Source:MGI Symbol;Acc:MGI:1860303]
ENSMUSG00000000531	Tamalin	B cells	BC_2	78.995	78.995	2	0	0	0	0	0	0	0	0	0	0	0	0	0	0	0	0	trafficking regulator and scaffold protein tamalin [Source:MGI Symbol;Acc:MGI:1860303]
ENSMUSG00000000531	Tamalin	dendritic cells	BMDC_mrna1273_0h_2	120.185	118.418	6	0	0	0	0	0	0	0	0	0	0	0	0	0	0	0	0	trafficking regulator and scaffold protein tamalin [Source:MGI Symbol;Acc:MGI:1860303]
ENSMUSG00000000531	Tamalin	dendritic cells	BMDC_mrna1273_0h_1	112.21	119.908	5	0	0	0	0	0	0	0	0	0	0	0	0	0	0	0	0	trafficking regulator and scaffold protein tamalin [Source:MGI Symbol;Acc:MGI:1860303]
ENSMUSG00000000532	Acvr1b	B cells	BC_1	231.11	177.527	3	0	0	0	0	0	0	0	0	0	0	0	0	0	0	0	0	activin A receptor, type 1B [Source:MGI Symbol;Acc:MGI:1338944]
ENSMUSG00000000532	Acvr1b	B cells	BC_2	40.69	40.69	2	0	0	0	0	0	0	0	0	0	0	0	0	0	0	0	0	activin A receptor, type 1B [Source:MGI Symbol;Acc:MGI:1338944]
ENSMUSG00000000532	Acvr1b	dendritic cells	BMDC_mrna1273_0h_2	50.585	50.585	2	0	0	0	0	0	0	0	0	0	0	0	0	0	0	0	0	activin A receptor, type 1B [Source:MGI Symbol;Acc:MGI:1338944]
ENSMUSG00000000532	Acvr1b	dendritic cells	BMDC_mrna1273_0h_1	187.535	167.651	10	0	0	0	0	0	0	0	0	0	0	0	0	0	0	0	0	activin A receptor, type 1B [Source:MGI Symbol;Acc:MGI:1338944]
ENSMUSG00000000532	Acvr1b	macrophages	BMDM_mrna1273_0h_1	157.32	150.398	4	0	0	0	0	0	0	0	0	0	0	0	0	0	0	0	0	activin A receptor, type 1B [Source:MGI Symbol;Acc:MGI:1338944]
ENSMUSG00000000532	Acvr1b	macrophages	BMDM_mrna1273_0h_2	114.5	99.845	6	0	0	0	0	0	0	0	0	0	0	0	0	0	0	0	0	activin A receptor, type 1B [Source:MGI Symbol;Acc:MGI:1338944]
ENSMUSG00000000532	Acvr1b	T cells	TC_1	132.16	126.975	17	1	0	1	0	1	0	1	0	0.0588235	0	0.0588235	0	0.00046327	0	0.00046327	0	activin A receptor, type 1B [Source:MGI Symbol;Acc:MGI:1338944]
ENSMUSG00000000538	Tom1l2	B cells	BC_1	305.46	264.71	3	0	0	0	0	0	0	0	0	0	0	0	0	0	0	0	0	target of myb1-like 2 (chicken) [Source:MGI Symbol;Acc:MGI:2443306]
ENSMUSG00000000538	Tom1l2	B cells	BC_2	106.85	116.606	5	0	0	0	0	0	0	0	0	0	0	0	0	0	0	0	0	target of myb1-like 2 (chicken) [Source:MGI Symbol;Acc:MGI:2443306]
ENSMUSG00000000538	Tom1l2	dendritic cells	BMDC_mrna1273_0h_2	151.795	148.907	4	0	0	0	0	0	0	0	0	0	0	0	0	0	0	0	0	target of myb1-like 2 (chicken) [Source:MGI Symbol;Acc:MGI:2443306]
ENSMUSG00000000538	Tom1l2	dendritic cells	BMDC_mrna1273_0h_1	311.27	311.27	2	0	0	0	0	0	0	0	0	0	0	0	0	0	0	0	0	target of myb1-like 2 (chicken) [Source:MGI Symbol;Acc:MGI:2443306]
ENSMUSG00000000538	Tom1l2	macrophages	BMDM_mrna1273_0h_1	147.615	155.87	4	0	0	0	0	0	0	0	0	0	0	0	0	0	0	0	0	target of myb1-like 2 (chicken) [Source:MGI Symbol;Acc:MGI:2443306]
ENSMUSG00000000538	Tom1l2	macrophages	BMDM_mrna1273_0h_2	88.48	90.4043	7	1	1	0	0	1	1	0	0	0.142857	0.142857	0	0	0.0015802	0.0015802	0	0	target of myb1-like 2 (chicken) [Source:MGI Symbol;Acc:MGI:2443306]
ENSMUSG00000000538	Tom1l2	T cells	TC_1	144.605	144.071	8	0	0	0	0	0	0	0	0	0	0	0	0	0	0	0	0	target of myb1-like 2 (chicken) [Source:MGI Symbol;Acc:MGI:2443306]
ENSMUSG00000000552	Zfp385a	B cells	BC_1	148.755	150.65	4	2	1	0	1	2	1	0	1	0.5	0.25	0	0.25	0.00331895	0.00165948	0	0.00165948	zinc finger protein 385A [Source:MGI Symbol;Acc:MGI:1352495]
ENSMUSG00000000552	Zfp385a	B cells	BC_2	181.425	181.425	2	0	0	0	0	0	0	0	0	0	0	0	0	0	0	0	0	zinc finger protein 385A [Source:MGI Symbol;Acc:MGI:1352495]
ENSMUSG00000000552	Zfp385a	dendritic cells	BMDC_mrna1273_0h_2	127.88	123.733	20	0	0	0	0	0	0	0	0	0	0	0	0	0	0	0	0	zinc finger protein 385A [Source:MGI Symbol;Acc:MGI:1352495]
ENSMUSG00000000552	Zfp385a	dendritic cells	BMDC_mrna1273_0h_1	90.95	127.197	45	2	2	0	0	2	2	0	0	0.0444444	0.0444444	0	0	0.000349413	0.000349413	0	0	zinc finger protein 385A [Source:MGI Symbol;Acc:MGI:1352495]
ENSMUSG00000000552	Zfp385a	macrophages	BMDM_mrna1273_0h_1	85	115.543	9	0	0	0	0	0	0	0	0	0	0	0	0	0	0	0	0	zinc finger protein 385A [Source:MGI Symbol;Acc:MGI:1352495]
ENSMUSG00000000552	Zfp385a	macrophages	BMDM_mrna1273_0h_2	56.92	75.7183	12	1	0	0	1	1	0	0	1	0.0833333	0	0	0.0833333	0.00110057	0	0	0.00110057	zinc finger protein 385A [Source:MGI Symbol;Acc:MGI:1352495]
ENSMUSG00000000555	Itga5	dendritic cells	BMDC_mrna1273_0h_2	197.54	196.99	5	0	0	0	0	0	0	0	0	0	0	0	0	0	0	0	0	integrin alpha 5 (fibronectin receptor alpha) [Source:MGI Symbol;Acc:MGI:96604]
ENSMUSG00000000555	Itga5	dendritic cells	BMDC_mrna1273_0h_1	144.35	146.421	9	0	0	0	0	0	0	0	0	0	0	0	0	0	0	0	0	integrin alpha 5 (fibronectin receptor alpha) [Source:MGI Symbol;Acc:MGI:96604]
ENSMUSG00000000555	Itga5	macrophages	BMDM_mrna1273_0h_1	110.16	105.355	29	1	0	0	1	1	0	0	1	0.0344828	0	0	0.0344828	0.000327301	0	0	0.000327301	integrin alpha 5 (fibronectin receptor alpha) [Source:MGI Symbol;Acc:MGI:96604]
ENSMUSG00000000555	Itga5	macrophages	BMDM_mrna1273_0h_2	128.43	132.99	49	2	2	0	1	4	3	0	1	0.0408163	0.0408163	0	0.0204082	0.000613826	0.00046037	0	0.000153457	integrin alpha 5 (fibronectin receptor alpha) [Source:MGI Symbol;Acc:MGI:96604]
ENSMUSG00000000561	Wdr77	B cells	BC_1	103.235	136.656	20	1	0	0	1	1	0	0	1	0.05	0	0	0.05	0.000365881	0	0	0.000365881	WD repeat domain 77 [Source:MGI Symbol;Acc:MGI:1917715]
ENSMUSG00000000561	Wdr77	B cells	BC_2	79.495	95.9971	14	0	0	0	0	0	0	0	0	0	0	0	0	0	0	0	0	WD repeat domain 77 [Source:MGI Symbol;Acc:MGI:1917715]
ENSMUSG00000000561	Wdr77	dendritic cells	BMDC_mrna1273_0h_2	125.5	129.331	19	1	1	0	0	1	1	0	0	0.0526316	0.0526316	0	0	0.000406954	0.000406954	0	0	WD repeat domain 77 [Source:MGI Symbol;Acc:MGI:1917715]
ENSMUSG00000000561	Wdr77	dendritic cells	BMDC_mrna1273_0h_1	106.15	140.327	18	0	0	0	0	0	0	0	0	0	0	0	0	0	0	0	0	WD repeat domain 77 [Source:MGI Symbol;Acc:MGI:1917715]
ENSMUSG00000000561	Wdr77	macrophages	BMDM_mrna1273_0h_1	94.625	118.618	12	1	1	0	0	1	1	0	0	0.0833333	0.0833333	0	0	0.000702538	0.000702538	0	0	WD repeat domain 77 [Source:MGI Symbol;Acc:MGI:1917715]
ENSMUSG00000000561	Wdr77	macrophages	BMDM_mrna1273_0h_2	113.95	110.171	7	0	0	0	0	0	0	0	0	0	0	0	0	0	0	0	0	WD repeat domain 77 [Source:MGI Symbol;Acc:MGI:1917715]
ENSMUSG00000000561	Wdr77	T cells	TC_1	72.915	87.4525	44	2	1	0	1	2	1	0	1	0.0454545	0.0227273	0	0.0227273	0.000519763	0.000259881	0	0.000259881	WD repeat domain 77 [Source:MGI Symbol;Acc:MGI:1917715]
ENSMUSG00000000562	Adora3	dendritic cells	BMDC_mrna1273_0h_2	36.28	49.0933	6	0	0	0	0	0	0	0	0	0	0	0	0	0	0	0	0	adenosine A3 receptor [Source:MGI Symbol;Acc:MGI:104847]
ENSMUSG00000000562	Adora3	dendritic cells	BMDC_mrna1273_0h_1	120.78	122.185	8	0	0	0	0	0	0	0	0	0	0	0	0	0	0	0	0	adenosine A3 receptor [Source:MGI Symbol;Acc:MGI:104847]
ENSMUSG00000000563	Atp5pb	B cells	BC_1	75.04	82.2793	241	19	11	2	8	21	11	2	8	0.0788382	0.0456432	0.00829876	0.033195	0.00105904	0.000554734	0.000100861	0.000403443	ATP synthase peripheral stalk-membrane subunit b [Source:MGI Symbol;Acc:MGI:1100495]
ENSMUSG00000000563	Atp5pb	B cells	BC_2	79.37	86.8394	123	2	2	0	0	2	2	0	0	0.0162602	0.0162602	0	0	0.000187244	0.000187244	0	0	ATP synthase peripheral stalk-membrane subunit b [Source:MGI Symbol;Acc:MGI:1100495]
ENSMUSG00000000563	Atp5pb	dendritic cells	BMDC_mrna1273_0h_2	76.87	94.8966	67	1	0	0	1	1	0	0	1	0.0149254	0	0	0.0149254	0.00015728	0	0	0.00015728	ATP synthase peripheral stalk-membrane subunit b [Source:MGI Symbol;Acc:MGI:1100495]
ENSMUSG00000000563	Atp5pb	dendritic cells	BMDC_mrna1273_0h_1	84.19	97.8717	173	7	6	0	1	7	6	0	1	0.0404624	0.0346821	0	0.00578035	0.000413423	0.000354363	0	5.90605e-05	ATP synthase peripheral stalk-membrane subunit b [Source:MGI Symbol;Acc:MGI:1100495]
ENSMUSG00000000563	Atp5pb	macrophages	BMDM_mrna1273_0h_1	78.2	92.2448	95	8	3	1	4	9	3	2	4	0.0842105	0.0315789	0.0105263	0.0421053	0.00102702	0.000342338	0.000228226	0.000456451	ATP synthase peripheral stalk-membrane subunit b [Source:MGI Symbol;Acc:MGI:1100495]
ENSMUSG00000000563	Atp5pb	macrophages	BMDM_mrna1273_0h_2	103.485	109.888	106	3	1	2	0	3	1	2	0	0.0283019	0.00943396	0.0188679	0	0.000257552	8.58508e-05	0.000171702	0	ATP synthase peripheral stalk-membrane subunit b [Source:MGI Symbol;Acc:MGI:1100495]
ENSMUSG00000000568	Hnrnpd	B cells	BC_1	93.01	107.485	150	14	6	2	6	15	6	2	7	0.0933333	0.04	0.0133333	0.04	0.000930364	0.000372146	0.000124049	0.00043417	heterogeneous nuclear ribonucleoprotein D [Source:MGI Symbol;Acc:MGI:101947]
ENSMUSG00000000568	Hnrnpd	B cells	BC_2	80.045	94.7596	82	7	4	0	3	7	4	0	3	0.0853659	0.0487805	0	0.0365854	0.000900867	0.000514781	0	0.000386086	heterogeneous nuclear ribonucleoprotein D [Source:MGI Symbol;Acc:MGI:101947]
ENSMUSG00000000568	Hnrnpd	dendritic cells	BMDC_mrna1273_0h_2	96.905	111.743	32	1	0	0	1	1	0	0	1	0.03125	0	0	0.03125	0.000279661	0	0	0.000279661	heterogeneous nuclear ribonucleoprotein D [Source:MGI Symbol;Acc:MGI:101947]
ENSMUSG00000000568	Hnrnpd	dendritic cells	BMDC_mrna1273_0h_1	106.81	117.596	99	8	5	1	2	9	6	1	2	0.0808081	0.0505051	0.010101	0.020202	0.000773064	0.000515376	8.5896e-05	0.000171792	heterogeneous nuclear ribonucleoprotein D [Source:MGI Symbol;Acc:MGI:101947]
ENSMUSG00000000568	Hnrnpd	macrophages	BMDM_mrna1273_0h_1	75.665	104.483	34	3	0	2	1	5	0	4	1	0.0882353	0	0.0588235	0.0294118	0.00140749	0	0.00112599	0.000281497	heterogeneous nuclear ribonucleoprotein D [Source:MGI Symbol;Acc:MGI:101947]
ENSMUSG00000000568	Hnrnpd	macrophages	BMDM_mrna1273_0h_2	75.855	90.1534	32	1	0	0	1	1	0	0	1	0.03125	0	0	0.03125	0.000346631	0	0	0.000346631	heterogeneous nuclear ribonucleoprotein D [Source:MGI Symbol;Acc:MGI:101947]
ENSMUSG00000000568	Hnrnpd	T cells	TC_1	60.96	83.1032	526	38	15	6	20	42	15	7	20	0.0722433	0.0285171	0.0114068	0.0380228	0.000960828	0.000343153	0.000160138	0.000457537	heterogeneous nuclear ribonucleoprotein D [Source:MGI Symbol;Acc:MGI:101947]
ENSMUSG00000000579	Dynlt1c	B cells	BC_1	70.17	98.107	74	7	3	1	3	7	3	1	3	0.0945946	0.0405405	0.0135135	0.0405405	0.000964198	0.000413228	0.000137743	0.000413228	dynein light chain Tctex-type 1C [Source:MGI Symbol;Acc:MGI:3807476]
ENSMUSG00000000579	Dynlt1c	B cells	BC_2	78.14	109.233	28	4	3	0	2	7	5	0	2	0.142857	0.107143	0	0.0714286	0.0022887	0.00163478	0	0.000653913	dynein light chain Tctex-type 1C [Source:MGI Symbol;Acc:MGI:3807476]
ENSMUSG00000000579	Dynlt1c	dendritic cells	BMDC_mrna1273_0h_2	121.14	119.892	12	0	0	0	0	0	0	0	0	0	0	0	0	0	0	0	0	dynein light chain Tctex-type 1C [Source:MGI Symbol;Acc:MGI:3807476]
ENSMUSG00000000579	Dynlt1c	dendritic cells	BMDC_mrna1273_0h_1	133.82	146.01	27	3	1	0	2	3	1	0	2	0.111111	0.037037	0	0.0740741	0.000760983	0.000253661	0	0.000507322	dynein light chain Tctex-type 1C [Source:MGI Symbol;Acc:MGI:3807476]
ENSMUSG00000000579	Dynlt1c	macrophages	BMDM_mrna1273_0h_1	99.1	94.1358	24	1	0	0	1	1	0	0	1	0.0416667	0	0	0.0416667	0.000442623	0	0	0.000442623	dynein light chain Tctex-type 1C [Source:MGI Symbol;Acc:MGI:3807476]
ENSMUSG00000000579	Dynlt1c	macrophages	BMDM_mrna1273_0h_2	119.05	136.072	30	1	1	0	1	2	1	0	1	0.0333333	0.0333333	0	0.0333333	0.000489935	0.000244968	0	0.000244968	dynein light chain Tctex-type 1C [Source:MGI Symbol;Acc:MGI:3807476]
ENSMUSG00000000579	Dynlt1c	T cells	TC_1	69.125	92.9209	64	9	5	1	3	9	5	1	3	0.140625	0.078125	0.015625	0.046875	0.00151338	0.000840769	0.000168154	0.000504461	dynein light chain Tctex-type 1C [Source:MGI Symbol;Acc:MGI:3807476]
ENSMUSG00000000581	C1d	B cells	BC_1	94.92	102.407	51	3	2	0	1	4	3	0	1	0.0588235	0.0392157	0	0.0196078	0.000765877	0.000574408	0	0.000191469	C1D nuclear receptor co-repressor [Source:MGI Symbol;Acc:MGI:1927354]
ENSMUSG00000000581	C1d	B cells	BC_2	114.08	130.838	18	2	0	0	2	2	0	0	2	0.111111	0	0	0.111111	0.000849224	0	0	0.000849224	C1D nuclear receptor co-repressor [Source:MGI Symbol;Acc:MGI:1927354]
ENSMUSG00000000581	C1d	dendritic cells	BMDC_mrna1273_0h_2	96.77	104.608	29	1	1	0	0	1	1	0	0	0.0344828	0.0344828	0	0	0.000329639	0.000329639	0	0	C1D nuclear receptor co-repressor [Source:MGI Symbol;Acc:MGI:1927354]
ENSMUSG00000000581	C1d	dendritic cells	BMDC_mrna1273_0h_1	120.32	133.122	43	2	2	0	0	2	2	0	0	0.0465116	0.0465116	0	0	0.000349391	0.000349391	0	0	C1D nuclear receptor co-repressor [Source:MGI Symbol;Acc:MGI:1927354]
ENSMUSG00000000581	C1d	macrophages	BMDM_mrna1273_0h_1	97.96	116.456	29	1	0	1	0	1	0	1	0	0.0344828	0	0.0344828	0	0.000296102	0	0.000296102	0	C1D nuclear receptor co-repressor [Source:MGI Symbol;Acc:MGI:1927354]
ENSMUSG00000000581	C1d	macrophages	BMDM_mrna1273_0h_2	132.68	139.143	26	0	0	0	0	0	0	0	0	0	0	0	0	0	0	0	0	C1D nuclear receptor co-repressor [Source:MGI Symbol;Acc:MGI:1927354]
ENSMUSG00000000581	C1d	T cells	TC_1	80.4	89.0913	127	10	6	2	4	13	7	2	4	0.0787402	0.0472441	0.015748	0.0314961	0.00114896	0.00061867	0.000176763	0.000353526	C1D nuclear receptor co-repressor [Source:MGI Symbol;Acc:MGI:1927354]
ENSMUSG00000000594	Gm2a	B cells	BC_1	90.69	94.501	126	7	4	0	3	7	4	0	3	0.0555556	0.031746	0	0.0238095	0.000587884	0.000335933	0	0.00025195	GM2 ganglioside activator protein [Source:MGI Symbol;Acc:MGI:95762]
ENSMUSG00000000594	Gm2a	B cells	BC_2	94.1	96.9478	69	5	1	0	4	5	1	0	4	0.0724638	0.0144928	0	0.057971	0.000747451	0.00014949	0	0.000597961	GM2 ganglioside activator protein [Source:MGI Symbol;Acc:MGI:95762]
ENSMUSG00000000594	Gm2a	dendritic cells	BMDC_mrna1273_0h_2	83.135	92.239	780	26	18	4	5	28	19	4	5	0.0333333	0.0230769	0.00512821	0.00641026	0.000389179	0.000264085	5.55969e-05	6.94962e-05	GM2 ganglioside activator protein [Source:MGI Symbol;Acc:MGI:95762]
ENSMUSG00000000594	Gm2a	dendritic cells	BMDC_mrna1273_0h_1	86.38	97.2741	701	23	11	4	8	24	12	4	8	0.0328103	0.0156919	0.00570613	0.0114123	0.000351962	0.000175981	5.86604e-05	0.000117321	GM2 ganglioside activator protein [Source:MGI Symbol;Acc:MGI:95762]
ENSMUSG00000000594	Gm2a	macrophages	BMDM_mrna1273_0h_1	107.04	113.327	85	4	1	2	1	4	1	2	1	0.0470588	0.0117647	0.0235294	0.0117647	0.000415247	0.000103812	0.000207624	0.000103812	GM2 ganglioside activator protein [Source:MGI Symbol;Acc:MGI:95762]
ENSMUSG00000000594	Gm2a	macrophages	BMDM_mrna1273_0h_2	115.75	120.914	93	6	1	1	4	7	1	2	4	0.0645161	0.0107527	0.0107527	0.0430108	0.0006225	8.89286e-05	0.000177857	0.000355714	GM2 ganglioside activator protein [Source:MGI Symbol;Acc:MGI:95762]
ENSMUSG00000000594	Gm2a	T cells	TC_1	83.76	90.9488	558	30	18	8	7	35	18	9	8	0.0537634	0.0322581	0.0143369	0.0125448	0.000689663	0.000354684	0.000177342	0.000157637	GM2 ganglioside activator protein [Source:MGI Symbol;Acc:MGI:95762]
ENSMUSG00000000600	Krit1	B cells	BC_1	151.65	186.353	16	4	2	1	1	4	2	1	1	0.25	0.125	0.0625	0.0625	0.00134154	0.00067077	0.000335385	0.000335385	KRIT1, ankyrin repeat containing [Source:MGI Symbol;Acc:MGI:1930618]
ENSMUSG00000000600	Krit1	B cells	BC_2	182.04	190.097	9	2	2	0	0	2	2	0	0	0.222222	0.222222	0	0	0.001169	0.001169	0	0	KRIT1, ankyrin repeat containing [Source:MGI Symbol;Acc:MGI:1930618]
ENSMUSG00000000600	Krit1	dendritic cells	BMDC_mrna1273_0h_2	200.92	193.082	9	0	0	0	0	0	0	0	0	0	0	0	0	0	0	0	0	KRIT1, ankyrin repeat containing [Source:MGI Symbol;Acc:MGI:1930618]
ENSMUSG00000000600	Krit1	dendritic cells	BMDC_mrna1273_0h_1	247.695	237.306	18	0	0	0	0	0	0	0	0	0	0	0	0	0	0	0	0	KRIT1, ankyrin repeat containing [Source:MGI Symbol;Acc:MGI:1930618]
ENSMUSG00000000600	Krit1	macrophages	BMDM_mrna1273_0h_1	182.08	220.558	4	0	0	0	0	0	0	0	0	0	0	0	0	0	0	0	0	KRIT1, ankyrin repeat containing [Source:MGI Symbol;Acc:MGI:1930618]
ENSMUSG00000000600	Krit1	macrophages	BMDM_mrna1273_0h_2	71.22	96.5	9	0	0	0	0	0	0	0	0	0	0	0	0	0	0	0	0	KRIT1, ankyrin repeat containing [Source:MGI Symbol;Acc:MGI:1930618]
ENSMUSG00000000600	Krit1	T cells	TC_1	152.37	152.737	43	5	2	0	3	6	3	0	3	0.116279	0.0465116	0	0.0697674	0.000913562	0.000456781	0	0.000456781	KRIT1, ankyrin repeat containing [Source:MGI Symbol;Acc:MGI:1930618]
ENSMUSG00000000605	Clcn4	B cells	BC_1	107.24	128.399	18	2	1	0	1	2	1	0	1	0.111111	0.0555556	0	0.0555556	0.000865359	0.000432679	0	0.000432679	chloride channel, voltage-sensitive 4 [Source:MGI Symbol;Acc:MGI:104571]
ENSMUSG00000000605	Clcn4	B cells	BC_2	101.62	100.338	4	0	0	0	0	0	0	0	0	0	0	0	0	0	0	0	0	chloride channel, voltage-sensitive 4 [Source:MGI Symbol;Acc:MGI:104571]
ENSMUSG00000000605	Clcn4	dendritic cells	BMDC_mrna1273_0h_2	72.265	77.875	6	1	1	0	0	1	1	0	0	0.166667	0.166667	0	0	0.00214018	0.00214018	0	0	chloride channel, voltage-sensitive 4 [Source:MGI Symbol;Acc:MGI:104571]
ENSMUSG00000000605	Clcn4	dendritic cells	BMDC_mrna1273_0h_1	152.14	193.678	18	1	0	0	1	1	0	0	1	0.0555556	0	0	0.0555556	0.000286844	0	0	0.000286844	chloride channel, voltage-sensitive 4 [Source:MGI Symbol;Acc:MGI:104571]
ENSMUSG00000000605	Clcn4	macrophages	BMDM_mrna1273_0h_1	79.11	96.0824	17	0	0	0	0	0	0	0	0	0	0	0	0	0	0	0	0	chloride channel, voltage-sensitive 4 [Source:MGI Symbol;Acc:MGI:104571]
ENSMUSG00000000605	Clcn4	macrophages	BMDM_mrna1273_0h_2	117.56	130.661	16	1	0	1	0	1	0	1	0	0.0625	0	0.0625	0	0.000478336	0	0.000478336	0	chloride channel, voltage-sensitive 4 [Source:MGI Symbol;Acc:MGI:104571]
ENSMUSG00000000605	Clcn4	T cells	TC_1	112.33	122.759	43	5	2	1	2	5	2	1	2	0.116279	0.0465116	0.0232558	0.0465116	0.000947217	0.000378887	0.000189443	0.000378887	chloride channel, voltage-sensitive 4 [Source:MGI Symbol;Acc:MGI:104571]
ENSMUSG00000000606	Vmn2r88	B cells	BC_2	14.76	14.76	1	1	0	1	0	1	0	1	0	1	0	1	0	0.0677507	0	0.0677507	0	vomeronasal 2, receptor 88 [Source:MGI Symbol;Acc:MGI:1316662]
ENSMUSG00000000617	Grm6	B cells	BC_1	191.96	176.686	7	2	1	1	0	2	1	1	0	0.285714	0.142857	0.142857	0	0.00161708	0.000808538	0.000808538	0	glutamate receptor, metabotropic 6 [Source:MGI Symbol;Acc:MGI:1351343]
ENSMUSG00000000617	Grm6	B cells	BC_2	116.73	141.105	6	0	0	0	0	0	0	0	0	0	0	0	0	0	0	0	0	glutamate receptor, metabotropic 6 [Source:MGI Symbol;Acc:MGI:1351343]
ENSMUSG00000000617	Grm6	T cells	TC_1	68.52	68.52	1	0	0	0	0	0	0	0	0	0	0	0	0	0	0	0	0	glutamate receptor, metabotropic 6 [Source:MGI Symbol;Acc:MGI:1351343]
ENSMUSG00000000627	Sema4f	dendritic cells	BMDC_mrna1273_0h_2	155.43	155.43	1	0	0	0	0	0	0	0	0	0	0	0	0	0	0	0	0	sema domain, immunoglobulin domain (Ig), TM domain, and short cytoplasmic domain [Source:MGI Symbol;Acc:MGI:1340055]
ENSMUSG00000000627	Sema4f	dendritic cells	BMDC_mrna1273_0h_1	326.5	326.5	1	0	0	0	0	0	0	0	0	0	0	0	0	0	0	0	0	sema domain, immunoglobulin domain (Ig), TM domain, and short cytoplasmic domain [Source:MGI Symbol;Acc:MGI:1340055]
ENSMUSG00000000627	Sema4f	macrophages	BMDM_mrna1273_0h_1	107.07	107.07	1	0	0	0	0	0	0	0	0	0	0	0	0	0	0	0	0	sema domain, immunoglobulin domain (Ig), TM domain, and short cytoplasmic domain [Source:MGI Symbol;Acc:MGI:1340055]
ENSMUSG00000000627	Sema4f	T cells	TC_1	71.66	96.4495	22	1	1	0	0	1	1	0	0	0.0454545	0.0454545	0	0	0.000471278	0.000471278	0	0	sema domain, immunoglobulin domain (Ig), TM domain, and short cytoplasmic domain [Source:MGI Symbol;Acc:MGI:1340055]
ENSMUSG00000000628	Hk2	B cells	BC_1	117.125	137.82	6	2	0	1	1	2	0	1	1	0.333333	0	0.166667	0.166667	0.00241861	0	0.00120931	0.00120931	hexokinase 2 [Source:MGI Symbol;Acc:MGI:1315197]
ENSMUSG00000000628	Hk2	B cells	BC_2	92.07	92.07	2	1	0	1	0	1	0	1	0	0.5	0	0.5	0	0.00543065	0	0.00543065	0	hexokinase 2 [Source:MGI Symbol;Acc:MGI:1315197]
ENSMUSG00000000628	Hk2	dendritic cells	BMDC_mrna1273_0h_2	113.885	143.977	6	0	0	0	0	0	0	0	0	0	0	0	0	0	0	0	0	hexokinase 2 [Source:MGI Symbol;Acc:MGI:1315197]
ENSMUSG00000000628	Hk2	dendritic cells	BMDC_mrna1273_0h_1	125.165	123.337	24	1	0	0	1	1	0	0	1	0.0416667	0	0	0.0416667	0.000337828	0	0	0.000337828	hexokinase 2 [Source:MGI Symbol;Acc:MGI:1315197]
ENSMUSG00000000628	Hk2	macrophages	BMDM_mrna1273_0h_1	138.88	130.094	9	1	1	0	0	1	1	0	0	0.111111	0.111111	0	0	0.00085408	0.00085408	0	0	hexokinase 2 [Source:MGI Symbol;Acc:MGI:1315197]
ENSMUSG00000000628	Hk2	macrophages	BMDM_mrna1273_0h_2	129.395	132.91	8	0	0	0	0	0	0	0	0	0	0	0	0	0	0	0	0	hexokinase 2 [Source:MGI Symbol;Acc:MGI:1315197]
ENSMUSG00000000628	Hk2	T cells	TC_1	109.465	119.157	42	5	2	0	3	5	2	0	3	0.119048	0.047619	0	0.0714286	0.000999081	0.000399632	0	0.000599449	hexokinase 2 [Source:MGI Symbol;Acc:MGI:1315197]
ENSMUSG00000000631	Myo18a	B cells	BC_1	81.5	105.973	11	1	0	0	1	1	0	0	1	0.0909091	0	0	0.0909091	0.000857854	0	0	0.000857854	myosin XVIIIA [Source:MGI Symbol;Acc:MGI:2667185]
ENSMUSG00000000631	Myo18a	B cells	BC_2	197.72	175.278	8	0	0	0	0	0	0	0	0	0	0	0	0	0	0	0	0	myosin XVIIIA [Source:MGI Symbol;Acc:MGI:2667185]
ENSMUSG00000000631	Myo18a	dendritic cells	BMDC_mrna1273_0h_2	146.765	150.37	14	0	0	0	0	0	0	0	0	0	0	0	0	0	0	0	0	myosin XVIIIA [Source:MGI Symbol;Acc:MGI:2667185]
ENSMUSG00000000631	Myo18a	dendritic cells	BMDC_mrna1273_0h_1	93.83	124.562	24	1	1	0	0	1	1	0	0	0.0416667	0.0416667	0	0	0.000334505	0.000334505	0	0	myosin XVIIIA [Source:MGI Symbol;Acc:MGI:2667185]
ENSMUSG00000000631	Myo18a	macrophages	BMDM_mrna1273_0h_1	83.73	82.82	12	0	0	0	0	0	0	0	0	0	0	0	0	0	0	0	0	myosin XVIIIA [Source:MGI Symbol;Acc:MGI:2667185]
ENSMUSG00000000631	Myo18a	macrophages	BMDM_mrna1273_0h_2	136.16	141.187	11	0	0	0	0	0	0	0	0	0	0	0	0	0	0	0	0	myosin XVIIIA [Source:MGI Symbol;Acc:MGI:2667185]
ENSMUSG00000000631	Myo18a	T cells	TC_1	72.33	91.3248	54	3	2	0	1	3	2	0	1	0.0555556	0.037037	0	0.0185185	0.000608329	0.000405553	0	0.000202776	myosin XVIIIA [Source:MGI Symbol;Acc:MGI:2667185]
ENSMUSG00000000673	Haao	B cells	BC_1	91.23	130.359	19	1	1	0	0	1	1	0	0	0.0526316	0.0526316	0	0	0.000403742	0.000403742	0	0	3-hydroxyanthranilate 3,4-dioxygenase [Source:MGI Symbol;Acc:MGI:1349444]
ENSMUSG00000000673	Haao	B cells	BC_2	82.305	125.162	12	0	0	0	0	0	0	0	0	0	0	0	0	0	0	0	0	3-hydroxyanthranilate 3,4-dioxygenase [Source:MGI Symbol;Acc:MGI:1349444]
ENSMUSG00000000673	Haao	dendritic cells	BMDC_mrna1273_0h_2	124.31	148.339	33	2	1	0	1	2	1	0	1	0.0606061	0.030303	0	0.030303	0.000408564	0.000204282	0	0.000204282	3-hydroxyanthranilate 3,4-dioxygenase [Source:MGI Symbol;Acc:MGI:1349444]
ENSMUSG00000000673	Haao	dendritic cells	BMDC_mrna1273_0h_1	116.15	136.593	27	0	0	0	0	0	0	0	0	0	0	0	0	0	0	0	0	3-hydroxyanthranilate 3,4-dioxygenase [Source:MGI Symbol;Acc:MGI:1349444]
ENSMUSG00000000673	Haao	T cells	TC_1	79.49	116.751	14	0	0	0	0	0	0	0	0	0	0	0	0	0	0	0	0	3-hydroxyanthranilate 3,4-dioxygenase [Source:MGI Symbol;Acc:MGI:1349444]
ENSMUSG00000000682	Cd52	B cells	BC_1	73.95	84.7255	2126	128	78	16	41	142	82	17	43	0.060207	0.0366886	0.00752587	0.019285	0.000788335	0.000455236	9.43781e-05	0.000238721	CD52 antigen [Source:MGI Symbol;Acc:MGI:1346088]
ENSMUSG00000000682	Cd52	B cells	BC_2	71.14	83.4916	1015	51	32	0	22	55	33	0	22	0.0502463	0.0315271	0	0.0216749	0.000649014	0.000389408	0	0.000259605	CD52 antigen [Source:MGI Symbol;Acc:MGI:1346088]
ENSMUSG00000000682	Cd52	dendritic cells	BMDC_mrna1273_0h_2	78.7	88.5064	556	22	12	2	8	22	12	2	8	0.0395683	0.0215827	0.00359712	0.0143885	0.000447068	0.000243855	4.06425e-05	0.00016257	CD52 antigen [Source:MGI Symbol;Acc:MGI:1346088]
ENSMUSG00000000682	Cd52	dendritic cells	BMDC_mrna1273_0h_1	79.52	90.996	813	33	18	9	7	35	19	9	7	0.0405904	0.0221402	0.0110701	0.00861009	0.000473103	0.000256827	0.000121655	9.46205e-05	CD52 antigen [Source:MGI Symbol;Acc:MGI:1346088]
ENSMUSG00000000682	Cd52	macrophages	BMDM_mrna1273_0h_1	98.5	106.345	145	1	0	1	0	1	0	1	0	0.00689655	0	0.00689655	0	6.48508e-05	0	6.48508e-05	0	CD52 antigen [Source:MGI Symbol;Acc:MGI:1346088]
ENSMUSG00000000682	Cd52	macrophages	BMDM_mrna1273_0h_2	87.875	98.7748	130	5	2	0	3	5	2	0	3	0.0384615	0.0153846	0	0.0230769	0.000389386	0.000155755	0	0.000233632	CD52 antigen [Source:MGI Symbol;Acc:MGI:1346088]
ENSMUSG00000000682	Cd52	T cells	TC_1	59.27	71.1187	3503	191	99	38	63	211	102	43	66	0.0545247	0.0282615	0.0108478	0.0179846	0.000846951	0.000409427	0.000172601	0.000264923	CD52 antigen [Source:MGI Symbol;Acc:MGI:1346088]
ENSMUSG00000000686	Abhd15	B cells	BC_1	242.11	242.11	1	0	0	0	0	0	0	0	0	0	0	0	0	0	0	0	0	abhydrolase domain containing 15 [Source:MGI Symbol;Acc:MGI:1914727]
ENSMUSG00000000686	Abhd15	dendritic cells	BMDC_mrna1273_0h_2	70.565	83.1717	6	0	0	0	0	0	0	0	0	0	0	0	0	0	0	0	0	abhydrolase domain containing 15 [Source:MGI Symbol;Acc:MGI:1914727]
ENSMUSG00000000686	Abhd15	dendritic cells	BMDC_mrna1273_0h_1	123	141.179	11	1	0	1	0	1	0	1	0	0.0909091	0	0.0909091	0	0.000643927	0	0.000643927	0	abhydrolase domain containing 15 [Source:MGI Symbol;Acc:MGI:1914727]
ENSMUSG00000000686	Abhd15	macrophages	BMDM_mrna1273_0h_1	104.47	104.47	2	0	0	0	0	0	0	0	0	0	0	0	0	0	0	0	0	abhydrolase domain containing 15 [Source:MGI Symbol;Acc:MGI:1914727]
ENSMUSG00000000686	Abhd15	macrophages	BMDM_mrna1273_0h_2	129.11	129.11	1	0	0	0	0	0	0	0	0	0	0	0	0	0	0	0	0	abhydrolase domain containing 15 [Source:MGI Symbol;Acc:MGI:1914727]
ENSMUSG00000000686	Abhd15	T cells	TC_1	110.78	117.383	6	1	0	0	1	1	0	0	1	0.166667	0	0	0.166667	0.00141985	0	0	0.00141985	abhydrolase domain containing 15 [Source:MGI Symbol;Acc:MGI:1914727]
ENSMUSG00000000693	Loxl3	dendritic cells	BMDC_mrna1273_0h_1	216.62	216.62	1	1	0	1	0	2	0	2	0	1	0	1	0	0.00923276	0	0.00923276	0	lysyl oxidase-like 3 [Source:MGI Symbol;Acc:MGI:1337004]
ENSMUSG00000000693	Loxl3	macrophages	BMDM_mrna1273_0h_1	139.59	149.268	5	0	0	0	0	0	0	0	0	0	0	0	0	0	0	0	0	lysyl oxidase-like 3 [Source:MGI Symbol;Acc:MGI:1337004]
ENSMUSG00000000693	Loxl3	macrophages	BMDM_mrna1273_0h_2	114.67	137.223	3	0	0	0	0	0	0	0	0	0	0	0	0	0	0	0	0	lysyl oxidase-like 3 [Source:MGI Symbol;Acc:MGI:1337004]
ENSMUSG00000000708	Kat2b	B cells	BC_1	176.85	174.063	7	0	0	0	0	0	0	0	0	0	0	0	0	0	0	0	0	K(lysine) acetyltransferase 2B [Source:MGI Symbol;Acc:MGI:1343094]
ENSMUSG00000000708	Kat2b	B cells	BC_2	90.145	95.6683	6	0	0	0	0	0	0	0	0	0	0	0	0	0	0	0	0	K(lysine) acetyltransferase 2B [Source:MGI Symbol;Acc:MGI:1343094]
ENSMUSG00000000708	Kat2b	dendritic cells	BMDC_mrna1273_0h_2	206.18	206.18	2	0	0	0	0	0	0	0	0	0	0	0	0	0	0	0	0	K(lysine) acetyltransferase 2B [Source:MGI Symbol;Acc:MGI:1343094]
ENSMUSG00000000708	Kat2b	dendritic cells	BMDC_mrna1273_0h_1	189.885	187.671	10	1	1	0	0	1	1	0	0	0.1	0.1	0	0	0.000532847	0.000532847	0	0	K(lysine) acetyltransferase 2B [Source:MGI Symbol;Acc:MGI:1343094]
ENSMUSG00000000708	Kat2b	macrophages	BMDM_mrna1273_0h_1	179.555	184.468	4	1	0	1	0	1	0	1	0	0.25	0	0.25	0	0.00135525	0	0.00135525	0	K(lysine) acetyltransferase 2B [Source:MGI Symbol;Acc:MGI:1343094]
ENSMUSG00000000708	Kat2b	macrophages	BMDM_mrna1273_0h_2	122	117.035	11	0	0	0	0	0	0	0	0	0	0	0	0	0	0	0	0	K(lysine) acetyltransferase 2B [Source:MGI Symbol;Acc:MGI:1343094]
ENSMUSG00000000708	Kat2b	T cells	TC_1	199.38	179.955	33	2	1	0	1	3	2	0	1	0.0606061	0.030303	0	0.030303	0.000505177	0.000336785	0	0.000168392	K(lysine) acetyltransferase 2B [Source:MGI Symbol;Acc:MGI:1343094]
ENSMUSG00000000711	Rab5b	B cells	BC_1	131.4	129.95	21	10	1	7	2	13	1	9	3	0.47619	0.047619	0.333333	0.0952381	0.00476374	0.000366441	0.00329797	0.00109932	RAB5B, member RAS oncogene family [Source:MGI Symbol;Acc:MGI:105938]
ENSMUSG00000000711	Rab5b	B cells	BC_2	83.62	102.328	11	5	0	4	1	5	0	4	1	0.454545	0	0.363636	0.0909091	0.00444204	0	0.00355363	0.000888407	RAB5B, member RAS oncogene family [Source:MGI Symbol;Acc:MGI:105938]
ENSMUSG00000000711	Rab5b	dendritic cells	BMDC_mrna1273_0h_2	134.57	150.593	18	1	1	0	0	1	1	0	0	0.0555556	0.0555556	0	0	0.000368912	0.000368912	0	0	RAB5B, member RAS oncogene family [Source:MGI Symbol;Acc:MGI:105938]
ENSMUSG00000000711	Rab5b	dendritic cells	BMDC_mrna1273_0h_1	149.775	157.472	30	11	2	9	0	16	2	14	0	0.366667	0.0666667	0.3	0	0.00338685	0.000423357	0.0029635	0	RAB5B, member RAS oncogene family [Source:MGI Symbol;Acc:MGI:105938]
ENSMUSG00000000711	Rab5b	macrophages	BMDM_mrna1273_0h_1	105.81	118.88	35	16	0	15	1	19	0	18	1	0.457143	0	0.428571	0.0285714	0.00456642	0	0.00432608	0.000240338	RAB5B, member RAS oncogene family [Source:MGI Symbol;Acc:MGI:105938]
ENSMUSG00000000711	Rab5b	macrophages	BMDM_mrna1273_0h_2	136.43	130.052	35	10	0	10	0	16	0	16	0	0.285714	0	0.285714	0	0.00351507	0	0.00351507	0	RAB5B, member RAS oncogene family [Source:MGI Symbol;Acc:MGI:105938]
ENSMUSG00000000711	Rab5b	T cells	TC_1	103.155	119.252	58	29	3	24	4	41	3	33	5	0.5	0.0517241	0.413793	0.0689655	0.00592773	0.000433737	0.0047711	0.000722894	RAB5B, member RAS oncogene family [Source:MGI Symbol;Acc:MGI:105938]
ENSMUSG00000000732	Icosl	B cells	BC_1	162.63	177.006	5	2	2	0	0	2	2	0	0	0.4	0.4	0	0	0.00225981	0.00225981	0	0	icos ligand [Source:MGI Symbol;Acc:MGI:1354701]
ENSMUSG00000000732	Icosl	B cells	BC_2	30	30	1	0	0	0	0	0	0	0	0	0	0	0	0	0	0	0	0	icos ligand [Source:MGI Symbol;Acc:MGI:1354701]
ENSMUSG00000000732	Icosl	dendritic cells	BMDC_mrna1273_0h_2	171.775	171.812	20	3	1	1	1	4	1	2	1	0.15	0.05	0.05	0.05	0.00116406	0.000291015	0.00058203	0.000291015	icos ligand [Source:MGI Symbol;Acc:MGI:1354701]
ENSMUSG00000000732	Icosl	dendritic cells	BMDC_mrna1273_0h_1	192.715	175.777	24	1	1	0	0	1	1	0	0	0.0416667	0.0416667	0	0	0.000237043	0.000237043	0	0	icos ligand [Source:MGI Symbol;Acc:MGI:1354701]
ENSMUSG00000000732	Icosl	macrophages	BMDM_mrna1273_0h_1	84.07	84.07	2	0	0	0	0	0	0	0	0	0	0	0	0	0	0	0	0	icos ligand [Source:MGI Symbol;Acc:MGI:1354701]
ENSMUSG00000000732	Icosl	macrophages	BMDM_mrna1273_0h_2	75.54	103.213	3	0	0	0	0	0	0	0	0	0	0	0	0	0	0	0	0	icos ligand [Source:MGI Symbol;Acc:MGI:1354701]
ENSMUSG00000000732	Icosl	T cells	TC_1	86.76	86.76	1	0	0	0	0	0	0	0	0	0	0	0	0	0	0	0	0	icos ligand [Source:MGI Symbol;Acc:MGI:1354701]
ENSMUSG00000000738	Spg7	B cells	BC_1	60.48	74.9	17	1	1	0	0	1	1	0	0	0.0588235	0.0588235	0	0	0.000785361	0.000785361	0	0	SPG7, paraplegin matrix AAA peptidase subunit [Source:MGI Symbol;Acc:MGI:2385906]
ENSMUSG00000000738	Spg7	B cells	BC_2	121.63	140.233	7	0	0	0	0	0	0	0	0	0	0	0	0	0	0	0	0	SPG7, paraplegin matrix AAA peptidase subunit [Source:MGI Symbol;Acc:MGI:2385906]
ENSMUSG00000000738	Spg7	dendritic cells	BMDC_mrna1273_0h_2	85.99	127.753	14	1	1	0	0	2	2	0	0	0.0714286	0.0714286	0	0	0.00111823	0.00111823	0	0	SPG7, paraplegin matrix AAA peptidase subunit [Source:MGI Symbol;Acc:MGI:2385906]
ENSMUSG00000000738	Spg7	dendritic cells	BMDC_mrna1273_0h_1	110.62	139.335	22	0	0	0	0	0	0	0	0	0	0	0	0	0	0	0	0	SPG7, paraplegin matrix AAA peptidase subunit [Source:MGI Symbol;Acc:MGI:2385906]
ENSMUSG00000000738	Spg7	macrophages	BMDM_mrna1273_0h_1	79.08	89.966	10	1	1	0	0	1	1	0	0	0.1	0.1	0	0	0.00111153	0.00111153	0	0	SPG7, paraplegin matrix AAA peptidase subunit [Source:MGI Symbol;Acc:MGI:2385906]
ENSMUSG00000000738	Spg7	macrophages	BMDM_mrna1273_0h_2	95.7	124.797	17	0	0	0	0	0	0	0	0	0	0	0	0	0	0	0	0	SPG7, paraplegin matrix AAA peptidase subunit [Source:MGI Symbol;Acc:MGI:2385906]
ENSMUSG00000000738	Spg7	T cells	TC_1	87.315	103.03	72	6	3	0	3	6	3	0	3	0.0833333	0.0416667	0	0.0416667	0.000808828	0.000404414	0	0.000404414	SPG7, paraplegin matrix AAA peptidase subunit [Source:MGI Symbol;Acc:MGI:2385906]
ENSMUSG00000000739	Sult5a1	T cells	TC_1	19.91	19.91	1	0	0	0	0	0	0	0	0	0	0	0	0	0	0	0	0	sulfotransferase family 5A, member 1 [Source:MGI Symbol;Acc:MGI:1931463]
ENSMUSG00000000740	Rpl13	B cells	BC_1	55.32	66.162	2803	171	99	22	56	200	113	29	58	0.0610061	0.0353193	0.00784873	0.0199786	0.00107845	0.000609322	0.000156375	0.000312749	ribosomal protein L13 [Source:MGI Symbol;Acc:MGI:105922]
ENSMUSG00000000740	Rpl13	B cells	BC_2	56.665	67.1422	1488	87	43	14	32	92	45	15	32	0.0584677	0.0288978	0.0094086	0.0215054	0.000920851	0.000450416	0.000150139	0.000320296	ribosomal protein L13 [Source:MGI Symbol;Acc:MGI:105922]
ENSMUSG00000000740	Rpl13	dendritic cells	BMDC_mrna1273_0h_2	62.705	72.0759	1882	47	28	7	15	51	28	7	16	0.0249734	0.0148778	0.00371945	0.00797024	0.000375976	0.000206418	5.16046e-05	0.000117953	ribosomal protein L13 [Source:MGI Symbol;Acc:MGI:105922]
ENSMUSG00000000740	Rpl13	dendritic cells	BMDC_mrna1273_0h_1	63.42	73.9367	1671	71	35	13	25	78	36	14	28	0.0424895	0.0209455	0.00777977	0.0149611	0.000631332	0.000291384	0.000113316	0.000226632	ribosomal protein L13 [Source:MGI Symbol;Acc:MGI:105922]
ENSMUSG00000000740	Rpl13	macrophages	BMDM_mrna1273_0h_1	77.62	90.2321	290	10	3	5	4	12	3	5	4	0.0344828	0.0103448	0.0172414	0.0137931	0.000458587	0.000114647	0.000191078	0.000152862	ribosomal protein L13 [Source:MGI Symbol;Acc:MGI:105922]
ENSMUSG00000000740	Rpl13	macrophages	BMDM_mrna1273_0h_2	77.4	87.8802	511	8	5	1	2	8	5	1	2	0.0156556	0.00978474	0.00195695	0.00391389	0.000178147	0.000111342	2.22683e-05	4.45367e-05	ribosomal protein L13 [Source:MGI Symbol;Acc:MGI:105922]
ENSMUSG00000000740	Rpl13	T cells	TC_1	53.69	61.9958	8787	431	233	72	141	466	239	83	144	0.0490497	0.0265164	0.00819392	0.0160464	0.000855428	0.000438728	0.000152362	0.000264338	ribosomal protein L13 [Source:MGI Symbol;Acc:MGI:105922]
ENSMUSG00000000743	Chmp1a	B cells	BC_1	89.055	96.2231	36	2	0	0	2	2	0	0	2	0.0555556	0	0	0.0555556	0.000577362	0	0	0.000577362	charged multivesicular body protein 1A [Source:MGI Symbol;Acc:MGI:1920159]
ENSMUSG00000000743	Chmp1a	B cells	BC_2	56.36	99.8064	11	3	3	0	0	3	3	0	0	0.272727	0.272727	0	0	0.00273256	0.00273256	0	0	charged multivesicular body protein 1A [Source:MGI Symbol;Acc:MGI:1920159]
ENSMUSG00000000743	Chmp1a	dendritic cells	BMDC_mrna1273_0h_2	87.07	93.9988	24	0	0	0	0	0	0	0	0	0	0	0	0	0	0	0	0	charged multivesicular body protein 1A [Source:MGI Symbol;Acc:MGI:1920159]
ENSMUSG00000000743	Chmp1a	dendritic cells	BMDC_mrna1273_0h_1	107.09	121.434	34	4	1	1	2	5	2	1	2	0.117647	0.0294118	0.0294118	0.0588235	0.00121102	0.000484409	0.000242205	0.000484409	charged multivesicular body protein 1A [Source:MGI Symbol;Acc:MGI:1920159]
ENSMUSG00000000743	Chmp1a	macrophages	BMDM_mrna1273_0h_1	90.115	101.474	22	1	0	0	1	1	0	0	1	0.0454545	0	0	0.0454545	0.000447942	0	0	0.000447942	charged multivesicular body protein 1A [Source:MGI Symbol;Acc:MGI:1920159]
ENSMUSG00000000743	Chmp1a	macrophages	BMDM_mrna1273_0h_2	103.29	106.695	57	1	0	0	1	2	0	0	2	0.0175439	0	0	0.0175439	0.00032886	0	0	0.00032886	charged multivesicular body protein 1A [Source:MGI Symbol;Acc:MGI:1920159]
ENSMUSG00000000743	Chmp1a	T cells	TC_1	81.37	93.4565	165	13	3	6	5	15	3	7	5	0.0787879	0.0181818	0.0363636	0.030303	0.000972742	0.000194548	0.000453946	0.000324247	charged multivesicular body protein 1A [Source:MGI Symbol;Acc:MGI:1920159]
ENSMUSG00000000751	Rpa1	B cells	BC_1	88.52	91.1737	65	7	2	2	3	8	2	3	3	0.107692	0.0307692	0.0307692	0.0461538	0.00134992	0.000337479	0.000506219	0.000506219	replication protein A1 [Source:MGI Symbol;Acc:MGI:1915525]
ENSMUSG00000000751	Rpa1	B cells	BC_2	109.83	110.986	31	1	1	0	0	2	2	0	0	0.0322581	0.0322581	0	0	0.000581301	0.000581301	0	0	replication protein A1 [Source:MGI Symbol;Acc:MGI:1915525]
ENSMUSG00000000751	Rpa1	dendritic cells	BMDC_mrna1273_0h_2	104.18	112.201	30	0	0	0	0	0	0	0	0	0	0	0	0	0	0	0	0	replication protein A1 [Source:MGI Symbol;Acc:MGI:1915525]
ENSMUSG00000000751	Rpa1	dendritic cells	BMDC_mrna1273_0h_1	111.46	125.404	53	2	0	2	0	2	0	2	0	0.0377358	0	0.0377358	0	0.000300914	0	0.000300914	0	replication protein A1 [Source:MGI Symbol;Acc:MGI:1915525]
ENSMUSG00000000751	Rpa1	macrophages	BMDM_mrna1273_0h_1	106.2	108.44	9	0	0	0	0	0	0	0	0	0	0	0	0	0	0	0	0	replication protein A1 [Source:MGI Symbol;Acc:MGI:1915525]
ENSMUSG00000000751	Rpa1	macrophages	BMDM_mrna1273_0h_2	88.57	112.668	14	1	0	1	0	1	0	1	0	0.0714286	0	0.0714286	0	0.000633975	0	0.000633975	0	replication protein A1 [Source:MGI Symbol;Acc:MGI:1915525]
ENSMUSG00000000751	Rpa1	T cells	TC_1	83.1	91.0894	417	28	15	3	10	29	16	3	10	0.0671463	0.0359712	0.00719424	0.0239808	0.000763474	0.000421227	7.89801e-05	0.000263267	replication protein A1 [Source:MGI Symbol;Acc:MGI:1915525]
ENSMUSG00000000753	Serpinf1	B cells	BC_1	48.4	58.99	5	1	0	0	1	1	0	0	1	0.2	0	0	0.2	0.00339041	0	0	0.00339041	serine (or cysteine) peptidase inhibitor, clade F, member 1 [Source:MGI Symbol;Acc:MGI:108080]
ENSMUSG00000000753	Serpinf1	B cells	BC_2	121.635	118.903	6	2	0	0	2	2	0	0	2	0.333333	0	0	0.333333	0.0028034	0	0	0.0028034	serine (or cysteine) peptidase inhibitor, clade F, member 1 [Source:MGI Symbol;Acc:MGI:108080]
ENSMUSG00000000753	Serpinf1	dendritic cells	BMDC_mrna1273_0h_2	151.08	127.503	3	0	0	0	0	0	0	0	0	0	0	0	0	0	0	0	0	serine (or cysteine) peptidase inhibitor, clade F, member 1 [Source:MGI Symbol;Acc:MGI:108080]
ENSMUSG00000000753	Serpinf1	dendritic cells	BMDC_mrna1273_0h_1	74.63	96.9517	6	1	0	0	1	2	0	0	2	0.166667	0	0	0.166667	0.00343814	0	0	0.00343814	serine (or cysteine) peptidase inhibitor, clade F, member 1 [Source:MGI Symbol;Acc:MGI:108080]
ENSMUSG00000000753	Serpinf1	T cells	TC_1	64.68	66.9533	3	0	0	0	0	0	0	0	0	0	0	0	0	0	0	0	0	serine (or cysteine) peptidase inhibitor, clade F, member 1 [Source:MGI Symbol;Acc:MGI:108080]
ENSMUSG00000000759	Tubgcp3	B cells	BC_1	109.74	145.329	16	2	1	0	1	2	1	0	1	0.125	0.0625	0	0.0625	0.000860115	0.000430058	0	0.000430058	tubulin, gamma complex associated protein 3 [Source:MGI Symbol;Acc:MGI:2183752]
ENSMUSG00000000759	Tubgcp3	B cells	BC_2	164.71	180.456	5	2	1	0	1	2	1	0	1	0.4	0.2	0	0.2	0.00221661	0.0011083	0	0.0011083	tubulin, gamma complex associated protein 3 [Source:MGI Symbol;Acc:MGI:2183752]
ENSMUSG00000000759	Tubgcp3	dendritic cells	BMDC_mrna1273_0h_2	233.63	232.71	4	0	0	0	0	0	0	0	0	0	0	0	0	0	0	0	0	tubulin, gamma complex associated protein 3 [Source:MGI Symbol;Acc:MGI:2183752]
ENSMUSG00000000759	Tubgcp3	dendritic cells	BMDC_mrna1273_0h_1	171	178.646	5	1	0	1	0	2	0	2	0	0.2	0	0.2	0	0.00223906	0	0.00223906	0	tubulin, gamma complex associated protein 3 [Source:MGI Symbol;Acc:MGI:2183752]
ENSMUSG00000000759	Tubgcp3	macrophages	BMDM_mrna1273_0h_1	88.13	120.093	7	1	0	0	1	1	0	0	1	0.142857	0	0	0.142857	0.00118956	0	0	0.00118956	tubulin, gamma complex associated protein 3 [Source:MGI Symbol;Acc:MGI:2183752]
ENSMUSG00000000759	Tubgcp3	macrophages	BMDM_mrna1273_0h_2	96.195	105.087	6	0	0	0	0	0	0	0	0	0	0	0	0	0	0	0	0	tubulin, gamma complex associated protein 3 [Source:MGI Symbol;Acc:MGI:2183752]
ENSMUSG00000000759	Tubgcp3	T cells	TC_1	88.055	109.204	20	1	1	0	0	1	1	0	0	0.05	0.05	0	0	0.000457861	0.000457861	0	0	tubulin, gamma complex associated protein 3 [Source:MGI Symbol;Acc:MGI:2183752]
ENSMUSG00000000776	Polr3d	B cells	BC_1	86.36	91.0586	7	0	0	0	0	0	0	0	0	0	0	0	0	0	0	0	0	polymerase (RNA) III (DNA directed) polypeptide D [Source:MGI Symbol;Acc:MGI:1914315]
ENSMUSG00000000776	Polr3d	B cells	BC_2	59.08	86.24	5	0	0	0	0	0	0	0	0	0	0	0	0	0	0	0	0	polymerase (RNA) III (DNA directed) polypeptide D [Source:MGI Symbol;Acc:MGI:1914315]
ENSMUSG00000000776	Polr3d	dendritic cells	BMDC_mrna1273_0h_1	209.8	209.8	1	0	0	0	0	0	0	0	0	0	0	0	0	0	0	0	0	polymerase (RNA) III (DNA directed) polypeptide D [Source:MGI Symbol;Acc:MGI:1914315]
ENSMUSG00000000776	Polr3d	macrophages	BMDM_mrna1273_0h_1	97.12	113.97	7	0	0	0	0	0	0	0	0	0	0	0	0	0	0	0	0	polymerase (RNA) III (DNA directed) polypeptide D [Source:MGI Symbol;Acc:MGI:1914315]
ENSMUSG00000000776	Polr3d	macrophages	BMDM_mrna1273_0h_2	85.58	71.1267	3	0	0	0	0	0	0	0	0	0	0	0	0	0	0	0	0	polymerase (RNA) III (DNA directed) polypeptide D [Source:MGI Symbol;Acc:MGI:1914315]
ENSMUSG00000000776	Polr3d	T cells	TC_1	49.86	80.2062	13	1	1	0	0	1	1	0	0	0.0769231	0.0769231	0	0	0.000959067	0.000959067	0	0	polymerase (RNA) III (DNA directed) polypeptide D [Source:MGI Symbol;Acc:MGI:1914315]
ENSMUSG00000000782	Tcf7	dendritic cells	BMDC_mrna1273_0h_2	94.79	96.43	8	0	0	0	0	0	0	0	0	0	0	0	0	0	0	0	0	transcription factor 7, T cell specific [Source:MGI Symbol;Acc:MGI:98507]
ENSMUSG00000000782	Tcf7	dendritic cells	BMDC_mrna1273_0h_1	105.84	144.078	9	0	0	0	0	0	0	0	0	0	0	0	0	0	0	0	0	transcription factor 7, T cell specific [Source:MGI Symbol;Acc:MGI:98507]
ENSMUSG00000000782	Tcf7	T cells	TC_1	78.045	94.5769	1412	81	36	7	39	93	42	7	44	0.0573654	0.0254958	0.00495751	0.0276204	0.000696407	0.000314507	5.24178e-05	0.000329483	transcription factor 7, T cell specific [Source:MGI Symbol;Acc:MGI:98507]
ENSMUSG00000000787	Ddx3x	B cells	BC_1	122.32	131.462	105	6	6	0	0	6	6	0	0	0.0571429	0.0571429	0	0	0.000434672	0.000434672	0	0	DEAD box helicase 3, X-linked [Source:MGI Symbol;Acc:MGI:103064]
ENSMUSG00000000787	Ddx3x	B cells	BC_2	134.71	140.267	45	5	1	2	2	6	1	2	3	0.111111	0.0222222	0.0444444	0.0444444	0.000950566	0.000158428	0.000316855	0.000475283	DEAD box helicase 3, X-linked [Source:MGI Symbol;Acc:MGI:103064]
ENSMUSG00000000787	Ddx3x	dendritic cells	BMDC_mrna1273_0h_2	129.58	124.273	49	4	2	1	1	4	2	1	1	0.0816327	0.0408163	0.0204082	0.0204082	0.00065688	0.00032844	0.00016422	0.00016422	DEAD box helicase 3, X-linked [Source:MGI Symbol;Acc:MGI:103064]
ENSMUSG00000000787	Ddx3x	dendritic cells	BMDC_mrna1273_0h_1	118.67	129.228	77	2	1	0	1	2	1	0	1	0.025974	0.012987	0	0.012987	0.000200994	0.000100497	0	0.000100497	DEAD box helicase 3, X-linked [Source:MGI Symbol;Acc:MGI:103064]
ENSMUSG00000000787	Ddx3x	macrophages	BMDM_mrna1273_0h_1	114.39	122.079	57	4	2	0	2	4	2	0	2	0.0701754	0.0350877	0	0.0350877	0.000574837	0.000287418	0	0.000287418	DEAD box helicase 3, X-linked [Source:MGI Symbol;Acc:MGI:103064]
ENSMUSG00000000787	Ddx3x	macrophages	BMDM_mrna1273_0h_2	143.3	145.542	61	1	0	1	1	2	0	1	1	0.0163934	0	0.0163934	0.0163934	0.000225274	0	0.000112637	0.000112637	DEAD box helicase 3, X-linked [Source:MGI Symbol;Acc:MGI:103064]
ENSMUSG00000000787	Ddx3x	T cells	TC_1	102.17	114.68	199	12	0	6	7	16	0	8	8	0.0603015	0	0.0301508	0.0351759	0.000701097	0	0.000350549	0.000350549	DEAD box helicase 3, X-linked [Source:MGI Symbol;Acc:MGI:103064]
ENSMUSG00000000791	Il12rb1	B cells	BC_1	71.04	58.1067	3	1	1	0	0	2	2	0	0	0.333333	0.333333	0	0	0.0114732	0.0114732	0	0	interleukin 12 receptor, beta 1 [Source:MGI Symbol;Acc:MGI:104579]
ENSMUSG00000000791	Il12rb1	B cells	BC_2	40.35	40.35	1	0	0	0	0	0	0	0	0	0	0	0	0	0	0	0	0	interleukin 12 receptor, beta 1 [Source:MGI Symbol;Acc:MGI:104579]
ENSMUSG00000000791	Il12rb1	T cells	TC_1	82.04	97.7718	93	6	3	0	3	6	3	0	3	0.0645161	0.0322581	0	0.0322581	0.000659864	0.000329932	0	0.000329932	interleukin 12 receptor, beta 1 [Source:MGI Symbol;Acc:MGI:104579]
ENSMUSG00000000804	Usp32	B cells	BC_1	140.24	180.96	5	0	0	0	0	0	0	0	0	0	0	0	0	0	0	0	0	ubiquitin specific peptidase 32 [Source:MGI Symbol;Acc:MGI:2144475]
ENSMUSG00000000804	Usp32	B cells	BC_2	225.5	225.5	1	0	0	0	0	0	0	0	0	0	0	0	0	0	0	0	0	ubiquitin specific peptidase 32 [Source:MGI Symbol;Acc:MGI:2144475]
ENSMUSG00000000804	Usp32	dendritic cells	BMDC_mrna1273_0h_2	147.065	130.303	4	0	0	0	0	0	0	0	0	0	0	0	0	0	0	0	0	ubiquitin specific peptidase 32 [Source:MGI Symbol;Acc:MGI:2144475]
ENSMUSG00000000804	Usp32	dendritic cells	BMDC_mrna1273_0h_1	106.3	115.463	8	2	1	0	1	2	1	0	1	0.25	0.125	0	0.125	0.00216521	0.0010826	0	0.0010826	ubiquitin specific peptidase 32 [Source:MGI Symbol;Acc:MGI:2144475]
ENSMUSG00000000804	Usp32	macrophages	BMDM_mrna1273_0h_1	155.21	210.583	3	0	0	0	0	0	0	0	0	0	0	0	0	0	0	0	0	ubiquitin specific peptidase 32 [Source:MGI Symbol;Acc:MGI:2144475]
ENSMUSG00000000804	Usp32	macrophages	BMDM_mrna1273_0h_2	156.64	128.308	6	1	1	0	0	1	1	0	0	0.166667	0.166667	0	0	0.00129895	0.00129895	0	0	ubiquitin specific peptidase 32 [Source:MGI Symbol;Acc:MGI:2144475]
ENSMUSG00000000804	Usp32	T cells	TC_1	105.17	124.796	29	3	3	0	1	4	3	0	1	0.103448	0.103448	0	0.0344828	0.00110526	0.000828942	0	0.000276314	ubiquitin specific peptidase 32 [Source:MGI Symbol;Acc:MGI:2144475]
ENSMUSG00000000811	Txnrd3	B cells	BC_1	45.96	45.96	1	0	0	0	0	0	0	0	0	0	0	0	0	0	0	0	0	thioredoxin reductase 3 [Source:MGI Symbol;Acc:MGI:2386711]
ENSMUSG00000000811	Txnrd3	dendritic cells	BMDC_mrna1273_0h_1	127.245	127.245	2	0	0	0	0	0	0	0	0	0	0	0	0	0	0	0	0	thioredoxin reductase 3 [Source:MGI Symbol;Acc:MGI:2386711]
ENSMUSG00000000811	Txnrd3	macrophages	BMDM_mrna1273_0h_1	150.67	151.932	6	0	0	0	0	0	0	0	0	0	0	0	0	0	0	0	0	thioredoxin reductase 3 [Source:MGI Symbol;Acc:MGI:2386711]
ENSMUSG00000000811	Txnrd3	macrophages	BMDM_mrna1273_0h_2	88.54	81.2867	3	0	0	0	0	0	0	0	0	0	0	0	0	0	0	0	0	thioredoxin reductase 3 [Source:MGI Symbol;Acc:MGI:2386711]
ENSMUSG00000000811	Txnrd3	T cells	TC_1	40.22	40.22	1	0	0	0	0	0	0	0	0	0	0	0	0	0	0	0	0	thioredoxin reductase 3 [Source:MGI Symbol;Acc:MGI:2386711]
ENSMUSG00000000817	Fasl	T cells	TC_1	89.75	105.614	32	1	0	0	1	1	0	0	1	0.03125	0	0	0.03125	0.000295889	0	0	0.000295889	Fas ligand (TNF superfamily, member 6) [Source:MGI Symbol;Acc:MGI:99255]
ENSMUSG00000000823	Zfp512b	B cells	BC_1	278.52	282.417	9	0	0	0	0	0	0	0	0	0	0	0	0	0	0	0	0	zinc finger protein 512B [Source:MGI Symbol;Acc:MGI:2685478]
ENSMUSG00000000823	Zfp512b	B cells	BC_2	53.52	53.52	2	0	0	0	0	0	0	0	0	0	0	0	0	0	0	0	0	zinc finger protein 512B [Source:MGI Symbol;Acc:MGI:2685478]
ENSMUSG00000000823	Zfp512b	dendritic cells	BMDC_mrna1273_0h_2	103.88	135.457	3	0	0	0	0	0	0	0	0	0	0	0	0	0	0	0	0	zinc finger protein 512B [Source:MGI Symbol;Acc:MGI:2685478]
ENSMUSG00000000823	Zfp512b	dendritic cells	BMDC_mrna1273_0h_1	193	191.136	11	1	0	1	0	1	0	1	0	0.0909091	0	0.0909091	0	0.000475624	0	0.000475624	0	zinc finger protein 512B [Source:MGI Symbol;Acc:MGI:2685478]
ENSMUSG00000000823	Zfp512b	macrophages	BMDM_mrna1273_0h_1	113.07	120.222	5	1	1	0	0	1	1	0	0	0.2	0.2	0	0	0.00166359	0.00166359	0	0	zinc finger protein 512B [Source:MGI Symbol;Acc:MGI:2685478]
ENSMUSG00000000823	Zfp512b	macrophages	BMDM_mrna1273_0h_2	198.345	196.196	8	0	0	0	0	0	0	0	0	0	0	0	0	0	0	0	0	zinc finger protein 512B [Source:MGI Symbol;Acc:MGI:2685478]
ENSMUSG00000000823	Zfp512b	T cells	TC_1	123	144.695	17	1	0	0	1	1	0	0	1	0.0588235	0	0	0.0588235	0.000406535	0	0	0.000406535	zinc finger protein 512B [Source:MGI Symbol;Acc:MGI:2685478]
ENSMUSG00000000826	Dnajc5	B cells	BC_1	111.54	130.496	39	2	0	1	1	2	0	1	1	0.0512821	0	0.025641	0.025641	0.000392977	0	0.000196489	0.000196489	DnaJ heat shock protein family (Hsp40) member C5 [Source:MGI Symbol;Acc:MGI:892995]
ENSMUSG00000000826	Dnajc5	B cells	BC_2	114.1	122.114	23	4	2	1	1	4	2	1	1	0.173913	0.0869565	0.0434783	0.0434783	0.00142418	0.000712091	0.000356045	0.000356045	DnaJ heat shock protein family (Hsp40) member C5 [Source:MGI Symbol;Acc:MGI:892995]
ENSMUSG00000000826	Dnajc5	dendritic cells	BMDC_mrna1273_0h_2	111.65	137.881	17	1	1	0	0	1	1	0	0	0.0588235	0.0588235	0	0	0.000426625	0.000426625	0	0	DnaJ heat shock protein family (Hsp40) member C5 [Source:MGI Symbol;Acc:MGI:892995]
ENSMUSG00000000826	Dnajc5	dendritic cells	BMDC_mrna1273_0h_1	159.5	171.66	28	1	1	0	0	1	1	0	0	0.0357143	0.0357143	0	0	0.000208052	0.000208052	0	0	DnaJ heat shock protein family (Hsp40) member C5 [Source:MGI Symbol;Acc:MGI:892995]
ENSMUSG00000000826	Dnajc5	macrophages	BMDM_mrna1273_0h_1	95.96	117.986	23	1	1	0	0	1	1	0	0	0.0434783	0.0434783	0	0	0.000368503	0.000368503	0	0	DnaJ heat shock protein family (Hsp40) member C5 [Source:MGI Symbol;Acc:MGI:892995]
ENSMUSG00000000826	Dnajc5	macrophages	BMDM_mrna1273_0h_2	151.04	143.185	25	0	0	0	0	0	0	0	0	0	0	0	0	0	0	0	0	DnaJ heat shock protein family (Hsp40) member C5 [Source:MGI Symbol;Acc:MGI:892995]
ENSMUSG00000000826	Dnajc5	T cells	TC_1	80.405	105.132	122	10	6	1	3	10	6	1	3	0.0819672	0.0491803	0.00819672	0.0245902	0.00077966	0.000467796	7.7966e-05	0.000233898	DnaJ heat shock protein family (Hsp40) member C5 [Source:MGI Symbol;Acc:MGI:892995]
ENSMUSG00000000827	Tpd52l2	B cells	BC_1	114.48	112.517	24	2	1	0	1	2	1	0	1	0.0833333	0.0416667	0	0.0416667	0.000740626	0.000370313	0	0.000370313	tumor protein D52-like 2 [Source:MGI Symbol;Acc:MGI:1913564]
ENSMUSG00000000827	Tpd52l2	B cells	BC_2	98.59	135.223	11	2	0	1	1	2	0	1	1	0.181818	0	0.0909091	0.0909091	0.00134458	0	0.000672292	0.000672292	tumor protein D52-like 2 [Source:MGI Symbol;Acc:MGI:1913564]
ENSMUSG00000000827	Tpd52l2	dendritic cells	BMDC_mrna1273_0h_2	78.35	88.7833	15	0	0	0	0	0	0	0	0	0	0	0	0	0	0	0	0	tumor protein D52-like 2 [Source:MGI Symbol;Acc:MGI:1913564]
ENSMUSG00000000827	Tpd52l2	dendritic cells	BMDC_mrna1273_0h_1	126.26	116.428	30	0	0	0	0	0	0	0	0	0	0	0	0	0	0	0	0	tumor protein D52-like 2 [Source:MGI Symbol;Acc:MGI:1913564]
ENSMUSG00000000827	Tpd52l2	macrophages	BMDM_mrna1273_0h_1	93.795	112.324	16	2	2	0	0	2	2	0	0	0.125	0.125	0	0	0.00111285	0.00111285	0	0	tumor protein D52-like 2 [Source:MGI Symbol;Acc:MGI:1913564]
ENSMUSG00000000827	Tpd52l2	macrophages	BMDM_mrna1273_0h_2	111.685	103.267	22	0	0	0	0	0	0	0	0	0	0	0	0	0	0	0	0	tumor protein D52-like 2 [Source:MGI Symbol;Acc:MGI:1913564]
ENSMUSG00000000827	Tpd52l2	T cells	TC_1	73.8	92.6974	84	5	3	1	1	5	3	1	1	0.0595238	0.0357143	0.0119048	0.0119048	0.00064213	0.000385278	0.000128426	0.000128426	tumor protein D52-like 2 [Source:MGI Symbol;Acc:MGI:1913564]
ENSMUSG00000000838	Fmr1	B cells	BC_1	143.5	150.045	21	0	0	0	0	0	0	0	0	0	0	0	0	0	0	0	0	fragile X messenger ribonucleoprotein 1 [Source:MGI Symbol;Acc:MGI:95564]
ENSMUSG00000000838	Fmr1	B cells	BC_2	138.845	141.317	6	3	1	0	2	3	1	0	2	0.5	0.166667	0	0.333333	0.00353815	0.00117938	0	0.00235877	fragile X messenger ribonucleoprotein 1 [Source:MGI Symbol;Acc:MGI:95564]
ENSMUSG00000000838	Fmr1	dendritic cells	BMDC_mrna1273_0h_2	168.08	161.89	5	0	0	0	0	0	0	0	0	0	0	0	0	0	0	0	0	fragile X messenger ribonucleoprotein 1 [Source:MGI Symbol;Acc:MGI:95564]
ENSMUSG00000000838	Fmr1	dendritic cells	BMDC_mrna1273_0h_1	205.58	209.654	15	1	0	0	1	1	0	0	1	0.0666667	0	0	0.0666667	0.000317984	0	0	0.000317984	fragile X messenger ribonucleoprotein 1 [Source:MGI Symbol;Acc:MGI:95564]
ENSMUSG00000000838	Fmr1	macrophages	BMDM_mrna1273_0h_1	190.25	162.547	3	0	0	0	0	0	0	0	0	0	0	0	0	0	0	0	0	fragile X messenger ribonucleoprotein 1 [Source:MGI Symbol;Acc:MGI:95564]
ENSMUSG00000000838	Fmr1	macrophages	BMDM_mrna1273_0h_2	127.35	128.97	4	0	0	0	0	0	0	0	0	0	0	0	0	0	0	0	0	fragile X messenger ribonucleoprotein 1 [Source:MGI Symbol;Acc:MGI:95564]
ENSMUSG00000000838	Fmr1	T cells	TC_1	104.58	128.777	51	12	5	3	5	15	5	4	6	0.235294	0.0980392	0.0588235	0.0980392	0.00228394	0.000761312	0.00060905	0.000913574	fragile X messenger ribonucleoprotein 1 [Source:MGI Symbol;Acc:MGI:95564]
ENSMUSG00000000861	Bcl11a	B cells	BC_1	117.54	124.361	62	4	0	1	3	4	0	1	3	0.0645161	0	0.016129	0.0483871	0.000518783	0	0.000129696	0.000389087	B cell CLL/lymphoma 11A (zinc finger protein) [Source:MGI Symbol;Acc:MGI:106190]
ENSMUSG00000000861	Bcl11a	B cells	BC_2	121.97	141.762	21	2	1	0	1	2	1	0	1	0.0952381	0.047619	0	0.047619	0.000671815	0.000335908	0	0.000335908	B cell CLL/lymphoma 11A (zinc finger protein) [Source:MGI Symbol;Acc:MGI:106190]
ENSMUSG00000000861	Bcl11a	dendritic cells	BMDC_mrna1273_0h_2	121.14	148.822	19	1	1	0	0	1	1	0	0	0.0526316	0.0526316	0	0	0.000353656	0.000353656	0	0	B cell CLL/lymphoma 11A (zinc finger protein) [Source:MGI Symbol;Acc:MGI:106190]
ENSMUSG00000000861	Bcl11a	dendritic cells	BMDC_mrna1273_0h_1	143.695	155.817	50	4	1	1	2	5	1	2	2	0.08	0.02	0.02	0.04	0.000641778	0.000128356	0.000256711	0.000256711	B cell CLL/lymphoma 11A (zinc finger protein) [Source:MGI Symbol;Acc:MGI:106190]
ENSMUSG00000000876	Pxmp4	B cells	BC_1	89.985	86.0946	26	1	0	0	1	1	0	0	1	0.0384615	0	0	0.0384615	0.000446736	0	0	0.000446736	peroxisomal membrane protein 4 [Source:MGI Symbol;Acc:MGI:1891701]
ENSMUSG00000000876	Pxmp4	B cells	BC_2	90.64	98.7636	11	0	0	0	0	0	0	0	0	0	0	0	0	0	0	0	0	peroxisomal membrane protein 4 [Source:MGI Symbol;Acc:MGI:1891701]
ENSMUSG00000000876	Pxmp4	dendritic cells	BMDC_mrna1273_0h_2	119.1	122.989	8	1	0	0	1	1	0	0	1	0.125	0	0	0.125	0.00101635	0	0	0.00101635	peroxisomal membrane protein 4 [Source:MGI Symbol;Acc:MGI:1891701]
ENSMUSG00000000876	Pxmp4	dendritic cells	BMDC_mrna1273_0h_1	60.94	79.993	10	0	0	0	0	0	0	0	0	0	0	0	0	0	0	0	0	peroxisomal membrane protein 4 [Source:MGI Symbol;Acc:MGI:1891701]
ENSMUSG00000000876	Pxmp4	macrophages	BMDM_mrna1273_0h_1	166.85	145.417	7	0	0	0	0	0	0	0	0	0	0	0	0	0	0	0	0	peroxisomal membrane protein 4 [Source:MGI Symbol;Acc:MGI:1891701]
ENSMUSG00000000876	Pxmp4	macrophages	BMDM_mrna1273_0h_2	89.81	87	8	0	0	0	0	0	0	0	0	0	0	0	0	0	0	0	0	peroxisomal membrane protein 4 [Source:MGI Symbol;Acc:MGI:1891701]
ENSMUSG00000000876	Pxmp4	T cells	TC_1	89.62	105.437	77	4	1	1	2	4	1	1	2	0.0519481	0.012987	0.012987	0.025974	0.000492695	0.000123174	0.000123174	0.000246347	peroxisomal membrane protein 4 [Source:MGI Symbol;Acc:MGI:1891701]
ENSMUSG00000000881	Dlg3	B cells	BC_1	76.67	128.278	5	1	1	0	0	1	1	0	0	0.2	0.2	0	0	0.00155911	0.00155911	0	0	discs large MAGUK scaffold protein 3 [Source:MGI Symbol;Acc:MGI:1888986]
ENSMUSG00000000881	Dlg3	B cells	BC_2	108.04	90.36	5	1	1	0	0	2	2	0	0	0.2	0.2	0	0	0.00442674	0.00442674	0	0	discs large MAGUK scaffold protein 3 [Source:MGI Symbol;Acc:MGI:1888986]
ENSMUSG00000000881	Dlg3	macrophages	BMDM_mrna1273_0h_2	123.825	123.825	2	1	0	0	1	1	0	0	1	0.5	0	0	0.5	0.00403796	0	0	0.00403796	discs large MAGUK scaffold protein 3 [Source:MGI Symbol;Acc:MGI:1888986]
ENSMUSG00000000881	Dlg3	T cells	TC_1	107.29	120.176	12	1	1	0	0	1	1	0	0	0.0833333	0.0833333	0	0	0.000693428	0.000693428	0	0	discs large MAGUK scaffold protein 3 [Source:MGI Symbol;Acc:MGI:1888986]
ENSMUSG00000000884	Gnb1l	B cells	BC_1	143.54	143.54	2	0	0	0	0	0	0	0	0	0	0	0	0	0	0	0	0	guanine nucleotide binding protein (G protein), beta polypeptide 1-like [Source:MGI Symbol;Acc:MGI:1338057]
ENSMUSG00000000884	Gnb1l	B cells	BC_2	62.96	86.4667	3	0	0	0	0	0	0	0	0	0	0	0	0	0	0	0	0	guanine nucleotide binding protein (G protein), beta polypeptide 1-like [Source:MGI Symbol;Acc:MGI:1338057]
ENSMUSG00000000884	Gnb1l	dendritic cells	BMDC_mrna1273_0h_2	112.365	112.365	2	1	1	0	0	1	1	0	0	0.5	0.5	0	0	0.00444978	0.00444978	0	0	guanine nucleotide binding protein (G protein), beta polypeptide 1-like [Source:MGI Symbol;Acc:MGI:1338057]
ENSMUSG00000000884	Gnb1l	dendritic cells	BMDC_mrna1273_0h_1	69.28	69.28	2	0	0	0	0	0	0	0	0	0	0	0	0	0	0	0	0	guanine nucleotide binding protein (G protein), beta polypeptide 1-like [Source:MGI Symbol;Acc:MGI:1338057]
ENSMUSG00000000884	Gnb1l	macrophages	BMDM_mrna1273_0h_2	146.52	146.52	1	0	0	0	0	0	0	0	0	0	0	0	0	0	0	0	0	guanine nucleotide binding protein (G protein), beta polypeptide 1-like [Source:MGI Symbol;Acc:MGI:1338057]
ENSMUSG00000000884	Gnb1l	T cells	TC_1	55.22	73.069	10	1	1	0	0	1	1	0	0	0.1	0.1	0	0	0.00136857	0.00136857	0	0	guanine nucleotide binding protein (G protein), beta polypeptide 1-like [Source:MGI Symbol;Acc:MGI:1338057]
ENSMUSG00000000889	Dbh	macrophages	BMDM_mrna1273_0h_1	114.74	114.74	1	0	0	0	0	0	0	0	0	0	0	0	0	0	0	0	0	dopamine beta hydroxylase [Source:MGI Symbol;Acc:MGI:94864]
ENSMUSG00000000901	Mmp11	B cells	BC_1	72.87	72.87	2	0	0	0	0	0	0	0	0	0	0	0	0	0	0	0	0	matrix metallopeptidase 11 [Source:MGI Symbol;Acc:MGI:97008]
ENSMUSG00000000901	Mmp11	B cells	BC_2	171.71	171.71	1	0	0	0	0	0	0	0	0	0	0	0	0	0	0	0	0	matrix metallopeptidase 11 [Source:MGI Symbol;Acc:MGI:97008]
ENSMUSG00000000901	Mmp11	dendritic cells	BMDC_mrna1273_0h_1	167.57	167.57	2	0	0	0	0	0	0	0	0	0	0	0	0	0	0	0	0	matrix metallopeptidase 11 [Source:MGI Symbol;Acc:MGI:97008]
ENSMUSG00000000901	Mmp11	macrophages	BMDM_mrna1273_0h_1	10.72	10.72	1	0	0	0	0	0	0	0	0	0	0	0	0	0	0	0	0	matrix metallopeptidase 11 [Source:MGI Symbol;Acc:MGI:97008]
ENSMUSG00000000901	Mmp11	T cells	TC_1	51.43	51.43	2	0	0	0	0	0	0	0	0	0	0	0	0	0	0	0	0	matrix metallopeptidase 11 [Source:MGI Symbol;Acc:MGI:97008]
ENSMUSG00000000902	Smarcb1	B cells	BC_1	91.52	96.7732	53	1	1	0	0	1	1	0	0	0.0188679	0.0188679	0	0	0.000194971	0.000194971	0	0	SWI/SNF related, matrix associated, actin dependent regulator of chromatin, subfamily b, member 1 [Source:MGI Symbol;Acc:MGI:1328366]
ENSMUSG00000000902	Smarcb1	B cells	BC_2	74.78	83.4277	22	1	0	0	1	1	0	0	1	0.0454545	0	0	0.0454545	0.000544837	0	0	0.000544837	SWI/SNF related, matrix associated, actin dependent regulator of chromatin, subfamily b, member 1 [Source:MGI Symbol;Acc:MGI:1328366]
ENSMUSG00000000902	Smarcb1	dendritic cells	BMDC_mrna1273_0h_2	146.11	140.236	21	0	0	0	0	0	0	0	0	0	0	0	0	0	0	0	0	SWI/SNF related, matrix associated, actin dependent regulator of chromatin, subfamily b, member 1 [Source:MGI Symbol;Acc:MGI:1328366]
ENSMUSG00000000902	Smarcb1	dendritic cells	BMDC_mrna1273_0h_1	87.315	98.6662	26	0	0	0	0	0	0	0	0	0	0	0	0	0	0	0	0	SWI/SNF related, matrix associated, actin dependent regulator of chromatin, subfamily b, member 1 [Source:MGI Symbol;Acc:MGI:1328366]
ENSMUSG00000000902	Smarcb1	macrophages	BMDM_mrna1273_0h_1	131.625	145.693	12	1	0	0	1	1	0	0	1	0.0833333	0	0	0.0833333	0.000571978	0	0	0.000571978	SWI/SNF related, matrix associated, actin dependent regulator of chromatin, subfamily b, member 1 [Source:MGI Symbol;Acc:MGI:1328366]
ENSMUSG00000000902	Smarcb1	macrophages	BMDM_mrna1273_0h_2	129.67	132.956	12	1	0	0	1	1	0	0	1	0.0833333	0	0	0.0833333	0.000626775	0	0	0.000626775	SWI/SNF related, matrix associated, actin dependent regulator of chromatin, subfamily b, member 1 [Source:MGI Symbol;Acc:MGI:1328366]
ENSMUSG00000000902	Smarcb1	T cells	TC_1	69.27	90.3355	146	10	7	1	3	12	7	2	3	0.0684932	0.0479452	0.00684932	0.0205479	0.00090985	0.000530746	0.000151642	0.000227463	SWI/SNF related, matrix associated, actin dependent regulator of chromatin, subfamily b, member 1 [Source:MGI Symbol;Acc:MGI:1328366]
ENSMUSG00000000903	Vpreb3	B cells	BC_1	82.63	99.5216	255	21	7	0	15	23	7	0	16	0.0823529	0.027451	0	0.0588235	0.000906296	0.000275829	0	0.000630467	V-set pre-B cell surrogate light chain 3 [Source:MGI Symbol;Acc:MGI:98938]
ENSMUSG00000000903	Vpreb3	B cells	BC_2	86.56	98.0943	107	8	2	3	3	10	2	5	3	0.0747664	0.0186916	0.0280374	0.0280374	0.000952736	0.000190547	0.000476368	0.000285821	V-set pre-B cell surrogate light chain 3 [Source:MGI Symbol;Acc:MGI:98938]
ENSMUSG00000000915	Hip1r	B cells	BC_1	77.63	107.359	46	2	2	0	0	2	2	0	0	0.0434783	0.0434783	0	0	0.00040498	0.00040498	0	0	huntingtin interacting protein 1 related [Source:MGI Symbol;Acc:MGI:1352504]
ENSMUSG00000000915	Hip1r	B cells	BC_2	130.94	142.66	20	0	0	0	0	0	0	0	0	0	0	0	0	0	0	0	0	huntingtin interacting protein 1 related [Source:MGI Symbol;Acc:MGI:1352504]
ENSMUSG00000000915	Hip1r	dendritic cells	BMDC_mrna1273_0h_2	73.53	107.677	7	0	0	0	0	0	0	0	0	0	0	0	0	0	0	0	0	huntingtin interacting protein 1 related [Source:MGI Symbol;Acc:MGI:1352504]
ENSMUSG00000000915	Hip1r	dendritic cells	BMDC_mrna1273_0h_1	80.65	125.491	8	0	0	0	0	0	0	0	0	0	0	0	0	0	0	0	0	huntingtin interacting protein 1 related [Source:MGI Symbol;Acc:MGI:1352504]
ENSMUSG00000000915	Hip1r	T cells	TC_1	84	99.7988	92	4	2	2	0	5	2	3	0	0.0434783	0.0217391	0.0217391	0	0.000544574	0.00021783	0.000326744	0	huntingtin interacting protein 1 related [Source:MGI Symbol;Acc:MGI:1352504]
ENSMUSG00000000916	Nsun5	B cells	BC_1	112.31	128.388	5	0	0	0	0	0	0	0	0	0	0	0	0	0	0	0	0	NOL1/NOP2/Sun domain family, member 5 [Source:MGI Symbol;Acc:MGI:2140844]
ENSMUSG00000000916	Nsun5	B cells	BC_2	33.66	50.2125	4	0	0	0	0	0	0	0	0	0	0	0	0	0	0	0	0	NOL1/NOP2/Sun domain family, member 5 [Source:MGI Symbol;Acc:MGI:2140844]
ENSMUSG00000000916	Nsun5	dendritic cells	BMDC_mrna1273_0h_2	66.19	101.468	4	0	0	0	0	0	0	0	0	0	0	0	0	0	0	0	0	NOL1/NOP2/Sun domain family, member 5 [Source:MGI Symbol;Acc:MGI:2140844]
ENSMUSG00000000916	Nsun5	dendritic cells	BMDC_mrna1273_0h_1	92.465	90.02	6	0	0	0	0	0	0	0	0	0	0	0	0	0	0	0	0	NOL1/NOP2/Sun domain family, member 5 [Source:MGI Symbol;Acc:MGI:2140844]
ENSMUSG00000000916	Nsun5	macrophages	BMDM_mrna1273_0h_2	70.03	108.78	3	0	0	0	0	0	0	0	0	0	0	0	0	0	0	0	0	NOL1/NOP2/Sun domain family, member 5 [Source:MGI Symbol;Acc:MGI:2140844]
ENSMUSG00000000916	Nsun5	T cells	TC_1	49.895	66.7386	22	0	0	0	0	0	0	0	0	0	0	0	0	0	0	0	0	NOL1/NOP2/Sun domain family, member 5 [Source:MGI Symbol;Acc:MGI:2140844]
ENSMUSG00000000934	Top1mt	B cells	BC_1	116.01	116.01	2	1	1	0	0	1	1	0	0	0.5	0.5	0	0	0.00430997	0.00430997	0	0	DNA topoisomerase 1, mitochondrial [Source:MGI Symbol;Acc:MGI:1920210]
ENSMUSG00000000934	Top1mt	B cells	BC_2	78.89	130.415	4	0	0	0	0	0	0	0	0	0	0	0	0	0	0	0	0	DNA topoisomerase 1, mitochondrial [Source:MGI Symbol;Acc:MGI:1920210]
ENSMUSG00000000934	Top1mt	dendritic cells	BMDC_mrna1273_0h_2	105.375	105.375	2	0	0	0	0	0	0	0	0	0	0	0	0	0	0	0	0	DNA topoisomerase 1, mitochondrial [Source:MGI Symbol;Acc:MGI:1920210]
ENSMUSG00000000934	Top1mt	dendritic cells	BMDC_mrna1273_0h_1	123.31	123.31	1	0	0	0	0	0	0	0	0	0	0	0	0	0	0	0	0	DNA topoisomerase 1, mitochondrial [Source:MGI Symbol;Acc:MGI:1920210]
ENSMUSG00000000934	Top1mt	macrophages	BMDM_mrna1273_0h_2	124.76	136.977	4	1	0	0	1	1	0	0	1	0.25	0	0	0.25	0.00182512	0	0	0.00182512	DNA topoisomerase 1, mitochondrial [Source:MGI Symbol;Acc:MGI:1920210]
ENSMUSG00000000934	Top1mt	T cells	TC_1	133.09	133.09	1	0	0	0	0	0	0	0	0	0	0	0	0	0	0	0	0	DNA topoisomerase 1, mitochondrial [Source:MGI Symbol;Acc:MGI:1920210]
ENSMUSG00000000942	Hoxa4	T cells	TC_1	43.26	43.26	1	0	0	0	0	0	0	0	0	0	0	0	0	0	0	0	0	homeobox A4 [Source:MGI Symbol;Acc:MGI:96176]
ENSMUSG00000000958	Slc7a7	B cells	BC_1	80	101.818	23	2	2	0	0	2	2	0	0	0.0869565	0.0869565	0	0	0.000854037	0.000854037	0	0	solute carrier family 7 (cationic amino acid transporter, y+ system), member 7 [Source:MGI Symbol;Acc:MGI:1337120]
ENSMUSG00000000958	Slc7a7	B cells	BC_2	133.44	122.16	6	0	0	0	0	0	0	0	0	0	0	0	0	0	0	0	0	solute carrier family 7 (cationic amino acid transporter, y+ system), member 7 [Source:MGI Symbol;Acc:MGI:1337120]
ENSMUSG00000000958	Slc7a7	dendritic cells	BMDC_mrna1273_0h_1	74.515	74.515	2	0	0	0	0	0	0	0	0	0	0	0	0	0	0	0	0	solute carrier family 7 (cationic amino acid transporter, y+ system), member 7 [Source:MGI Symbol;Acc:MGI:1337120]
ENSMUSG00000000958	Slc7a7	macrophages	BMDM_mrna1273_0h_1	71.52	89.46	4	1	0	0	1	1	0	0	1	0.25	0	0	0.25	0.00279455	0	0	0.00279455	solute carrier family 7 (cationic amino acid transporter, y+ system), member 7 [Source:MGI Symbol;Acc:MGI:1337120]
ENSMUSG00000000958	Slc7a7	macrophages	BMDM_mrna1273_0h_2	63.74	79.06	8	0	0	0	0	0	0	0	0	0	0	0	0	0	0	0	0	solute carrier family 7 (cationic amino acid transporter, y+ system), member 7 [Source:MGI Symbol;Acc:MGI:1337120]
ENSMUSG00000000958	Slc7a7	T cells	TC_1	81.4	81.4	1	0	0	0	0	0	0	0	0	0	0	0	0	0	0	0	0	solute carrier family 7 (cationic amino acid transporter, y+ system), member 7 [Source:MGI Symbol;Acc:MGI:1337120]
ENSMUSG00000000959	Oxa1l	B cells	BC_1	89.94	102.383	25	2	1	0	2	3	1	0	2	0.08	0.04	0	0.08	0.00117207	0.000390689	0	0.000781378	oxidase assembly 1-like [Source:MGI Symbol;Acc:MGI:1916339]
ENSMUSG00000000959	Oxa1l	B cells	BC_2	61.22	72.9292	12	1	1	0	0	1	1	0	0	0.0833333	0.0833333	0	0	0.00114266	0.00114266	0	0	oxidase assembly 1-like [Source:MGI Symbol;Acc:MGI:1916339]
ENSMUSG00000000959	Oxa1l	dendritic cells	BMDC_mrna1273_0h_2	91	97.7368	25	2	0	0	2	2	0	0	2	0.08	0	0	0.08	0.000818525	0	0	0.000818525	oxidase assembly 1-like [Source:MGI Symbol;Acc:MGI:1916339]
ENSMUSG00000000959	Oxa1l	dendritic cells	BMDC_mrna1273_0h_1	102.02	114.396	38	2	1	0	1	2	1	0	1	0.0526316	0.0263158	0	0.0263158	0.000460081	0.000230041	0	0.000230041	oxidase assembly 1-like [Source:MGI Symbol;Acc:MGI:1916339]
ENSMUSG00000000959	Oxa1l	macrophages	BMDM_mrna1273_0h_1	99	117.625	25	0	0	0	0	0	0	0	0	0	0	0	0	0	0	0	0	oxidase assembly 1-like [Source:MGI Symbol;Acc:MGI:1916339]
ENSMUSG00000000959	Oxa1l	macrophages	BMDM_mrna1273_0h_2	72.48	108.337	23	1	1	0	0	1	1	0	0	0.0434783	0.0434783	0	0	0.000401326	0.000401326	0	0	oxidase assembly 1-like [Source:MGI Symbol;Acc:MGI:1916339]
ENSMUSG00000000959	Oxa1l	T cells	TC_1	70.21	82.3626	177	7	2	1	4	7	2	1	4	0.039548	0.0112994	0.00564972	0.0225989	0.00048017	0.000137191	6.85957e-05	0.000274383	oxidase assembly 1-like [Source:MGI Symbol;Acc:MGI:1916339]
ENSMUSG00000000976	Heatr6	B cells	BC_1	88.22	113.32	13	1	0	1	0	1	0	1	0	0.0769231	0	0.0769231	0	0.000678813	0	0.000678813	0	HEAT repeat containing 6 [Source:MGI Symbol;Acc:MGI:1919790]
ENSMUSG00000000976	Heatr6	B cells	BC_2	45.29	56.5533	3	0	0	0	0	0	0	0	0	0	0	0	0	0	0	0	0	HEAT repeat containing 6 [Source:MGI Symbol;Acc:MGI:1919790]
ENSMUSG00000000976	Heatr6	dendritic cells	BMDC_mrna1273_0h_2	117.44	109.218	5	0	0	0	0	0	0	0	0	0	0	0	0	0	0	0	0	HEAT repeat containing 6 [Source:MGI Symbol;Acc:MGI:1919790]
ENSMUSG00000000976	Heatr6	dendritic cells	BMDC_mrna1273_0h_1	223.68	198.082	12	1	0	0	1	1	0	0	1	0.0833333	0	0	0.0833333	0.000420702	0	0	0.000420702	HEAT repeat containing 6 [Source:MGI Symbol;Acc:MGI:1919790]
ENSMUSG00000000976	Heatr6	macrophages	BMDM_mrna1273_0h_1	83.74	79.2767	3	0	0	0	0	0	0	0	0	0	0	0	0	0	0	0	0	HEAT repeat containing 6 [Source:MGI Symbol;Acc:MGI:1919790]
ENSMUSG00000000976	Heatr6	macrophages	BMDM_mrna1273_0h_2	180.18	187.12	4	0	0	0	0	0	0	0	0	0	0	0	0	0	0	0	0	HEAT repeat containing 6 [Source:MGI Symbol;Acc:MGI:1919790]
ENSMUSG00000000976	Heatr6	T cells	TC_1	82.1	108.662	31	1	0	0	1	1	0	0	1	0.0322581	0	0	0.0322581	0.000296867	0	0	0.000296867	HEAT repeat containing 6 [Source:MGI Symbol;Acc:MGI:1919790]
ENSMUSG00000000982	Ccl3	B cells	BC_1	125.78	143.118	4	1	1	0	0	1	1	0	0	0.25	0.25	0	0	0.00174682	0.00174682	0	0	chemokine (C-C motif) ligand 3 [Source:MGI Symbol;Acc:MGI:98260]
ENSMUSG00000000982	Ccl3	dendritic cells	BMDC_mrna1273_0h_2	129.61	155.823	3	0	0	0	0	0	0	0	0	0	0	0	0	0	0	0	0	chemokine (C-C motif) ligand 3 [Source:MGI Symbol;Acc:MGI:98260]
ENSMUSG00000000982	Ccl3	dendritic cells	BMDC_mrna1273_0h_1	163.04	135.65	13	1	1	0	0	1	1	0	0	0.0769231	0.0769231	0	0	0.00056707	0.00056707	0	0	chemokine (C-C motif) ligand 3 [Source:MGI Symbol;Acc:MGI:98260]
ENSMUSG00000000982	Ccl3	macrophages	BMDM_mrna1273_0h_1	146.28	141.412	26	2	2	0	0	2	2	0	0	0.0769231	0.0769231	0	0	0.000543966	0.000543966	0	0	chemokine (C-C motif) ligand 3 [Source:MGI Symbol;Acc:MGI:98260]
ENSMUSG00000000982	Ccl3	macrophages	BMDM_mrna1273_0h_2	110.905	109.95	44	2	1	1	0	2	1	1	0	0.0454545	0.0227273	0.0227273	0	0.000413413	0.000206706	0.000206706	0	chemokine (C-C motif) ligand 3 [Source:MGI Symbol;Acc:MGI:98260]
ENSMUSG00000000982	Ccl3	T cells	TC_1	67.345	81.6171	14	0	0	0	0	0	0	0	0	0	0	0	0	0	0	0	0	chemokine (C-C motif) ligand 3 [Source:MGI Symbol;Acc:MGI:98260]
ENSMUSG00000000983	Wfdc18	B cells	BC_1	81.82	81.82	1	0	0	0	0	0	0	0	0	0	0	0	0	0	0	0	0	WAP four-disulfide core domain 18 [Source:MGI Symbol;Acc:MGI:107506]
ENSMUSG00000000983	Wfdc18	B cells	BC_2	77.23	77.23	1	0	0	0	0	0	0	0	0	0	0	0	0	0	0	0	0	WAP four-disulfide core domain 18 [Source:MGI Symbol;Acc:MGI:107506]
ENSMUSG00000000983	Wfdc18	dendritic cells	BMDC_mrna1273_0h_1	162.575	162.575	2	0	0	0	0	0	0	0	0	0	0	0	0	0	0	0	0	WAP four-disulfide core domain 18 [Source:MGI Symbol;Acc:MGI:107506]
ENSMUSG00000001014	Icam4	macrophages	BMDM_mrna1273_0h_2	177.83	177.83	1	0	0	0	0	0	0	0	0	0	0	0	0	0	0	0	0	intercellular adhesion molecule 4, Landsteiner-Wiener blood group [Source:MGI Symbol;Acc:MGI:1925619]
ENSMUSG00000001016	Ilf2	B cells	BC_1	99.85	118.742	39	4	3	1	0	5	3	2	0	0.102564	0.0769231	0.025641	0	0.0010797	0.000647818	0.000431879	0	interleukin enhancer binding factor 2 [Source:MGI Symbol;Acc:MGI:1915031]
ENSMUSG00000001016	Ilf2	B cells	BC_2	86.88	92.0928	18	2	2	0	0	2	2	0	0	0.111111	0.111111	0	0	0.00120651	0.00120651	0	0	interleukin enhancer binding factor 2 [Source:MGI Symbol;Acc:MGI:1915031]
ENSMUSG00000001016	Ilf2	dendritic cells	BMDC_mrna1273_0h_2	100.17	119.486	9	1	0	0	1	1	0	0	1	0.111111	0	0	0.111111	0.000929912	0	0	0.000929912	interleukin enhancer binding factor 2 [Source:MGI Symbol;Acc:MGI:1915031]
ENSMUSG00000001016	Ilf2	dendritic cells	BMDC_mrna1273_0h_1	78.73	83.6773	11	0	0	0	0	0	0	0	0	0	0	0	0	0	0	0	0	interleukin enhancer binding factor 2 [Source:MGI Symbol;Acc:MGI:1915031]
ENSMUSG00000001016	Ilf2	macrophages	BMDM_mrna1273_0h_1	88.6	94.2133	9	0	0	0	0	0	0	0	0	0	0	0	0	0	0	0	0	interleukin enhancer binding factor 2 [Source:MGI Symbol;Acc:MGI:1915031]
ENSMUSG00000001016	Ilf2	macrophages	BMDM_mrna1273_0h_2	175.5	156.533	13	1	1	0	0	1	1	0	0	0.0769231	0.0769231	0	0	0.000491417	0.000491417	0	0	interleukin enhancer binding factor 2 [Source:MGI Symbol;Acc:MGI:1915031]
ENSMUSG00000001016	Ilf2	T cells	TC_1	72.7	89.4802	129	11	7	0	5	12	7	0	5	0.0852713	0.0542636	0	0.0387597	0.0010396	0.000606431	0	0.000433165	interleukin enhancer binding factor 2 [Source:MGI Symbol;Acc:MGI:1915031]
ENSMUSG00000001017	Chtop	B cells	BC_1	128.315	133.044	72	8	5	0	3	8	5	0	3	0.111111	0.0694444	0	0.0416667	0.000835147	0.000521967	0	0.00031318	chromatin target of PRMT1 [Source:MGI Symbol;Acc:MGI:1913761]
ENSMUSG00000001017	Chtop	B cells	BC_2	90.415	114.155	42	4	3	1	1	8	3	3	2	0.0952381	0.0714286	0.0238095	0.0238095	0.00166857	0.000625713	0.000625713	0.000417142	chromatin target of PRMT1 [Source:MGI Symbol;Acc:MGI:1913761]
ENSMUSG00000001017	Chtop	dendritic cells	BMDC_mrna1273_0h_2	107.27	111.404	31	1	0	0	1	1	0	0	1	0.0322581	0	0	0.0322581	0.00028956	0	0	0.00028956	chromatin target of PRMT1 [Source:MGI Symbol;Acc:MGI:1913761]
ENSMUSG00000001017	Chtop	dendritic cells	BMDC_mrna1273_0h_1	113.21	122.326	49	2	1	0	1	2	1	0	1	0.0408163	0.0204082	0	0.0204082	0.000333669	0.000166835	0	0.000166835	chromatin target of PRMT1 [Source:MGI Symbol;Acc:MGI:1913761]
ENSMUSG00000001017	Chtop	macrophages	BMDM_mrna1273_0h_1	103.12	146.395	17	0	0	0	0	0	0	0	0	0	0	0	0	0	0	0	0	chromatin target of PRMT1 [Source:MGI Symbol;Acc:MGI:1913761]
ENSMUSG00000001017	Chtop	macrophages	BMDM_mrna1273_0h_2	112.32	126.294	23	0	0	0	0	0	0	0	0	0	0	0	0	0	0	0	0	chromatin target of PRMT1 [Source:MGI Symbol;Acc:MGI:1913761]
ENSMUSG00000001017	Chtop	T cells	TC_1	71.145	88.8072	260	17	11	2	4	18	12	2	4	0.0653846	0.0423077	0.00769231	0.0153846	0.000779563	0.000519709	8.66181e-05	0.000173236	chromatin target of PRMT1 [Source:MGI Symbol;Acc:MGI:1913761]
ENSMUSG00000001018	Snapin	B cells	BC_1	132.405	158.802	18	5	3	0	3	6	3	0	3	0.277778	0.166667	0	0.166667	0.00209905	0.00104953	0	0.00104953	SNAP-associated protein [Source:MGI Symbol;Acc:MGI:1333745]
ENSMUSG00000001018	Snapin	B cells	BC_2	141.085	152.39	14	2	1	0	1	2	1	0	1	0.142857	0.0714286	0	0.0714286	0.000937444	0.000468722	0	0.000468722	SNAP-associated protein [Source:MGI Symbol;Acc:MGI:1333745]
ENSMUSG00000001018	Snapin	dendritic cells	BMDC_mrna1273_0h_2	183.74	198.45	3	0	0	0	0	0	0	0	0	0	0	0	0	0	0	0	0	SNAP-associated protein [Source:MGI Symbol;Acc:MGI:1333745]
ENSMUSG00000001018	Snapin	dendritic cells	BMDC_mrna1273_0h_1	126.585	153.509	18	2	1	0	1	2	1	0	1	0.111111	0.0555556	0	0.0555556	0.000723809	0.000361904	0	0.000361904	SNAP-associated protein [Source:MGI Symbol;Acc:MGI:1333745]
ENSMUSG00000001018	Snapin	macrophages	BMDM_mrna1273_0h_1	126.17	145.613	24	2	0	0	2	2	0	0	2	0.0833333	0	0	0.0833333	0.000572295	0	0	0.000572295	SNAP-associated protein [Source:MGI Symbol;Acc:MGI:1333745]
ENSMUSG00000001018	Snapin	macrophages	BMDM_mrna1273_0h_2	147.445	142.218	26	1	1	0	0	2	2	0	0	0.0384615	0.0384615	0	0	0.000540883	0.000540883	0	0	SNAP-associated protein [Source:MGI Symbol;Acc:MGI:1333745]
ENSMUSG00000001018	Snapin	T cells	TC_1	67.67	90.0421	47	3	2	0	1	3	2	0	1	0.0638298	0.0425532	0	0.0212766	0.000708888	0.000472592	0	0.000236296	SNAP-associated protein [Source:MGI Symbol;Acc:MGI:1333745]
ENSMUSG00000001020	S100a4	B cells	BC_2	146.485	140.107	4	0	0	0	0	0	0	0	0	0	0	0	0	0	0	0	0	S100 calcium binding protein A4 [Source:MGI Symbol;Acc:MGI:1330282]
ENSMUSG00000001020	S100a4	dendritic cells	BMDC_mrna1273_0h_2	79.48	90.0034	417	16	8	1	7	17	8	2	7	0.0383693	0.0191847	0.00239808	0.0167866	0.000452954	0.000213155	5.32887e-05	0.00018651	S100 calcium binding protein A4 [Source:MGI Symbol;Acc:MGI:1330282]
ENSMUSG00000001020	S100a4	dendritic cells	BMDC_mrna1273_0h_1	77.46	89.59	383	7	0	3	4	7	0	3	4	0.0182768	0	0.0078329	0.0104439	0.000204005	0	8.74305e-05	0.000116574	S100 calcium binding protein A4 [Source:MGI Symbol;Acc:MGI:1330282]
ENSMUSG00000001020	S100a4	macrophages	BMDM_mrna1273_0h_1	99.69	104.916	311	17	8	3	6	19	8	4	7	0.0546624	0.0257235	0.0096463	0.0192926	0.000582309	0.000245183	0.000122591	0.000214535	S100 calcium binding protein A4 [Source:MGI Symbol;Acc:MGI:1330282]
ENSMUSG00000001020	S100a4	macrophages	BMDM_mrna1273_0h_2	91	97.2836	521	8	0	3	5	8	0	3	5	0.0153551	0	0.00575816	0.00959693	0.000157838	0	5.91894e-05	9.8649e-05	S100 calcium binding protein A4 [Source:MGI Symbol;Acc:MGI:1330282]
ENSMUSG00000001020	S100a4	T cells	TC_1	70.435	80.692	270	29	19	4	8	32	19	4	9	0.107407	0.0703704	0.0148148	0.0296296	0.00146878	0.000872086	0.000183597	0.000413093	S100 calcium binding protein A4 [Source:MGI Symbol;Acc:MGI:1330282]
ENSMUSG00000001021	S100a3	T cells	TC_1	90.19	90.19	1	0	0	0	0	0	0	0	0	0	0	0	0	0	0	0	0	S100 calcium binding protein A3 [Source:MGI Symbol;Acc:MGI:1338849]
ENSMUSG00000001023	S100a5	B cells	BC_2	176.72	176.72	1	0	0	0	0	0	0	0	0	0	0	0	0	0	0	0	0	S100 calcium binding protein A5 [Source:MGI Symbol;Acc:MGI:1338915]
ENSMUSG00000001023	S100a5	T cells	TC_1	53.17	53.17	1	1	0	1	0	2	0	2	0	1	0	1	0	0.0376152	0	0.0376152	0	S100 calcium binding protein A5 [Source:MGI Symbol;Acc:MGI:1338915]
ENSMUSG00000001025	S100a6	B cells	BC_1	104.315	106.796	14	1	0	0	1	1	0	0	1	0.0714286	0	0	0.0714286	0.000668834	0	0	0.000668834	S100 calcium binding protein A6 (calcyclin) [Source:MGI Symbol;Acc:MGI:1339467]
ENSMUSG00000001025	S100a6	B cells	BC_2	56.75	64.9455	11	1	1	0	0	1	1	0	0	0.0909091	0.0909091	0	0	0.00139978	0.00139978	0	0	S100 calcium binding protein A6 (calcyclin) [Source:MGI Symbol;Acc:MGI:1339467]
ENSMUSG00000001025	S100a6	dendritic cells	BMDC_mrna1273_0h_2	64.22	83.1098	159	11	6	3	2	11	6	3	2	0.0691824	0.0377358	0.0188679	0.0125786	0.000832421	0.000454048	0.000227024	0.000151349	S100 calcium binding protein A6 (calcyclin) [Source:MGI Symbol;Acc:MGI:1339467]
ENSMUSG00000001025	S100a6	dendritic cells	BMDC_mrna1273_0h_1	78.59	84.4039	145	4	2	0	2	4	2	0	2	0.0275862	0.0137931	0	0.0137931	0.000326836	0.000163418	0	0.000163418	S100 calcium binding protein A6 (calcyclin) [Source:MGI Symbol;Acc:MGI:1339467]
ENSMUSG00000001025	S100a6	macrophages	BMDM_mrna1273_0h_1	93.04	99.8635	361	10	5	2	4	12	5	2	5	0.0277008	0.0138504	0.00554017	0.0110803	0.000332864	0.000138693	5.54774e-05	0.000138693	S100 calcium binding protein A6 (calcyclin) [Source:MGI Symbol;Acc:MGI:1339467]
ENSMUSG00000001025	S100a6	macrophages	BMDM_mrna1273_0h_2	97.57	102.788	530	20	12	5	3	20	12	5	3	0.0377358	0.0226415	0.00943396	0.00566038	0.000367124	0.000220274	9.1781e-05	5.50686e-05	S100 calcium binding protein A6 (calcyclin) [Source:MGI Symbol;Acc:MGI:1339467]
ENSMUSG00000001025	S100a6	T cells	TC_1	61.605	74.9394	1244	85	56	8	27	95	59	8	28	0.068328	0.0450161	0.00643087	0.0217042	0.00101904	0.00063288	8.58142e-05	0.00030035	S100 calcium binding protein A6 (calcyclin) [Source:MGI Symbol;Acc:MGI:1339467]
ENSMUSG00000001027	Scn4a	B cells	BC_1	110.69	110.69	2	0	0	0	0	0	0	0	0	0	0	0	0	0	0	0	0	sodium channel, voltage-gated, type IV, alpha [Source:MGI Symbol;Acc:MGI:98250]
ENSMUSG00000001029	Icam2	B cells	BC_1	83.41	97.6131	32	1	1	0	0	1	1	0	0	0.03125	0.03125	0	0	0.000320141	0.000320141	0	0	intercellular adhesion molecule 2 [Source:MGI Symbol;Acc:MGI:96394]
ENSMUSG00000001029	Icam2	B cells	BC_2	113.805	122.534	12	2	1	0	1	2	1	0	1	0.166667	0.0833333	0	0.0833333	0.00136016	0.000680082	0	0.000680082	intercellular adhesion molecule 2 [Source:MGI Symbol;Acc:MGI:96394]
ENSMUSG00000001029	Icam2	dendritic cells	BMDC_mrna1273_0h_2	60.57	81.5791	11	1	1	0	0	1	1	0	0	0.0909091	0.0909091	0	0	0.00111437	0.00111437	0	0	intercellular adhesion molecule 2 [Source:MGI Symbol;Acc:MGI:96394]
ENSMUSG00000001029	Icam2	dendritic cells	BMDC_mrna1273_0h_1	64.865	68.1092	12	0	0	0	0	0	0	0	0	0	0	0	0	0	0	0	0	intercellular adhesion molecule 2 [Source:MGI Symbol;Acc:MGI:96394]
ENSMUSG00000001029	Icam2	macrophages	BMDM_mrna1273_0h_1	108.36	108.36	1	1	0	0	1	1	0	0	1	1	0	0	1	0.0092285	0	0	0.0092285	intercellular adhesion molecule 2 [Source:MGI Symbol;Acc:MGI:96394]
ENSMUSG00000001029	Icam2	macrophages	BMDM_mrna1273_0h_2	117.325	129.368	4	0	0	0	0	0	0	0	0	0	0	0	0	0	0	0	0	intercellular adhesion molecule 2 [Source:MGI Symbol;Acc:MGI:96394]
ENSMUSG00000001029	Icam2	T cells	TC_1	73.605	86.7456	96	1	0	0	1	1	0	0	1	0.0104167	0	0	0.0104167	0.000120083	0	0	0.000120083	intercellular adhesion molecule 2 [Source:MGI Symbol;Acc:MGI:96394]
ENSMUSG00000001034	Mapk7	B cells	BC_1	133.35	158.857	4	1	0	0	1	1	0	0	1	0.25	0	0	0.25	0.00157374	0	0	0.00157374	mitogen-activated protein kinase 7 [Source:MGI Symbol;Acc:MGI:1346347]
ENSMUSG00000001034	Mapk7	B cells	BC_2	91.45	91.45	1	0	0	0	0	0	0	0	0	0	0	0	0	0	0	0	0	mitogen-activated protein kinase 7 [Source:MGI Symbol;Acc:MGI:1346347]
ENSMUSG00000001034	Mapk7	dendritic cells	BMDC_mrna1273_0h_2	124.07	147.216	7	0	0	0	0	0	0	0	0	0	0	0	0	0	0	0	0	mitogen-activated protein kinase 7 [Source:MGI Symbol;Acc:MGI:1346347]
ENSMUSG00000001034	Mapk7	dendritic cells	BMDC_mrna1273_0h_1	116.7	136.713	13	0	0	0	0	0	0	0	0	0	0	0	0	0	0	0	0	mitogen-activated protein kinase 7 [Source:MGI Symbol;Acc:MGI:1346347]
ENSMUSG00000001034	Mapk7	macrophages	BMDM_mrna1273_0h_1	157.2	150.44	3	0	0	0	0	0	0	0	0	0	0	0	0	0	0	0	0	mitogen-activated protein kinase 7 [Source:MGI Symbol;Acc:MGI:1346347]
ENSMUSG00000001034	Mapk7	macrophages	BMDM_mrna1273_0h_2	94.82	125.243	15	2	2	0	0	2	2	0	0	0.133333	0.133333	0	0	0.00106459	0.00106459	0	0	mitogen-activated protein kinase 7 [Source:MGI Symbol;Acc:MGI:1346347]
ENSMUSG00000001034	Mapk7	T cells	TC_1	78.88	92.0779	29	1	1	0	0	1	1	0	0	0.0344828	0.0344828	0	0	0.000374495	0.000374495	0	0	mitogen-activated protein kinase 7 [Source:MGI Symbol;Acc:MGI:1346347]
ENSMUSG00000001036	Epn2	B cells	BC_1	117.39	121.579	8	0	0	0	0	0	0	0	0	0	0	0	0	0	0	0	0	epsin 2 [Source:MGI Symbol;Acc:MGI:1333766]
ENSMUSG00000001036	Epn2	macrophages	BMDM_mrna1273_0h_1	188.84	188.84	1	0	0	0	0	0	0	0	0	0	0	0	0	0	0	0	0	epsin 2 [Source:MGI Symbol;Acc:MGI:1333766]
ENSMUSG00000001036	Epn2	T cells	TC_1	168.27	168.27	1	0	0	0	0	0	0	0	0	0	0	0	0	0	0	0	0	epsin 2 [Source:MGI Symbol;Acc:MGI:1333766]
ENSMUSG00000001039	B9d1	B cells	BC_1	77.85	110.497	3	0	0	0	0	0	0	0	0	0	0	0	0	0	0	0	0	B9 protein domain 1 [Source:MGI Symbol;Acc:MGI:1351471]
ENSMUSG00000001039	B9d1	B cells	BC_2	172.04	172.04	2	0	0	0	0	0	0	0	0	0	0	0	0	0	0	0	0	B9 protein domain 1 [Source:MGI Symbol;Acc:MGI:1351471]
ENSMUSG00000001039	B9d1	dendritic cells	BMDC_mrna1273_0h_1	194.08	194.08	1	1	0	0	1	1	0	0	1	1	0	0	1	0.00515251	0	0	0.00515251	B9 protein domain 1 [Source:MGI Symbol;Acc:MGI:1351471]
ENSMUSG00000001039	B9d1	macrophages	BMDM_mrna1273_0h_2	109.93	109.93	1	0	0	0	0	0	0	0	0	0	0	0	0	0	0	0	0	B9 protein domain 1 [Source:MGI Symbol;Acc:MGI:1351471]
ENSMUSG00000001039	B9d1	T cells	TC_1	53.34	60.4233	9	1	0	1	0	1	0	1	0	0.111111	0	0.111111	0	0.00183888	0	0.00183888	0	B9 protein domain 1 [Source:MGI Symbol;Acc:MGI:1351471]
ENSMUSG00000001052	Sec24b	B cells	BC_1	118.37	139.272	17	2	0	1	1	2	0	1	1	0.117647	0	0.0588235	0.0588235	0.00084473	0	0.000422365	0.000422365	Sec24 related gene family, member B (S. cerevisiae) [Source:MGI Symbol;Acc:MGI:2139764]
ENSMUSG00000001052	Sec24b	B cells	BC_2	118.47	126.864	8	0	0	0	0	0	0	0	0	0	0	0	0	0	0	0	0	Sec24 related gene family, member B (S. cerevisiae) [Source:MGI Symbol;Acc:MGI:2139764]
ENSMUSG00000001052	Sec24b	dendritic cells	BMDC_mrna1273_0h_2	120.885	143.818	14	0	0	0	0	0	0	0	0	0	0	0	0	0	0	0	0	Sec24 related gene family, member B (S. cerevisiae) [Source:MGI Symbol;Acc:MGI:2139764]
ENSMUSG00000001052	Sec24b	dendritic cells	BMDC_mrna1273_0h_1	201.465	174.009	32	2	1	0	1	2	1	0	1	0.0625	0.03125	0	0.03125	0.000359177	0.000179589	0	0.000179589	Sec24 related gene family, member B (S. cerevisiae) [Source:MGI Symbol;Acc:MGI:2139764]
ENSMUSG00000001052	Sec24b	macrophages	BMDM_mrna1273_0h_1	114.9	145.394	9	0	0	0	0	0	0	0	0	0	0	0	0	0	0	0	0	Sec24 related gene family, member B (S. cerevisiae) [Source:MGI Symbol;Acc:MGI:2139764]
ENSMUSG00000001052	Sec24b	macrophages	BMDM_mrna1273_0h_2	97.08	111.019	17	0	0	0	0	0	0	0	0	0	0	0	0	0	0	0	0	Sec24 related gene family, member B (S. cerevisiae) [Source:MGI Symbol;Acc:MGI:2139764]
ENSMUSG00000001052	Sec24b	T cells	TC_1	69.41	91.1622	81	5	2	0	3	7	3	0	4	0.0617284	0.0246914	0	0.037037	0.000947978	0.000406276	0	0.000541702	Sec24 related gene family, member B (S. cerevisiae) [Source:MGI Symbol;Acc:MGI:2139764]
ENSMUSG00000001053	N4bp3	B cells	BC_1	93.525	90.7325	4	0	0	0	0	0	0	0	0	0	0	0	0	0	0	0	0	NEDD4 binding protein 3 [Source:MGI Symbol;Acc:MGI:2442218]
ENSMUSG00000001053	N4bp3	B cells	BC_2	29.33	29.33	1	0	0	0	0	0	0	0	0	0	0	0	0	0	0	0	0	NEDD4 binding protein 3 [Source:MGI Symbol;Acc:MGI:2442218]
ENSMUSG00000001053	N4bp3	dendritic cells	BMDC_mrna1273_0h_2	67.535	81.973	20	0	0	0	0	0	0	0	0	0	0	0	0	0	0	0	0	NEDD4 binding protein 3 [Source:MGI Symbol;Acc:MGI:2442218]
ENSMUSG00000001053	N4bp3	dendritic cells	BMDC_mrna1273_0h_1	143.97	155.556	21	1	0	1	1	2	0	1	1	0.047619	0	0.047619	0.047619	0.000612242	0	0.000306121	0.000306121	NEDD4 binding protein 3 [Source:MGI Symbol;Acc:MGI:2442218]
ENSMUSG00000001053	N4bp3	macrophages	BMDM_mrna1273_0h_2	67.12	67.12	1	0	0	0	0	0	0	0	0	0	0	0	0	0	0	0	0	NEDD4 binding protein 3 [Source:MGI Symbol;Acc:MGI:2442218]
ENSMUSG00000001053	N4bp3	T cells	TC_1	82.08	90.712	10	2	1	0	1	2	1	0	1	0.2	0.1	0	0.1	0.00220478	0.00110239	0	0.00110239	NEDD4 binding protein 3 [Source:MGI Symbol;Acc:MGI:2442218]
ENSMUSG00000001054	Rmnd5b	B cells	BC_1	144.75	161.598	13	0	0	0	0	0	0	0	0	0	0	0	0	0	0	0	0	required for meiotic nuclear division 5 homolog B [Source:MGI Symbol;Acc:MGI:1913339]
ENSMUSG00000001054	Rmnd5b	B cells	BC_2	141.97	157.572	8	1	0	1	0	1	0	1	0	0.125	0	0.125	0	0.000793286	0	0.000793286	0	required for meiotic nuclear division 5 homolog B [Source:MGI Symbol;Acc:MGI:1913339]
ENSMUSG00000001054	Rmnd5b	dendritic cells	BMDC_mrna1273_0h_2	138.94	121.595	6	1	1	0	0	2	2	0	0	0.166667	0.166667	0	0	0.00274134	0.00274134	0	0	required for meiotic nuclear division 5 homolog B [Source:MGI Symbol;Acc:MGI:1913339]
ENSMUSG00000001054	Rmnd5b	dendritic cells	BMDC_mrna1273_0h_1	142.76	130.388	24	0	0	0	0	0	0	0	0	0	0	0	0	0	0	0	0	required for meiotic nuclear division 5 homolog B [Source:MGI Symbol;Acc:MGI:1913339]
ENSMUSG00000001054	Rmnd5b	macrophages	BMDM_mrna1273_0h_1	106.265	114.492	10	0	0	0	0	0	0	0	0	0	0	0	0	0	0	0	0	required for meiotic nuclear division 5 homolog B [Source:MGI Symbol;Acc:MGI:1913339]
ENSMUSG00000001054	Rmnd5b	macrophages	BMDM_mrna1273_0h_2	105.21	97.7585	13	0	0	0	0	0	0	0	0	0	0	0	0	0	0	0	0	required for meiotic nuclear division 5 homolog B [Source:MGI Symbol;Acc:MGI:1913339]
ENSMUSG00000001054	Rmnd5b	T cells	TC_1	81.38	98.8752	42	5	3	1	1	5	3	1	1	0.119048	0.0714286	0.0238095	0.0238095	0.00120402	0.000722411	0.000240804	0.000240804	required for meiotic nuclear division 5 homolog B [Source:MGI Symbol;Acc:MGI:1913339]
ENSMUSG00000001056	Nhp2	B cells	BC_1	68.015	81.1125	76	8	5	0	3	11	7	0	4	0.105263	0.0657895	0	0.0394737	0.0017844	0.00113552	0	0.000648871	NHP2 ribonucleoprotein [Source:MGI Symbol;Acc:MGI:1098547]
ENSMUSG00000001056	Nhp2	B cells	BC_2	81.92	86.384	52	5	2	0	3	5	2	0	3	0.0961538	0.0384615	0	0.0576923	0.0011131	0.000445239	0	0.000667858	NHP2 ribonucleoprotein [Source:MGI Symbol;Acc:MGI:1098547]
ENSMUSG00000001056	Nhp2	dendritic cells	BMDC_mrna1273_0h_2	85.29	94.0141	97	3	2	1	0	3	2	1	0	0.0309278	0.0206186	0.0103093	0	0.00032897	0.000219313	0.000109657	0	NHP2 ribonucleoprotein [Source:MGI Symbol;Acc:MGI:1098547]
ENSMUSG00000001056	Nhp2	dendritic cells	BMDC_mrna1273_0h_1	89.96	90.6114	66	1	1	0	0	1	1	0	0	0.0151515	0.0151515	0	0	0.000167214	0.000167214	0	0	NHP2 ribonucleoprotein [Source:MGI Symbol;Acc:MGI:1098547]
ENSMUSG00000001056	Nhp2	macrophages	BMDM_mrna1273_0h_1	102.96	117.617	25	0	0	0	0	0	0	0	0	0	0	0	0	0	0	0	0	NHP2 ribonucleoprotein [Source:MGI Symbol;Acc:MGI:1098547]
ENSMUSG00000001056	Nhp2	macrophages	BMDM_mrna1273_0h_2	104.3	107.632	25	1	1	0	0	1	1	0	0	0.04	0.04	0	0	0.000371635	0.000371635	0	0	NHP2 ribonucleoprotein [Source:MGI Symbol;Acc:MGI:1098547]
ENSMUSG00000001056	Nhp2	T cells	TC_1	58.92	66.083	297	18	5	5	9	24	5	6	13	0.0606061	0.016835	0.016835	0.030303	0.00122283	0.000254756	0.000305707	0.000662365	NHP2 ribonucleoprotein [Source:MGI Symbol;Acc:MGI:1098547]
ENSMUSG00000001062	Vps9d1	B cells	BC_1	186.94	184.239	7	2	2	0	0	3	3	0	0	0.285714	0.285714	0	0	0.00232618	0.00232618	0	0	VPS9 domain containing 1 [Source:MGI Symbol;Acc:MGI:1914143]
ENSMUSG00000001062	Vps9d1	B cells	BC_2	69.14	69.14	1	0	0	0	0	0	0	0	0	0	0	0	0	0	0	0	0	VPS9 domain containing 1 [Source:MGI Symbol;Acc:MGI:1914143]
ENSMUSG00000001062	Vps9d1	dendritic cells	BMDC_mrna1273_0h_2	229.205	231.823	6	0	0	0	0	0	0	0	0	0	0	0	0	0	0	0	0	VPS9 domain containing 1 [Source:MGI Symbol;Acc:MGI:1914143]
ENSMUSG00000001062	Vps9d1	dendritic cells	BMDC_mrna1273_0h_1	217.18	200.127	9	0	0	0	0	0	0	0	0	0	0	0	0	0	0	0	0	VPS9 domain containing 1 [Source:MGI Symbol;Acc:MGI:1914143]
ENSMUSG00000001062	Vps9d1	macrophages	BMDM_mrna1273_0h_1	162.685	143.86	4	0	0	0	0	0	0	0	0	0	0	0	0	0	0	0	0	VPS9 domain containing 1 [Source:MGI Symbol;Acc:MGI:1914143]
ENSMUSG00000001062	Vps9d1	macrophages	BMDM_mrna1273_0h_2	70.305	140.775	4	0	0	0	0	0	0	0	0	0	0	0	0	0	0	0	0	VPS9 domain containing 1 [Source:MGI Symbol;Acc:MGI:1914143]
ENSMUSG00000001062	Vps9d1	T cells	TC_1	94.11	128.62	7	1	0	0	1	1	0	0	1	0.142857	0	0	0.142857	0.00111069	0	0	0.00111069	VPS9 domain containing 1 [Source:MGI Symbol;Acc:MGI:1914143]
ENSMUSG00000001065	Zfp276	B cells	BC_1	222.06	237.922	5	0	0	0	0	0	0	0	0	0	0	0	0	0	0	0	0	zinc finger protein (C2H2 type) 276 [Source:MGI Symbol;Acc:MGI:1888495]
ENSMUSG00000001065	Zfp276	B cells	BC_2	131.65	159.395	4	0	0	0	0	0	0	0	0	0	0	0	0	0	0	0	0	zinc finger protein (C2H2 type) 276 [Source:MGI Symbol;Acc:MGI:1888495]
ENSMUSG00000001065	Zfp276	dendritic cells	BMDC_mrna1273_0h_2	255.31	255.31	2	1	0	0	1	1	0	0	1	0.5	0	0	0.5	0.0019584	0	0	0.0019584	zinc finger protein (C2H2 type) 276 [Source:MGI Symbol;Acc:MGI:1888495]
ENSMUSG00000001065	Zfp276	dendritic cells	BMDC_mrna1273_0h_1	156.765	150.32	4	1	0	0	1	1	0	0	1	0.25	0	0	0.25	0.00166312	0	0	0.00166312	zinc finger protein (C2H2 type) 276 [Source:MGI Symbol;Acc:MGI:1888495]
ENSMUSG00000001065	Zfp276	macrophages	BMDM_mrna1273_0h_1	170.7	189.587	6	0	0	0	0	0	0	0	0	0	0	0	0	0	0	0	0	zinc finger protein (C2H2 type) 276 [Source:MGI Symbol;Acc:MGI:1888495]
ENSMUSG00000001065	Zfp276	macrophages	BMDM_mrna1273_0h_2	197.945	207.292	4	0	0	0	0	0	0	0	0	0	0	0	0	0	0	0	0	zinc finger protein (C2H2 type) 276 [Source:MGI Symbol;Acc:MGI:1888495]
ENSMUSG00000001065	Zfp276	T cells	TC_1	94.205	91.165	8	0	0	0	0	0	0	0	0	0	0	0	0	0	0	0	0	zinc finger protein (C2H2 type) 276 [Source:MGI Symbol;Acc:MGI:1888495]
ENSMUSG00000001082	Mfsd10	B cells	BC_1	111.825	134.995	34	4	4	0	0	4	4	0	0	0.117647	0.117647	0	0	0.000871494	0.000871494	0	0	major facilitator superfamily domain containing 10 [Source:MGI Symbol;Acc:MGI:1915544]
ENSMUSG00000001082	Mfsd10	B cells	BC_2	138.975	156.411	20	3	2	0	1	3	2	0	1	0.15	0.1	0	0.05	0.000959009	0.000639339	0	0.00031967	major facilitator superfamily domain containing 10 [Source:MGI Symbol;Acc:MGI:1915544]
ENSMUSG00000001082	Mfsd10	dendritic cells	BMDC_mrna1273_0h_2	136.58	142.967	17	0	0	0	0	0	0	0	0	0	0	0	0	0	0	0	0	major facilitator superfamily domain containing 10 [Source:MGI Symbol;Acc:MGI:1915544]
ENSMUSG00000001082	Mfsd10	dendritic cells	BMDC_mrna1273_0h_1	150.78	167.237	29	2	1	1	0	2	1	1	0	0.0689655	0.0344828	0.0344828	0	0.000412383	0.000206192	0.000206192	0	major facilitator superfamily domain containing 10 [Source:MGI Symbol;Acc:MGI:1915544]
ENSMUSG00000001082	Mfsd10	macrophages	BMDM_mrna1273_0h_1	82.64	104.546	8	1	0	0	1	1	0	0	1	0.125	0	0	0.125	0.00119564	0	0	0.00119564	major facilitator superfamily domain containing 10 [Source:MGI Symbol;Acc:MGI:1915544]
ENSMUSG00000001082	Mfsd10	macrophages	BMDM_mrna1273_0h_2	165.64	167.079	7	0	0	0	0	0	0	0	0	0	0	0	0	0	0	0	0	major facilitator superfamily domain containing 10 [Source:MGI Symbol;Acc:MGI:1915544]
ENSMUSG00000001082	Mfsd10	T cells	TC_1	62.26	78.5539	71	5	3	2	1	6	3	2	1	0.0704225	0.0422535	0.028169	0.0140845	0.00107578	0.000537892	0.000358595	0.000179297	major facilitator superfamily domain containing 10 [Source:MGI Symbol;Acc:MGI:1915544]
ENSMUSG00000001089	Luzp1	B cells	BC_1	87.52	87.52	1	0	0	0	0	0	0	0	0	0	0	0	0	0	0	0	0	leucine zipper protein 1 [Source:MGI Symbol;Acc:MGI:107629]
ENSMUSG00000001089	Luzp1	B cells	BC_2	215.96	215.96	1	0	0	0	0	0	0	0	0	0	0	0	0	0	0	0	0	leucine zipper protein 1 [Source:MGI Symbol;Acc:MGI:107629]
ENSMUSG00000001089	Luzp1	dendritic cells	BMDC_mrna1273_0h_2	136.655	136.655	2	0	0	0	0	0	0	0	0	0	0	0	0	0	0	0	0	leucine zipper protein 1 [Source:MGI Symbol;Acc:MGI:107629]
ENSMUSG00000001089	Luzp1	dendritic cells	BMDC_mrna1273_0h_1	183.44	146.817	3	0	0	0	0	0	0	0	0	0	0	0	0	0	0	0	0	leucine zipper protein 1 [Source:MGI Symbol;Acc:MGI:107629]
ENSMUSG00000001089	Luzp1	macrophages	BMDM_mrna1273_0h_1	144.04	128.179	7	0	0	0	0	0	0	0	0	0	0	0	0	0	0	0	0	leucine zipper protein 1 [Source:MGI Symbol;Acc:MGI:107629]
ENSMUSG00000001089	Luzp1	macrophages	BMDM_mrna1273_0h_2	152.11	134.557	9	0	0	0	0	0	0	0	0	0	0	0	0	0	0	0	0	leucine zipper protein 1 [Source:MGI Symbol;Acc:MGI:107629]
ENSMUSG00000001089	Luzp1	T cells	TC_1	69.175	72.8563	8	0	0	0	0	0	0	0	0	0	0	0	0	0	0	0	0	leucine zipper protein 1 [Source:MGI Symbol;Acc:MGI:107629]
ENSMUSG00000001098	Kctd10	B cells	BC_1	127.52	123.64	11	0	0	0	0	0	0	0	0	0	0	0	0	0	0	0	0	potassium channel tetramerisation domain containing 10 [Source:MGI Symbol;Acc:MGI:2141207]
ENSMUSG00000001098	Kctd10	B cells	BC_2	144.69	119.07	8	0	0	0	0	0	0	0	0	0	0	0	0	0	0	0	0	potassium channel tetramerisation domain containing 10 [Source:MGI Symbol;Acc:MGI:2141207]
ENSMUSG00000001098	Kctd10	dendritic cells	BMDC_mrna1273_0h_2	194.91	196.362	13	3	1	1	1	3	1	1	1	0.230769	0.0769231	0.0769231	0.0769231	0.00117523	0.000391742	0.000391742	0.000391742	potassium channel tetramerisation domain containing 10 [Source:MGI Symbol;Acc:MGI:2141207]
ENSMUSG00000001098	Kctd10	dendritic cells	BMDC_mrna1273_0h_1	95.28	106.718	30	1	0	0	1	1	0	0	1	0.0333333	0	0	0.0333333	0.000312349	0	0	0.000312349	potassium channel tetramerisation domain containing 10 [Source:MGI Symbol;Acc:MGI:2141207]
ENSMUSG00000001098	Kctd10	macrophages	BMDM_mrna1273_0h_1	91.79	105.738	21	1	0	0	1	1	0	0	1	0.047619	0	0	0.047619	0.000450351	0	0	0.000450351	potassium channel tetramerisation domain containing 10 [Source:MGI Symbol;Acc:MGI:2141207]
ENSMUSG00000001098	Kctd10	macrophages	BMDM_mrna1273_0h_2	96.44	97.6944	9	0	0	0	0	0	0	0	0	0	0	0	0	0	0	0	0	potassium channel tetramerisation domain containing 10 [Source:MGI Symbol;Acc:MGI:2141207]
ENSMUSG00000001098	Kctd10	T cells	TC_1	78.56	88.5104	140	14	8	2	4	14	8	2	4	0.1	0.0571429	0.0142857	0.0285714	0.00112981	0.000645606	0.000161401	0.000322803	potassium channel tetramerisation domain containing 10 [Source:MGI Symbol;Acc:MGI:2141207]
ENSMUSG00000001100	Poldip2	B cells	BC_1	92.565	120.536	30	0	0	0	0	0	0	0	0	0	0	0	0	0	0	0	0	polymerase (DNA-directed), delta interacting protein 2 [Source:MGI Symbol;Acc:MGI:1915061]
ENSMUSG00000001100	Poldip2	B cells	BC_2	75.93	91.8822	9	0	0	0	0	0	0	0	0	0	0	0	0	0	0	0	0	polymerase (DNA-directed), delta interacting protein 2 [Source:MGI Symbol;Acc:MGI:1915061]
ENSMUSG00000001100	Poldip2	dendritic cells	BMDC_mrna1273_0h_2	102.635	107.945	6	1	1	0	0	1	1	0	0	0.166667	0.166667	0	0	0.001544	0.001544	0	0	polymerase (DNA-directed), delta interacting protein 2 [Source:MGI Symbol;Acc:MGI:1915061]
ENSMUSG00000001100	Poldip2	dendritic cells	BMDC_mrna1273_0h_1	109.365	116.764	18	3	2	0	1	3	2	0	1	0.166667	0.111111	0	0.0555556	0.00142738	0.000951588	0	0.000475794	polymerase (DNA-directed), delta interacting protein 2 [Source:MGI Symbol;Acc:MGI:1915061]
ENSMUSG00000001100	Poldip2	macrophages	BMDM_mrna1273_0h_1	80.07	76.6867	9	0	0	0	0	0	0	0	0	0	0	0	0	0	0	0	0	polymerase (DNA-directed), delta interacting protein 2 [Source:MGI Symbol;Acc:MGI:1915061]
ENSMUSG00000001100	Poldip2	macrophages	BMDM_mrna1273_0h_2	166.75	172.162	14	1	0	1	0	1	0	1	0	0.0714286	0	0.0714286	0	0.000414891	0	0.000414891	0	polymerase (DNA-directed), delta interacting protein 2 [Source:MGI Symbol;Acc:MGI:1915061]
ENSMUSG00000001100	Poldip2	T cells	TC_1	56.875	82.4181	78	2	2	0	1	3	2	0	1	0.025641	0.025641	0	0.0128205	0.000466664	0.000311109	0	0.000155555	polymerase (DNA-directed), delta interacting protein 2 [Source:MGI Symbol;Acc:MGI:1915061]
ENSMUSG00000001105	Ift20	B cells	BC_1	82.71	93.028	118	11	6	2	3	11	6	2	3	0.0932203	0.0508475	0.0169492	0.0254237	0.00100207	0.000546582	0.000182194	0.000273291	intraflagellar transport 20 [Source:MGI Symbol;Acc:MGI:1915585]
ENSMUSG00000001105	Ift20	B cells	BC_2	78.04	96.3477	60	3	2	0	1	3	2	0	1	0.05	0.0333333	0	0.0166667	0.000518954	0.000345969	0	0.000172985	intraflagellar transport 20 [Source:MGI Symbol;Acc:MGI:1915585]
ENSMUSG00000001105	Ift20	dendritic cells	BMDC_mrna1273_0h_2	107.56	123.104	23	0	0	0	0	0	0	0	0	0	0	0	0	0	0	0	0	intraflagellar transport 20 [Source:MGI Symbol;Acc:MGI:1915585]
ENSMUSG00000001105	Ift20	dendritic cells	BMDC_mrna1273_0h_1	97.33	144.055	23	3	2	0	1	3	2	0	1	0.130435	0.0869565	0	0.0434783	0.000905453	0.000603635	0	0.000301818	intraflagellar transport 20 [Source:MGI Symbol;Acc:MGI:1915585]
ENSMUSG00000001105	Ift20	macrophages	BMDM_mrna1273_0h_1	91.285	98.369	10	0	0	0	0	0	0	0	0	0	0	0	0	0	0	0	0	intraflagellar transport 20 [Source:MGI Symbol;Acc:MGI:1915585]
ENSMUSG00000001105	Ift20	macrophages	BMDM_mrna1273_0h_2	124.215	107.632	26	0	0	0	0	0	0	0	0	0	0	0	0	0	0	0	0	intraflagellar transport 20 [Source:MGI Symbol;Acc:MGI:1915585]
ENSMUSG00000001105	Ift20	T cells	TC_1	59.01	67.6359	66	3	1	2	0	3	1	2	0	0.0454545	0.0151515	0.030303	0	0.000672048	0.000224016	0.000448032	0	intraflagellar transport 20 [Source:MGI Symbol;Acc:MGI:1915585]
ENSMUSG00000001119	Col6a1	dendritic cells	BMDC_mrna1273_0h_2	169.54	169.54	1	0	0	0	0	0	0	0	0	0	0	0	0	0	0	0	0	collagen, type VI, alpha 1 [Source:MGI Symbol;Acc:MGI:88459]
ENSMUSG00000001120	Pcbp3	B cells	BC_1	238.37	238.37	1	0	0	0	0	0	0	0	0	0	0	0	0	0	0	0	0	poly(rC) binding protein 3 [Source:MGI Symbol;Acc:MGI:1890470]
ENSMUSG00000001120	Pcbp3	B cells	BC_2	51.68	51.68	1	0	0	0	0	0	0	0	0	0	0	0	0	0	0	0	0	poly(rC) binding protein 3 [Source:MGI Symbol;Acc:MGI:1890470]
ENSMUSG00000001120	Pcbp3	dendritic cells	BMDC_mrna1273_0h_2	161.58	148.91	3	0	0	0	0	0	0	0	0	0	0	0	0	0	0	0	0	poly(rC) binding protein 3 [Source:MGI Symbol;Acc:MGI:1890470]
ENSMUSG00000001120	Pcbp3	T cells	TC_1	40.49	86.836	5	1	0	0	1	1	0	0	1	0.2	0	0	0.2	0.00230319	0	0	0.00230319	poly(rC) binding protein 3 [Source:MGI Symbol;Acc:MGI:1890470]
ENSMUSG00000001123	Lgals9	B cells	BC_1	88.22	99.1031	49	5	3	0	2	5	3	0	2	0.102041	0.0612245	0	0.0408163	0.00102964	0.000617786	0	0.000411857	lectin, galactose binding, soluble 9 [Source:MGI Symbol;Acc:MGI:109496]
ENSMUSG00000001123	Lgals9	B cells	BC_2	90.55	92.7268	31	0	0	0	0	0	0	0	0	0	0	0	0	0	0	0	0	lectin, galactose binding, soluble 9 [Source:MGI Symbol;Acc:MGI:109496]
ENSMUSG00000001123	Lgals9	dendritic cells	BMDC_mrna1273_0h_2	132.88	129.484	9	0	0	0	0	0	0	0	0	0	0	0	0	0	0	0	0	lectin, galactose binding, soluble 9 [Source:MGI Symbol;Acc:MGI:109496]
ENSMUSG00000001123	Lgals9	dendritic cells	BMDC_mrna1273_0h_1	114.32	124.505	28	2	1	1	0	2	1	1	0	0.0714286	0.0357143	0.0357143	0	0.000573702	0.000286851	0.000286851	0	lectin, galactose binding, soluble 9 [Source:MGI Symbol;Acc:MGI:109496]
ENSMUSG00000001123	Lgals9	macrophages	BMDM_mrna1273_0h_1	101.8	112.164	61	1	1	0	0	1	1	0	0	0.0163934	0.0163934	0	0	0.000146157	0.000146157	0	0	lectin, galactose binding, soluble 9 [Source:MGI Symbol;Acc:MGI:109496]
ENSMUSG00000001123	Lgals9	macrophages	BMDM_mrna1273_0h_2	91.71	107.233	75	2	0	1	1	2	0	1	1	0.0266667	0	0.0133333	0.0133333	0.000248679	0	0.000124339	0.000124339	lectin, galactose binding, soluble 9 [Source:MGI Symbol;Acc:MGI:109496]
ENSMUSG00000001123	Lgals9	T cells	TC_1	66.51	85.1552	188	11	6	2	3	11	6	2	3	0.0585106	0.0319149	0.0106383	0.0159574	0.000687106	0.000374785	0.000124928	0.000187393	lectin, galactose binding, soluble 9 [Source:MGI Symbol;Acc:MGI:109496]
ENSMUSG00000001127	Araf	B cells	BC_1	127.04	156.643	27	4	4	0	1	5	4	0	1	0.148148	0.148148	0	0.037037	0.00118221	0.00094577	0	0.000236442	Araf proto-oncogene, serine/threonine kinase [Source:MGI Symbol;Acc:MGI:88065]
ENSMUSG00000001127	Araf	B cells	BC_2	116.93	139.923	15	3	1	1	2	4	1	1	2	0.2	0.0666667	0.0666667	0.133333	0.00190581	0.000476451	0.000476451	0.000952903	Araf proto-oncogene, serine/threonine kinase [Source:MGI Symbol;Acc:MGI:88065]
ENSMUSG00000001127	Araf	dendritic cells	BMDC_mrna1273_0h_2	170.9	172.213	12	0	0	0	0	0	0	0	0	0	0	0	0	0	0	0	0	Araf proto-oncogene, serine/threonine kinase [Source:MGI Symbol;Acc:MGI:88065]
ENSMUSG00000001127	Araf	dendritic cells	BMDC_mrna1273_0h_1	201.66	221.252	22	4	3	0	1	4	3	0	1	0.181818	0.136364	0	0.0454545	0.00082177	0.000616328	0	0.000205443	Araf proto-oncogene, serine/threonine kinase [Source:MGI Symbol;Acc:MGI:88065]
ENSMUSG00000001127	Araf	macrophages	BMDM_mrna1273_0h_1	160.875	160.828	24	4	2	1	2	5	2	1	2	0.166667	0.0833333	0.0416667	0.0833333	0.00129538	0.000518151	0.000259075	0.000518151	Araf proto-oncogene, serine/threonine kinase [Source:MGI Symbol;Acc:MGI:88065]
ENSMUSG00000001127	Araf	macrophages	BMDM_mrna1273_0h_2	139.665	172.994	14	0	0	0	0	0	0	0	0	0	0	0	0	0	0	0	0	Araf proto-oncogene, serine/threonine kinase [Source:MGI Symbol;Acc:MGI:88065]
ENSMUSG00000001127	Araf	T cells	TC_1	79	102.588	81	9	4	1	4	10	4	1	5	0.111111	0.0493827	0.0123457	0.0493827	0.00120343	0.000481371	0.000120343	0.000601714	Araf proto-oncogene, serine/threonine kinase [Source:MGI Symbol;Acc:MGI:88065]
ENSMUSG00000001128	Cfp	B cells	BC_1	66.61	94.1408	89	3	2	0	1	3	2	0	1	0.0337079	0.0224719	0	0.011236	0.000358058	0.000238705	0	0.000119353	complement factor properdin [Source:MGI Symbol;Acc:MGI:97545]
ENSMUSG00000001128	Cfp	B cells	BC_2	86.54	110.349	36	2	0	0	2	2	0	0	2	0.0555556	0	0	0.0555556	0.000503451	0	0	0.000503451	complement factor properdin [Source:MGI Symbol;Acc:MGI:97545]
ENSMUSG00000001128	Cfp	dendritic cells	BMDC_mrna1273_0h_2	83.18	101.679	316	13	8	4	1	13	8	4	1	0.0411392	0.0253165	0.0126582	0.00316456	0.000404599	0.000248984	0.000124492	3.1123e-05	complement factor properdin [Source:MGI Symbol;Acc:MGI:97545]
ENSMUSG00000001128	Cfp	dendritic cells	BMDC_mrna1273_0h_1	88.44	109.064	223	5	2	1	2	5	2	1	2	0.0224215	0.00896861	0.0044843	0.00896861	0.000205581	8.22323e-05	4.11161e-05	8.22323e-05	complement factor properdin [Source:MGI Symbol;Acc:MGI:97545]
ENSMUSG00000001128	Cfp	macrophages	BMDM_mrna1273_0h_1	97.98	107.244	350	19	7	6	7	23	7	8	8	0.0542857	0.02	0.0171429	0.02	0.000612756	0.000186491	0.000213132	0.000213132	complement factor properdin [Source:MGI Symbol;Acc:MGI:97545]
ENSMUSG00000001128	Cfp	macrophages	BMDM_mrna1273_0h_2	97.79	108.538	313	7	2	2	4	8	2	2	4	0.0223642	0.00638978	0.00638978	0.0127796	0.000235486	5.88716e-05	5.88716e-05	0.000117743	complement factor properdin [Source:MGI Symbol;Acc:MGI:97545]
ENSMUSG00000001131	Timp1	dendritic cells	BMDC_mrna1273_0h_2	94.48	108.92	5	0	0	0	0	0	0	0	0	0	0	0	0	0	0	0	0	tissue inhibitor of metalloproteinase 1 [Source:MGI Symbol;Acc:MGI:98752]
ENSMUSG00000001131	Timp1	macrophages	BMDM_mrna1273_0h_1	74.3	108.357	9	1	1	0	0	1	1	0	0	0.111111	0.111111	0	0	0.00102542	0.00102542	0	0	tissue inhibitor of metalloproteinase 1 [Source:MGI Symbol;Acc:MGI:98752]
ENSMUSG00000001131	Timp1	macrophages	BMDM_mrna1273_0h_2	41.92	70.6967	3	1	1	0	0	1	1	0	0	0.333333	0.333333	0	0	0.00471498	0.00471498	0	0	tissue inhibitor of metalloproteinase 1 [Source:MGI Symbol;Acc:MGI:98752]
ENSMUSG00000001134	Uxt	B cells	BC_1	57.8	84.3853	30	1	1	0	0	1	1	0	0	0.0333333	0.0333333	0	0	0.000395013	0.000395013	0	0	ubiquitously expressed prefoldin like chaperone [Source:MGI Symbol;Acc:MGI:1277988]
ENSMUSG00000001134	Uxt	B cells	BC_2	100.76	113.676	18	3	1	1	1	4	1	2	1	0.166667	0.0555556	0.0555556	0.0555556	0.00195488	0.00048872	0.000977441	0.00048872	ubiquitously expressed prefoldin like chaperone [Source:MGI Symbol;Acc:MGI:1277988]
ENSMUSG00000001134	Uxt	dendritic cells	BMDC_mrna1273_0h_2	73.545	83.5525	16	0	0	0	0	0	0	0	0	0	0	0	0	0	0	0	0	ubiquitously expressed prefoldin like chaperone [Source:MGI Symbol;Acc:MGI:1277988]
ENSMUSG00000001134	Uxt	dendritic cells	BMDC_mrna1273_0h_1	85.095	111.873	16	0	0	0	0	0	0	0	0	0	0	0	0	0	0	0	0	ubiquitously expressed prefoldin like chaperone [Source:MGI Symbol;Acc:MGI:1277988]
ENSMUSG00000001134	Uxt	macrophages	BMDM_mrna1273_0h_1	123.95	116.593	8	0	0	0	0	0	0	0	0	0	0	0	0	0	0	0	0	ubiquitously expressed prefoldin like chaperone [Source:MGI Symbol;Acc:MGI:1277988]
ENSMUSG00000001134	Uxt	macrophages	BMDM_mrna1273_0h_2	118.29	135.845	25	0	0	0	0	0	0	0	0	0	0	0	0	0	0	0	0	ubiquitously expressed prefoldin like chaperone [Source:MGI Symbol;Acc:MGI:1277988]
ENSMUSG00000001134	Uxt	T cells	TC_1	64.42	84.0949	59	5	2	2	1	5	2	2	1	0.0847458	0.0338983	0.0338983	0.0169492	0.00100774	0.000403096	0.000403096	0.000201548	ubiquitously expressed prefoldin like chaperone [Source:MGI Symbol;Acc:MGI:1277988]
ENSMUSG00000001138	Cnnm3	B cells	BC_1	133.885	131.175	12	0	0	0	0	0	0	0	0	0	0	0	0	0	0	0	0	cyclin M3 [Source:MGI Symbol;Acc:MGI:2151055]
ENSMUSG00000001138	Cnnm3	B cells	BC_2	116.29	156.153	3	0	0	0	0	0	0	0	0	0	0	0	0	0	0	0	0	cyclin M3 [Source:MGI Symbol;Acc:MGI:2151055]
ENSMUSG00000001138	Cnnm3	dendritic cells	BMDC_mrna1273_0h_2	89.715	110.539	10	0	0	0	0	0	0	0	0	0	0	0	0	0	0	0	0	cyclin M3 [Source:MGI Symbol;Acc:MGI:2151055]
ENSMUSG00000001138	Cnnm3	dendritic cells	BMDC_mrna1273_0h_1	90.66	105.066	10	1	0	0	1	1	0	0	1	0.1	0	0	0.1	0.000951783	0	0	0.000951783	cyclin M3 [Source:MGI Symbol;Acc:MGI:2151055]
ENSMUSG00000001138	Cnnm3	macrophages	BMDM_mrna1273_0h_1	156.04	151.89	3	0	0	0	0	0	0	0	0	0	0	0	0	0	0	0	0	cyclin M3 [Source:MGI Symbol;Acc:MGI:2151055]
ENSMUSG00000001138	Cnnm3	macrophages	BMDM_mrna1273_0h_2	127.76	127.76	1	1	0	1	0	1	0	1	0	1	0	1	0	0.00782718	0	0.00782718	0	cyclin M3 [Source:MGI Symbol;Acc:MGI:2151055]
ENSMUSG00000001138	Cnnm3	T cells	TC_1	92.96	104.608	37	2	2	0	0	2	2	0	0	0.0540541	0.0540541	0	0	0.00051673	0.00051673	0	0	cyclin M3 [Source:MGI Symbol;Acc:MGI:2151055]
ENSMUSG00000001143	Lman2l	B cells	BC_1	92.9	121.249	7	2	2	0	0	2	2	0	0	0.285714	0.285714	0	0	0.00235643	0.00235643	0	0	lectin, mannose-binding 2-like [Source:MGI Symbol;Acc:MGI:2443010]
ENSMUSG00000001143	Lman2l	B cells	BC_2	132.6	181.513	3	1	0	0	1	1	0	0	1	0.333333	0	0	0.333333	0.00183641	0	0	0.00183641	lectin, mannose-binding 2-like [Source:MGI Symbol;Acc:MGI:2443010]
ENSMUSG00000001143	Lman2l	dendritic cells	BMDC_mrna1273_0h_2	164	164.892	6	0	0	0	0	0	0	0	0	0	0	0	0	0	0	0	0	lectin, mannose-binding 2-like [Source:MGI Symbol;Acc:MGI:2443010]
ENSMUSG00000001143	Lman2l	dendritic cells	BMDC_mrna1273_0h_1	144.59	161.47	7	0	0	0	0	0	0	0	0	0	0	0	0	0	0	0	0	lectin, mannose-binding 2-like [Source:MGI Symbol;Acc:MGI:2443010]
ENSMUSG00000001143	Lman2l	macrophages	BMDM_mrna1273_0h_1	125.525	139.494	8	1	0	0	1	2	0	0	2	0.125	0	0	0.125	0.00179219	0	0	0.00179219	lectin, mannose-binding 2-like [Source:MGI Symbol;Acc:MGI:2443010]
ENSMUSG00000001143	Lman2l	macrophages	BMDM_mrna1273_0h_2	79.745	86.228	10	0	0	0	0	0	0	0	0	0	0	0	0	0	0	0	0	lectin, mannose-binding 2-like [Source:MGI Symbol;Acc:MGI:2443010]
ENSMUSG00000001143	Lman2l	T cells	TC_1	62.555	92.03	16	0	0	0	0	0	0	0	0	0	0	0	0	0	0	0	0	lectin, mannose-binding 2-like [Source:MGI Symbol;Acc:MGI:2443010]
ENSMUSG00000001150	Mcm3ap	B cells	BC_1	120.535	138.574	22	2	1	0	1	3	2	0	1	0.0909091	0.0454545	0	0.0454545	0.000984052	0.000656035	0	0.000328017	minichromosome maintenance complex component 3 associated protein [Source:MGI Symbol;Acc:MGI:1930089]
ENSMUSG00000001150	Mcm3ap	B cells	BC_2	138.78	139.589	7	1	1	0	0	1	1	0	0	0.142857	0.142857	0	0	0.00102342	0.00102342	0	0	minichromosome maintenance complex component 3 associated protein [Source:MGI Symbol;Acc:MGI:1930089]
ENSMUSG00000001150	Mcm3ap	dendritic cells	BMDC_mrna1273_0h_2	80.35	94.2256	9	1	1	0	0	1	1	0	0	0.111111	0.111111	0	0	0.0011792	0.0011792	0	0	minichromosome maintenance complex component 3 associated protein [Source:MGI Symbol;Acc:MGI:1930089]
ENSMUSG00000001150	Mcm3ap	dendritic cells	BMDC_mrna1273_0h_1	162.5	141.954	7	1	1	0	0	1	1	0	0	0.142857	0.142857	0	0	0.00100636	0.00100636	0	0	minichromosome maintenance complex component 3 associated protein [Source:MGI Symbol;Acc:MGI:1930089]
ENSMUSG00000001150	Mcm3ap	macrophages	BMDM_mrna1273_0h_1	56.5	56.5	1	0	0	0	0	0	0	0	0	0	0	0	0	0	0	0	0	minichromosome maintenance complex component 3 associated protein [Source:MGI Symbol;Acc:MGI:1930089]
ENSMUSG00000001150	Mcm3ap	macrophages	BMDM_mrna1273_0h_2	133.48	154.49	7	0	0	0	0	0	0	0	0	0	0	0	0	0	0	0	0	minichromosome maintenance complex component 3 associated protein [Source:MGI Symbol;Acc:MGI:1930089]
ENSMUSG00000001150	Mcm3ap	T cells	TC_1	94.935	113.552	46	8	2	1	5	8	2	1	5	0.173913	0.0434783	0.0217391	0.108696	0.00153158	0.000382895	0.000191447	0.000957236	minichromosome maintenance complex component 3 associated protein [Source:MGI Symbol;Acc:MGI:1930089]
ENSMUSG00000001151	Pcnt	B cells	BC_1	135.3	150.779	17	2	2	0	0	2	2	0	0	0.117647	0.117647	0	0	0.000780259	0.000780259	0	0	pericentrin (kendrin) [Source:MGI Symbol;Acc:MGI:102722]
ENSMUSG00000001151	Pcnt	B cells	BC_2	117.915	131.595	4	0	0	0	0	0	0	0	0	0	0	0	0	0	0	0	0	pericentrin (kendrin) [Source:MGI Symbol;Acc:MGI:102722]
ENSMUSG00000001151	Pcnt	dendritic cells	BMDC_mrna1273_0h_2	147.81	118.393	3	0	0	0	0	0	0	0	0	0	0	0	0	0	0	0	0	pericentrin (kendrin) [Source:MGI Symbol;Acc:MGI:102722]
ENSMUSG00000001151	Pcnt	dendritic cells	BMDC_mrna1273_0h_1	149.775	169.595	10	0	0	0	0	0	0	0	0	0	0	0	0	0	0	0	0	pericentrin (kendrin) [Source:MGI Symbol;Acc:MGI:102722]
ENSMUSG00000001151	Pcnt	macrophages	BMDM_mrna1273_0h_1	226.22	226.22	2	0	0	0	0	0	0	0	0	0	0	0	0	0	0	0	0	pericentrin (kendrin) [Source:MGI Symbol;Acc:MGI:102722]
ENSMUSG00000001151	Pcnt	macrophages	BMDM_mrna1273_0h_2	211.9	200.6	3	1	0	0	1	1	0	0	1	0.333333	0	0	0.333333	0.00166168	0	0	0.00166168	pericentrin (kendrin) [Source:MGI Symbol;Acc:MGI:102722]
ENSMUSG00000001151	Pcnt	T cells	TC_1	87.88	106.455	63	5	4	0	2	6	4	0	2	0.0793651	0.0634921	0	0.031746	0.000894634	0.000596423	0	0.000298211	pericentrin (kendrin) [Source:MGI Symbol;Acc:MGI:102722]
ENSMUSG00000001156	Mxd1	B cells	BC_1	158.71	202.505	6	1	1	0	0	2	2	0	0	0.166667	0.166667	0	0	0.00164605	0.00164605	0	0	MAX dimerization protein 1 [Source:MGI Symbol;Acc:MGI:96908]
ENSMUSG00000001156	Mxd1	B cells	BC_2	140.66	162.275	4	0	0	0	0	0	0	0	0	0	0	0	0	0	0	0	0	MAX dimerization protein 1 [Source:MGI Symbol;Acc:MGI:96908]
ENSMUSG00000001156	Mxd1	dendritic cells	BMDC_mrna1273_0h_2	117.93	123.78	6	0	0	0	0	0	0	0	0	0	0	0	0	0	0	0	0	MAX dimerization protein 1 [Source:MGI Symbol;Acc:MGI:96908]
ENSMUSG00000001156	Mxd1	dendritic cells	BMDC_mrna1273_0h_1	149.32	125.148	11	0	0	0	0	0	0	0	0	0	0	0	0	0	0	0	0	MAX dimerization protein 1 [Source:MGI Symbol;Acc:MGI:96908]
ENSMUSG00000001156	Mxd1	macrophages	BMDM_mrna1273_0h_1	63.955	67.305	4	0	0	0	0	0	0	0	0	0	0	0	0	0	0	0	0	MAX dimerization protein 1 [Source:MGI Symbol;Acc:MGI:96908]
ENSMUSG00000001156	Mxd1	macrophages	BMDM_mrna1273_0h_2	143.61	143.61	1	0	0	0	0	0	0	0	0	0	0	0	0	0	0	0	0	MAX dimerization protein 1 [Source:MGI Symbol;Acc:MGI:96908]
ENSMUSG00000001156	Mxd1	T cells	TC_1	127.75	144.391	26	1	1	0	0	1	1	0	0	0.0384615	0.0384615	0	0	0.00026637	0.00026637	0	0	MAX dimerization protein 1 [Source:MGI Symbol;Acc:MGI:96908]
ENSMUSG00000001157	Gmcl1	B cells	BC_1	66.56	77.6857	7	1	1	0	0	1	1	0	0	0.142857	0.142857	0	0	0.00183891	0.00183891	0	0	germ cell-less, spermatogenesis associated 1 [Source:MGI Symbol;Acc:MGI:1345156]
ENSMUSG00000001157	Gmcl1	B cells	BC_2	75.295	94.0812	8	0	0	0	0	0	0	0	0	0	0	0	0	0	0	0	0	germ cell-less, spermatogenesis associated 1 [Source:MGI Symbol;Acc:MGI:1345156]
ENSMUSG00000001157	Gmcl1	dendritic cells	BMDC_mrna1273_0h_2	92	116.658	9	0	0	0	0	0	0	0	0	0	0	0	0	0	0	0	0	germ cell-less, spermatogenesis associated 1 [Source:MGI Symbol;Acc:MGI:1345156]
ENSMUSG00000001157	Gmcl1	dendritic cells	BMDC_mrna1273_0h_1	158.695	164.647	6	0	0	0	0	0	0	0	0	0	0	0	0	0	0	0	0	germ cell-less, spermatogenesis associated 1 [Source:MGI Symbol;Acc:MGI:1345156]
ENSMUSG00000001157	Gmcl1	macrophages	BMDM_mrna1273_0h_1	111.465	113.225	4	0	0	0	0	0	0	0	0	0	0	0	0	0	0	0	0	germ cell-less, spermatogenesis associated 1 [Source:MGI Symbol;Acc:MGI:1345156]
ENSMUSG00000001157	Gmcl1	macrophages	BMDM_mrna1273_0h_2	61	119.542	5	0	0	0	0	0	0	0	0	0	0	0	0	0	0	0	0	germ cell-less, spermatogenesis associated 1 [Source:MGI Symbol;Acc:MGI:1345156]
ENSMUSG00000001157	Gmcl1	T cells	TC_1	89.88	108.136	45	0	0	0	0	0	0	0	0	0	0	0	0	0	0	0	0	germ cell-less, spermatogenesis associated 1 [Source:MGI Symbol;Acc:MGI:1345156]
ENSMUSG00000001158	Snrnp27	B cells	BC_1	96.885	105.973	38	4	3	1	0	4	3	1	0	0.105263	0.0789474	0.0263158	0	0.000993305	0.000744979	0.000248326	0	small nuclear ribonucleoprotein 27 (U4/U6.U5) [Source:MGI Symbol;Acc:MGI:1913868]
ENSMUSG00000001158	Snrnp27	B cells	BC_2	62.73	112.232	15	3	2	0	1	3	2	0	1	0.2	0.133333	0	0.0666667	0.00178202	0.00118802	0	0.000594008	small nuclear ribonucleoprotein 27 (U4/U6.U5) [Source:MGI Symbol;Acc:MGI:1913868]
ENSMUSG00000001158	Snrnp27	dendritic cells	BMDC_mrna1273_0h_2	102.41	117.64	22	1	1	0	0	1	1	0	0	0.0454545	0.0454545	0	0	0.000386385	0.000386385	0	0	small nuclear ribonucleoprotein 27 (U4/U6.U5) [Source:MGI Symbol;Acc:MGI:1913868]
ENSMUSG00000001158	Snrnp27	dendritic cells	BMDC_mrna1273_0h_1	98.05	109.585	22	0	0	0	0	0	0	0	0	0	0	0	0	0	0	0	0	small nuclear ribonucleoprotein 27 (U4/U6.U5) [Source:MGI Symbol;Acc:MGI:1913868]
ENSMUSG00000001158	Snrnp27	macrophages	BMDM_mrna1273_0h_1	96.85	103.701	15	0	0	0	0	0	0	0	0	0	0	0	0	0	0	0	0	small nuclear ribonucleoprotein 27 (U4/U6.U5) [Source:MGI Symbol;Acc:MGI:1913868]
ENSMUSG00000001158	Snrnp27	macrophages	BMDM_mrna1273_0h_2	94.39	97.4309	22	2	1	1	0	2	1	1	0	0.0909091	0.0454545	0.0454545	0	0.000933062	0.000466531	0.000466531	0	small nuclear ribonucleoprotein 27 (U4/U6.U5) [Source:MGI Symbol;Acc:MGI:1913868]
ENSMUSG00000001158	Snrnp27	T cells	TC_1	59	86.4132	87	3	3	0	0	3	3	0	0	0.0344828	0.0344828	0	0	0.000399045	0.000399045	0	0	small nuclear ribonucleoprotein 27 (U4/U6.U5) [Source:MGI Symbol;Acc:MGI:1913868]
ENSMUSG00000001166	Oas1c	B cells	BC_1	144.38	143.42	3	1	1	0	0	1	1	0	0	0.333333	0.333333	0	0	0.00232418	0.00232418	0	0	2'-5' oligoadenylate synthetase 1C [Source:MGI Symbol;Acc:MGI:2149633]
ENSMUSG00000001166	Oas1c	B cells	BC_2	130.67	130.67	1	0	0	0	0	0	0	0	0	0	0	0	0	0	0	0	0	2'-5' oligoadenylate synthetase 1C [Source:MGI Symbol;Acc:MGI:2149633]
ENSMUSG00000001166	Oas1c	dendritic cells	BMDC_mrna1273_0h_1	156.75	156.75	2	1	1	0	0	1	1	0	0	0.5	0.5	0	0	0.00318979	0.00318979	0	0	2'-5' oligoadenylate synthetase 1C [Source:MGI Symbol;Acc:MGI:2149633]
ENSMUSG00000001166	Oas1c	macrophages	BMDM_mrna1273_0h_1	167.92	167.92	1	0	0	0	0	0	0	0	0	0	0	0	0	0	0	0	0	2'-5' oligoadenylate synthetase 1C [Source:MGI Symbol;Acc:MGI:2149633]
ENSMUSG00000001166	Oas1c	macrophages	BMDM_mrna1273_0h_2	149.64	181.183	3	1	0	1	0	1	0	1	0	0.333333	0	0.333333	0	0.00183976	0	0.00183976	0	2'-5' oligoadenylate synthetase 1C [Source:MGI Symbol;Acc:MGI:2149633]
ENSMUSG00000001166	Oas1c	T cells	TC_1	127.71	116.057	13	1	1	0	0	1	1	0	0	0.0769231	0.0769231	0	0	0.000662805	0.000662805	0	0	2'-5' oligoadenylate synthetase 1C [Source:MGI Symbol;Acc:MGI:2149633]
ENSMUSG00000001173	Ocrl	B cells	BC_1	205.215	212.215	4	0	0	0	0	0	0	0	0	0	0	0	0	0	0	0	0	OCRL, inositol polyphosphate-5-phosphatase [Source:MGI Symbol;Acc:MGI:109589]
ENSMUSG00000001173	Ocrl	dendritic cells	BMDC_mrna1273_0h_2	39.62	39.62	1	0	0	0	0	0	0	0	0	0	0	0	0	0	0	0	0	OCRL, inositol polyphosphate-5-phosphatase [Source:MGI Symbol;Acc:MGI:109589]
ENSMUSG00000001173	Ocrl	macrophages	BMDM_mrna1273_0h_1	143.66	148.197	10	0	0	0	0	0	0	0	0	0	0	0	0	0	0	0	0	OCRL, inositol polyphosphate-5-phosphatase [Source:MGI Symbol;Acc:MGI:109589]
ENSMUSG00000001173	Ocrl	macrophages	BMDM_mrna1273_0h_2	161.5	171.398	8	0	0	0	0	0	0	0	0	0	0	0	0	0	0	0	0	OCRL, inositol polyphosphate-5-phosphatase [Source:MGI Symbol;Acc:MGI:109589]
ENSMUSG00000001173	Ocrl	T cells	TC_1	98.54	132.178	5	0	0	0	0	0	0	0	0	0	0	0	0	0	0	0	0	OCRL, inositol polyphosphate-5-phosphatase [Source:MGI Symbol;Acc:MGI:109589]
ENSMUSG00000001175	Calm1	B cells	BC_1	74.37	86.1202	403	37	15	15	8	45	15	21	9	0.0918114	0.0372208	0.0372208	0.0198511	0.00129659	0.000432197	0.000605075	0.000259318	calmodulin 1 [Source:MGI Symbol;Acc:MGI:88251]
ENSMUSG00000001175	Calm1	B cells	BC_2	66.75	79.4949	178	15	5	4	7	20	5	7	8	0.0842697	0.0280899	0.0224719	0.0393258	0.00141342	0.000353354	0.000494696	0.000565367	calmodulin 1 [Source:MGI Symbol;Acc:MGI:88251]
ENSMUSG00000001175	Calm1	dendritic cells	BMDC_mrna1273_0h_2	71.055	82.133	186	16	6	10	1	20	7	12	1	0.0860215	0.0322581	0.0537634	0.00537634	0.00130918	0.000458213	0.000785508	6.5459e-05	calmodulin 1 [Source:MGI Symbol;Acc:MGI:88251]
ENSMUSG00000001175	Calm1	dendritic cells	BMDC_mrna1273_0h_1	86.28	93.5919	282	13	5	7	2	15	5	8	2	0.0460993	0.0177305	0.0248227	0.0070922	0.000568334	0.000189445	0.000303112	7.57779e-05	calmodulin 1 [Source:MGI Symbol;Acc:MGI:88251]
ENSMUSG00000001175	Calm1	macrophages	BMDM_mrna1273_0h_1	80.76	89.3158	295	15	5	6	5	17	5	7	5	0.0508475	0.0169492	0.020339	0.0169492	0.000645206	0.000189767	0.000265673	0.000189767	calmodulin 1 [Source:MGI Symbol;Acc:MGI:88251]
ENSMUSG00000001175	Calm1	macrophages	BMDM_mrna1273_0h_2	81.31	92.6323	334	11	4	7	1	12	4	7	1	0.0329341	0.011976	0.0209581	0.00299401	0.000387857	0.000129286	0.00022625	3.23215e-05	calmodulin 1 [Source:MGI Symbol;Acc:MGI:88251]
ENSMUSG00000001175	Calm1	T cells	TC_1	62.22	72.7812	1933	172	62	80	38	220	66	113	41	0.0889809	0.0320745	0.0413864	0.0196586	0.00156377	0.00046913	0.000803207	0.000291429	calmodulin 1 [Source:MGI Symbol;Acc:MGI:88251]
ENSMUSG00000001211	Agpat3	B cells	BC_1	91.715	98.6712	26	3	1	2	0	3	1	2	0	0.115385	0.0384615	0.0769231	0	0.00116939	0.000389795	0.00077959	0	1-acylglycerol-3-phosphate O-acyltransferase 3 [Source:MGI Symbol;Acc:MGI:1336186]
ENSMUSG00000001211	Agpat3	B cells	BC_2	49.84	74.6942	12	0	0	0	0	0	0	0	0	0	0	0	0	0	0	0	0	1-acylglycerol-3-phosphate O-acyltransferase 3 [Source:MGI Symbol;Acc:MGI:1336186]
ENSMUSG00000001211	Agpat3	dendritic cells	BMDC_mrna1273_0h_2	61.9	84.1529	7	1	0	0	1	1	0	0	1	0.142857	0	0	0.142857	0.00169759	0	0	0.00169759	1-acylglycerol-3-phosphate O-acyltransferase 3 [Source:MGI Symbol;Acc:MGI:1336186]
ENSMUSG00000001211	Agpat3	dendritic cells	BMDC_mrna1273_0h_1	93.95	122.622	6	0	0	0	0	0	0	0	0	0	0	0	0	0	0	0	0	1-acylglycerol-3-phosphate O-acyltransferase 3 [Source:MGI Symbol;Acc:MGI:1336186]
ENSMUSG00000001211	Agpat3	macrophages	BMDM_mrna1273_0h_1	93.81	103.5	17	1	1	0	0	1	1	0	0	0.0588235	0.0588235	0	0	0.000568343	0.000568343	0	0	1-acylglycerol-3-phosphate O-acyltransferase 3 [Source:MGI Symbol;Acc:MGI:1336186]
ENSMUSG00000001211	Agpat3	macrophages	BMDM_mrna1273_0h_2	89.18	105.697	30	1	0	1	0	1	0	1	0	0.0333333	0	0.0333333	0	0.000315368	0	0.000315368	0	1-acylglycerol-3-phosphate O-acyltransferase 3 [Source:MGI Symbol;Acc:MGI:1336186]
ENSMUSG00000001211	Agpat3	T cells	TC_1	73.22	86.7185	189	14	8	4	2	15	9	4	2	0.0740741	0.042328	0.021164	0.010582	0.000915204	0.000549122	0.000244054	0.000122027	1-acylglycerol-3-phosphate O-acyltransferase 3 [Source:MGI Symbol;Acc:MGI:1336186]
ENSMUSG00000001227	Sema6b	B cells	BC_1	125.605	125.605	2	0	0	0	0	0	0	0	0	0	0	0	0	0	0	0	0	sema domain, transmembrane domain (TM), and cytoplasmic domain, (semaphorin) 6B [Source:MGI Symbol;Acc:MGI:1202889]
ENSMUSG00000001227	Sema6b	dendritic cells	BMDC_mrna1273_0h_2	64.62	82.43	3	0	0	0	0	0	0	0	0	0	0	0	0	0	0	0	0	sema domain, transmembrane domain (TM), and cytoplasmic domain, (semaphorin) 6B [Source:MGI Symbol;Acc:MGI:1202889]
ENSMUSG00000001227	Sema6b	dendritic cells	BMDC_mrna1273_0h_1	343.56	343.56	1	0	0	0	0	0	0	0	0	0	0	0	0	0	0	0	0	sema domain, transmembrane domain (TM), and cytoplasmic domain, (semaphorin) 6B [Source:MGI Symbol;Acc:MGI:1202889]
ENSMUSG00000001227	Sema6b	macrophages	BMDM_mrna1273_0h_2	151.81	163.88	3	0	0	0	0	0	0	0	0	0	0	0	0	0	0	0	0	sema domain, transmembrane domain (TM), and cytoplasmic domain, (semaphorin) 6B [Source:MGI Symbol;Acc:MGI:1202889]
ENSMUSG00000001227	Sema6b	T cells	TC_1	75.27	73.9917	6	0	0	0	0	0	0	0	0	0	0	0	0	0	0	0	0	sema domain, transmembrane domain (TM), and cytoplasmic domain, (semaphorin) 6B [Source:MGI Symbol;Acc:MGI:1202889]
ENSMUSG00000001228	Uhrf1	B cells	BC_1	121.32	131.143	66	6	3	0	3	6	3	0	3	0.0909091	0.0454545	0	0.0454545	0.000693204	0.000346602	0	0.000346602	ubiquitin-like, containing PHD and RING finger domains, 1 [Source:MGI Symbol;Acc:MGI:1338889]
ENSMUSG00000001228	Uhrf1	B cells	BC_2	128.82	124.262	30	3	1	0	2	3	1	0	2	0.1	0.0333333	0	0.0666667	0.000804753	0.000268251	0	0.000536502	ubiquitin-like, containing PHD and RING finger domains, 1 [Source:MGI Symbol;Acc:MGI:1338889]
ENSMUSG00000001228	Uhrf1	dendritic cells	BMDC_mrna1273_0h_2	117.81	123.661	26	2	1	1	0	2	1	1	0	0.0769231	0.0384615	0.0384615	0	0.000622047	0.000311024	0.000311024	0	ubiquitin-like, containing PHD and RING finger domains, 1 [Source:MGI Symbol;Acc:MGI:1338889]
ENSMUSG00000001228	Uhrf1	dendritic cells	BMDC_mrna1273_0h_1	135.17	147.857	60	3	2	0	1	3	2	0	1	0.05	0.0333333	0	0.0166667	0.000338164	0.000225443	0	0.000112721	ubiquitin-like, containing PHD and RING finger domains, 1 [Source:MGI Symbol;Acc:MGI:1338889]
ENSMUSG00000001228	Uhrf1	macrophages	BMDM_mrna1273_0h_1	115.32	133.288	6	1	1	0	0	1	1	0	0	0.166667	0.166667	0	0	0.00125042	0.00125042	0	0	ubiquitin-like, containing PHD and RING finger domains, 1 [Source:MGI Symbol;Acc:MGI:1338889]
ENSMUSG00000001228	Uhrf1	macrophages	BMDM_mrna1273_0h_2	186.745	152.28	6	0	0	0	0	0	0	0	0	0	0	0	0	0	0	0	0	ubiquitin-like, containing PHD and RING finger domains, 1 [Source:MGI Symbol;Acc:MGI:1338889]
ENSMUSG00000001228	Uhrf1	T cells	TC_1	99.49	109.829	338	30	17	5	14	38	18	5	15	0.0887574	0.0502959	0.0147929	0.0414201	0.00102365	0.000484886	0.000134691	0.000404072	ubiquitin-like, containing PHD and RING finger domains, 1 [Source:MGI Symbol;Acc:MGI:1338889]
ENSMUSG00000001229	Dpp9	B cells	BC_1	94	106.255	21	1	1	0	0	1	1	0	0	0.047619	0.047619	0	0	0.000448159	0.000448159	0	0	dipeptidylpeptidase 9 [Source:MGI Symbol;Acc:MGI:2443967]
ENSMUSG00000001229	Dpp9	B cells	BC_2	142.19	134.658	18	3	2	1	0	3	2	1	0	0.166667	0.111111	0.0555556	0	0.0012377	0.000825134	0.000412567	0	dipeptidylpeptidase 9 [Source:MGI Symbol;Acc:MGI:2443967]
ENSMUSG00000001229	Dpp9	dendritic cells	BMDC_mrna1273_0h_2	112.43	112.43	2	0	0	0	0	0	0	0	0	0	0	0	0	0	0	0	0	dipeptidylpeptidase 9 [Source:MGI Symbol;Acc:MGI:2443967]
ENSMUSG00000001229	Dpp9	dendritic cells	BMDC_mrna1273_0h_1	74.84	99.428	15	1	1	0	0	1	1	0	0	0.0666667	0.0666667	0	0	0.000670502	0.000670502	0	0	dipeptidylpeptidase 9 [Source:MGI Symbol;Acc:MGI:2443967]
ENSMUSG00000001229	Dpp9	macrophages	BMDM_mrna1273_0h_1	119.88	141.704	8	0	0	0	0	0	0	0	0	0	0	0	0	0	0	0	0	dipeptidylpeptidase 9 [Source:MGI Symbol;Acc:MGI:2443967]
ENSMUSG00000001229	Dpp9	macrophages	BMDM_mrna1273_0h_2	133.12	120.307	15	0	0	0	0	0	0	0	0	0	0	0	0	0	0	0	0	dipeptidylpeptidase 9 [Source:MGI Symbol;Acc:MGI:2443967]
ENSMUSG00000001229	Dpp9	T cells	TC_1	85.505	93.9391	80	7	2	2	3	7	2	2	3	0.0875	0.025	0.025	0.0375	0.000931454	0.00026613	0.00026613	0.000399195	dipeptidylpeptidase 9 [Source:MGI Symbol;Acc:MGI:2443967]
ENSMUSG00000001240	Ramp2	B cells	BC_1	95.685	101.118	26	4	2	1	1	4	2	1	1	0.153846	0.0769231	0.0384615	0.0384615	0.00152145	0.000760725	0.000380363	0.000380363	receptor (calcitonin) activity modifying protein 2 [Source:MGI Symbol;Acc:MGI:1859650]
ENSMUSG00000001240	Ramp2	B cells	BC_2	158.48	145.883	9	0	0	0	0	0	0	0	0	0	0	0	0	0	0	0	0	receptor (calcitonin) activity modifying protein 2 [Source:MGI Symbol;Acc:MGI:1859650]
ENSMUSG00000001240	Ramp2	dendritic cells	BMDC_mrna1273_0h_2	127.945	119.202	6	0	0	0	0	0	0	0	0	0	0	0	0	0	0	0	0	receptor (calcitonin) activity modifying protein 2 [Source:MGI Symbol;Acc:MGI:1859650]
ENSMUSG00000001240	Ramp2	dendritic cells	BMDC_mrna1273_0h_1	106.1	131.827	10	0	0	0	0	0	0	0	0	0	0	0	0	0	0	0	0	receptor (calcitonin) activity modifying protein 2 [Source:MGI Symbol;Acc:MGI:1859650]
ENSMUSG00000001240	Ramp2	macrophages	BMDM_mrna1273_0h_1	88.185	103.509	8	0	0	0	0	0	0	0	0	0	0	0	0	0	0	0	0	receptor (calcitonin) activity modifying protein 2 [Source:MGI Symbol;Acc:MGI:1859650]
ENSMUSG00000001240	Ramp2	macrophages	BMDM_mrna1273_0h_2	96.19	101.745	15	0	0	0	0	0	0	0	0	0	0	0	0	0	0	0	0	receptor (calcitonin) activity modifying protein 2 [Source:MGI Symbol;Acc:MGI:1859650]
ENSMUSG00000001240	Ramp2	T cells	TC_1	74.42	83.6963	54	4	2	1	1	4	2	1	1	0.0740741	0.037037	0.0185185	0.0185185	0.000885034	0.000442517	0.000221259	0.000221259	receptor (calcitonin) activity modifying protein 2 [Source:MGI Symbol;Acc:MGI:1859650]
ENSMUSG00000001247	Lsr	B cells	BC_1	36.495	36.495	2	0	0	0	0	0	0	0	0	0	0	0	0	0	0	0	0	lipolysis stimulated lipoprotein receptor [Source:MGI Symbol;Acc:MGI:1927471]
ENSMUSG00000001247	Lsr	B cells	BC_2	185.81	185.81	1	0	0	0	0	0	0	0	0	0	0	0	0	0	0	0	0	lipolysis stimulated lipoprotein receptor [Source:MGI Symbol;Acc:MGI:1927471]
ENSMUSG00000001247	Lsr	dendritic cells	BMDC_mrna1273_0h_2	83.21	83.21	1	1	1	0	0	1	1	0	0	1	1	0	0	0.0120178	0.0120178	0	0	lipolysis stimulated lipoprotein receptor [Source:MGI Symbol;Acc:MGI:1927471]
ENSMUSG00000001247	Lsr	dendritic cells	BMDC_mrna1273_0h_1	214.48	214.48	2	0	0	0	0	0	0	0	0	0	0	0	0	0	0	0	0	lipolysis stimulated lipoprotein receptor [Source:MGI Symbol;Acc:MGI:1927471]
ENSMUSG00000001247	Lsr	macrophages	BMDM_mrna1273_0h_2	142.865	142.865	2	0	0	0	0	0	0	0	0	0	0	0	0	0	0	0	0	lipolysis stimulated lipoprotein receptor [Source:MGI Symbol;Acc:MGI:1927471]
ENSMUSG00000001247	Lsr	T cells	TC_1	58.285	71.635	6	1	0	0	1	1	0	0	1	0.166667	0	0	0.166667	0.00232661	0	0	0.00232661	lipolysis stimulated lipoprotein receptor [Source:MGI Symbol;Acc:MGI:1927471]
ENSMUSG00000001248	Gramd1a	B cells	BC_1	246.605	241.109	16	5	4	0	2	6	4	0	2	0.3125	0.25	0	0.125	0.00155531	0.00103687	0	0.000518437	GRAM domain containing 1A [Source:MGI Symbol;Acc:MGI:105490]
ENSMUSG00000001248	Gramd1a	B cells	BC_2	228.135	217.803	12	4	2	0	3	6	3	0	3	0.333333	0.166667	0	0.25	0.00229566	0.00114783	0	0.00114783	GRAM domain containing 1A [Source:MGI Symbol;Acc:MGI:105490]
ENSMUSG00000001248	Gramd1a	dendritic cells	BMDC_mrna1273_0h_2	232.365	204.073	10	0	0	0	0	0	0	0	0	0	0	0	0	0	0	0	0	GRAM domain containing 1A [Source:MGI Symbol;Acc:MGI:105490]
ENSMUSG00000001248	Gramd1a	dendritic cells	BMDC_mrna1273_0h_1	216.65	188.644	18	5	2	0	3	5	2	0	3	0.277778	0.111111	0	0.166667	0.0014725	0.000588999	0	0.000883499	GRAM domain containing 1A [Source:MGI Symbol;Acc:MGI:105490]
ENSMUSG00000001248	Gramd1a	macrophages	BMDM_mrna1273_0h_1	185.32	172.453	13	3	0	0	3	3	0	0	3	0.230769	0	0	0.230769	0.00133816	0	0	0.00133816	GRAM domain containing 1A [Source:MGI Symbol;Acc:MGI:105490]
ENSMUSG00000001248	Gramd1a	macrophages	BMDM_mrna1273_0h_2	223.865	213.812	18	2	1	0	1	2	1	0	1	0.111111	0.0555556	0	0.0555556	0.000519668	0.000259834	0	0.000259834	GRAM domain containing 1A [Source:MGI Symbol;Acc:MGI:105490]
ENSMUSG00000001248	Gramd1a	T cells	TC_1	131.02	155.106	150	24	15	2	8	26	15	2	9	0.16	0.1	0.0133333	0.0533333	0.00111751	0.000644718	8.59625e-05	0.000386831	GRAM domain containing 1A [Source:MGI Symbol;Acc:MGI:105490]
ENSMUSG00000001249	Hpn	B cells	BC_1	236.77	236.77	1	0	0	0	0	0	0	0	0	0	0	0	0	0	0	0	0	hepsin [Source:MGI Symbol;Acc:MGI:1196620]
ENSMUSG00000001270	Ckb	B cells	BC_1	95.145	111.906	42	1	1	0	0	1	1	0	0	0.0238095	0.0238095	0	0	0.000212763	0.000212763	0	0	creatine kinase, brain [Source:MGI Symbol;Acc:MGI:88407]
ENSMUSG00000001270	Ckb	B cells	BC_2	104.695	105.196	16	3	2	1	0	4	2	2	0	0.1875	0.125	0.0625	0	0.00237652	0.00118826	0.00118826	0	creatine kinase, brain [Source:MGI Symbol;Acc:MGI:88407]
ENSMUSG00000001270	Ckb	dendritic cells	BMDC_mrna1273_0h_2	103.815	114.691	354	9	7	1	1	10	7	2	1	0.0254237	0.019774	0.00282486	0.00282486	0.000246301	0.000172411	4.92602e-05	2.46301e-05	creatine kinase, brain [Source:MGI Symbol;Acc:MGI:88407]
ENSMUSG00000001270	Ckb	dendritic cells	BMDC_mrna1273_0h_1	93.6	105.265	313	11	4	2	5	12	4	2	6	0.0351438	0.0127796	0.00638978	0.0159744	0.00036421	0.000121403	6.07016e-05	0.000182105	creatine kinase, brain [Source:MGI Symbol;Acc:MGI:88407]
ENSMUSG00000001270	Ckb	macrophages	BMDM_mrna1273_0h_1	106.615	114.321	134	3	2	1	0	3	2	1	0	0.0223881	0.0149254	0.00746269	0	0.000195834	0.000130556	6.52781e-05	0	creatine kinase, brain [Source:MGI Symbol;Acc:MGI:88407]
ENSMUSG00000001270	Ckb	macrophages	BMDM_mrna1273_0h_2	124.05	125.966	154	6	2	1	3	6	2	1	3	0.038961	0.012987	0.00649351	0.0194805	0.000309298	0.000103099	5.15497e-05	0.000154649	creatine kinase, brain [Source:MGI Symbol;Acc:MGI:88407]
ENSMUSG00000001270	Ckb	T cells	TC_1	78.43	80.276	5	0	0	0	0	0	0	0	0	0	0	0	0	0	0	0	0	creatine kinase, brain [Source:MGI Symbol;Acc:MGI:88407]
ENSMUSG00000001280	Sp1	B cells	BC_1	99.46	116.706	34	1	1	0	0	1	1	0	0	0.0294118	0.0294118	0	0	0.000252015	0.000252015	0	0	trans-acting transcription factor 1 [Source:MGI Symbol;Acc:MGI:98372]
ENSMUSG00000001280	Sp1	B cells	BC_2	58.27	107.996	17	0	0	0	0	0	0	0	0	0	0	0	0	0	0	0	0	trans-acting transcription factor 1 [Source:MGI Symbol;Acc:MGI:98372]
ENSMUSG00000001280	Sp1	dendritic cells	BMDC_mrna1273_0h_2	72.79	62.1867	3	0	0	0	0	0	0	0	0	0	0	0	0	0	0	0	0	trans-acting transcription factor 1 [Source:MGI Symbol;Acc:MGI:98372]
ENSMUSG00000001280	Sp1	dendritic cells	BMDC_mrna1273_0h_1	93.45	120.156	28	1	1	0	0	1	1	0	0	0.0357143	0.0357143	0	0	0.000297232	0.000297232	0	0	trans-acting transcription factor 1 [Source:MGI Symbol;Acc:MGI:98372]
ENSMUSG00000001280	Sp1	macrophages	BMDM_mrna1273_0h_1	111.87	122.122	10	0	0	0	0	0	0	0	0	0	0	0	0	0	0	0	0	trans-acting transcription factor 1 [Source:MGI Symbol;Acc:MGI:98372]
ENSMUSG00000001280	Sp1	macrophages	BMDM_mrna1273_0h_2	144.52	155.828	17	1	1	0	0	1	1	0	0	0.0588235	0.0588235	0	0	0.00037749	0.00037749	0	0	trans-acting transcription factor 1 [Source:MGI Symbol;Acc:MGI:98372]
ENSMUSG00000001280	Sp1	T cells	TC_1	100.23	112.085	104	17	3	2	12	18	3	3	12	0.163462	0.0288462	0.0192308	0.115385	0.00154415	0.000257359	0.000257359	0.00102944	trans-acting transcription factor 1 [Source:MGI Symbol;Acc:MGI:98372]
ENSMUSG00000001281	Itgb7	B cells	BC_1	86.74	117.452	11	1	1	0	0	1	1	0	0	0.0909091	0.0909091	0	0	0.000774012	0.000774012	0	0	integrin beta 7 [Source:MGI Symbol;Acc:MGI:96616]
ENSMUSG00000001281	Itgb7	B cells	BC_2	78.96	86.6589	9	1	1	0	0	2	2	0	0	0.111111	0.111111	0	0	0.00256433	0.00256433	0	0	integrin beta 7 [Source:MGI Symbol;Acc:MGI:96616]
ENSMUSG00000001281	Itgb7	dendritic cells	BMDC_mrna1273_0h_2	84.61	108.909	260	10	5	1	4	10	5	1	4	0.0384615	0.0192308	0.00384615	0.0153846	0.000353152	0.000176576	3.53152e-05	0.000141261	integrin beta 7 [Source:MGI Symbol;Acc:MGI:96616]
ENSMUSG00000001281	Itgb7	dendritic cells	BMDC_mrna1273_0h_1	90.855	113.428	294	17	7	2	9	18	7	2	9	0.0578231	0.0238095	0.00680272	0.0306122	0.000539764	0.000209908	5.99738e-05	0.000269882	integrin beta 7 [Source:MGI Symbol;Acc:MGI:96616]
ENSMUSG00000001281	Itgb7	macrophages	BMDM_mrna1273_0h_1	109.67	106.882	4	0	0	0	0	0	0	0	0	0	0	0	0	0	0	0	0	integrin beta 7 [Source:MGI Symbol;Acc:MGI:96616]
ENSMUSG00000001281	Itgb7	macrophages	BMDM_mrna1273_0h_2	101.68	111.835	22	1	0	1	0	1	0	1	0	0.0454545	0	0.0454545	0	0.000406443	0	0.000406443	0	integrin beta 7 [Source:MGI Symbol;Acc:MGI:96616]
ENSMUSG00000001281	Itgb7	T cells	TC_1	70.44	84.0613	841	59	32	4	24	64	34	5	25	0.0701546	0.0380499	0.00475624	0.0285375	0.000905291	0.000480936	7.07258e-05	0.000353629	integrin beta 7 [Source:MGI Symbol;Acc:MGI:96616]
ENSMUSG00000001285	Myg1	B cells	BC_1	58.9	90.2437	27	1	0	0	1	1	0	0	1	0.037037	0	0	0.037037	0.000410411	0	0	0.000410411	melanocyte proliferating gene 1 [Source:MGI Symbol;Acc:MGI:1929864]
ENSMUSG00000001285	Myg1	B cells	BC_2	77.77	94.0918	17	0	0	0	0	0	0	0	0	0	0	0	0	0	0	0	0	melanocyte proliferating gene 1 [Source:MGI Symbol;Acc:MGI:1929864]
ENSMUSG00000001285	Myg1	dendritic cells	BMDC_mrna1273_0h_2	63.23	100.322	14	0	0	0	0	0	0	0	0	0	0	0	0	0	0	0	0	melanocyte proliferating gene 1 [Source:MGI Symbol;Acc:MGI:1929864]
ENSMUSG00000001285	Myg1	dendritic cells	BMDC_mrna1273_0h_1	106.53	135.638	26	3	2	2	1	6	2	3	1	0.115385	0.0769231	0.0769231	0.0384615	0.00170136	0.00056712	0.00085068	0.00028356	melanocyte proliferating gene 1 [Source:MGI Symbol;Acc:MGI:1929864]
ENSMUSG00000001285	Myg1	macrophages	BMDM_mrna1273_0h_1	126.58	103.05	5	2	2	0	0	2	2	0	0	0.4	0.4	0	0	0.00388161	0.00388161	0	0	melanocyte proliferating gene 1 [Source:MGI Symbol;Acc:MGI:1929864]
ENSMUSG00000001285	Myg1	macrophages	BMDM_mrna1273_0h_2	172.755	172.063	6	0	0	0	0	0	0	0	0	0	0	0	0	0	0	0	0	melanocyte proliferating gene 1 [Source:MGI Symbol;Acc:MGI:1929864]
ENSMUSG00000001285	Myg1	T cells	TC_1	56.54	76.3306	127	9	5	0	4	9	5	0	4	0.0708661	0.0393701	0	0.0314961	0.000928411	0.000515784	0	0.000412627	melanocyte proliferating gene 1 [Source:MGI Symbol;Acc:MGI:1929864]
ENSMUSG00000001288	Rarg	B cells	BC_1	281	281	1	0	0	0	0	0	0	0	0	0	0	0	0	0	0	0	0	retinoic acid receptor, gamma [Source:MGI Symbol;Acc:MGI:97858]
ENSMUSG00000001288	Rarg	dendritic cells	BMDC_mrna1273_0h_1	106.885	114.713	4	0	0	0	0	0	0	0	0	0	0	0	0	0	0	0	0	retinoic acid receptor, gamma [Source:MGI Symbol;Acc:MGI:97858]
ENSMUSG00000001288	Rarg	macrophages	BMDM_mrna1273_0h_1	276.17	310.16	3	0	0	0	0	0	0	0	0	0	0	0	0	0	0	0	0	retinoic acid receptor, gamma [Source:MGI Symbol;Acc:MGI:97858]
ENSMUSG00000001288	Rarg	macrophages	BMDM_mrna1273_0h_2	103.86	111.318	5	0	0	0	0	0	0	0	0	0	0	0	0	0	0	0	0	retinoic acid receptor, gamma [Source:MGI Symbol;Acc:MGI:97858]
ENSMUSG00000001288	Rarg	T cells	TC_1	71.22	135.097	3	0	0	0	0	0	0	0	0	0	0	0	0	0	0	0	0	retinoic acid receptor, gamma [Source:MGI Symbol;Acc:MGI:97858]
ENSMUSG00000001289	Pfdn5	B cells	BC_1	69.045	81.8746	190	12	8	1	3	12	8	1	3	0.0631579	0.0421053	0.00526316	0.0157895	0.000771398	0.000514265	6.42831e-05	0.000192849	prefoldin 5 [Source:MGI Symbol;Acc:MGI:1928753]
ENSMUSG00000001289	Pfdn5	B cells	BC_2	78.86	83.8227	104	4	2	1	1	5	2	1	2	0.0384615	0.0192308	0.00961538	0.00961538	0.000573555	0.000229422	0.000114711	0.000229422	prefoldin 5 [Source:MGI Symbol;Acc:MGI:1928753]
ENSMUSG00000001289	Pfdn5	dendritic cells	BMDC_mrna1273_0h_2	74.51	83.592	212	5	2	1	3	6	2	1	3	0.0235849	0.00943396	0.00471698	0.0141509	0.000338572	0.000112857	5.64286e-05	0.000169286	prefoldin 5 [Source:MGI Symbol;Acc:MGI:1928753]
ENSMUSG00000001289	Pfdn5	dendritic cells	BMDC_mrna1273_0h_1	74.43	85.5726	159	5	3	1	1	5	3	1	1	0.0314465	0.0188679	0.00628931	0.00628931	0.000367484	0.00022049	7.34968e-05	7.34968e-05	prefoldin 5 [Source:MGI Symbol;Acc:MGI:1928753]
ENSMUSG00000001289	Pfdn5	macrophages	BMDM_mrna1273_0h_1	81.4	95.2511	95	2	1	1	1	10	6	1	3	0.0210526	0.0105263	0.0105263	0.0105263	0.00110511	0.000663068	0.000110511	0.000331534	prefoldin 5 [Source:MGI Symbol;Acc:MGI:1928753]
ENSMUSG00000001289	Pfdn5	macrophages	BMDM_mrna1273_0h_2	91.62	111.149	113	2	1	1	0	2	1	1	0	0.0176991	0.00884956	0.00884956	0	0.000159237	7.96185e-05	7.96185e-05	0	prefoldin 5 [Source:MGI Symbol;Acc:MGI:1928753]
ENSMUSG00000001289	Pfdn5	T cells	TC_1	70.19	79.2863	518	19	14	1	5	24	16	2	6	0.0366795	0.027027	0.0019305	0.00965251	0.000584364	0.000389576	4.8697e-05	0.000146091	prefoldin 5 [Source:MGI Symbol;Acc:MGI:1928753]
ENSMUSG00000001305	Rrp15	B cells	BC_1	81.805	87.7625	8	0	0	0	0	0	0	0	0	0	0	0	0	0	0	0	0	ribosomal RNA processing 15 homolog [Source:MGI Symbol;Acc:MGI:1914473]
ENSMUSG00000001305	Rrp15	B cells	BC_2	61.745	85.375	10	1	0	0	1	2	0	0	2	0.1	0	0	0.1	0.00234261	0	0	0.00234261	ribosomal RNA processing 15 homolog [Source:MGI Symbol;Acc:MGI:1914473]
ENSMUSG00000001305	Rrp15	dendritic cells	BMDC_mrna1273_0h_2	121.21	121.21	1	0	0	0	0	0	0	0	0	0	0	0	0	0	0	0	0	ribosomal RNA processing 15 homolog [Source:MGI Symbol;Acc:MGI:1914473]
ENSMUSG00000001305	Rrp15	dendritic cells	BMDC_mrna1273_0h_1	125.07	124.602	9	0	0	0	0	0	0	0	0	0	0	0	0	0	0	0	0	ribosomal RNA processing 15 homolog [Source:MGI Symbol;Acc:MGI:1914473]
ENSMUSG00000001305	Rrp15	macrophages	BMDM_mrna1273_0h_1	125.51	137.778	4	0	0	0	0	0	0	0	0	0	0	0	0	0	0	0	0	ribosomal RNA processing 15 homolog [Source:MGI Symbol;Acc:MGI:1914473]
ENSMUSG00000001305	Rrp15	macrophages	BMDM_mrna1273_0h_2	83.72	93.95	4	0	0	0	0	0	0	0	0	0	0	0	0	0	0	0	0	ribosomal RNA processing 15 homolog [Source:MGI Symbol;Acc:MGI:1914473]
ENSMUSG00000001305	Rrp15	T cells	TC_1	52.625	65.0011	38	2	2	0	0	2	2	0	0	0.0526316	0.0526316	0	0	0.000809703	0.000809703	0	0	ribosomal RNA processing 15 homolog [Source:MGI Symbol;Acc:MGI:1914473]
ENSMUSG00000001313	Rnd2	macrophages	BMDM_mrna1273_0h_2	138.74	137.909	9	1	1	0	0	1	1	0	0	0.111111	0.111111	0	0	0.000805685	0.000805685	0	0	Rho family GTPase 2 [Source:MGI Symbol;Acc:MGI:1338755]
ENSMUSG00000001323	Srr	B cells	BC_1	155.69	164.8	3	1	0	0	1	1	0	0	1	0.333333	0	0	0.333333	0.00202265	0	0	0.00202265	serine racemase [Source:MGI Symbol;Acc:MGI:1351636]
ENSMUSG00000001323	Srr	B cells	BC_2	124.78	124.78	2	1	1	0	0	1	1	0	0	0.5	0.5	0	0	0.00400705	0.00400705	0	0	serine racemase [Source:MGI Symbol;Acc:MGI:1351636]
ENSMUSG00000001323	Srr	dendritic cells	BMDC_mrna1273_0h_2	64.575	64.575	2	0	0	0	0	0	0	0	0	0	0	0	0	0	0	0	0	serine racemase [Source:MGI Symbol;Acc:MGI:1351636]
ENSMUSG00000001323	Srr	dendritic cells	BMDC_mrna1273_0h_1	26.855	26.855	2	0	0	0	0	0	0	0	0	0	0	0	0	0	0	0	0	serine racemase [Source:MGI Symbol;Acc:MGI:1351636]
ENSMUSG00000001323	Srr	macrophages	BMDM_mrna1273_0h_1	60.325	60.8833	6	0	0	0	0	0	0	0	0	0	0	0	0	0	0	0	0	serine racemase [Source:MGI Symbol;Acc:MGI:1351636]
ENSMUSG00000001323	Srr	macrophages	BMDM_mrna1273_0h_2	120.525	134.851	10	0	0	0	0	0	0	0	0	0	0	0	0	0	0	0	0	serine racemase [Source:MGI Symbol;Acc:MGI:1351636]
ENSMUSG00000001323	Srr	T cells	TC_1	50.54	100.135	13	0	0	0	0	0	0	0	0	0	0	0	0	0	0	0	0	serine racemase [Source:MGI Symbol;Acc:MGI:1351636]
ENSMUSG00000001334	Fndc5	dendritic cells	BMDC_mrna1273_0h_1	133.6	133.6	2	0	0	0	0	0	0	0	0	0	0	0	0	0	0	0	0	fibronectin type III domain containing 5 [Source:MGI Symbol;Acc:MGI:1917614]
ENSMUSG00000001348	Acp5	B cells	BC_1	82.79	93.5624	21	2	1	1	0	2	1	1	0	0.0952381	0.047619	0.047619	0	0.00101791	0.000508955	0.000508955	0	acid phosphatase 5, tartrate resistant [Source:MGI Symbol;Acc:MGI:87883]
ENSMUSG00000001348	Acp5	dendritic cells	BMDC_mrna1273_0h_2	69.87	69.87	1	0	0	0	0	0	0	0	0	0	0	0	0	0	0	0	0	acid phosphatase 5, tartrate resistant [Source:MGI Symbol;Acc:MGI:87883]
ENSMUSG00000001348	Acp5	dendritic cells	BMDC_mrna1273_0h_1	77.64	77.64	2	0	0	0	0	0	0	0	0	0	0	0	0	0	0	0	0	acid phosphatase 5, tartrate resistant [Source:MGI Symbol;Acc:MGI:87883]
ENSMUSG00000001348	Acp5	macrophages	BMDM_mrna1273_0h_1	77.45	94.5217	6	0	0	0	0	0	0	0	0	0	0	0	0	0	0	0	0	acid phosphatase 5, tartrate resistant [Source:MGI Symbol;Acc:MGI:87883]
ENSMUSG00000001348	Acp5	macrophages	BMDM_mrna1273_0h_2	150.21	150.21	1	0	0	0	0	0	0	0	0	0	0	0	0	0	0	0	0	acid phosphatase 5, tartrate resistant [Source:MGI Symbol;Acc:MGI:87883]
ENSMUSG00000001348	Acp5	T cells	TC_1	76.455	91.0725	288	20	14	3	4	22	14	3	5	0.0694444	0.0486111	0.0104167	0.0138889	0.00083877	0.000533763	0.000114378	0.000190629	acid phosphatase 5, tartrate resistant [Source:MGI Symbol;Acc:MGI:87883]
ENSMUSG00000001366	Fbxo9	B cells	BC_1	93.66	107.54	10	5	4	0	1	5	4	0	1	0.5	0.4	0	0.1	0.00464943	0.00371955	0	0.000929887	f-box protein 9 [Source:MGI Symbol;Acc:MGI:1918788]
ENSMUSG00000001366	Fbxo9	B cells	BC_2	124.29	139.853	7	1	0	0	1	1	0	0	1	0.142857	0	0	0.142857	0.00102148	0	0	0.00102148	f-box protein 9 [Source:MGI Symbol;Acc:MGI:1918788]
ENSMUSG00000001366	Fbxo9	dendritic cells	BMDC_mrna1273_0h_2	229.905	236.688	4	0	0	0	0	0	0	0	0	0	0	0	0	0	0	0	0	f-box protein 9 [Source:MGI Symbol;Acc:MGI:1918788]
ENSMUSG00000001366	Fbxo9	dendritic cells	BMDC_mrna1273_0h_1	238.36	224.221	10	2	0	1	1	2	0	1	1	0.2	0	0.1	0.1	0.000891977	0	0.000445989	0.000445989	f-box protein 9 [Source:MGI Symbol;Acc:MGI:1918788]
ENSMUSG00000001366	Fbxo9	macrophages	BMDM_mrna1273_0h_1	105.77	149.304	5	0	0	0	0	0	0	0	0	0	0	0	0	0	0	0	0	f-box protein 9 [Source:MGI Symbol;Acc:MGI:1918788]
ENSMUSG00000001366	Fbxo9	macrophages	BMDM_mrna1273_0h_2	135.45	139.707	15	0	0	0	0	0	0	0	0	0	0	0	0	0	0	0	0	f-box protein 9 [Source:MGI Symbol;Acc:MGI:1918788]
ENSMUSG00000001366	Fbxo9	T cells	TC_1	71.08	92.1674	31	2	1	0	1	2	1	0	1	0.0645161	0.0322581	0	0.0322581	0.000699988	0.000349994	0	0.000349994	f-box protein 9 [Source:MGI Symbol;Acc:MGI:1918788]
ENSMUSG00000001376	Vps50	B cells	BC_1	89.04	130.676	7	1	1	0	0	1	1	0	0	0.142857	0.142857	0	0	0.00109322	0.00109322	0	0	VPS50 EARP/GARPII complex subunit [Source:MGI Symbol;Acc:MGI:1920538]
ENSMUSG00000001376	Vps50	B cells	BC_2	94.64	117.302	6	0	0	0	0	0	0	0	0	0	0	0	0	0	0	0	0	VPS50 EARP/GARPII complex subunit [Source:MGI Symbol;Acc:MGI:1920538]
ENSMUSG00000001376	Vps50	dendritic cells	BMDC_mrna1273_0h_2	149.33	143.79	7	0	0	0	0	0	0	0	0	0	0	0	0	0	0	0	0	VPS50 EARP/GARPII complex subunit [Source:MGI Symbol;Acc:MGI:1920538]
ENSMUSG00000001376	Vps50	dendritic cells	BMDC_mrna1273_0h_1	168.495	167.895	10	0	0	0	0	0	0	0	0	0	0	0	0	0	0	0	0	VPS50 EARP/GARPII complex subunit [Source:MGI Symbol;Acc:MGI:1920538]
ENSMUSG00000001376	Vps50	macrophages	BMDM_mrna1273_0h_1	161.635	138.691	10	0	0	0	0	0	0	0	0	0	0	0	0	0	0	0	0	VPS50 EARP/GARPII complex subunit [Source:MGI Symbol;Acc:MGI:1920538]
ENSMUSG00000001376	Vps50	macrophages	BMDM_mrna1273_0h_2	175.15	176.717	12	1	0	0	1	1	0	0	1	0.0833333	0	0	0.0833333	0.000471565	0	0	0.000471565	VPS50 EARP/GARPII complex subunit [Source:MGI Symbol;Acc:MGI:1920538]
ENSMUSG00000001376	Vps50	T cells	TC_1	112.495	115.866	8	0	0	0	0	0	0	0	0	0	0	0	0	0	0	0	0	VPS50 EARP/GARPII complex subunit [Source:MGI Symbol;Acc:MGI:1920538]
ENSMUSG00000001380	Hars	B cells	BC_1	90.34	100.959	72	0	0	0	0	0	0	0	0	0	0	0	0	0	0	0	0	histidyl-tRNA synthetase [Source:MGI Symbol;Acc:MGI:108087]
ENSMUSG00000001380	Hars	B cells	BC_2	78.085	82.4442	26	2	1	0	1	2	1	0	1	0.0769231	0.0384615	0	0.0384615	0.000933032	0.000466516	0	0.000466516	histidyl-tRNA synthetase [Source:MGI Symbol;Acc:MGI:108087]
ENSMUSG00000001380	Hars	dendritic cells	BMDC_mrna1273_0h_2	57.04	63.6186	7	0	0	0	0	0	0	0	0	0	0	0	0	0	0	0	0	histidyl-tRNA synthetase [Source:MGI Symbol;Acc:MGI:108087]
ENSMUSG00000001380	Hars	dendritic cells	BMDC_mrna1273_0h_1	99.3	100.287	16	1	0	1	0	1	0	1	0	0.0625	0	0.0625	0	0.000623212	0	0.000623212	0	histidyl-tRNA synthetase [Source:MGI Symbol;Acc:MGI:108087]
ENSMUSG00000001380	Hars	macrophages	BMDM_mrna1273_0h_1	110.38	108.193	19	1	1	0	0	1	1	0	0	0.0526316	0.0526316	0	0	0.000486459	0.000486459	0	0	histidyl-tRNA synthetase [Source:MGI Symbol;Acc:MGI:108087]
ENSMUSG00000001380	Hars	macrophages	BMDM_mrna1273_0h_2	136.945	137.339	18	0	0	0	0	0	0	0	0	0	0	0	0	0	0	0	0	histidyl-tRNA synthetase [Source:MGI Symbol;Acc:MGI:108087]
ENSMUSG00000001380	Hars	T cells	TC_1	63.545	74.3165	142	9	4	2	3	9	4	2	3	0.0633803	0.028169	0.0140845	0.0211268	0.000852842	0.000379041	0.00018952	0.000284281	histidyl-tRNA synthetase [Source:MGI Symbol;Acc:MGI:108087]
ENSMUSG00000001383	Zmat2	B cells	BC_1	99.42	110.214	71	5	4	0	1	6	4	0	2	0.0704225	0.056338	0	0.0140845	0.000766755	0.00051117	0	0.000255585	zinc finger, matrin type 2 [Source:MGI Symbol;Acc:MGI:1913742]
ENSMUSG00000001383	Zmat2	B cells	BC_2	108.81	94.1407	29	3	2	0	1	3	2	0	1	0.103448	0.0689655	0	0.0344828	0.00109887	0.000732579	0	0.00036629	zinc finger, matrin type 2 [Source:MGI Symbol;Acc:MGI:1913742]
ENSMUSG00000001383	Zmat2	dendritic cells	BMDC_mrna1273_0h_2	76.85	90.2819	37	1	1	0	0	1	1	0	0	0.027027	0.027027	0	0	0.000299363	0.000299363	0	0	zinc finger, matrin type 2 [Source:MGI Symbol;Acc:MGI:1913742]
ENSMUSG00000001383	Zmat2	dendritic cells	BMDC_mrna1273_0h_1	99.42	123.885	31	3	1	1	1	3	1	1	1	0.0967742	0.0322581	0.0322581	0.0322581	0.000781163	0.000260388	0.000260388	0.000260388	zinc finger, matrin type 2 [Source:MGI Symbol;Acc:MGI:1913742]
ENSMUSG00000001383	Zmat2	macrophages	BMDM_mrna1273_0h_1	95.105	91.4631	26	1	0	1	0	1	0	1	0	0.0384615	0	0.0384615	0	0.000420514	0	0.000420514	0	zinc finger, matrin type 2 [Source:MGI Symbol;Acc:MGI:1913742]
ENSMUSG00000001383	Zmat2	macrophages	BMDM_mrna1273_0h_2	109.83	104.886	34	1	0	1	0	1	0	1	0	0.0294118	0	0.0294118	0	0.000280417	0	0.000280417	0	zinc finger, matrin type 2 [Source:MGI Symbol;Acc:MGI:1913742]
ENSMUSG00000001383	Zmat2	T cells	TC_1	70.865	81.0688	150	13	9	3	1	13	9	3	1	0.0866667	0.06	0.02	0.00666667	0.00106905	0.000740112	0.000246704	8.22347e-05	zinc finger, matrin type 2 [Source:MGI Symbol;Acc:MGI:1913742]
ENSMUSG00000001403	Ube2c	B cells	BC_1	103.23	103.117	172	15	9	2	4	15	9	2	4	0.0872093	0.0523256	0.0116279	0.0232558	0.000845734	0.00050744	0.000112764	0.000225529	ubiquitin-conjugating enzyme E2C [Source:MGI Symbol;Acc:MGI:1915862]
ENSMUSG00000001403	Ube2c	B cells	BC_2	95.415	100.256	74	7	7	0	0	8	8	0	0	0.0945946	0.0945946	0	0	0.00107832	0.00107832	0	0	ubiquitin-conjugating enzyme E2C [Source:MGI Symbol;Acc:MGI:1915862]
ENSMUSG00000001403	Ube2c	dendritic cells	BMDC_mrna1273_0h_2	82.5	96.9965	37	1	0	0	1	1	0	0	1	0.027027	0	0	0.027027	0.000278639	0	0	0.000278639	ubiquitin-conjugating enzyme E2C [Source:MGI Symbol;Acc:MGI:1915862]
ENSMUSG00000001403	Ube2c	dendritic cells	BMDC_mrna1273_0h_1	93.25	101.521	85	3	1	1	2	4	1	1	2	0.0352941	0.0117647	0.0117647	0.0235294	0.000463537	0.000115884	0.000115884	0.000231769	ubiquitin-conjugating enzyme E2C [Source:MGI Symbol;Acc:MGI:1915862]
ENSMUSG00000001403	Ube2c	macrophages	BMDM_mrna1273_0h_1	68.72	81.5364	11	1	1	0	0	1	1	0	0	0.0909091	0.0909091	0	0	0.00111495	0.00111495	0	0	ubiquitin-conjugating enzyme E2C [Source:MGI Symbol;Acc:MGI:1915862]
ENSMUSG00000001403	Ube2c	macrophages	BMDM_mrna1273_0h_2	120.5	116.206	25	2	2	0	1	3	2	0	1	0.08	0.08	0	0.04	0.00103265	0.000688433	0	0.000344216	ubiquitin-conjugating enzyme E2C [Source:MGI Symbol;Acc:MGI:1915862]
ENSMUSG00000001403	Ube2c	T cells	TC_1	65.45	79.0508	779	45	21	6	21	53	24	6	23	0.0577664	0.0269576	0.00770218	0.0269576	0.000860661	0.000389733	9.74333e-05	0.000373494	ubiquitin-conjugating enzyme E2C [Source:MGI Symbol;Acc:MGI:1915862]
ENSMUSG00000001415	Smg5	B cells	BC_1	126.075	148.927	22	3	1	0	2	3	1	0	2	0.136364	0.0454545	0	0.0909091	0.000915639	0.000305213	0	0.000610426	SMG5 nonsense mediated mRNA decay factor [Source:MGI Symbol;Acc:MGI:2447364]
ENSMUSG00000001415	Smg5	B cells	BC_2	149.17	155.902	9	1	0	0	1	1	0	0	1	0.111111	0	0	0.111111	0.000712697	0	0	0.000712697	SMG5 nonsense mediated mRNA decay factor [Source:MGI Symbol;Acc:MGI:2447364]
ENSMUSG00000001415	Smg5	dendritic cells	BMDC_mrna1273_0h_2	172.25	157.728	13	0	0	0	0	0	0	0	0	0	0	0	0	0	0	0	0	SMG5 nonsense mediated mRNA decay factor [Source:MGI Symbol;Acc:MGI:2447364]
ENSMUSG00000001415	Smg5	dendritic cells	BMDC_mrna1273_0h_1	195.32	173.516	20	3	1	1	1	4	1	1	2	0.15	0.05	0.05	0.05	0.00115263	0.000288159	0.000288159	0.000576317	SMG5 nonsense mediated mRNA decay factor [Source:MGI Symbol;Acc:MGI:2447364]
ENSMUSG00000001415	Smg5	macrophages	BMDM_mrna1273_0h_1	225.88	225.88	1	0	0	0	0	0	0	0	0	0	0	0	0	0	0	0	0	SMG5 nonsense mediated mRNA decay factor [Source:MGI Symbol;Acc:MGI:2447364]
ENSMUSG00000001415	Smg5	macrophages	BMDM_mrna1273_0h_2	185.54	160.08	4	1	0	0	1	1	0	0	1	0.25	0	0	0.25	0.00156172	0	0	0.00156172	SMG5 nonsense mediated mRNA decay factor [Source:MGI Symbol;Acc:MGI:2447364]
ENSMUSG00000001415	Smg5	T cells	TC_1	154.03	156.836	32	3	2	0	1	4	2	0	2	0.09375	0.0625	0	0.03125	0.000797011	0.000398506	0	0.000398506	SMG5 nonsense mediated mRNA decay factor [Source:MGI Symbol;Acc:MGI:2447364]
ENSMUSG00000001416	Cct3	B cells	BC_1	104	112.315	119	7	5	0	2	7	5	0	2	0.0588235	0.0420168	0	0.0168067	0.000523736	0.000374097	0	0.000149639	chaperonin containing Tcp1, subunit 3 (gamma) [Source:MGI Symbol;Acc:MGI:104708]
ENSMUSG00000001416	Cct3	B cells	BC_2	81.08	93.9349	61	7	4	1	2	12	7	3	2	0.114754	0.0655738	0.0163934	0.0327869	0.00209423	0.00122163	0.000523557	0.000349038	chaperonin containing Tcp1, subunit 3 (gamma) [Source:MGI Symbol;Acc:MGI:104708]
ENSMUSG00000001416	Cct3	dendritic cells	BMDC_mrna1273_0h_2	98.07	110.674	67	2	2	0	0	2	2	0	0	0.0298507	0.0298507	0	0	0.000269719	0.000269719	0	0	chaperonin containing Tcp1, subunit 3 (gamma) [Source:MGI Symbol;Acc:MGI:104708]
ENSMUSG00000001416	Cct3	dendritic cells	BMDC_mrna1273_0h_1	95.855	107.417	82	8	7	1	1	9	7	1	1	0.097561	0.0853659	0.0121951	0.0121951	0.00102178	0.000794715	0.000113531	0.000113531	chaperonin containing Tcp1, subunit 3 (gamma) [Source:MGI Symbol;Acc:MGI:104708]
ENSMUSG00000001416	Cct3	macrophages	BMDM_mrna1273_0h_1	80.095	93.1469	26	0	0	0	0	0	0	0	0	0	0	0	0	0	0	0	0	chaperonin containing Tcp1, subunit 3 (gamma) [Source:MGI Symbol;Acc:MGI:104708]
ENSMUSG00000001416	Cct3	macrophages	BMDM_mrna1273_0h_2	97.695	110.025	44	1	1	0	0	1	1	0	0	0.0227273	0.0227273	0	0	0.000206565	0.000206565	0	0	chaperonin containing Tcp1, subunit 3 (gamma) [Source:MGI Symbol;Acc:MGI:104708]
ENSMUSG00000001416	Cct3	T cells	TC_1	73.2	87.0754	372	32	16	3	13	36	18	4	14	0.0860215	0.0430108	0.00806452	0.0349462	0.00111138	0.000555692	0.000123487	0.000432205	chaperonin containing Tcp1, subunit 3 (gamma) [Source:MGI Symbol;Acc:MGI:104708]
ENSMUSG00000001418	Glmp	B cells	BC_1	97.03	108.787	96	6	2	1	4	7	2	1	4	0.0625	0.0208333	0.0104167	0.0416667	0.000670269	0.000191505	9.57527e-05	0.000383011	glycosylated lysosomal membrane protein [Source:MGI Symbol;Acc:MGI:1913318]
ENSMUSG00000001418	Glmp	B cells	BC_2	81.44	95.0589	37	3	1	1	1	5	1	2	2	0.0810811	0.027027	0.027027	0.027027	0.00142159	0.000284319	0.000568637	0.000568637	glycosylated lysosomal membrane protein [Source:MGI Symbol;Acc:MGI:1913318]
ENSMUSG00000001418	Glmp	dendritic cells	BMDC_mrna1273_0h_2	82.34	87.6279	42	1	1	0	0	1	1	0	0	0.0238095	0.0238095	0	0	0.000271712	0.000271712	0	0	glycosylated lysosomal membrane protein [Source:MGI Symbol;Acc:MGI:1913318]
ENSMUSG00000001418	Glmp	dendritic cells	BMDC_mrna1273_0h_1	102.005	112.802	28	0	0	0	0	0	0	0	0	0	0	0	0	0	0	0	0	glycosylated lysosomal membrane protein [Source:MGI Symbol;Acc:MGI:1913318]
ENSMUSG00000001418	Glmp	macrophages	BMDM_mrna1273_0h_1	105.12	115.566	71	2	0	1	1	2	0	1	1	0.028169	0	0.0140845	0.0140845	0.000243749	0	0.000121874	0.000121874	glycosylated lysosomal membrane protein [Source:MGI Symbol;Acc:MGI:1913318]
ENSMUSG00000001418	Glmp	macrophages	BMDM_mrna1273_0h_2	100.87	106.633	130	7	2	3	2	7	2	3	2	0.0538462	0.0153846	0.0230769	0.0153846	0.000504966	0.000144276	0.000216414	0.000144276	glycosylated lysosomal membrane protein [Source:MGI Symbol;Acc:MGI:1913318]
ENSMUSG00000001418	Glmp	T cells	TC_1	65.735	75.8596	166	13	8	1	4	14	9	1	4	0.0783133	0.0481928	0.0060241	0.0240964	0.00111176	0.0007147	7.94112e-05	0.000317645	glycosylated lysosomal membrane protein [Source:MGI Symbol;Acc:MGI:1913318]
ENSMUSG00000001419	Mef2d	B cells	BC_1	110.08	119.941	41	5	4	0	2	6	4	0	2	0.121951	0.097561	0	0.0487805	0.00122011	0.00081341	0	0.000406705	myocyte enhancer factor 2D [Source:MGI Symbol;Acc:MGI:99533]
ENSMUSG00000001419	Mef2d	B cells	BC_2	109.415	133.65	22	4	2	1	1	7	4	2	1	0.181818	0.0909091	0.0454545	0.0454545	0.00238072	0.00136041	0.000680205	0.000340103	myocyte enhancer factor 2D [Source:MGI Symbol;Acc:MGI:99533]
ENSMUSG00000001419	Mef2d	dendritic cells	BMDC_mrna1273_0h_2	171.83	182.45	5	0	0	0	0	0	0	0	0	0	0	0	0	0	0	0	0	myocyte enhancer factor 2D [Source:MGI Symbol;Acc:MGI:99533]
ENSMUSG00000001419	Mef2d	dendritic cells	BMDC_mrna1273_0h_1	166.91	165.054	40	7	5	0	3	9	6	0	3	0.175	0.125	0	0.075	0.00136319	0.000908795	0	0.000454397	myocyte enhancer factor 2D [Source:MGI Symbol;Acc:MGI:99533]
ENSMUSG00000001419	Mef2d	macrophages	BMDM_mrna1273_0h_1	106.71	120.195	13	2	1	1	0	2	1	1	0	0.153846	0.0769231	0.0769231	0	0.00127998	0.000639988	0.000639988	0	myocyte enhancer factor 2D [Source:MGI Symbol;Acc:MGI:99533]
ENSMUSG00000001419	Mef2d	macrophages	BMDM_mrna1273_0h_2	112.48	136.648	33	2	2	0	0	2	2	0	0	0.0606061	0.0606061	0	0	0.000443521	0.000443521	0	0	myocyte enhancer factor 2D [Source:MGI Symbol;Acc:MGI:99533]
ENSMUSG00000001419	Mef2d	T cells	TC_1	98.88	112.47	115	6	1	0	5	6	1	0	5	0.0521739	0.00869565	0	0.0434783	0.00046389	7.7315e-05	0	0.000386575	myocyte enhancer factor 2D [Source:MGI Symbol;Acc:MGI:99533]
ENSMUSG00000001420	Tmem79	B cells	BC_1	29.5	29.5	1	0	0	0	0	0	0	0	0	0	0	0	0	0	0	0	0	transmembrane protein 79 [Source:MGI Symbol;Acc:MGI:1919163]
ENSMUSG00000001420	Tmem79	T cells	TC_1	52.07	49.474	5	0	0	0	0	0	0	0	0	0	0	0	0	0	0	0	0	transmembrane protein 79 [Source:MGI Symbol;Acc:MGI:1919163]
ENSMUSG00000001424	Snd1	B cells	BC_1	90.89	103.01	119	4	0	1	3	5	0	2	3	0.0336134	0	0.00840336	0.0252101	0.000407892	0	0.000163157	0.000244735	staphylococcal nuclease and tudor domain containing 1 [Source:MGI Symbol;Acc:MGI:1929266]
ENSMUSG00000001424	Snd1	B cells	BC_2	108.07	101.933	71	6	4	1	1	6	4	1	1	0.084507	0.056338	0.0140845	0.0140845	0.000829048	0.000552698	0.000138175	0.000138175	staphylococcal nuclease and tudor domain containing 1 [Source:MGI Symbol;Acc:MGI:1929266]
ENSMUSG00000001424	Snd1	dendritic cells	BMDC_mrna1273_0h_2	105	111.017	23	1	0	1	0	2	0	2	0	0.0434783	0	0.0434783	0	0.000783276	0	0.000783276	0	staphylococcal nuclease and tudor domain containing 1 [Source:MGI Symbol;Acc:MGI:1929266]
ENSMUSG00000001424	Snd1	dendritic cells	BMDC_mrna1273_0h_1	132.995	127.123	40	3	0	0	3	3	0	0	3	0.075	0	0	0.075	0.000589979	0	0	0.000589979	staphylococcal nuclease and tudor domain containing 1 [Source:MGI Symbol;Acc:MGI:1929266]
ENSMUSG00000001424	Snd1	macrophages	BMDM_mrna1273_0h_1	88.78	93.1341	17	1	1	0	0	1	1	0	0	0.0588235	0.0588235	0	0	0.0006316	0.0006316	0	0	staphylococcal nuclease and tudor domain containing 1 [Source:MGI Symbol;Acc:MGI:1929266]
ENSMUSG00000001424	Snd1	macrophages	BMDM_mrna1273_0h_2	107.38	110.924	21	3	1	1	1	3	1	1	1	0.142857	0.047619	0.047619	0.047619	0.00128788	0.000429293	0.000429293	0.000429293	staphylococcal nuclease and tudor domain containing 1 [Source:MGI Symbol;Acc:MGI:1929266]
ENSMUSG00000001424	Snd1	T cells	TC_1	73.44	82.0438	229	20	11	1	9	22	12	1	9	0.0873362	0.0480349	0.00436681	0.0393013	0.00117096	0.000638704	5.32253e-05	0.000479028	staphylococcal nuclease and tudor domain containing 1 [Source:MGI Symbol;Acc:MGI:1929266]
ENSMUSG00000001435	Col18a1	macrophages	BMDM_mrna1273_0h_1	153.73	158.805	13	1	0	1	0	1	0	1	0	0.0769231	0	0.0769231	0	0.000484388	0	0.000484388	0	collagen, type XVIII, alpha 1 [Source:MGI Symbol;Acc:MGI:88451]
ENSMUSG00000001435	Col18a1	macrophages	BMDM_mrna1273_0h_2	129.785	146.263	18	1	0	0	1	1	0	0	1	0.0555556	0	0	0.0555556	0.000379834	0	0	0.000379834	collagen, type XVIII, alpha 1 [Source:MGI Symbol;Acc:MGI:88451]
ENSMUSG00000001436	Slc19a1	B cells	BC_1	94.33	114.965	11	0	0	0	0	0	0	0	0	0	0	0	0	0	0	0	0	solute carrier family 19 (folate transporter), member 1 [Source:MGI Symbol;Acc:MGI:103182]
ENSMUSG00000001436	Slc19a1	B cells	BC_2	65.48	59.3243	7	0	0	0	0	0	0	0	0	0	0	0	0	0	0	0	0	solute carrier family 19 (folate transporter), member 1 [Source:MGI Symbol;Acc:MGI:103182]
ENSMUSG00000001436	Slc19a1	dendritic cells	BMDC_mrna1273_0h_2	56.96	56.96	1	0	0	0	0	0	0	0	0	0	0	0	0	0	0	0	0	solute carrier family 19 (folate transporter), member 1 [Source:MGI Symbol;Acc:MGI:103182]
ENSMUSG00000001436	Slc19a1	dendritic cells	BMDC_mrna1273_0h_1	109.815	109.815	2	1	0	0	1	1	0	0	1	0.5	0	0	0.5	0.00455311	0	0	0.00455311	solute carrier family 19 (folate transporter), member 1 [Source:MGI Symbol;Acc:MGI:103182]
ENSMUSG00000001436	Slc19a1	macrophages	BMDM_mrna1273_0h_1	125.58	116.91	3	0	0	0	0	0	0	0	0	0	0	0	0	0	0	0	0	solute carrier family 19 (folate transporter), member 1 [Source:MGI Symbol;Acc:MGI:103182]
ENSMUSG00000001436	Slc19a1	macrophages	BMDM_mrna1273_0h_2	175.58	140.847	3	0	0	0	0	0	0	0	0	0	0	0	0	0	0	0	0	solute carrier family 19 (folate transporter), member 1 [Source:MGI Symbol;Acc:MGI:103182]
ENSMUSG00000001436	Slc19a1	T cells	TC_1	83.565	88.7925	32	1	0	1	0	1	0	1	0	0.03125	0	0.03125	0	0.000351944	0	0.000351944	0	solute carrier family 19 (folate transporter), member 1 [Source:MGI Symbol;Acc:MGI:103182]
ENSMUSG00000001440	Kpnb1	B cells	BC_1	103.39	114.929	131	16	10	0	8	20	12	0	8	0.122137	0.0763359	0	0.0610687	0.0013284	0.000797037	0	0.000531358	karyopherin (importin) beta 1 [Source:MGI Symbol;Acc:MGI:107532]
ENSMUSG00000001440	Kpnb1	B cells	BC_2	76.9	92.9969	52	2	2	0	0	2	2	0	0	0.0384615	0.0384615	0	0	0.000413579	0.000413579	0	0	karyopherin (importin) beta 1 [Source:MGI Symbol;Acc:MGI:107532]
ENSMUSG00000001440	Kpnb1	dendritic cells	BMDC_mrna1273_0h_2	87.07	98.146	45	4	3	0	1	4	3	0	1	0.0888889	0.0666667	0	0.0222222	0.00090568	0.00067926	0	0.00022642	karyopherin (importin) beta 1 [Source:MGI Symbol;Acc:MGI:107532]
ENSMUSG00000001440	Kpnb1	dendritic cells	BMDC_mrna1273_0h_1	101.42	108.296	65	8	3	1	4	10	4	2	4	0.123077	0.0461538	0.0153846	0.0615385	0.00142061	0.000568246	0.000284123	0.000568246	karyopherin (importin) beta 1 [Source:MGI Symbol;Acc:MGI:107532]
ENSMUSG00000001440	Kpnb1	macrophages	BMDM_mrna1273_0h_1	93.245	108.666	50	4	3	0	1	4	3	0	1	0.08	0.06	0	0.02	0.000736198	0.000552149	0	0.00018405	karyopherin (importin) beta 1 [Source:MGI Symbol;Acc:MGI:107532]
ENSMUSG00000001440	Kpnb1	macrophages	BMDM_mrna1273_0h_2	96.08	104.255	41	2	1	0	1	2	1	0	1	0.0487805	0.0243902	0	0.0243902	0.000467894	0.000233947	0	0.000233947	karyopherin (importin) beta 1 [Source:MGI Symbol;Acc:MGI:107532]
ENSMUSG00000001440	Kpnb1	T cells	TC_1	68.78	86.6364	538	50	22	16	19	60	23	18	19	0.0929368	0.0408922	0.0297398	0.035316	0.00128727	0.000493452	0.00038618	0.000407634	karyopherin (importin) beta 1 [Source:MGI Symbol;Acc:MGI:107532]
ENSMUSG00000001441	Npepps	B cells	BC_1	117.245	121.375	22	1	1	0	1	2	1	0	1	0.0454545	0.0454545	0	0.0454545	0.000748994	0.000374497	0	0.000374497	aminopeptidase puromycin sensitive [Source:MGI Symbol;Acc:MGI:1101358]
ENSMUSG00000001441	Npepps	B cells	BC_2	73.74	71.5545	11	2	1	0	1	4	1	0	3	0.181818	0.0909091	0	0.0909091	0.00508195	0.00127049	0	0.00381146	aminopeptidase puromycin sensitive [Source:MGI Symbol;Acc:MGI:1101358]
ENSMUSG00000001441	Npepps	dendritic cells	BMDC_mrna1273_0h_2	87	111.66	7	0	0	0	0	0	0	0	0	0	0	0	0	0	0	0	0	aminopeptidase puromycin sensitive [Source:MGI Symbol;Acc:MGI:1101358]
ENSMUSG00000001441	Npepps	dendritic cells	BMDC_mrna1273_0h_1	103.23	140.493	17	0	0	0	0	0	0	0	0	0	0	0	0	0	0	0	0	aminopeptidase puromycin sensitive [Source:MGI Symbol;Acc:MGI:1101358]
ENSMUSG00000001441	Npepps	macrophages	BMDM_mrna1273_0h_1	96.96	132.271	15	0	0	0	0	0	0	0	0	0	0	0	0	0	0	0	0	aminopeptidase puromycin sensitive [Source:MGI Symbol;Acc:MGI:1101358]
ENSMUSG00000001441	Npepps	macrophages	BMDM_mrna1273_0h_2	100.68	116.074	16	1	1	0	0	1	1	0	0	0.0625	0.0625	0	0	0.000538448	0.000538448	0	0	aminopeptidase puromycin sensitive [Source:MGI Symbol;Acc:MGI:1101358]
ENSMUSG00000001441	Npepps	T cells	TC_1	80.85	93.3126	72	5	3	0	2	6	3	0	3	0.0694444	0.0416667	0	0.0277778	0.000893055	0.000446528	0	0.000446528	aminopeptidase puromycin sensitive [Source:MGI Symbol;Acc:MGI:1101358]
ENSMUSG00000001444	Tbx21	B cells	BC_1	81	99.1133	3	0	0	0	0	0	0	0	0	0	0	0	0	0	0	0	0	T-box 21 [Source:MGI Symbol;Acc:MGI:1888984]
ENSMUSG00000001444	Tbx21	B cells	BC_2	56.89	109.746	5	4	3	0	1	5	3	0	2	0.8	0.6	0	0.2	0.00911195	0.00546717	0	0.00364478	T-box 21 [Source:MGI Symbol;Acc:MGI:1888984]
ENSMUSG00000001444	Tbx21	dendritic cells	BMDC_mrna1273_0h_1	102.7	102.7	2	1	0	0	1	1	0	0	1	0.5	0	0	0.5	0.00486855	0	0	0.00486855	T-box 21 [Source:MGI Symbol;Acc:MGI:1888984]
ENSMUSG00000001444	Tbx21	T cells	TC_1	72.54	86.9926	97	10	5	2	3	10	5	2	3	0.103093	0.0515464	0.0206186	0.0309278	0.00118508	0.000592538	0.000237015	0.000355523	T-box 21 [Source:MGI Symbol;Acc:MGI:1888984]
ENSMUSG00000001445	Mrpl10	B cells	BC_1	106.68	127.016	41	3	1	1	1	3	1	1	1	0.0731707	0.0243902	0.0243902	0.0243902	0.000576076	0.000192025	0.000192025	0.000192025	mitochondrial ribosomal protein L10 [Source:MGI Symbol;Acc:MGI:1333801]
ENSMUSG00000001445	Mrpl10	B cells	BC_2	71.56	90.0055	11	3	2	1	0	3	2	1	0	0.272727	0.181818	0.0909091	0	0.00303012	0.00202008	0.00101004	0	mitochondrial ribosomal protein L10 [Source:MGI Symbol;Acc:MGI:1333801]
ENSMUSG00000001445	Mrpl10	dendritic cells	BMDC_mrna1273_0h_2	74.89	93.69	8	0	0	0	0	0	0	0	0	0	0	0	0	0	0	0	0	mitochondrial ribosomal protein L10 [Source:MGI Symbol;Acc:MGI:1333801]
ENSMUSG00000001445	Mrpl10	dendritic cells	BMDC_mrna1273_0h_1	87.35	92.4857	23	1	1	0	0	1	1	0	0	0.0434783	0.0434783	0	0	0.000470108	0.000470108	0	0	mitochondrial ribosomal protein L10 [Source:MGI Symbol;Acc:MGI:1333801]
ENSMUSG00000001445	Mrpl10	macrophages	BMDM_mrna1273_0h_1	107.52	118.759	13	0	0	0	0	0	0	0	0	0	0	0	0	0	0	0	0	mitochondrial ribosomal protein L10 [Source:MGI Symbol;Acc:MGI:1333801]
ENSMUSG00000001445	Mrpl10	macrophages	BMDM_mrna1273_0h_2	122.6	119.48	26	0	0	0	0	0	0	0	0	0	0	0	0	0	0	0	0	mitochondrial ribosomal protein L10 [Source:MGI Symbol;Acc:MGI:1333801]
ENSMUSG00000001445	Mrpl10	T cells	TC_1	65.635	77.1865	136	8	5	0	3	8	5	0	3	0.0588235	0.0367647	0	0.0220588	0.000762096	0.00047631	0	0.000285786	mitochondrial ribosomal protein L10 [Source:MGI Symbol;Acc:MGI:1333801]
ENSMUSG00000001467	Cyp51	B cells	BC_1	100.71	105.406	49	2	1	0	1	2	1	0	1	0.0408163	0.0204082	0	0.0204082	0.000387228	0.000193614	0	0.000193614	cytochrome P450, family 51 [Source:MGI Symbol;Acc:MGI:106040]
ENSMUSG00000001467	Cyp51	B cells	BC_2	118.86	110.417	31	4	1	1	3	5	1	1	3	0.129032	0.0322581	0.0322581	0.0967742	0.00146074	0.000292148	0.000292148	0.000876445	cytochrome P450, family 51 [Source:MGI Symbol;Acc:MGI:106040]
ENSMUSG00000001467	Cyp51	dendritic cells	BMDC_mrna1273_0h_2	91.15	99.435	20	0	0	0	0	0	0	0	0	0	0	0	0	0	0	0	0	cytochrome P450, family 51 [Source:MGI Symbol;Acc:MGI:106040]
ENSMUSG00000001467	Cyp51	dendritic cells	BMDC_mrna1273_0h_1	84.92	94.4559	27	2	1	0	1	2	1	0	1	0.0740741	0.037037	0	0.037037	0.000784218	0.000392109	0	0.000392109	cytochrome P450, family 51 [Source:MGI Symbol;Acc:MGI:106040]
ENSMUSG00000001467	Cyp51	macrophages	BMDM_mrna1273_0h_1	125.695	122.666	10	1	0	0	1	1	0	0	1	0.1	0	0	0.1	0.000815222	0	0	0.000815222	cytochrome P450, family 51 [Source:MGI Symbol;Acc:MGI:106040]
ENSMUSG00000001467	Cyp51	macrophages	BMDM_mrna1273_0h_2	96.46	109.826	14	1	0	1	0	1	0	1	0	0.0714286	0	0.0714286	0	0.000650381	0	0.000650381	0	cytochrome P450, family 51 [Source:MGI Symbol;Acc:MGI:106040]
ENSMUSG00000001467	Cyp51	T cells	TC_1	80.71	88.6356	165	14	9	1	4	14	9	1	4	0.0848485	0.0545455	0.00606061	0.0242424	0.000957273	0.00061539	6.83766e-05	0.000273507	cytochrome P450, family 51 [Source:MGI Symbol;Acc:MGI:106040]
ENSMUSG00000001472	Tcf25	B cells	BC_1	84.425	109.24	112	11	7	2	4	13	7	2	4	0.0982143	0.0625	0.0178571	0.0357143	0.00106254	0.000572136	0.000163467	0.000326935	transcription factor 25 (basic helix-loop-helix) [Source:MGI Symbol;Acc:MGI:1914105]
ENSMUSG00000001472	Tcf25	B cells	BC_2	72.425	103.267	58	4	1	0	3	6	1	0	5	0.0689655	0.0172414	0	0.0517241	0.00100175	0.000166959	0	0.000834793	transcription factor 25 (basic helix-loop-helix) [Source:MGI Symbol;Acc:MGI:1914105]
ENSMUSG00000001472	Tcf25	dendritic cells	BMDC_mrna1273_0h_2	79.08	118.262	55	3	3	0	0	3	3	0	0	0.0545455	0.0545455	0	0	0.000461226	0.000461226	0	0	transcription factor 25 (basic helix-loop-helix) [Source:MGI Symbol;Acc:MGI:1914105]
ENSMUSG00000001472	Tcf25	dendritic cells	BMDC_mrna1273_0h_1	78.52	110.14	59	7	3	3	1	10	3	6	1	0.118644	0.0508475	0.0508475	0.0169492	0.00153887	0.000461661	0.000923321	0.000153887	transcription factor 25 (basic helix-loop-helix) [Source:MGI Symbol;Acc:MGI:1914105]
ENSMUSG00000001472	Tcf25	macrophages	BMDM_mrna1273_0h_1	105.91	129.042	50	2	1	0	1	2	1	0	1	0.04	0.02	0	0.02	0.000309978	0.000154989	0	0.000154989	transcription factor 25 (basic helix-loop-helix) [Source:MGI Symbol;Acc:MGI:1914105]
ENSMUSG00000001472	Tcf25	macrophages	BMDM_mrna1273_0h_2	112.21	130.055	66	1	1	0	0	1	1	0	0	0.0151515	0.0151515	0	0	0.000116501	0.000116501	0	0	transcription factor 25 (basic helix-loop-helix) [Source:MGI Symbol;Acc:MGI:1914105]
ENSMUSG00000001472	Tcf25	T cells	TC_1	72.395	93.547	270	20	10	6	4	20	10	6	4	0.0740741	0.037037	0.0222222	0.0148148	0.000791838	0.000395919	0.000237552	0.000158368	transcription factor 25 (basic helix-loop-helix) [Source:MGI Symbol;Acc:MGI:1914105]
ENSMUSG00000001473	Tubb6	B cells	BC_1	60.88	77.0236	11	1	0	0	1	1	0	0	1	0.0909091	0	0	0.0909091	0.00118028	0	0	0.00118028	tubulin, beta 6 class V [Source:MGI Symbol;Acc:MGI:1915201]
ENSMUSG00000001473	Tubb6	B cells	BC_2	106.46	99.5743	7	0	0	0	0	0	0	0	0	0	0	0	0	0	0	0	0	tubulin, beta 6 class V [Source:MGI Symbol;Acc:MGI:1915201]
ENSMUSG00000001473	Tubb6	dendritic cells	BMDC_mrna1273_0h_2	120.28	111.35	11	0	0	0	0	0	0	0	0	0	0	0	0	0	0	0	0	tubulin, beta 6 class V [Source:MGI Symbol;Acc:MGI:1915201]
ENSMUSG00000001473	Tubb6	dendritic cells	BMDC_mrna1273_0h_1	114.42	106.441	23	1	0	1	0	1	0	1	0	0.0434783	0	0.0434783	0	0.000408473	0	0.000408473	0	tubulin, beta 6 class V [Source:MGI Symbol;Acc:MGI:1915201]
ENSMUSG00000001473	Tubb6	macrophages	BMDM_mrna1273_0h_1	100.83	110.867	45	3	1	0	2	3	1	0	2	0.0666667	0.0222222	0	0.0444444	0.000601319	0.00020044	0	0.00040088	tubulin, beta 6 class V [Source:MGI Symbol;Acc:MGI:1915201]
ENSMUSG00000001473	Tubb6	macrophages	BMDM_mrna1273_0h_2	95.865	104.26	64	3	2	0	1	3	2	0	1	0.046875	0.03125	0	0.015625	0.000449599	0.000299732	0	0.000149866	tubulin, beta 6 class V [Source:MGI Symbol;Acc:MGI:1915201]
ENSMUSG00000001473	Tubb6	T cells	TC_1	61.82	75.1919	37	3	2	0	1	3	2	0	1	0.0810811	0.0540541	0	0.027027	0.00107832	0.000718881	0	0.000359441	tubulin, beta 6 class V [Source:MGI Symbol;Acc:MGI:1915201]
ENSMUSG00000001482	Def8	B cells	BC_1	188.97	170.104	8	0	0	0	0	0	0	0	0	0	0	0	0	0	0	0	0	differentially expressed in FDCP 8 [Source:MGI Symbol;Acc:MGI:1346331]
ENSMUSG00000001482	Def8	B cells	BC_2	90.19	102.577	3	0	0	0	0	0	0	0	0	0	0	0	0	0	0	0	0	differentially expressed in FDCP 8 [Source:MGI Symbol;Acc:MGI:1346331]
ENSMUSG00000001482	Def8	dendritic cells	BMDC_mrna1273_0h_2	42.12	42.12	1	0	0	0	0	0	0	0	0	0	0	0	0	0	0	0	0	differentially expressed in FDCP 8 [Source:MGI Symbol;Acc:MGI:1346331]
ENSMUSG00000001482	Def8	dendritic cells	BMDC_mrna1273_0h_1	162.79	142.678	4	0	0	0	0	0	0	0	0	0	0	0	0	0	0	0	0	differentially expressed in FDCP 8 [Source:MGI Symbol;Acc:MGI:1346331]
ENSMUSG00000001482	Def8	macrophages	BMDM_mrna1273_0h_1	128.66	109.738	5	0	0	0	0	0	0	0	0	0	0	0	0	0	0	0	0	differentially expressed in FDCP 8 [Source:MGI Symbol;Acc:MGI:1346331]
ENSMUSG00000001482	Def8	macrophages	BMDM_mrna1273_0h_2	120.835	146.82	14	0	0	0	0	0	0	0	0	0	0	0	0	0	0	0	0	differentially expressed in FDCP 8 [Source:MGI Symbol;Acc:MGI:1346331]
ENSMUSG00000001482	Def8	T cells	TC_1	84.29	104.674	18	3	1	0	2	3	1	0	2	0.166667	0.0555556	0	0.111111	0.00159224	0.000530746	0	0.00106149	differentially expressed in FDCP 8 [Source:MGI Symbol;Acc:MGI:1346331]
ENSMUSG00000001504	Irx2	T cells	TC_1	36.48	36.48	1	0	0	0	0	0	0	0	0	0	0	0	0	0	0	0	0	Iroquois homeobox 2 [Source:MGI Symbol;Acc:MGI:1197526]
ENSMUSG00000001506	Col1a1	dendritic cells	BMDC_mrna1273_0h_2	105.25	88.7667	3	0	0	0	0	0	0	0	0	0	0	0	0	0	0	0	0	collagen, type I, alpha 1 [Source:MGI Symbol;Acc:MGI:88467]
ENSMUSG00000001506	Col1a1	macrophages	BMDM_mrna1273_0h_1	95.42	95.42	2	1	1	0	0	1	1	0	0	0.5	0.5	0	0	0.00523999	0.00523999	0	0	collagen, type I, alpha 1 [Source:MGI Symbol;Acc:MGI:88467]
ENSMUSG00000001506	Col1a1	macrophages	BMDM_mrna1273_0h_2	125.65	119.517	3	1	0	0	1	1	0	0	1	0.333333	0	0	0.333333	0.00278901	0	0	0.00278901	collagen, type I, alpha 1 [Source:MGI Symbol;Acc:MGI:88467]
ENSMUSG00000001507	Itga3	B cells	BC_1	125.26	125.26	1	0	0	0	0	0	0	0	0	0	0	0	0	0	0	0	0	integrin alpha 3 [Source:MGI Symbol;Acc:MGI:96602]
ENSMUSG00000001507	Itga3	dendritic cells	BMDC_mrna1273_0h_1	319.04	319.04	1	0	0	0	0	0	0	0	0	0	0	0	0	0	0	0	0	integrin alpha 3 [Source:MGI Symbol;Acc:MGI:96602]
ENSMUSG00000001507	Itga3	T cells	TC_1	112.38	103.194	9	0	0	0	0	0	0	0	0	0	0	0	0	0	0	0	0	integrin alpha 3 [Source:MGI Symbol;Acc:MGI:96602]
ENSMUSG00000001517	Foxm1	B cells	BC_1	135.1	145.845	26	5	1	1	3	5	1	1	3	0.192308	0.0384615	0.0384615	0.115385	0.00131858	0.000263716	0.000263716	0.000791148	forkhead box M1 [Source:MGI Symbol;Acc:MGI:1347487]
ENSMUSG00000001517	Foxm1	B cells	BC_2	101.555	125.537	4	1	1	0	0	1	1	0	0	0.25	0.25	0	0	0.00199144	0.00199144	0	0	forkhead box M1 [Source:MGI Symbol;Acc:MGI:1347487]
ENSMUSG00000001517	Foxm1	dendritic cells	BMDC_mrna1273_0h_2	161.09	172.486	9	1	0	1	0	1	0	1	0	0.111111	0	0.111111	0	0.000644176	0	0.000644176	0	forkhead box M1 [Source:MGI Symbol;Acc:MGI:1347487]
ENSMUSG00000001517	Foxm1	dendritic cells	BMDC_mrna1273_0h_1	119.15	144.533	19	2	0	1	1	2	0	1	1	0.105263	0	0.0526316	0.0526316	0.0007283	0	0.00036415	0.00036415	forkhead box M1 [Source:MGI Symbol;Acc:MGI:1347487]
ENSMUSG00000001517	Foxm1	macrophages	BMDM_mrna1273_0h_1	55.41	55.41	1	0	0	0	0	0	0	0	0	0	0	0	0	0	0	0	0	forkhead box M1 [Source:MGI Symbol;Acc:MGI:1347487]
ENSMUSG00000001517	Foxm1	macrophages	BMDM_mrna1273_0h_2	109.18	103.67	3	0	0	0	0	0	0	0	0	0	0	0	0	0	0	0	0	forkhead box M1 [Source:MGI Symbol;Acc:MGI:1347487]
ENSMUSG00000001517	Foxm1	T cells	TC_1	80.12	99.6025	120	12	4	1	7	13	4	2	7	0.1	0.0333333	0.00833333	0.0583333	0.00108766	0.000334664	0.000167332	0.000585661	forkhead box M1 [Source:MGI Symbol;Acc:MGI:1347487]
ENSMUSG00000001518	Itfg2	B cells	BC_1	84.75	86.885	10	2	0	0	2	2	0	0	2	0.2	0	0	0.2	0.00230189	0	0	0.00230189	integrin alpha FG-GAP repeat containing 2 [Source:MGI Symbol;Acc:MGI:1915450]
ENSMUSG00000001518	Itfg2	B cells	BC_2	263.715	250.82	4	0	0	0	0	0	0	0	0	0	0	0	0	0	0	0	0	integrin alpha FG-GAP repeat containing 2 [Source:MGI Symbol;Acc:MGI:1915450]
ENSMUSG00000001518	Itfg2	dendritic cells	BMDC_mrna1273_0h_2	155.1	155.1	2	0	0	0	0	0	0	0	0	0	0	0	0	0	0	0	0	integrin alpha FG-GAP repeat containing 2 [Source:MGI Symbol;Acc:MGI:1915450]
ENSMUSG00000001518	Itfg2	dendritic cells	BMDC_mrna1273_0h_1	205.65	177.022	6	1	1	0	0	1	1	0	0	0.166667	0.166667	0	0	0.000941504	0.000941504	0	0	integrin alpha FG-GAP repeat containing 2 [Source:MGI Symbol;Acc:MGI:1915450]
ENSMUSG00000001518	Itfg2	macrophages	BMDM_mrna1273_0h_1	119.54	113.113	6	0	0	0	0	0	0	0	0	0	0	0	0	0	0	0	0	integrin alpha FG-GAP repeat containing 2 [Source:MGI Symbol;Acc:MGI:1915450]
ENSMUSG00000001518	Itfg2	macrophages	BMDM_mrna1273_0h_2	211.86	215.277	3	1	1	0	0	1	1	0	0	0.333333	0.333333	0	0	0.0015484	0.0015484	0	0	integrin alpha FG-GAP repeat containing 2 [Source:MGI Symbol;Acc:MGI:1915450]
ENSMUSG00000001518	Itfg2	T cells	TC_1	64.68	85.0389	18	3	3	0	0	3	3	0	0	0.166667	0.166667	0	0	0.00195989	0.00195989	0	0	integrin alpha FG-GAP repeat containing 2 [Source:MGI Symbol;Acc:MGI:1915450]
ENSMUSG00000001521	Tulp3	B cells	BC_1	81.31	133.386	5	1	1	0	0	1	1	0	0	0.2	0.2	0	0	0.00149941	0.00149941	0	0	tubby-like protein 3 [Source:MGI Symbol;Acc:MGI:1329045]
ENSMUSG00000001521	Tulp3	B cells	BC_2	78.565	90.925	4	0	0	0	0	0	0	0	0	0	0	0	0	0	0	0	0	tubby-like protein 3 [Source:MGI Symbol;Acc:MGI:1329045]
ENSMUSG00000001521	Tulp3	macrophages	BMDM_mrna1273_0h_1	63.39	106.583	3	0	0	0	0	0	0	0	0	0	0	0	0	0	0	0	0	tubby-like protein 3 [Source:MGI Symbol;Acc:MGI:1329045]
ENSMUSG00000001521	Tulp3	macrophages	BMDM_mrna1273_0h_2	128.46	134.59	3	0	0	0	0	0	0	0	0	0	0	0	0	0	0	0	0	tubby-like protein 3 [Source:MGI Symbol;Acc:MGI:1329045]
ENSMUSG00000001521	Tulp3	T cells	TC_1	60.67	87.0233	15	0	0	0	0	0	0	0	0	0	0	0	0	0	0	0	0	tubby-like protein 3 [Source:MGI Symbol;Acc:MGI:1329045]
ENSMUSG00000001524	Gtf2h4	B cells	BC_1	124.47	132.142	12	1	1	0	0	1	1	0	0	0.0833333	0.0833333	0	0	0.000630636	0.000630636	0	0	general transcription factor II H, polypeptide 4 [Source:MGI Symbol;Acc:MGI:1338799]
ENSMUSG00000001524	Gtf2h4	B cells	BC_2	92.82	107.738	11	0	0	0	0	0	0	0	0	0	0	0	0	0	0	0	0	general transcription factor II H, polypeptide 4 [Source:MGI Symbol;Acc:MGI:1338799]
ENSMUSG00000001524	Gtf2h4	dendritic cells	BMDC_mrna1273_0h_2	77.65	79.2033	6	0	0	0	0	0	0	0	0	0	0	0	0	0	0	0	0	general transcription factor II H, polypeptide 4 [Source:MGI Symbol;Acc:MGI:1338799]
ENSMUSG00000001524	Gtf2h4	dendritic cells	BMDC_mrna1273_0h_1	99.68	113.444	7	0	0	0	0	0	0	0	0	0	0	0	0	0	0	0	0	general transcription factor II H, polypeptide 4 [Source:MGI Symbol;Acc:MGI:1338799]
ENSMUSG00000001524	Gtf2h4	macrophages	BMDM_mrna1273_0h_1	101.665	112.228	4	0	0	0	0	0	0	0	0	0	0	0	0	0	0	0	0	general transcription factor II H, polypeptide 4 [Source:MGI Symbol;Acc:MGI:1338799]
ENSMUSG00000001524	Gtf2h4	macrophages	BMDM_mrna1273_0h_2	77.27	94.9082	11	0	0	0	0	0	0	0	0	0	0	0	0	0	0	0	0	general transcription factor II H, polypeptide 4 [Source:MGI Symbol;Acc:MGI:1338799]
ENSMUSG00000001524	Gtf2h4	T cells	TC_1	60.485	71.3458	62	3	1	1	1	3	1	1	1	0.0483871	0.016129	0.016129	0.016129	0.000678205	0.000226068	0.000226068	0.000226068	general transcription factor II H, polypeptide 4 [Source:MGI Symbol;Acc:MGI:1338799]
ENSMUSG00000001525	Tubb5	B cells	BC_1	92.15	97.911	495	56	32	14	11	63	34	18	11	0.113131	0.0646465	0.0282828	0.0222222	0.00129988	0.000701524	0.000371395	0.000226964	tubulin, beta 5 class I [Source:MGI Symbol;Acc:MGI:107812]
ENSMUSG00000001525	Tubb5	B cells	BC_2	101.24	101.735	209	20	6	12	4	28	7	16	5	0.0956938	0.0287081	0.0574163	0.0191388	0.00131686	0.000329215	0.000752493	0.000235154	tubulin, beta 5 class I [Source:MGI Symbol;Acc:MGI:107812]
ENSMUSG00000001525	Tubb5	dendritic cells	BMDC_mrna1273_0h_2	93.895	106.011	348	33	8	20	8	41	8	24	9	0.0948276	0.0229885	0.0574713	0.0229885	0.00111135	0.000216849	0.000650548	0.000243955	tubulin, beta 5 class I [Source:MGI Symbol;Acc:MGI:107812]
ENSMUSG00000001525	Tubb5	dendritic cells	BMDC_mrna1273_0h_1	94.345	101.645	556	55	11	33	15	62	11	36	15	0.0989209	0.0197842	0.0593525	0.0269784	0.00109706	0.000194641	0.000637005	0.000265419	tubulin, beta 5 class I [Source:MGI Symbol;Acc:MGI:107812]
ENSMUSG00000001525	Tubb5	macrophages	BMDM_mrna1273_0h_1	99.19	102.085	171	12	5	6	2	14	6	6	2	0.0701754	0.0292398	0.0350877	0.0116959	0.000801989	0.00034371	0.00034371	0.00011457	tubulin, beta 5 class I [Source:MGI Symbol;Acc:MGI:107812]
ENSMUSG00000001525	Tubb5	macrophages	BMDM_mrna1273_0h_2	98.64	110.312	193	12	6	5	2	17	6	9	2	0.0621762	0.0310881	0.0259067	0.0103627	0.000798492	0.000281821	0.000422731	9.39403e-05	tubulin, beta 5 class I [Source:MGI Symbol;Acc:MGI:107812]
ENSMUSG00000001525	Tubb5	T cells	TC_1	79.715	88.1495	4314	405	135	165	133	484	144	194	146	0.0938804	0.0312935	0.0382476	0.0308299	0.00127276	0.000378671	0.000510154	0.000383931	tubulin, beta 5 class I [Source:MGI Symbol;Acc:MGI:107812]
ENSMUSG00000001542	Ell2	B cells	BC_1	89.975	109.281	158	20	15	3	4	32	15	12	5	0.126582	0.0949367	0.0189873	0.0253165	0.00185332	0.000868742	0.000694994	0.000289581	elongation factor for RNA polymerase II 2 [Source:MGI Symbol;Acc:MGI:2183438]
ENSMUSG00000001542	Ell2	B cells	BC_2	93.94	105.355	76	6	4	0	2	6	4	0	2	0.0789474	0.0526316	0	0.0263158	0.000749347	0.000499565	0	0.000249782	elongation factor for RNA polymerase II 2 [Source:MGI Symbol;Acc:MGI:2183438]
ENSMUSG00000001542	Ell2	dendritic cells	BMDC_mrna1273_0h_2	81.23	92.3215	13	2	2	0	0	2	2	0	0	0.153846	0.153846	0	0	0.00166642	0.00166642	0	0	elongation factor for RNA polymerase II 2 [Source:MGI Symbol;Acc:MGI:2183438]
ENSMUSG00000001542	Ell2	dendritic cells	BMDC_mrna1273_0h_1	143.21	132.123	4	0	0	0	0	0	0	0	0	0	0	0	0	0	0	0	0	elongation factor for RNA polymerase II 2 [Source:MGI Symbol;Acc:MGI:2183438]
ENSMUSG00000001542	Ell2	macrophages	BMDM_mrna1273_0h_1	121.71	134.001	24	0	0	0	0	0	0	0	0	0	0	0	0	0	0	0	0	elongation factor for RNA polymerase II 2 [Source:MGI Symbol;Acc:MGI:2183438]
ENSMUSG00000001542	Ell2	macrophages	BMDM_mrna1273_0h_2	74.105	89.2153	30	0	0	0	0	0	0	0	0	0	0	0	0	0	0	0	0	elongation factor for RNA polymerase II 2 [Source:MGI Symbol;Acc:MGI:2183438]
ENSMUSG00000001542	Ell2	T cells	TC_1	57.07	54.1163	8	1	0	0	1	1	0	0	1	0.125	0	0	0.125	0.00230984	0	0	0.00230984	elongation factor for RNA polymerase II 2 [Source:MGI Symbol;Acc:MGI:2183438]
ENSMUSG00000001552	Jup	B cells	BC_1	66.63	66.63	1	0	0	0	0	0	0	0	0	0	0	0	0	0	0	0	0	junction plakoglobin [Source:MGI Symbol;Acc:MGI:96650]
ENSMUSG00000001552	Jup	macrophages	BMDM_mrna1273_0h_1	26.82	26.82	1	0	0	0	0	0	0	0	0	0	0	0	0	0	0	0	0	junction plakoglobin [Source:MGI Symbol;Acc:MGI:96650]
ENSMUSG00000001552	Jup	T cells	TC_1	65.24	65.24	2	0	0	0	0	0	0	0	0	0	0	0	0	0	0	0	0	junction plakoglobin [Source:MGI Symbol;Acc:MGI:96650]
ENSMUSG00000001555	Fkbp10	macrophages	BMDM_mrna1273_0h_1	82.18	82.18	1	0	0	0	0	0	0	0	0	0	0	0	0	0	0	0	0	FK506 binding protein 10 [Source:MGI Symbol;Acc:MGI:104769]
ENSMUSG00000001569	Nom1	B cells	BC_1	83.79	106.482	14	3	0	3	1	5	0	4	1	0.214286	0	0.214286	0.0714286	0.00335402	0	0.00268321	0.000670803	nucleolar protein with MIF4G domain 1 [Source:MGI Symbol;Acc:MGI:1861749]
ENSMUSG00000001569	Nom1	B cells	BC_2	119.31	114.931	8	1	0	1	0	1	0	1	0	0.125	0	0.125	0	0.00108761	0	0.00108761	0	nucleolar protein with MIF4G domain 1 [Source:MGI Symbol;Acc:MGI:1861749]
ENSMUSG00000001569	Nom1	dendritic cells	BMDC_mrna1273_0h_2	114.41	114.41	1	1	1	0	0	1	1	0	0	1	1	0	0	0.00874049	0.00874049	0	0	nucleolar protein with MIF4G domain 1 [Source:MGI Symbol;Acc:MGI:1861749]
ENSMUSG00000001569	Nom1	dendritic cells	BMDC_mrna1273_0h_1	114.535	124.433	8	1	0	1	0	1	0	1	0	0.125	0	0.125	0	0.00100456	0	0.00100456	0	nucleolar protein with MIF4G domain 1 [Source:MGI Symbol;Acc:MGI:1861749]
ENSMUSG00000001569	Nom1	macrophages	BMDM_mrna1273_0h_1	125.46	115.159	11	3	2	2	0	5	3	2	0	0.272727	0.181818	0.181818	0	0.00394711	0.00236827	0.00157884	0	nucleolar protein with MIF4G domain 1 [Source:MGI Symbol;Acc:MGI:1861749]
ENSMUSG00000001569	Nom1	macrophages	BMDM_mrna1273_0h_2	159.62	179.854	7	0	0	0	0	0	0	0	0	0	0	0	0	0	0	0	0	nucleolar protein with MIF4G domain 1 [Source:MGI Symbol;Acc:MGI:1861749]
ENSMUSG00000001569	Nom1	T cells	TC_1	111.91	115.836	37	6	1	5	1	7	1	5	1	0.162162	0.027027	0.135135	0.027027	0.00163325	0.000233321	0.00116661	0.000233321	nucleolar protein with MIF4G domain 1 [Source:MGI Symbol;Acc:MGI:1861749]
ENSMUSG00000001576	Ergic1	B cells	BC_1	88.05	95.9033	125	7	5	1	1	8	5	2	1	0.056	0.04	0.008	0.008	0.000667339	0.000417087	0.000166835	8.34174e-05	endoplasmic reticulum-golgi intermediate compartment (ERGIC) 1 [Source:MGI Symbol;Acc:MGI:1914708]
ENSMUSG00000001576	Ergic1	B cells	BC_2	76.65	87.4591	47	2	2	0	0	2	2	0	0	0.0425532	0.0425532	0	0	0.000486549	0.000486549	0	0	endoplasmic reticulum-golgi intermediate compartment (ERGIC) 1 [Source:MGI Symbol;Acc:MGI:1914708]
ENSMUSG00000001576	Ergic1	dendritic cells	BMDC_mrna1273_0h_2	108.695	101.554	20	0	0	0	0	0	0	0	0	0	0	0	0	0	0	0	0	endoplasmic reticulum-golgi intermediate compartment (ERGIC) 1 [Source:MGI Symbol;Acc:MGI:1914708]
ENSMUSG00000001576	Ergic1	dendritic cells	BMDC_mrna1273_0h_1	92.66	111.987	20	1	1	0	0	1	1	0	0	0.05	0.05	0	0	0.00044648	0.00044648	0	0	endoplasmic reticulum-golgi intermediate compartment (ERGIC) 1 [Source:MGI Symbol;Acc:MGI:1914708]
ENSMUSG00000001576	Ergic1	macrophages	BMDM_mrna1273_0h_1	122.175	126.908	18	1	0	0	1	1	0	0	1	0.0555556	0	0	0.0555556	0.000437763	0	0	0.000437763	endoplasmic reticulum-golgi intermediate compartment (ERGIC) 1 [Source:MGI Symbol;Acc:MGI:1914708]
ENSMUSG00000001576	Ergic1	macrophages	BMDM_mrna1273_0h_2	96.92	97.6617	30	2	0	2	0	3	0	3	0	0.0666667	0	0.0666667	0	0.00102394	0	0.00102394	0	endoplasmic reticulum-golgi intermediate compartment (ERGIC) 1 [Source:MGI Symbol;Acc:MGI:1914708]
ENSMUSG00000001576	Ergic1	T cells	TC_1	60.07	69.1444	41	3	2	1	0	3	2	1	0	0.0731707	0.0487805	0.0243902	0	0.00105823	0.000705487	0.000352744	0	endoplasmic reticulum-golgi intermediate compartment (ERGIC) 1 [Source:MGI Symbol;Acc:MGI:1914708]
ENSMUSG00000001588	Acap1	B cells	BC_1	180.77	200.676	33	4	1	1	2	4	1	1	2	0.121212	0.030303	0.030303	0.0606061	0.000604018	0.000151004	0.000151004	0.000302009	ArfGAP with coiled-coil, ankyrin repeat and PH domains 1 [Source:MGI Symbol;Acc:MGI:2388270]
ENSMUSG00000001588	Acap1	B cells	BC_2	146.015	148.293	14	0	0	0	0	0	0	0	0	0	0	0	0	0	0	0	0	ArfGAP with coiled-coil, ankyrin repeat and PH domains 1 [Source:MGI Symbol;Acc:MGI:2388270]
ENSMUSG00000001588	Acap1	dendritic cells	BMDC_mrna1273_0h_2	167.5	167.942	29	3	1	0	2	3	1	0	2	0.103448	0.0344828	0	0.0689655	0.000615975	0.000205325	0	0.00041065	ArfGAP with coiled-coil, ankyrin repeat and PH domains 1 [Source:MGI Symbol;Acc:MGI:2388270]
ENSMUSG00000001588	Acap1	dendritic cells	BMDC_mrna1273_0h_1	174.7	171.705	41	2	2	0	0	2	2	0	0	0.0487805	0.0487805	0	0	0.000284095	0.000284095	0	0	ArfGAP with coiled-coil, ankyrin repeat and PH domains 1 [Source:MGI Symbol;Acc:MGI:2388270]
ENSMUSG00000001588	Acap1	T cells	TC_1	80.53	110.987	219	11	8	2	1	11	8	2	1	0.0502283	0.0365297	0.00913242	0.00456621	0.000452561	0.000329135	8.22838e-05	4.11419e-05	ArfGAP with coiled-coil, ankyrin repeat and PH domains 1 [Source:MGI Symbol;Acc:MGI:2388270]
ENSMUSG00000001604	Tcea3	B cells	BC_1	52.29	52.29	1	0	0	0	0	0	0	0	0	0	0	0	0	0	0	0	0	transcription elongation factor A (SII), 3 [Source:MGI Symbol;Acc:MGI:1196908]
ENSMUSG00000001604	Tcea3	dendritic cells	BMDC_mrna1273_0h_2	94.62	94.62	1	0	0	0	0	0	0	0	0	0	0	0	0	0	0	0	0	transcription elongation factor A (SII), 3 [Source:MGI Symbol;Acc:MGI:1196908]
ENSMUSG00000001622	Csn3	B cells	BC_2	137.81	137.81	1	0	0	0	0	0	0	0	0	0	0	0	0	0	0	0	0	casein kappa [Source:MGI Symbol;Acc:MGI:107461]
ENSMUSG00000001627	Ifrd1	B cells	BC_1	200.97	185.207	13	2	2	0	0	2	2	0	0	0.153846	0.153846	0	0	0.000830672	0.000830672	0	0	interferon-related developmental regulator 1 [Source:MGI Symbol;Acc:MGI:1316717]
ENSMUSG00000001627	Ifrd1	B cells	BC_2	215.87	212.357	3	0	0	0	0	0	0	0	0	0	0	0	0	0	0	0	0	interferon-related developmental regulator 1 [Source:MGI Symbol;Acc:MGI:1316717]
ENSMUSG00000001627	Ifrd1	dendritic cells	BMDC_mrna1273_0h_2	199.855	167.343	4	0	0	0	0	0	0	0	0	0	0	0	0	0	0	0	0	interferon-related developmental regulator 1 [Source:MGI Symbol;Acc:MGI:1316717]
ENSMUSG00000001627	Ifrd1	dendritic cells	BMDC_mrna1273_0h_1	186.95	178.547	11	0	0	0	0	0	0	0	0	0	0	0	0	0	0	0	0	interferon-related developmental regulator 1 [Source:MGI Symbol;Acc:MGI:1316717]
ENSMUSG00000001627	Ifrd1	macrophages	BMDM_mrna1273_0h_1	155.605	151.55	18	1	0	0	1	2	0	0	2	0.0555556	0	0	0.0555556	0.000733165	0	0	0.000733165	interferon-related developmental regulator 1 [Source:MGI Symbol;Acc:MGI:1316717]
ENSMUSG00000001627	Ifrd1	macrophages	BMDM_mrna1273_0h_2	165.25	156.503	19	2	1	1	0	2	1	1	0	0.105263	0.0526316	0.0526316	0	0.000672597	0.000336298	0.000336298	0	interferon-related developmental regulator 1 [Source:MGI Symbol;Acc:MGI:1316717]
ENSMUSG00000001627	Ifrd1	T cells	TC_1	99.07	107.788	36	3	1	0	2	4	1	0	3	0.0833333	0.0277778	0	0.0555556	0.00103083	0.000257707	0	0.00077312	interferon-related developmental regulator 1 [Source:MGI Symbol;Acc:MGI:1316717]
ENSMUSG00000001630	Stk38l	B cells	BC_1	106.61	106.61	1	0	0	0	0	0	0	0	0	0	0	0	0	0	0	0	0	serine/threonine kinase 38 like [Source:MGI Symbol;Acc:MGI:1922250]
ENSMUSG00000001630	Stk38l	B cells	BC_2	14.96	14.96	1	0	0	0	0	0	0	0	0	0	0	0	0	0	0	0	0	serine/threonine kinase 38 like [Source:MGI Symbol;Acc:MGI:1922250]
ENSMUSG00000001630	Stk38l	dendritic cells	BMDC_mrna1273_0h_1	171.345	160.01	6	0	0	0	0	0	0	0	0	0	0	0	0	0	0	0	0	serine/threonine kinase 38 like [Source:MGI Symbol;Acc:MGI:1922250]
ENSMUSG00000001630	Stk38l	macrophages	BMDM_mrna1273_0h_1	136.04	134.043	3	0	0	0	0	0	0	0	0	0	0	0	0	0	0	0	0	serine/threonine kinase 38 like [Source:MGI Symbol;Acc:MGI:1922250]
ENSMUSG00000001630	Stk38l	T cells	TC_1	100.925	116.388	12	2	0	0	2	2	0	0	2	0.166667	0	0	0.166667	0.001432	0	0	0.001432	serine/threonine kinase 38 like [Source:MGI Symbol;Acc:MGI:1922250]
ENSMUSG00000001632	Brpf1	B cells	BC_1	124.405	148.704	14	4	1	3	0	10	2	8	0	0.285714	0.0714286	0.214286	0	0.0048034	0.000960679	0.00384272	0	bromodomain and PHD finger containing, 1 [Source:MGI Symbol;Acc:MGI:1926033]
ENSMUSG00000001632	Brpf1	B cells	BC_2	110.795	134.677	6	1	0	1	0	1	0	1	0	0.166667	0	0.166667	0	0.00123753	0	0.00123753	0	bromodomain and PHD finger containing, 1 [Source:MGI Symbol;Acc:MGI:1926033]
ENSMUSG00000001632	Brpf1	dendritic cells	BMDC_mrna1273_0h_2	149.23	170.186	5	0	0	0	0	0	0	0	0	0	0	0	0	0	0	0	0	bromodomain and PHD finger containing, 1 [Source:MGI Symbol;Acc:MGI:1926033]
ENSMUSG00000001632	Brpf1	dendritic cells	BMDC_mrna1273_0h_1	148	158.454	19	2	0	2	0	6	0	6	0	0.105263	0	0.105263	0	0.00199294	0	0.00199294	0	bromodomain and PHD finger containing, 1 [Source:MGI Symbol;Acc:MGI:1926033]
ENSMUSG00000001632	Brpf1	macrophages	BMDM_mrna1273_0h_1	185.095	168.233	12	1	0	1	0	1	0	1	0	0.0833333	0	0.0833333	0	0.000495344	0	0.000495344	0	bromodomain and PHD finger containing, 1 [Source:MGI Symbol;Acc:MGI:1926033]
ENSMUSG00000001632	Brpf1	macrophages	BMDM_mrna1273_0h_2	146.68	146.215	8	3	0	3	0	4	0	4	0	0.375	0	0.375	0	0.00341962	0	0.00341962	0	bromodomain and PHD finger containing, 1 [Source:MGI Symbol;Acc:MGI:1926033]
ENSMUSG00000001632	Brpf1	T cells	TC_1	96.64	113.689	35	11	0	10	3	27	0	24	3	0.314286	0	0.285714	0.0857143	0.00678544	0	0.0060315	0.000753937	bromodomain and PHD finger containing, 1 [Source:MGI Symbol;Acc:MGI:1926033]
ENSMUSG00000001642	Akr1b3	B cells	BC_1	79.5	92.6877	123	6	5	0	1	6	5	0	1	0.0487805	0.0406504	0	0.00813008	0.000526289	0.000438574	0	8.77148e-05	aldo-keto reductase family 1, member B3 (aldose reductase) [Source:MGI Symbol;Acc:MGI:1353494]
ENSMUSG00000001642	Akr1b3	B cells	BC_2	87.435	92.8521	66	4	2	2	0	5	2	3	0	0.0606061	0.030303	0.030303	0	0.000815895	0.000326358	0.000489537	0	aldo-keto reductase family 1, member B3 (aldose reductase) [Source:MGI Symbol;Acc:MGI:1353494]
ENSMUSG00000001642	Akr1b3	dendritic cells	BMDC_mrna1273_0h_2	97.53	104.777	29	1	1	0	0	1	1	0	0	0.0344828	0.0344828	0	0	0.000329107	0.000329107	0	0	aldo-keto reductase family 1, member B3 (aldose reductase) [Source:MGI Symbol;Acc:MGI:1353494]
ENSMUSG00000001642	Akr1b3	dendritic cells	BMDC_mrna1273_0h_1	103.4	110.038	53	1	1	0	0	1	1	0	0	0.0188679	0.0188679	0	0	0.000171467	0.000171467	0	0	aldo-keto reductase family 1, member B3 (aldose reductase) [Source:MGI Symbol;Acc:MGI:1353494]
ENSMUSG00000001642	Akr1b3	macrophages	BMDM_mrna1273_0h_1	105.97	131.927	31	2	0	0	2	2	0	0	2	0.0645161	0	0	0.0645161	0.000489027	0	0	0.000489027	aldo-keto reductase family 1, member B3 (aldose reductase) [Source:MGI Symbol;Acc:MGI:1353494]
ENSMUSG00000001642	Akr1b3	macrophages	BMDM_mrna1273_0h_2	113.07	110.711	41	0	0	0	0	0	0	0	0	0	0	0	0	0	0	0	0	aldo-keto reductase family 1, member B3 (aldose reductase) [Source:MGI Symbol;Acc:MGI:1353494]
ENSMUSG00000001642	Akr1b3	T cells	TC_1	63.36	74.8985	256	12	4	2	6	12	4	2	6	0.046875	0.015625	0.0078125	0.0234375	0.000625847	0.000208616	0.000104308	0.000312924	aldo-keto reductase family 1, member B3 (aldose reductase) [Source:MGI Symbol;Acc:MGI:1353494]
ENSMUSG00000001663	Gstt1	B cells	BC_1	106.875	114.972	12	2	0	1	1	2	0	1	1	0.166667	0	0.0833333	0.0833333	0.00144963	0	0.000724816	0.000724816	glutathione S-transferase, theta 1 [Source:MGI Symbol;Acc:MGI:107379]
ENSMUSG00000001663	Gstt1	B cells	BC_2	121.58	135.497	6	1	1	0	0	1	1	0	0	0.166667	0.166667	0	0	0.00123004	0.00123004	0	0	glutathione S-transferase, theta 1 [Source:MGI Symbol;Acc:MGI:107379]
ENSMUSG00000001663	Gstt1	T cells	TC_1	64.61	76.356	5	1	0	0	1	1	0	0	1	0.2	0	0	0.2	0.00261931	0	0	0.00261931	glutathione S-transferase, theta 1 [Source:MGI Symbol;Acc:MGI:107379]
ENSMUSG00000001665	Gstt3	B cells	BC_1	109.07	125.563	12	1	0	1	0	2	0	2	0	0.0833333	0	0.0833333	0	0.00132735	0	0.00132735	0	glutathione S-transferase, theta 3 [Source:MGI Symbol;Acc:MGI:2143526]
ENSMUSG00000001665	Gstt3	B cells	BC_2	132.17	145.987	3	0	0	0	0	0	0	0	0	0	0	0	0	0	0	0	0	glutathione S-transferase, theta 3 [Source:MGI Symbol;Acc:MGI:2143526]
ENSMUSG00000001665	Gstt3	macrophages	BMDM_mrna1273_0h_1	120.41	163.913	3	0	0	0	0	0	0	0	0	0	0	0	0	0	0	0	0	glutathione S-transferase, theta 3 [Source:MGI Symbol;Acc:MGI:2143526]
ENSMUSG00000001665	Gstt3	macrophages	BMDM_mrna1273_0h_2	103.04	102.433	6	1	1	0	0	1	1	0	0	0.166667	0.166667	0	0	0.00162707	0.00162707	0	0	glutathione S-transferase, theta 3 [Source:MGI Symbol;Acc:MGI:2143526]
ENSMUSG00000001665	Gstt3	T cells	TC_1	100.4	111.616	8	1	1	0	0	1	1	0	0	0.125	0.125	0	0	0.00111991	0.00111991	0	0	glutathione S-transferase, theta 3 [Source:MGI Symbol;Acc:MGI:2143526]
ENSMUSG00000001666	Ddt	B cells	BC_1	87.52	92.234	127	7	2	2	3	8	2	3	3	0.0551181	0.015748	0.015748	0.023622	0.00068296	0.00017074	0.00025611	0.00025611	D-dopachrome tautomerase [Source:MGI Symbol;Acc:MGI:1298381]
ENSMUSG00000001666	Ddt	B cells	BC_2	78.29	96.0631	77	5	4	0	1	6	5	0	1	0.0649351	0.0519481	0	0.012987	0.000811155	0.000675963	0	0.000135193	D-dopachrome tautomerase [Source:MGI Symbol;Acc:MGI:1298381]
ENSMUSG00000001666	Ddt	dendritic cells	BMDC_mrna1273_0h_2	71.41	75.85	13	0	0	0	0	0	0	0	0	0	0	0	0	0	0	0	0	D-dopachrome tautomerase [Source:MGI Symbol;Acc:MGI:1298381]
ENSMUSG00000001666	Ddt	dendritic cells	BMDC_mrna1273_0h_1	91.04	87.7348	27	1	0	0	1	1	0	0	1	0.037037	0	0	0.037037	0.000422148	0	0	0.000422148	D-dopachrome tautomerase [Source:MGI Symbol;Acc:MGI:1298381]
ENSMUSG00000001666	Ddt	macrophages	BMDM_mrna1273_0h_1	99.58	123.324	15	0	0	0	0	0	0	0	0	0	0	0	0	0	0	0	0	D-dopachrome tautomerase [Source:MGI Symbol;Acc:MGI:1298381]
ENSMUSG00000001666	Ddt	macrophages	BMDM_mrna1273_0h_2	110.3	121.289	14	0	0	0	0	0	0	0	0	0	0	0	0	0	0	0	0	D-dopachrome tautomerase [Source:MGI Symbol;Acc:MGI:1298381]
ENSMUSG00000001666	Ddt	T cells	TC_1	64.71	75.867	153	5	1	3	1	5	1	3	1	0.0326797	0.00653595	0.0196078	0.00653595	0.00043075	8.61501e-05	0.00025845	8.61501e-05	D-dopachrome tautomerase [Source:MGI Symbol;Acc:MGI:1298381]
ENSMUSG00000001674	Ddx18	B cells	BC_1	118.79	120.905	22	2	1	1	1	3	1	1	1	0.0909091	0.0454545	0.0454545	0.0454545	0.00112785	0.000375951	0.000375951	0.000375951	DEAD box helicase 18 [Source:MGI Symbol;Acc:MGI:1914192]
ENSMUSG00000001674	Ddx18	B cells	BC_2	90.46	93.9422	9	0	0	0	0	0	0	0	0	0	0	0	0	0	0	0	0	DEAD box helicase 18 [Source:MGI Symbol;Acc:MGI:1914192]
ENSMUSG00000001674	Ddx18	dendritic cells	BMDC_mrna1273_0h_2	93.88	90.2029	7	1	1	0	0	1	1	0	0	0.142857	0.142857	0	0	0.00158373	0.00158373	0	0	DEAD box helicase 18 [Source:MGI Symbol;Acc:MGI:1914192]
ENSMUSG00000001674	Ddx18	dendritic cells	BMDC_mrna1273_0h_1	102.17	142.323	19	0	0	0	0	0	0	0	0	0	0	0	0	0	0	0	0	DEAD box helicase 18 [Source:MGI Symbol;Acc:MGI:1914192]
ENSMUSG00000001674	Ddx18	macrophages	BMDM_mrna1273_0h_1	99.415	97.013	10	0	0	0	0	0	0	0	0	0	0	0	0	0	0	0	0	DEAD box helicase 18 [Source:MGI Symbol;Acc:MGI:1914192]
ENSMUSG00000001674	Ddx18	macrophages	BMDM_mrna1273_0h_2	122.71	127.539	10	0	0	0	0	0	0	0	0	0	0	0	0	0	0	0	0	DEAD box helicase 18 [Source:MGI Symbol;Acc:MGI:1914192]
ENSMUSG00000001674	Ddx18	T cells	TC_1	70.04	76.4538	77	5	4	1	0	5	4	1	0	0.0649351	0.0519481	0.012987	0	0.000849338	0.00067947	0.000169868	0	DEAD box helicase 18 [Source:MGI Symbol;Acc:MGI:1914192]
ENSMUSG00000001687	Ubl3	B cells	BC_1	106.23	114.8	61	29	26	1	3	31	27	1	3	0.47541	0.42623	0.0163934	0.0491803	0.00442682	0.00385562	0.000142801	0.000428402	ubiquitin-like 3 [Source:MGI Symbol;Acc:MGI:1344373]
ENSMUSG00000001687	Ubl3	B cells	BC_2	81.85	88.608	25	1	0	0	1	1	0	0	1	0.04	0	0	0.04	0.000451427	0	0	0.000451427	ubiquitin-like 3 [Source:MGI Symbol;Acc:MGI:1344373]
ENSMUSG00000001687	Ubl3	dendritic cells	BMDC_mrna1273_0h_2	83.5	96.364	43	17	16	0	3	20	17	0	3	0.395349	0.372093	0	0.0697674	0.00482666	0.00410266	0	0.000723999	ubiquitin-like 3 [Source:MGI Symbol;Acc:MGI:1344373]
ENSMUSG00000001687	Ubl3	dendritic cells	BMDC_mrna1273_0h_1	104.96	112.261	53	21	18	1	4	24	19	1	4	0.396226	0.339623	0.0188679	0.0754717	0.00403374	0.00319338	0.000168073	0.00067229	ubiquitin-like 3 [Source:MGI Symbol;Acc:MGI:1344373]
ENSMUSG00000001687	Ubl3	macrophages	BMDM_mrna1273_0h_1	103.795	106.902	46	10	6	0	4	10	6	0	4	0.217391	0.130435	0	0.0869565	0.00203355	0.00122013	0	0.00081342	ubiquitin-like 3 [Source:MGI Symbol;Acc:MGI:1344373]
ENSMUSG00000001687	Ubl3	macrophages	BMDM_mrna1273_0h_2	110.67	110.335	45	7	7	0	1	9	8	0	1	0.155556	0.155556	0	0.0222222	0.00181266	0.00161125	0	0.000201406	ubiquitin-like 3 [Source:MGI Symbol;Acc:MGI:1344373]
ENSMUSG00000001687	Ubl3	T cells	TC_1	78.66	91.5088	152	66	57	3	8	74	62	4	8	0.434211	0.375	0.0197368	0.0526316	0.00532017	0.00445744	0.000287577	0.000575153	ubiquitin-like 3 [Source:MGI Symbol;Acc:MGI:1344373]
ENSMUSG00000001700	Gramd3	B cells	BC_1	116.33	118.482	30	2	1	0	1	2	1	0	1	0.0666667	0.0333333	0	0.0333333	0.000562673	0.000281337	0	0.000281337	GRAM domain containing 3 [Source:MGI Symbol;Acc:MGI:1914815]
ENSMUSG00000001700	Gramd3	B cells	BC_2	75.24	99.6304	23	3	1	2	1	5	1	2	2	0.130435	0.0434783	0.0869565	0.0434783	0.00218198	0.000436395	0.000872791	0.000872791	GRAM domain containing 3 [Source:MGI Symbol;Acc:MGI:1914815]
ENSMUSG00000001700	Gramd3	dendritic cells	BMDC_mrna1273_0h_2	50.14	57.2171	7	0	0	0	0	0	0	0	0	0	0	0	0	0	0	0	0	GRAM domain containing 3 [Source:MGI Symbol;Acc:MGI:1914815]
ENSMUSG00000001700	Gramd3	dendritic cells	BMDC_mrna1273_0h_1	211.04	204.895	6	1	0	0	1	1	0	0	1	0.166667	0	0	0.166667	0.000813425	0	0	0.000813425	GRAM domain containing 3 [Source:MGI Symbol;Acc:MGI:1914815]
ENSMUSG00000001700	Gramd3	macrophages	BMDM_mrna1273_0h_1	145.32	138.364	7	0	0	0	0	0	0	0	0	0	0	0	0	0	0	0	0	GRAM domain containing 3 [Source:MGI Symbol;Acc:MGI:1914815]
ENSMUSG00000001700	Gramd3	macrophages	BMDM_mrna1273_0h_2	70.46	94.562	5	0	0	0	0	0	0	0	0	0	0	0	0	0	0	0	0	GRAM domain containing 3 [Source:MGI Symbol;Acc:MGI:1914815]
ENSMUSG00000001700	Gramd3	T cells	TC_1	81.575	106.896	520	45	21	8	19	53	22	8	23	0.0865385	0.0403846	0.0153846	0.0365385	0.00095348	0.000395784	0.000143922	0.000413774	GRAM domain containing 3 [Source:MGI Symbol;Acc:MGI:1914815]
ENSMUSG00000001707	Eef1e1	B cells	BC_1	104.93	110.314	25	3	2	0	1	4	3	0	1	0.12	0.08	0	0.04	0.00145041	0.00108781	0	0.000362603	eukaryotic translation elongation factor 1 epsilon 1 [Source:MGI Symbol;Acc:MGI:1913393]
ENSMUSG00000001707	Eef1e1	B cells	BC_2	120.4	114.379	15	2	1	0	1	3	1	0	2	0.133333	0.0666667	0	0.0666667	0.00174857	0.000582856	0	0.00116571	eukaryotic translation elongation factor 1 epsilon 1 [Source:MGI Symbol;Acc:MGI:1913393]
ENSMUSG00000001707	Eef1e1	dendritic cells	BMDC_mrna1273_0h_2	57.23	76.93	4	1	1	0	0	1	1	0	0	0.25	0.25	0	0	0.00324971	0.00324971	0	0	eukaryotic translation elongation factor 1 epsilon 1 [Source:MGI Symbol;Acc:MGI:1913393]
ENSMUSG00000001707	Eef1e1	dendritic cells	BMDC_mrna1273_0h_1	87.16	103.541	11	0	0	0	0	0	0	0	0	0	0	0	0	0	0	0	0	eukaryotic translation elongation factor 1 epsilon 1 [Source:MGI Symbol;Acc:MGI:1913393]
ENSMUSG00000001707	Eef1e1	macrophages	BMDM_mrna1273_0h_1	118.52	120.886	24	1	1	0	0	1	1	0	0	0.0416667	0.0416667	0	0	0.000344677	0.000344677	0	0	eukaryotic translation elongation factor 1 epsilon 1 [Source:MGI Symbol;Acc:MGI:1913393]
ENSMUSG00000001707	Eef1e1	macrophages	BMDM_mrna1273_0h_2	110.96	100.798	19	1	1	0	0	1	1	0	0	0.0526316	0.0526316	0	0	0.00052215	0.00052215	0	0	eukaryotic translation elongation factor 1 epsilon 1 [Source:MGI Symbol;Acc:MGI:1913393]
ENSMUSG00000001707	Eef1e1	T cells	TC_1	57.7	81.5207	55	3	3	0	1	4	3	0	1	0.0545455	0.0545455	0	0.0181818	0.000892132	0.000669099	0	0.000223033	eukaryotic translation elongation factor 1 epsilon 1 [Source:MGI Symbol;Acc:MGI:1913393]
ENSMUSG00000001729	Akt1	B cells	BC_1	79.205	102.731	64	8	4	1	4	9	4	1	4	0.125	0.0625	0.015625	0.0625	0.00136886	0.000608383	0.000152096	0.000608383	thymoma viral proto-oncogene 1 [Source:MGI Symbol;Acc:MGI:87986]
ENSMUSG00000001729	Akt1	B cells	BC_2	92.5	116.297	33	0	0	0	0	0	0	0	0	0	0	0	0	0	0	0	0	thymoma viral proto-oncogene 1 [Source:MGI Symbol;Acc:MGI:87986]
ENSMUSG00000001729	Akt1	dendritic cells	BMDC_mrna1273_0h_2	120.895	134.817	24	0	0	0	0	0	0	0	0	0	0	0	0	0	0	0	0	thymoma viral proto-oncogene 1 [Source:MGI Symbol;Acc:MGI:87986]
ENSMUSG00000001729	Akt1	dendritic cells	BMDC_mrna1273_0h_1	85	111.684	71	3	1	0	2	4	1	0	3	0.0422535	0.0140845	0	0.028169	0.000504442	0.00012611	0	0.000378331	thymoma viral proto-oncogene 1 [Source:MGI Symbol;Acc:MGI:87986]
ENSMUSG00000001729	Akt1	macrophages	BMDM_mrna1273_0h_1	79.84	94.1595	59	3	2	1	0	3	2	1	0	0.0508475	0.0338983	0.0169492	0	0.000540014	0.000360009	0.000180005	0	thymoma viral proto-oncogene 1 [Source:MGI Symbol;Acc:MGI:87986]
ENSMUSG00000001729	Akt1	macrophages	BMDM_mrna1273_0h_2	101.455	117.338	74	1	1	0	0	1	1	0	0	0.0135135	0.0135135	0	0	0.000115167	0.000115167	0	0	thymoma viral proto-oncogene 1 [Source:MGI Symbol;Acc:MGI:87986]
ENSMUSG00000001729	Akt1	T cells	TC_1	70.165	88.2666	224	15	4	3	8	17	4	4	9	0.0669643	0.0178571	0.0133929	0.0357143	0.000859814	0.000202309	0.000202309	0.000455196	thymoma viral proto-oncogene 1 [Source:MGI Symbol;Acc:MGI:87986]
ENSMUSG00000001741	Il16	B cells	BC_1	86.455	103.879	96	9	3	3	4	14	3	7	4	0.09375	0.03125	0.03125	0.0416667	0.00140388	0.000300831	0.000701938	0.000401107	interleukin 16 [Source:MGI Symbol;Acc:MGI:1270855]
ENSMUSG00000001741	Il16	B cells	BC_2	72.15	93.9476	59	2	2	0	0	2	2	0	0	0.0338983	0.0338983	0	0	0.000360821	0.000360821	0	0	interleukin 16 [Source:MGI Symbol;Acc:MGI:1270855]
ENSMUSG00000001741	Il16	dendritic cells	BMDC_mrna1273_0h_2	81.54	110.943	29	0	0	0	0	0	0	0	0	0	0	0	0	0	0	0	0	interleukin 16 [Source:MGI Symbol;Acc:MGI:1270855]
ENSMUSG00000001741	Il16	dendritic cells	BMDC_mrna1273_0h_1	86.19	106.555	47	2	0	0	2	2	0	0	2	0.0425532	0	0	0.0425532	0.000399353	0	0	0.000399353	interleukin 16 [Source:MGI Symbol;Acc:MGI:1270855]
ENSMUSG00000001741	Il16	macrophages	BMDM_mrna1273_0h_1	100.85	100.85	2	0	0	0	0	0	0	0	0	0	0	0	0	0	0	0	0	interleukin 16 [Source:MGI Symbol;Acc:MGI:1270855]
ENSMUSG00000001741	Il16	macrophages	BMDM_mrna1273_0h_2	126.155	143.827	4	1	0	0	1	3	0	0	3	0.25	0	0	0.25	0.00521458	0	0	0.00521458	interleukin 16 [Source:MGI Symbol;Acc:MGI:1270855]
ENSMUSG00000001741	Il16	T cells	TC_1	78.95	92.6119	386	26	19	2	6	28	20	2	6	0.0673575	0.0492228	0.00518135	0.015544	0.000783256	0.000559469	5.59469e-05	0.000167841	interleukin 16 [Source:MGI Symbol;Acc:MGI:1270855]
ENSMUSG00000001750	Tcirg1	B cells	BC_1	131.72	157.636	24	2	1	0	1	2	1	0	1	0.0833333	0.0416667	0	0.0416667	0.000528645	0.000264322	0	0.000264322	T cell, immune regulator 1, ATPase, H+ transporting, lysosomal V0 protein A3 [Source:MGI Symbol;Acc:MGI:1350931]
ENSMUSG00000001750	Tcirg1	B cells	BC_2	251.105	209.589	8	0	0	0	0	0	0	0	0	0	0	0	0	0	0	0	0	T cell, immune regulator 1, ATPase, H+ transporting, lysosomal V0 protein A3 [Source:MGI Symbol;Acc:MGI:1350931]
ENSMUSG00000001750	Tcirg1	dendritic cells	BMDC_mrna1273_0h_2	177.97	180.427	73	3	1	0	2	3	1	0	2	0.0410959	0.0136986	0	0.0273973	0.000227771	7.59236e-05	0	0.000151847	T cell, immune regulator 1, ATPase, H+ transporting, lysosomal V0 protein A3 [Source:MGI Symbol;Acc:MGI:1350931]
ENSMUSG00000001750	Tcirg1	dendritic cells	BMDC_mrna1273_0h_1	282.62	243.055	69	4	1	1	2	5	1	1	3	0.057971	0.0144928	0.0144928	0.0289855	0.000298137	5.96274e-05	5.96274e-05	0.000178882	T cell, immune regulator 1, ATPase, H+ transporting, lysosomal V0 protein A3 [Source:MGI Symbol;Acc:MGI:1350931]
ENSMUSG00000001750	Tcirg1	macrophages	BMDM_mrna1273_0h_1	155.955	163.377	92	5	3	1	3	9	4	2	3	0.0543478	0.0326087	0.0108696	0.0326087	0.000598775	0.000266122	0.000133061	0.000199592	T cell, immune regulator 1, ATPase, H+ transporting, lysosomal V0 protein A3 [Source:MGI Symbol;Acc:MGI:1350931]
ENSMUSG00000001750	Tcirg1	macrophages	BMDM_mrna1273_0h_2	178.82	178.541	167	6	4	2	1	7	4	2	1	0.0359281	0.0239521	0.011976	0.00598802	0.00023477	0.000134154	6.70771e-05	3.35386e-05	T cell, immune regulator 1, ATPase, H+ transporting, lysosomal V0 protein A3 [Source:MGI Symbol;Acc:MGI:1350931]
ENSMUSG00000001750	Tcirg1	T cells	TC_1	79.84	127.536	35	1	1	0	0	1	1	0	0	0.0285714	0.0285714	0	0	0.000224026	0.000224026	0	0	T cell, immune regulator 1, ATPase, H+ transporting, lysosomal V0 protein A3 [Source:MGI Symbol;Acc:MGI:1350931]
ENSMUSG00000001751	Naglu	B cells	BC_1	64.92	70.936	10	1	1	0	0	2	2	0	0	0.1	0.1	0	0	0.00281944	0.00281944	0	0	alpha-N-acetylglucosaminidase (Sanfilippo disease IIIB) [Source:MGI Symbol;Acc:MGI:1351641]
ENSMUSG00000001751	Naglu	B cells	BC_2	105.98	105.448	4	0	0	0	0	0	0	0	0	0	0	0	0	0	0	0	0	alpha-N-acetylglucosaminidase (Sanfilippo disease IIIB) [Source:MGI Symbol;Acc:MGI:1351641]
ENSMUSG00000001751	Naglu	dendritic cells	BMDC_mrna1273_0h_2	90.73	89.0392	12	1	0	1	0	1	0	1	0	0.0833333	0	0.0833333	0	0.000935918	0	0.000935918	0	alpha-N-acetylglucosaminidase (Sanfilippo disease IIIB) [Source:MGI Symbol;Acc:MGI:1351641]
ENSMUSG00000001751	Naglu	dendritic cells	BMDC_mrna1273_0h_1	72.55	78.8393	15	0	0	0	0	0	0	0	0	0	0	0	0	0	0	0	0	alpha-N-acetylglucosaminidase (Sanfilippo disease IIIB) [Source:MGI Symbol;Acc:MGI:1351641]
ENSMUSG00000001751	Naglu	macrophages	BMDM_mrna1273_0h_1	103.12	103.541	36	0	0	0	0	0	0	0	0	0	0	0	0	0	0	0	0	alpha-N-acetylglucosaminidase (Sanfilippo disease IIIB) [Source:MGI Symbol;Acc:MGI:1351641]
ENSMUSG00000001751	Naglu	macrophages	BMDM_mrna1273_0h_2	97.92	106.392	69	1	0	0	1	1	0	0	1	0.0144928	0	0	0.0144928	0.00013622	0	0	0.00013622	alpha-N-acetylglucosaminidase (Sanfilippo disease IIIB) [Source:MGI Symbol;Acc:MGI:1351641]
ENSMUSG00000001751	Naglu	T cells	TC_1	76.96	96.5748	25	1	1	0	0	1	1	0	0	0.04	0.04	0	0	0.000414187	0.000414187	0	0	alpha-N-acetylglucosaminidase (Sanfilippo disease IIIB) [Source:MGI Symbol;Acc:MGI:1351641]
ENSMUSG00000001755	Coasy	B cells	BC_1	80.21	90.69	15	1	1	0	0	1	1	0	0	0.0666667	0.0666667	0	0	0.000735105	0.000735105	0	0	Coenzyme A synthase [Source:MGI Symbol;Acc:MGI:1918993]
ENSMUSG00000001755	Coasy	B cells	BC_2	66.89	121.103	7	1	1	0	0	1	1	0	0	0.142857	0.142857	0	0	0.00117963	0.00117963	0	0	Coenzyme A synthase [Source:MGI Symbol;Acc:MGI:1918993]
ENSMUSG00000001755	Coasy	dendritic cells	BMDC_mrna1273_0h_2	106.24	95.3707	15	0	0	0	0	0	0	0	0	0	0	0	0	0	0	0	0	Coenzyme A synthase [Source:MGI Symbol;Acc:MGI:1918993]
ENSMUSG00000001755	Coasy	dendritic cells	BMDC_mrna1273_0h_1	83	102.379	13	0	0	0	0	0	0	0	0	0	0	0	0	0	0	0	0	Coenzyme A synthase [Source:MGI Symbol;Acc:MGI:1918993]
ENSMUSG00000001755	Coasy	macrophages	BMDM_mrna1273_0h_1	133.96	137.482	9	0	0	0	0	0	0	0	0	0	0	0	0	0	0	0	0	Coenzyme A synthase [Source:MGI Symbol;Acc:MGI:1918993]
ENSMUSG00000001755	Coasy	macrophages	BMDM_mrna1273_0h_2	75.11	135.115	4	0	0	0	0	0	0	0	0	0	0	0	0	0	0	0	0	Coenzyme A synthase [Source:MGI Symbol;Acc:MGI:1918993]
ENSMUSG00000001755	Coasy	T cells	TC_1	85.27	94.1568	38	1	0	0	1	1	0	0	1	0.0263158	0	0	0.0263158	0.000279489	0	0	0.000279489	Coenzyme A synthase [Source:MGI Symbol;Acc:MGI:1918993]
ENSMUSG00000001761	Smo	B cells	BC_1	66.395	66.395	2	1	1	0	0	1	1	0	0	0.5	0.5	0	0	0.00753069	0.00753069	0	0	smoothened, frizzled class receptor [Source:MGI Symbol;Acc:MGI:108075]
ENSMUSG00000001761	Smo	dendritic cells	BMDC_mrna1273_0h_1	76.825	76.825	2	0	0	0	0	0	0	0	0	0	0	0	0	0	0	0	0	smoothened, frizzled class receptor [Source:MGI Symbol;Acc:MGI:108075]
ENSMUSG00000001761	Smo	macrophages	BMDM_mrna1273_0h_1	72.555	72.555	2	0	0	0	0	0	0	0	0	0	0	0	0	0	0	0	0	smoothened, frizzled class receptor [Source:MGI Symbol;Acc:MGI:108075]
ENSMUSG00000001761	Smo	macrophages	BMDM_mrna1273_0h_2	93.65	137.35	9	1	0	0	1	1	0	0	1	0.111111	0	0	0.111111	0.000808963	0	0	0.000808963	smoothened, frizzled class receptor [Source:MGI Symbol;Acc:MGI:108075]
ENSMUSG00000001761	Smo	T cells	TC_1	57.41	81.0971	7	3	0	1	2	3	0	1	2	0.428571	0	0.142857	0.285714	0.00528467	0	0.00176156	0.00352311	smoothened, frizzled class receptor [Source:MGI Symbol;Acc:MGI:108075]
ENSMUSG00000001763	Tspan33	B cells	BC_1	110.54	123.403	3	0	0	0	0	0	0	0	0	0	0	0	0	0	0	0	0	tetraspanin 33 [Source:MGI Symbol;Acc:MGI:1919012]
ENSMUSG00000001763	Tspan33	B cells	BC_2	138.56	138.56	1	0	0	0	0	0	0	0	0	0	0	0	0	0	0	0	0	tetraspanin 33 [Source:MGI Symbol;Acc:MGI:1919012]
ENSMUSG00000001763	Tspan33	dendritic cells	BMDC_mrna1273_0h_2	141.56	134.274	21	0	0	0	0	0	0	0	0	0	0	0	0	0	0	0	0	tetraspanin 33 [Source:MGI Symbol;Acc:MGI:1919012]
ENSMUSG00000001763	Tspan33	dendritic cells	BMDC_mrna1273_0h_1	119.06	115.68	13	0	0	0	0	0	0	0	0	0	0	0	0	0	0	0	0	tetraspanin 33 [Source:MGI Symbol;Acc:MGI:1919012]
ENSMUSG00000001763	Tspan33	macrophages	BMDM_mrna1273_0h_1	102.47	111.097	3	0	0	0	0	0	0	0	0	0	0	0	0	0	0	0	0	tetraspanin 33 [Source:MGI Symbol;Acc:MGI:1919012]
ENSMUSG00000001763	Tspan33	macrophages	BMDM_mrna1273_0h_2	122.505	122.505	2	0	0	0	0	0	0	0	0	0	0	0	0	0	0	0	0	tetraspanin 33 [Source:MGI Symbol;Acc:MGI:1919012]
ENSMUSG00000001767	Crnkl1	B cells	BC_1	94	99.3855	22	2	1	0	1	2	1	0	1	0.0909091	0.0454545	0	0.0454545	0.000914712	0.000457356	0	0.000457356	crooked neck pre-mRNA splicing factor 1 [Source:MGI Symbol;Acc:MGI:1914127]
ENSMUSG00000001767	Crnkl1	B cells	BC_2	95	126.758	19	3	2	1	0	3	2	1	0	0.157895	0.105263	0.0526316	0	0.00124564	0.000830427	0.000415213	0	crooked neck pre-mRNA splicing factor 1 [Source:MGI Symbol;Acc:MGI:1914127]
ENSMUSG00000001767	Crnkl1	dendritic cells	BMDC_mrna1273_0h_2	78.43	78.43	2	0	0	0	0	0	0	0	0	0	0	0	0	0	0	0	0	crooked neck pre-mRNA splicing factor 1 [Source:MGI Symbol;Acc:MGI:1914127]
ENSMUSG00000001767	Crnkl1	dendritic cells	BMDC_mrna1273_0h_1	102.45	106.922	10	0	0	0	0	0	0	0	0	0	0	0	0	0	0	0	0	crooked neck pre-mRNA splicing factor 1 [Source:MGI Symbol;Acc:MGI:1914127]
ENSMUSG00000001767	Crnkl1	macrophages	BMDM_mrna1273_0h_1	74.67	92.4871	7	0	0	0	0	0	0	0	0	0	0	0	0	0	0	0	0	crooked neck pre-mRNA splicing factor 1 [Source:MGI Symbol;Acc:MGI:1914127]
ENSMUSG00000001767	Crnkl1	macrophages	BMDM_mrna1273_0h_2	91.785	94.3267	6	0	0	0	0	0	0	0	0	0	0	0	0	0	0	0	0	crooked neck pre-mRNA splicing factor 1 [Source:MGI Symbol;Acc:MGI:1914127]
ENSMUSG00000001767	Crnkl1	T cells	TC_1	67.16	81.716	50	4	1	0	3	4	1	0	3	0.08	0.02	0	0.06	0.000979	0.00024475	0	0.00073425	crooked neck pre-mRNA splicing factor 1 [Source:MGI Symbol;Acc:MGI:1914127]
ENSMUSG00000001768	Rin2	dendritic cells	BMDC_mrna1273_0h_2	95.175	99.6233	6	0	0	0	0	0	0	0	0	0	0	0	0	0	0	0	0	Ras and Rab interactor 2 [Source:MGI Symbol;Acc:MGI:1921280]
ENSMUSG00000001768	Rin2	dendritic cells	BMDC_mrna1273_0h_1	82.26	109.454	8	0	0	0	0	0	0	0	0	0	0	0	0	0	0	0	0	Ras and Rab interactor 2 [Source:MGI Symbol;Acc:MGI:1921280]
ENSMUSG00000001768	Rin2	macrophages	BMDM_mrna1273_0h_1	72.6	98.2811	27	4	2	1	1	5	3	1	1	0.148148	0.0740741	0.037037	0.037037	0.00188424	0.00113054	0.000376848	0.000376848	Ras and Rab interactor 2 [Source:MGI Symbol;Acc:MGI:1921280]
ENSMUSG00000001768	Rin2	macrophages	BMDM_mrna1273_0h_2	134.96	136.975	39	1	0	1	0	1	0	1	0	0.025641	0	0.025641	0	0.000187194	0	0.000187194	0	Ras and Rab interactor 2 [Source:MGI Symbol;Acc:MGI:1921280]
ENSMUSG00000001774	Chordc1	B cells	BC_1	82.235	97.8792	38	4	2	1	1	4	2	1	1	0.105263	0.0526316	0.0263158	0.0263158	0.00107544	0.00053772	0.00026886	0.00026886	cysteine and histidine-rich domain (CHORD)-containing, zinc-binding protein 1 [Source:MGI Symbol;Acc:MGI:1914167]
ENSMUSG00000001774	Chordc1	B cells	BC_2	104.425	121.651	20	3	0	0	3	3	0	0	3	0.15	0	0	0.15	0.00123304	0	0	0.00123304	cysteine and histidine-rich domain (CHORD)-containing, zinc-binding protein 1 [Source:MGI Symbol;Acc:MGI:1914167]
ENSMUSG00000001774	Chordc1	dendritic cells	BMDC_mrna1273_0h_2	114.23	144.399	22	0	0	0	0	0	0	0	0	0	0	0	0	0	0	0	0	cysteine and histidine-rich domain (CHORD)-containing, zinc-binding protein 1 [Source:MGI Symbol;Acc:MGI:1914167]
ENSMUSG00000001774	Chordc1	dendritic cells	BMDC_mrna1273_0h_1	142.43	142.656	37	3	1	0	2	3	1	0	2	0.0810811	0.027027	0	0.0540541	0.000568369	0.000189456	0	0.000378913	cysteine and histidine-rich domain (CHORD)-containing, zinc-binding protein 1 [Source:MGI Symbol;Acc:MGI:1914167]
ENSMUSG00000001774	Chordc1	macrophages	BMDM_mrna1273_0h_1	88.93	125.137	3	0	0	0	0	0	0	0	0	0	0	0	0	0	0	0	0	cysteine and histidine-rich domain (CHORD)-containing, zinc-binding protein 1 [Source:MGI Symbol;Acc:MGI:1914167]
ENSMUSG00000001774	Chordc1	macrophages	BMDM_mrna1273_0h_2	138.18	149.54	11	0	0	0	0	0	0	0	0	0	0	0	0	0	0	0	0	cysteine and histidine-rich domain (CHORD)-containing, zinc-binding protein 1 [Source:MGI Symbol;Acc:MGI:1914167]
ENSMUSG00000001774	Chordc1	T cells	TC_1	68.715	92.7027	120	10	7	0	3	12	8	0	4	0.0833333	0.0583333	0	0.025	0.00107872	0.000719144	0	0.000359572	cysteine and histidine-rich domain (CHORD)-containing, zinc-binding protein 1 [Source:MGI Symbol;Acc:MGI:1914167]
ENSMUSG00000001783	Rtcb	B cells	BC_1	84.45	98.93	73	6	3	1	3	7	3	1	3	0.0821918	0.0410959	0.0136986	0.0410959	0.000969275	0.000415404	0.000138468	0.000415404	RNA 2',3'-cyclic phosphate and 5'-OH ligase [Source:MGI Symbol;Acc:MGI:106379]
ENSMUSG00000001783	Rtcb	B cells	BC_2	82.23	93.5151	45	3	2	0	1	3	2	0	1	0.0666667	0.0444444	0	0.0222222	0.000712897	0.000475265	0	0.000237632	RNA 2',3'-cyclic phosphate and 5'-OH ligase [Source:MGI Symbol;Acc:MGI:106379]
ENSMUSG00000001783	Rtcb	dendritic cells	BMDC_mrna1273_0h_2	92.46	92.4235	55	1	0	0	1	1	0	0	1	0.0181818	0	0	0.0181818	0.000196723	0	0	0.000196723	RNA 2',3'-cyclic phosphate and 5'-OH ligase [Source:MGI Symbol;Acc:MGI:106379]
ENSMUSG00000001783	Rtcb	dendritic cells	BMDC_mrna1273_0h_1	83.92	101.281	87	2	2	0	0	2	2	0	0	0.0229885	0.0229885	0	0	0.000226978	0.000226978	0	0	RNA 2',3'-cyclic phosphate and 5'-OH ligase [Source:MGI Symbol;Acc:MGI:106379]
ENSMUSG00000001783	Rtcb	macrophages	BMDM_mrna1273_0h_1	83.57	102.119	22	1	1	0	0	1	1	0	0	0.0454545	0.0454545	0	0	0.000445115	0.000445115	0	0	RNA 2',3'-cyclic phosphate and 5'-OH ligase [Source:MGI Symbol;Acc:MGI:106379]
ENSMUSG00000001783	Rtcb	macrophages	BMDM_mrna1273_0h_2	102.24	106.33	28	1	0	1	0	1	0	1	0	0.0357143	0	0.0357143	0	0.000335883	0	0.000335883	0	RNA 2',3'-cyclic phosphate and 5'-OH ligase [Source:MGI Symbol;Acc:MGI:106379]
ENSMUSG00000001783	Rtcb	T cells	TC_1	69.19	81.8097	199	20	8	5	7	21	8	6	7	0.100503	0.040201	0.0251256	0.0351759	0.00128992	0.000491396	0.000368547	0.000429972	RNA 2',3'-cyclic phosphate and 5'-OH ligase [Source:MGI Symbol;Acc:MGI:106379]
ENSMUSG00000001785	Pwp1	B cells	BC_1	85.585	91.7606	18	5	3	0	2	5	3	0	2	0.277778	0.166667	0	0.111111	0.0030272	0.00181632	0	0.00121088	PWP1 homolog, endonuclein [Source:MGI Symbol;Acc:MGI:1914735]
ENSMUSG00000001785	Pwp1	B cells	BC_2	53.15	85.3311	9	0	0	0	0	0	0	0	0	0	0	0	0	0	0	0	0	PWP1 homolog, endonuclein [Source:MGI Symbol;Acc:MGI:1914735]
ENSMUSG00000001785	Pwp1	dendritic cells	BMDC_mrna1273_0h_2	97.155	88.2825	8	0	0	0	0	0	0	0	0	0	0	0	0	0	0	0	0	PWP1 homolog, endonuclein [Source:MGI Symbol;Acc:MGI:1914735]
ENSMUSG00000001785	Pwp1	dendritic cells	BMDC_mrna1273_0h_1	87.37	119.247	6	0	0	0	0	0	0	0	0	0	0	0	0	0	0	0	0	PWP1 homolog, endonuclein [Source:MGI Symbol;Acc:MGI:1914735]
ENSMUSG00000001785	Pwp1	macrophages	BMDM_mrna1273_0h_1	156.605	153.378	16	0	0	0	0	0	0	0	0	0	0	0	0	0	0	0	0	PWP1 homolog, endonuclein [Source:MGI Symbol;Acc:MGI:1914735]
ENSMUSG00000001785	Pwp1	macrophages	BMDM_mrna1273_0h_2	115.24	124.338	10	0	0	0	0	0	0	0	0	0	0	0	0	0	0	0	0	PWP1 homolog, endonuclein [Source:MGI Symbol;Acc:MGI:1914735]
ENSMUSG00000001785	Pwp1	T cells	TC_1	66.715	73.7678	54	6	4	1	1	6	4	1	1	0.111111	0.0740741	0.0185185	0.0185185	0.00150623	0.00100415	0.000251038	0.000251038	PWP1 homolog, endonuclein [Source:MGI Symbol;Acc:MGI:1914735]
ENSMUSG00000001786	Fbxo7	B cells	BC_1	146.03	158.68	6	1	0	0	1	1	0	0	1	0.166667	0	0	0.166667	0.00105033	0	0	0.00105033	F-box protein 7 [Source:MGI Symbol;Acc:MGI:1917004]
ENSMUSG00000001786	Fbxo7	B cells	BC_2	77.815	77.815	2	0	0	0	0	0	0	0	0	0	0	0	0	0	0	0	0	F-box protein 7 [Source:MGI Symbol;Acc:MGI:1917004]
ENSMUSG00000001786	Fbxo7	dendritic cells	BMDC_mrna1273_0h_2	107.2	107.092	11	0	0	0	0	0	0	0	0	0	0	0	0	0	0	0	0	F-box protein 7 [Source:MGI Symbol;Acc:MGI:1917004]
ENSMUSG00000001786	Fbxo7	dendritic cells	BMDC_mrna1273_0h_1	121.72	143.546	19	3	0	1	2	3	0	1	2	0.157895	0	0.0526316	0.105263	0.00109996	0	0.000366652	0.000733304	F-box protein 7 [Source:MGI Symbol;Acc:MGI:1917004]
ENSMUSG00000001786	Fbxo7	macrophages	BMDM_mrna1273_0h_1	105.23	85.2267	3	0	0	0	0	0	0	0	0	0	0	0	0	0	0	0	0	F-box protein 7 [Source:MGI Symbol;Acc:MGI:1917004]
ENSMUSG00000001786	Fbxo7	macrophages	BMDM_mrna1273_0h_2	73.57	117.169	7	0	0	0	0	0	0	0	0	0	0	0	0	0	0	0	0	F-box protein 7 [Source:MGI Symbol;Acc:MGI:1917004]
ENSMUSG00000001786	Fbxo7	T cells	TC_1	77.65	101.516	50	4	2	1	1	4	2	1	1	0.08	0.04	0.02	0.02	0.000788053	0.000394027	0.000197013	0.000197013	F-box protein 7 [Source:MGI Symbol;Acc:MGI:1917004]
ENSMUSG00000001794	Capns1	B cells	BC_1	108.385	108.646	120	6	2	0	5	7	2	0	5	0.05	0.0166667	0	0.0416667	0.000536911	0.000153403	0	0.000383508	calpain, small subunit 1 [Source:MGI Symbol;Acc:MGI:88266]
ENSMUSG00000001794	Capns1	B cells	BC_2	104.12	113.004	66	6	4	0	2	6	4	0	2	0.0909091	0.0606061	0	0.030303	0.000804478	0.000536319	0	0.000268159	calpain, small subunit 1 [Source:MGI Symbol;Acc:MGI:88266]
ENSMUSG00000001794	Capns1	dendritic cells	BMDC_mrna1273_0h_2	100.36	108.252	93	5	4	1	0	6	5	1	0	0.0537634	0.0430108	0.0107527	0	0.000595982	0.000496652	9.93304e-05	0	calpain, small subunit 1 [Source:MGI Symbol;Acc:MGI:88266]
ENSMUSG00000001794	Capns1	dendritic cells	BMDC_mrna1273_0h_1	117.5	119.078	115	5	3	1	1	5	3	1	1	0.0434783	0.026087	0.00869565	0.00869565	0.000365124	0.000219075	7.30248e-05	7.30248e-05	calpain, small subunit 1 [Source:MGI Symbol;Acc:MGI:88266]
ENSMUSG00000001794	Capns1	macrophages	BMDM_mrna1273_0h_1	120.9	119.356	135	8	6	1	3	11	6	1	4	0.0592593	0.0444444	0.00740741	0.0222222	0.000682679	0.00037237	6.20617e-05	0.000248247	calpain, small subunit 1 [Source:MGI Symbol;Acc:MGI:88266]
ENSMUSG00000001794	Capns1	macrophages	BMDM_mrna1273_0h_2	109.46	122.032	179	8	5	2	2	9	5	2	2	0.0446927	0.027933	0.0111732	0.0111732	0.000412018	0.000228899	9.15597e-05	9.15597e-05	calpain, small subunit 1 [Source:MGI Symbol;Acc:MGI:88266]
ENSMUSG00000001794	Capns1	T cells	TC_1	79.34	90.2404	452	30	14	9	10	40	17	12	11	0.0663717	0.0309735	0.0199115	0.0221239	0.000980665	0.000416783	0.000294199	0.000269683	calpain, small subunit 1 [Source:MGI Symbol;Acc:MGI:88266]
ENSMUSG00000001827	Folr1	macrophages	BMDM_mrna1273_0h_2	89.67	89.67	1	0	0	0	0	0	0	0	0	0	0	0	0	0	0	0	0	folate receptor 1 (adult) [Source:MGI Symbol;Acc:MGI:95568]
ENSMUSG00000001829	Clpb	B cells	BC_1	122.27	125.157	10	1	1	0	0	1	1	0	0	0.1	0.1	0	0	0.000798996	0.000798996	0	0	ClpB caseinolytic peptidase B [Source:MGI Symbol;Acc:MGI:1100517]
ENSMUSG00000001829	Clpb	B cells	BC_2	103.26	99.9575	8	0	0	0	0	0	0	0	0	0	0	0	0	0	0	0	0	ClpB caseinolytic peptidase B [Source:MGI Symbol;Acc:MGI:1100517]
ENSMUSG00000001829	Clpb	dendritic cells	BMDC_mrna1273_0h_2	90.96	93.75	4	0	0	0	0	0	0	0	0	0	0	0	0	0	0	0	0	ClpB caseinolytic peptidase B [Source:MGI Symbol;Acc:MGI:1100517]
ENSMUSG00000001829	Clpb	dendritic cells	BMDC_mrna1273_0h_1	94.205	96.0425	4	1	0	0	1	1	0	0	1	0.25	0	0	0.25	0.00260301	0	0	0.00260301	ClpB caseinolytic peptidase B [Source:MGI Symbol;Acc:MGI:1100517]
ENSMUSG00000001829	Clpb	macrophages	BMDM_mrna1273_0h_1	45.05	50.726	5	0	0	0	0	0	0	0	0	0	0	0	0	0	0	0	0	ClpB caseinolytic peptidase B [Source:MGI Symbol;Acc:MGI:1100517]
ENSMUSG00000001829	Clpb	macrophages	BMDM_mrna1273_0h_2	161.975	169.104	8	0	0	0	0	0	0	0	0	0	0	0	0	0	0	0	0	ClpB caseinolytic peptidase B [Source:MGI Symbol;Acc:MGI:1100517]
ENSMUSG00000001829	Clpb	T cells	TC_1	66.29	79.5145	60	5	4	0	1	5	4	0	1	0.0833333	0.0666667	0	0.0166667	0.00104803	0.000838422	0	0.000209605	ClpB caseinolytic peptidase B [Source:MGI Symbol;Acc:MGI:1100517]
ENSMUSG00000001833	Septin7	B cells	BC_1	94.37	108.543	95	7	6	0	1	8	7	0	1	0.0736842	0.0631579	0	0.0105263	0.000775828	0.00067885	0	9.69785e-05	septin 7 [Source:MGI Symbol;Acc:MGI:1335094]
ENSMUSG00000001833	Septin7	B cells	BC_2	107.715	118.945	30	3	1	0	2	3	1	0	2	0.1	0.0333333	0	0.0666667	0.000840727	0.000280242	0	0.000560485	septin 7 [Source:MGI Symbol;Acc:MGI:1335094]
ENSMUSG00000001833	Septin7	dendritic cells	BMDC_mrna1273_0h_2	129.47	129.607	36	2	1	1	0	3	2	1	0	0.0555556	0.0277778	0.0277778	0	0.000642971	0.000428647	0.000214324	0	septin 7 [Source:MGI Symbol;Acc:MGI:1335094]
ENSMUSG00000001833	Septin7	dendritic cells	BMDC_mrna1273_0h_1	129.045	141.262	66	5	3	1	1	5	3	1	1	0.0757576	0.0454545	0.0151515	0.0151515	0.000536291	0.000321774	0.000107258	0.000107258	septin 7 [Source:MGI Symbol;Acc:MGI:1335094]
ENSMUSG00000001833	Septin7	macrophages	BMDM_mrna1273_0h_1	107.375	123.887	54	3	1	0	2	3	1	0	2	0.0555556	0.0185185	0	0.037037	0.000448439	0.00014948	0	0.000298959	septin 7 [Source:MGI Symbol;Acc:MGI:1335094]
ENSMUSG00000001833	Septin7	macrophages	BMDM_mrna1273_0h_2	135.62	148.141	64	1	1	0	0	1	1	0	0	0.015625	0.015625	0	0	0.000105474	0.000105474	0	0	septin 7 [Source:MGI Symbol;Acc:MGI:1335094]
ENSMUSG00000001844	Zdhhc4	B cells	BC_1	179.685	165.057	18	3	1	1	2	4	1	1	2	0.166667	0.0555556	0.0555556	0.111111	0.00134634	0.000336585	0.000336585	0.000673169	zinc finger, DHHC domain containing 4 [Source:MGI Symbol;Acc:MGI:1920131]
ENSMUSG00000001844	Zdhhc4	B cells	BC_2	58.385	116.406	12	1	0	0	1	1	0	0	1	0.0833333	0	0	0.0833333	0.000715886	0	0	0.000715886	zinc finger, DHHC domain containing 4 [Source:MGI Symbol;Acc:MGI:1920131]
ENSMUSG00000001844	Zdhhc4	dendritic cells	BMDC_mrna1273_0h_2	81.3	97.9157	7	0	0	0	0	0	0	0	0	0	0	0	0	0	0	0	0	zinc finger, DHHC domain containing 4 [Source:MGI Symbol;Acc:MGI:1920131]
ENSMUSG00000001844	Zdhhc4	dendritic cells	BMDC_mrna1273_0h_1	100.6	129.222	11	0	0	0	0	0	0	0	0	0	0	0	0	0	0	0	0	zinc finger, DHHC domain containing 4 [Source:MGI Symbol;Acc:MGI:1920131]
ENSMUSG00000001844	Zdhhc4	macrophages	BMDM_mrna1273_0h_1	106.19	109.373	9	0	0	0	0	0	0	0	0	0	0	0	0	0	0	0	0	zinc finger, DHHC domain containing 4 [Source:MGI Symbol;Acc:MGI:1920131]
ENSMUSG00000001844	Zdhhc4	macrophages	BMDM_mrna1273_0h_2	111.63	113.695	13	0	0	0	0	0	0	0	0	0	0	0	0	0	0	0	0	zinc finger, DHHC domain containing 4 [Source:MGI Symbol;Acc:MGI:1920131]
ENSMUSG00000001844	Zdhhc4	T cells	TC_1	85.44	100.033	51	4	1	0	3	5	1	0	4	0.0784314	0.0196078	0	0.0588235	0.000980065	0.000196013	0	0.000784052	zinc finger, DHHC domain containing 4 [Source:MGI Symbol;Acc:MGI:1920131]
ENSMUSG00000001847	Rac1	B cells	BC_1	84.31	94.3862	134	10	6	0	4	10	6	0	4	0.0746269	0.0447761	0	0.0298507	0.000790654	0.000474393	0	0.000316262	Rac family small GTPase 1 [Source:MGI Symbol;Acc:MGI:97845]
ENSMUSG00000001847	Rac1	B cells	BC_2	86.125	101.638	64	7	5	0	2	7	5	0	2	0.109375	0.078125	0	0.03125	0.00107612	0.000768657	0	0.000307463	Rac family small GTPase 1 [Source:MGI Symbol;Acc:MGI:97845]
ENSMUSG00000001847	Rac1	dendritic cells	BMDC_mrna1273_0h_2	97.785	103.07	98	5	1	1	3	5	1	1	3	0.0510204	0.0102041	0.0102041	0.0306122	0.000495007	9.90015e-05	9.90015e-05	0.000297004	Rac family small GTPase 1 [Source:MGI Symbol;Acc:MGI:97845]
ENSMUSG00000001847	Rac1	dendritic cells	BMDC_mrna1273_0h_1	99.54	111.915	145	8	5	1	2	8	5	1	2	0.0551724	0.0344828	0.00689655	0.0137931	0.000492985	0.000308116	6.16231e-05	0.000123246	Rac family small GTPase 1 [Source:MGI Symbol;Acc:MGI:97845]
ENSMUSG00000001847	Rac1	macrophages	BMDM_mrna1273_0h_1	90.42	98.5146	89	2	2	0	0	2	2	0	0	0.0224719	0.0224719	0	0	0.000228107	0.000228107	0	0	Rac family small GTPase 1 [Source:MGI Symbol;Acc:MGI:97845]
ENSMUSG00000001847	Rac1	macrophages	BMDM_mrna1273_0h_2	102.59	111.463	119	4	2	0	2	4	2	0	2	0.0336134	0.0168067	0	0.0168067	0.000301567	0.000150784	0	0.000150784	Rac family small GTPase 1 [Source:MGI Symbol;Acc:MGI:97845]
ENSMUSG00000001847	Rac1	T cells	TC_1	68.595	81.8061	876	59	32	7	22	64	33	7	24	0.0673516	0.0365297	0.00799087	0.0251142	0.000893079	0.000460494	9.76805e-05	0.000334905	Rac family small GTPase 1 [Source:MGI Symbol;Acc:MGI:97845]
ENSMUSG00000001855	Nup214	B cells	BC_1	99	119.061	16	2	2	0	0	2	2	0	0	0.125	0.125	0	0	0.00104989	0.00104989	0	0	nucleoporin 214 [Source:MGI Symbol;Acc:MGI:1095411]
ENSMUSG00000001855	Nup214	B cells	BC_2	96.08	100.302	9	2	1	0	1	2	1	0	1	0.222222	0.111111	0	0.111111	0.00221553	0.00110776	0	0.00110776	nucleoporin 214 [Source:MGI Symbol;Acc:MGI:1095411]
ENSMUSG00000001855	Nup214	dendritic cells	BMDC_mrna1273_0h_2	73.105	100.209	10	0	0	0	0	0	0	0	0	0	0	0	0	0	0	0	0	nucleoporin 214 [Source:MGI Symbol;Acc:MGI:1095411]
ENSMUSG00000001855	Nup214	dendritic cells	BMDC_mrna1273_0h_1	121.78	137.099	17	0	0	0	0	0	0	0	0	0	0	0	0	0	0	0	0	nucleoporin 214 [Source:MGI Symbol;Acc:MGI:1095411]
ENSMUSG00000001855	Nup214	macrophages	BMDM_mrna1273_0h_1	71.7	71.4925	8	0	0	0	0	0	0	0	0	0	0	0	0	0	0	0	0	nucleoporin 214 [Source:MGI Symbol;Acc:MGI:1095411]
ENSMUSG00000001855	Nup214	macrophages	BMDM_mrna1273_0h_2	104.89	108.26	9	0	0	0	0	0	0	0	0	0	0	0	0	0	0	0	0	nucleoporin 214 [Source:MGI Symbol;Acc:MGI:1095411]
ENSMUSG00000001855	Nup214	T cells	TC_1	87.61	99.713	91	2	1	0	2	3	1	0	2	0.021978	0.010989	0	0.021978	0.000330619	0.000110206	0	0.000220413	nucleoporin 214 [Source:MGI Symbol;Acc:MGI:1095411]
ENSMUSG00000001865	Cpa3	dendritic cells	BMDC_mrna1273_0h_2	101.715	101.715	2	0	0	0	0	0	0	0	0	0	0	0	0	0	0	0	0	carboxypeptidase A3, mast cell [Source:MGI Symbol;Acc:MGI:88479]
ENSMUSG00000001865	Cpa3	dendritic cells	BMDC_mrna1273_0h_1	215.34	215.34	1	0	0	0	0	0	0	0	0	0	0	0	0	0	0	0	0	carboxypeptidase A3, mast cell [Source:MGI Symbol;Acc:MGI:88479]
ENSMUSG00000001891	Ugp2	B cells	BC_1	97.885	103.024	22	1	0	0	1	1	0	0	1	0.0454545	0	0	0.0454545	0.000441203	0	0	0.000441203	UDP-glucose pyrophosphorylase 2 [Source:MGI Symbol;Acc:MGI:2183447]
ENSMUSG00000001891	Ugp2	B cells	BC_2	144.67	122.182	12	1	1	0	0	1	1	0	0	0.0833333	0.0833333	0	0	0.000682044	0.000682044	0	0	UDP-glucose pyrophosphorylase 2 [Source:MGI Symbol;Acc:MGI:2183447]
ENSMUSG00000001891	Ugp2	dendritic cells	BMDC_mrna1273_0h_2	153.17	156.648	6	0	0	0	0	0	0	0	0	0	0	0	0	0	0	0	0	UDP-glucose pyrophosphorylase 2 [Source:MGI Symbol;Acc:MGI:2183447]
ENSMUSG00000001891	Ugp2	dendritic cells	BMDC_mrna1273_0h_1	114.92	135.659	23	1	1	0	0	1	1	0	0	0.0434783	0.0434783	0	0	0.000320496	0.000320496	0	0	UDP-glucose pyrophosphorylase 2 [Source:MGI Symbol;Acc:MGI:2183447]
ENSMUSG00000001891	Ugp2	macrophages	BMDM_mrna1273_0h_1	79.15	98.5845	38	3	3	0	0	3	3	0	0	0.0789474	0.0789474	0	0	0.000800809	0.000800809	0	0	UDP-glucose pyrophosphorylase 2 [Source:MGI Symbol;Acc:MGI:2183447]
ENSMUSG00000001891	Ugp2	macrophages	BMDM_mrna1273_0h_2	125.23	122.031	46	2	0	0	2	2	0	0	2	0.0434783	0	0	0.0434783	0.000356288	0	0	0.000356288	UDP-glucose pyrophosphorylase 2 [Source:MGI Symbol;Acc:MGI:2183447]
ENSMUSG00000001891	Ugp2	T cells	TC_1	45.12	61.686	57	3	0	3	0	3	0	3	0	0.0526316	0	0.0526316	0	0.000853218	0	0.000853218	0	UDP-glucose pyrophosphorylase 2 [Source:MGI Symbol;Acc:MGI:2183447]
ENSMUSG00000001909	Trmt1	B cells	BC_1	92.18	100.23	33	5	1	0	4	5	1	0	4	0.151515	0.030303	0	0.121212	0.00151167	0.000302335	0	0.00120934	tRNA methyltransferase 1 [Source:MGI Symbol;Acc:MGI:1289155]
ENSMUSG00000001909	Trmt1	B cells	BC_2	51.5	84.8253	15	2	2	0	0	2	2	0	0	0.133333	0.133333	0	0	0.00157186	0.00157186	0	0	tRNA methyltransferase 1 [Source:MGI Symbol;Acc:MGI:1289155]
ENSMUSG00000001909	Trmt1	dendritic cells	BMDC_mrna1273_0h_2	56.81	75.9862	21	2	0	0	2	2	0	0	2	0.0952381	0	0	0.0952381	0.00125336	0	0	0.00125336	tRNA methyltransferase 1 [Source:MGI Symbol;Acc:MGI:1289155]
ENSMUSG00000001909	Trmt1	dendritic cells	BMDC_mrna1273_0h_1	79.4	116.66	29	0	0	0	0	0	0	0	0	0	0	0	0	0	0	0	0	tRNA methyltransferase 1 [Source:MGI Symbol;Acc:MGI:1289155]
ENSMUSG00000001909	Trmt1	macrophages	BMDM_mrna1273_0h_1	132.77	127.305	13	0	0	0	0	0	0	0	0	0	0	0	0	0	0	0	0	tRNA methyltransferase 1 [Source:MGI Symbol;Acc:MGI:1289155]
ENSMUSG00000001909	Trmt1	macrophages	BMDM_mrna1273_0h_2	110.055	124.424	22	0	0	0	0	0	0	0	0	0	0	0	0	0	0	0	0	tRNA methyltransferase 1 [Source:MGI Symbol;Acc:MGI:1289155]
ENSMUSG00000001909	Trmt1	T cells	TC_1	59.5	78.958	128	6	5	1	0	6	5	1	0	0.046875	0.0390625	0.0078125	0	0.00059367	0.000494725	9.89449e-05	0	tRNA methyltransferase 1 [Source:MGI Symbol;Acc:MGI:1289155]
ENSMUSG00000001910	Nacc1	B cells	BC_1	79.08	98.2896	45	0	0	0	0	0	0	0	0	0	0	0	0	0	0	0	0	nucleus accumbens associated 1, BEN and BTB (POZ) domain containing [Source:MGI Symbol;Acc:MGI:1914080]
ENSMUSG00000001910	Nacc1	B cells	BC_2	82.75	83.0587	15	3	1	1	1	3	1	1	1	0.2	0.0666667	0.0666667	0.0666667	0.00240794	0.000802646	0.000802646	0.000802646	nucleus accumbens associated 1, BEN and BTB (POZ) domain containing [Source:MGI Symbol;Acc:MGI:1914080]
ENSMUSG00000001910	Nacc1	dendritic cells	BMDC_mrna1273_0h_2	108.86	111.829	27	0	0	0	0	0	0	0	0	0	0	0	0	0	0	0	0	nucleus accumbens associated 1, BEN and BTB (POZ) domain containing [Source:MGI Symbol;Acc:MGI:1914080]
ENSMUSG00000001910	Nacc1	dendritic cells	BMDC_mrna1273_0h_1	104.74	123.901	32	0	0	0	0	0	0	0	0	0	0	0	0	0	0	0	0	nucleus accumbens associated 1, BEN and BTB (POZ) domain containing [Source:MGI Symbol;Acc:MGI:1914080]
ENSMUSG00000001910	Nacc1	macrophages	BMDM_mrna1273_0h_1	67.45	91.632	15	0	0	0	0	0	0	0	0	0	0	0	0	0	0	0	0	nucleus accumbens associated 1, BEN and BTB (POZ) domain containing [Source:MGI Symbol;Acc:MGI:1914080]
ENSMUSG00000001910	Nacc1	macrophages	BMDM_mrna1273_0h_2	82.6	117.63	29	0	0	0	0	0	0	0	0	0	0	0	0	0	0	0	0	nucleus accumbens associated 1, BEN and BTB (POZ) domain containing [Source:MGI Symbol;Acc:MGI:1914080]
ENSMUSG00000001910	Nacc1	T cells	TC_1	78.24	88.0948	174	9	3	0	6	9	3	0	6	0.0517241	0.0172414	0	0.0344828	0.000587142	0.000195714	0	0.000391428	nucleus accumbens associated 1, BEN and BTB (POZ) domain containing [Source:MGI Symbol;Acc:MGI:1914080]
ENSMUSG00000001911	Nfix	dendritic cells	BMDC_mrna1273_0h_2	91.82	86.8317	6	0	0	0	0	0	0	0	0	0	0	0	0	0	0	0	0	nuclear factor I/X [Source:MGI Symbol;Acc:MGI:97311]
ENSMUSG00000001911	Nfix	dendritic cells	BMDC_mrna1273_0h_1	148.655	145.602	10	0	0	0	0	0	0	0	0	0	0	0	0	0	0	0	0	nuclear factor I/X [Source:MGI Symbol;Acc:MGI:97311]
ENSMUSG00000001911	Nfix	macrophages	BMDM_mrna1273_0h_1	77.93	79.81	3	0	0	0	0	0	0	0	0	0	0	0	0	0	0	0	0	nuclear factor I/X [Source:MGI Symbol;Acc:MGI:97311]
ENSMUSG00000001911	Nfix	macrophages	BMDM_mrna1273_0h_2	120.43	126.807	3	0	0	0	0	0	0	0	0	0	0	0	0	0	0	0	0	nuclear factor I/X [Source:MGI Symbol;Acc:MGI:97311]
ENSMUSG00000001911	Nfix	T cells	TC_1	56	65.8243	7	0	0	0	0	0	0	0	0	0	0	0	0	0	0	0	0	nuclear factor I/X [Source:MGI Symbol;Acc:MGI:97311]
ENSMUSG00000001918	Slc1a5	B cells	BC_1	142.73	176.452	101	17	7	1	10	21	9	1	11	0.168317	0.0693069	0.00990099	0.0990099	0.00117834	0.000505003	5.61115e-05	0.000617226	solute carrier family 1 (neutral amino acid transporter), member 5 [Source:MGI Symbol;Acc:MGI:105305]
ENSMUSG00000001918	Slc1a5	B cells	BC_2	187.425	208.137	42	6	2	1	3	6	2	1	3	0.142857	0.047619	0.0238095	0.0714286	0.000686361	0.000228787	0.000114394	0.000343181	solute carrier family 1 (neutral amino acid transporter), member 5 [Source:MGI Symbol;Acc:MGI:105305]
ENSMUSG00000001918	Slc1a5	dendritic cells	BMDC_mrna1273_0h_2	169.2	160.726	23	0	0	0	0	0	0	0	0	0	0	0	0	0	0	0	0	solute carrier family 1 (neutral amino acid transporter), member 5 [Source:MGI Symbol;Acc:MGI:105305]
ENSMUSG00000001918	Slc1a5	dendritic cells	BMDC_mrna1273_0h_1	113.845	144.869	48	4	4	1	1	6	4	1	1	0.0833333	0.0833333	0.0208333	0.0208333	0.000862849	0.000575233	0.000143808	0.000143808	solute carrier family 1 (neutral amino acid transporter), member 5 [Source:MGI Symbol;Acc:MGI:105305]
ENSMUSG00000001918	Slc1a5	macrophages	BMDM_mrna1273_0h_1	214.685	216.083	4	0	0	0	0	0	0	0	0	0	0	0	0	0	0	0	0	solute carrier family 1 (neutral amino acid transporter), member 5 [Source:MGI Symbol;Acc:MGI:105305]
ENSMUSG00000001918	Slc1a5	macrophages	BMDM_mrna1273_0h_2	106.225	159.626	12	0	0	0	0	0	0	0	0	0	0	0	0	0	0	0	0	solute carrier family 1 (neutral amino acid transporter), member 5 [Source:MGI Symbol;Acc:MGI:105305]
ENSMUSG00000001918	Slc1a5	T cells	TC_1	81.56	102.331	149	12	8	1	3	12	8	1	3	0.0805369	0.0536913	0.00671141	0.0201342	0.000787022	0.000524681	6.55852e-05	0.000196756	solute carrier family 1 (neutral amino acid transporter), member 5 [Source:MGI Symbol;Acc:MGI:105305]
ENSMUSG00000001924	Uba1	B cells	BC_1	92.715	104.311	134	18	10	7	1	18	10	7	1	0.134328	0.0746269	0.0522388	0.00746269	0.00128777	0.000715426	0.000500798	7.15426e-05	ubiquitin-like modifier activating enzyme 1 [Source:MGI Symbol;Acc:MGI:98890]
ENSMUSG00000001924	Uba1	B cells	BC_2	86.37	88.101	63	9	5	4	3	12	5	4	3	0.142857	0.0793651	0.0634921	0.047619	0.00216202	0.000900842	0.000720674	0.000540505	ubiquitin-like modifier activating enzyme 1 [Source:MGI Symbol;Acc:MGI:98890]
ENSMUSG00000001924	Uba1	dendritic cells	BMDC_mrna1273_0h_2	75.48	95.1076	25	1	0	1	0	1	0	1	0	0.04	0	0.04	0	0.000420576	0	0.000420576	0	ubiquitin-like modifier activating enzyme 1 [Source:MGI Symbol;Acc:MGI:98890]
ENSMUSG00000001924	Uba1	dendritic cells	BMDC_mrna1273_0h_1	97.89	120.958	69	5	3	1	1	6	3	1	2	0.0724638	0.0434783	0.0144928	0.0144928	0.000718896	0.000359448	0.000119816	0.000239632	ubiquitin-like modifier activating enzyme 1 [Source:MGI Symbol;Acc:MGI:98890]
ENSMUSG00000001924	Uba1	macrophages	BMDM_mrna1273_0h_1	76.81	93.7233	43	1	0	1	0	1	0	1	0	0.0232558	0	0.0232558	0	0.000248133	0	0.000248133	0	ubiquitin-like modifier activating enzyme 1 [Source:MGI Symbol;Acc:MGI:98890]
ENSMUSG00000001924	Uba1	macrophages	BMDM_mrna1273_0h_2	102.62	118.787	60	4	1	3	0	4	1	3	0	0.0666667	0.0166667	0.05	0	0.000561226	0.000140307	0.00042092	0	ubiquitin-like modifier activating enzyme 1 [Source:MGI Symbol;Acc:MGI:98890]
ENSMUSG00000001924	Uba1	T cells	TC_1	64.68	78.1912	578	41	15	19	8	46	17	21	8	0.0709343	0.0259516	0.032872	0.0138408	0.00101782	0.000376152	0.000464658	0.000177013	ubiquitin-like modifier activating enzyme 1 [Source:MGI Symbol;Acc:MGI:98890]
ENSMUSG00000001930	Vwf	dendritic cells	BMDC_mrna1273_0h_2	94.26	94.26	2	0	0	0	0	0	0	0	0	0	0	0	0	0	0	0	0	Von Willebrand factor [Source:MGI Symbol;Acc:MGI:98941]
ENSMUSG00000001930	Vwf	dendritic cells	BMDC_mrna1273_0h_1	108	108	1	0	0	0	0	0	0	0	0	0	0	0	0	0	0	0	0	Von Willebrand factor [Source:MGI Symbol;Acc:MGI:98941]
ENSMUSG00000001930	Vwf	macrophages	BMDM_mrna1273_0h_1	155.29	178.389	9	1	0	0	1	1	0	0	1	0.111111	0	0	0.111111	0.000622859	0	0	0.000622859	Von Willebrand factor [Source:MGI Symbol;Acc:MGI:98941]
ENSMUSG00000001930	Vwf	macrophages	BMDM_mrna1273_0h_2	152.98	162.99	16	2	0	2	0	2	0	2	0	0.125	0	0.125	0	0.000766918	0	0.000766918	0	Von Willebrand factor [Source:MGI Symbol;Acc:MGI:98941]
ENSMUSG00000001942	Siae	B cells	BC_1	146.34	130.436	5	1	0	0	1	1	0	0	1	0.2	0	0	0.2	0.00153332	0	0	0.00153332	sialic acid acetylesterase [Source:MGI Symbol;Acc:MGI:104803]
ENSMUSG00000001942	Siae	B cells	BC_2	97.6	97.6	2	0	0	0	0	0	0	0	0	0	0	0	0	0	0	0	0	sialic acid acetylesterase [Source:MGI Symbol;Acc:MGI:104803]
ENSMUSG00000001942	Siae	dendritic cells	BMDC_mrna1273_0h_2	75	60.8233	3	0	0	0	0	0	0	0	0	0	0	0	0	0	0	0	0	sialic acid acetylesterase [Source:MGI Symbol;Acc:MGI:104803]
ENSMUSG00000001942	Siae	dendritic cells	BMDC_mrna1273_0h_1	137.23	152.142	5	1	1	0	0	1	1	0	0	0.2	0.2	0	0	0.00131456	0.00131456	0	0	sialic acid acetylesterase [Source:MGI Symbol;Acc:MGI:104803]
ENSMUSG00000001942	Siae	macrophages	BMDM_mrna1273_0h_1	75.29	87.9175	4	2	1	1	0	2	1	1	0	0.5	0.25	0.25	0	0.00568715	0.00284357	0.00284357	0	sialic acid acetylesterase [Source:MGI Symbol;Acc:MGI:104803]
ENSMUSG00000001942	Siae	macrophages	BMDM_mrna1273_0h_2	113.12	104.893	9	0	0	0	0	0	0	0	0	0	0	0	0	0	0	0	0	sialic acid acetylesterase [Source:MGI Symbol;Acc:MGI:104803]
ENSMUSG00000001942	Siae	T cells	TC_1	78.78	83.7287	23	1	1	0	0	1	1	0	0	0.0434783	0.0434783	0	0	0.000519276	0.000519276	0	0	sialic acid acetylesterase [Source:MGI Symbol;Acc:MGI:104803]
ENSMUSG00000001946	Esam	dendritic cells	BMDC_mrna1273_0h_2	100.43	100.43	1	0	0	0	0	0	0	0	0	0	0	0	0	0	0	0	0	endothelial cell-specific adhesion molecule [Source:MGI Symbol;Acc:MGI:1916774]
ENSMUSG00000001948	Spa17	dendritic cells	BMDC_mrna1273_0h_2	232.21	232.21	1	0	0	0	0	0	0	0	0	0	0	0	0	0	0	0	0	sperm autoantigenic protein 17 [Source:MGI Symbol;Acc:MGI:1333778]
ENSMUSG00000001948	Spa17	macrophages	BMDM_mrna1273_0h_2	80.185	80.185	2	0	0	0	0	0	0	0	0	0	0	0	0	0	0	0	0	sperm autoantigenic protein 17 [Source:MGI Symbol;Acc:MGI:1333778]
ENSMUSG00000001948	Spa17	T cells	TC_1	52.65	52.65	1	0	0	0	0	0	0	0	0	0	0	0	0	0	0	0	0	sperm autoantigenic protein 17 [Source:MGI Symbol;Acc:MGI:1333778]
ENSMUSG00000001962	Fam50a	B cells	BC_1	81.72	92.849	21	0	0	0	0	0	0	0	0	0	0	0	0	0	0	0	0	family with sequence similarity 50, member A [Source:MGI Symbol;Acc:MGI:1351626]
ENSMUSG00000001962	Fam50a	B cells	BC_2	106.94	109.925	11	4	2	1	2	6	3	1	2	0.363636	0.181818	0.0909091	0.181818	0.00496208	0.00248104	0.000827014	0.00165403	family with sequence similarity 50, member A [Source:MGI Symbol;Acc:MGI:1351626]
ENSMUSG00000001962	Fam50a	dendritic cells	BMDC_mrna1273_0h_2	88.26	119.27	19	1	1	0	0	1	1	0	0	0.0526316	0.0526316	0	0	0.000441281	0.000441281	0	0	family with sequence similarity 50, member A [Source:MGI Symbol;Acc:MGI:1351626]
ENSMUSG00000001962	Fam50a	dendritic cells	BMDC_mrna1273_0h_1	64.185	76.1317	24	1	1	0	0	1	1	0	0	0.0416667	0.0416667	0	0	0.000547297	0.000547297	0	0	family with sequence similarity 50, member A [Source:MGI Symbol;Acc:MGI:1351626]
ENSMUSG00000001962	Fam50a	macrophages	BMDM_mrna1273_0h_1	85.06	105.672	25	2	1	0	1	2	1	0	1	0.08	0.04	0	0.04	0.000757057	0.000378528	0	0.000378528	family with sequence similarity 50, member A [Source:MGI Symbol;Acc:MGI:1351626]
ENSMUSG00000001962	Fam50a	macrophages	BMDM_mrna1273_0h_2	64.725	104.451	38	2	0	2	0	3	0	3	0	0.0526316	0	0.0526316	0	0.000755833	0	0.000755833	0	family with sequence similarity 50, member A [Source:MGI Symbol;Acc:MGI:1351626]
ENSMUSG00000001962	Fam50a	T cells	TC_1	74.46	93.3643	61	6	3	4	1	8	3	4	1	0.0983607	0.0491803	0.0655738	0.0163934	0.00140469	0.000526758	0.000702343	0.000175586	family with sequence similarity 50, member A [Source:MGI Symbol;Acc:MGI:1351626]
ENSMUSG00000001964	Emd	B cells	BC_1	90.99	109.399	42	6	2	4	0	10	2	8	0	0.142857	0.047619	0.0952381	0	0.00217639	0.000435278	0.00174111	0	emerin [Source:MGI Symbol;Acc:MGI:108117]
ENSMUSG00000001964	Emd	B cells	BC_2	89.32	92.9371	31	0	0	0	0	0	0	0	0	0	0	0	0	0	0	0	0	emerin [Source:MGI Symbol;Acc:MGI:108117]
ENSMUSG00000001964	Emd	dendritic cells	BMDC_mrna1273_0h_2	111.485	112.572	20	1	0	1	0	1	0	1	0	0.05	0	0.05	0	0.00044416	0	0.00044416	0	emerin [Source:MGI Symbol;Acc:MGI:108117]
ENSMUSG00000001964	Emd	dendritic cells	BMDC_mrna1273_0h_1	98.325	97.7355	38	5	1	4	0	7	1	6	0	0.131579	0.0263158	0.105263	0	0.00188479	0.000269255	0.00161553	0	emerin [Source:MGI Symbol;Acc:MGI:108117]
ENSMUSG00000001964	Emd	macrophages	BMDM_mrna1273_0h_1	120.82	126.9	21	0	0	0	0	0	0	0	0	0	0	0	0	0	0	0	0	emerin [Source:MGI Symbol;Acc:MGI:108117]
ENSMUSG00000001964	Emd	macrophages	BMDM_mrna1273_0h_2	94.48	102.947	15	0	0	0	0	0	0	0	0	0	0	0	0	0	0	0	0	emerin [Source:MGI Symbol;Acc:MGI:108117]
ENSMUSG00000001964	Emd	T cells	TC_1	70.495	77.622	148	17	6	11	1	22	6	15	1	0.114865	0.0405405	0.0743243	0.00675676	0.00191503	0.000522282	0.0013057	8.7047e-05	emerin [Source:MGI Symbol;Acc:MGI:108117]
ENSMUSG00000001983	Taco1	B cells	BC_1	31.31	56.5567	3	0	0	0	0	0	0	0	0	0	0	0	0	0	0	0	0	translational activator of mitochondrially encoded cytochrome c oxidase I [Source:MGI Symbol;Acc:MGI:1917457]
ENSMUSG00000001983	Taco1	B cells	BC_2	57.78	56.7067	3	0	0	0	0	0	0	0	0	0	0	0	0	0	0	0	0	translational activator of mitochondrially encoded cytochrome c oxidase I [Source:MGI Symbol;Acc:MGI:1917457]
ENSMUSG00000001983	Taco1	dendritic cells	BMDC_mrna1273_0h_2	107.325	107.325	2	0	0	0	0	0	0	0	0	0	0	0	0	0	0	0	0	translational activator of mitochondrially encoded cytochrome c oxidase I [Source:MGI Symbol;Acc:MGI:1917457]
ENSMUSG00000001983	Taco1	dendritic cells	BMDC_mrna1273_0h_1	134.68	134.68	2	0	0	0	0	0	0	0	0	0	0	0	0	0	0	0	0	translational activator of mitochondrially encoded cytochrome c oxidase I [Source:MGI Symbol;Acc:MGI:1917457]
ENSMUSG00000001983	Taco1	macrophages	BMDM_mrna1273_0h_2	137.5	137.5	1	0	0	0	0	0	0	0	0	0	0	0	0	0	0	0	0	translational activator of mitochondrially encoded cytochrome c oxidase I [Source:MGI Symbol;Acc:MGI:1917457]
ENSMUSG00000001983	Taco1	T cells	TC_1	98.19	90.6878	9	1	1	0	0	1	1	0	0	0.111111	0.111111	0	0	0.0012252	0.0012252	0	0	translational activator of mitochondrially encoded cytochrome c oxidase I [Source:MGI Symbol;Acc:MGI:1917457]
ENSMUSG00000001986	Gria3	dendritic cells	BMDC_mrna1273_0h_2	159.67	165.046	16	3	1	0	2	3	1	0	2	0.1875	0.0625	0	0.125	0.00113605	0.000378682	0	0.000757363	glutamate receptor, ionotropic, AMPA3 (alpha 3) [Source:MGI Symbol;Acc:MGI:95810]
ENSMUSG00000001986	Gria3	dendritic cells	BMDC_mrna1273_0h_1	199.345	214.643	14	0	0	0	0	0	0	0	0	0	0	0	0	0	0	0	0	glutamate receptor, ionotropic, AMPA3 (alpha 3) [Source:MGI Symbol;Acc:MGI:95810]
ENSMUSG00000001995	Sipa1l2	B cells	BC_1	127.17	127.17	2	0	0	0	0	0	0	0	0	0	0	0	0	0	0	0	0	signal-induced proliferation-associated 1 like 2 [Source:MGI Symbol;Acc:MGI:2676970]
ENSMUSG00000001995	Sipa1l2	B cells	BC_2	181.37	181.37	1	0	0	0	0	0	0	0	0	0	0	0	0	0	0	0	0	signal-induced proliferation-associated 1 like 2 [Source:MGI Symbol;Acc:MGI:2676970]
ENSMUSG00000001995	Sipa1l2	macrophages	BMDM_mrna1273_0h_1	45	80.796	5	0	0	0	0	0	0	0	0	0	0	0	0	0	0	0	0	signal-induced proliferation-associated 1 like 2 [Source:MGI Symbol;Acc:MGI:2676970]
ENSMUSG00000001995	Sipa1l2	macrophages	BMDM_mrna1273_0h_2	159.485	165.922	10	0	0	0	0	0	0	0	0	0	0	0	0	0	0	0	0	signal-induced proliferation-associated 1 like 2 [Source:MGI Symbol;Acc:MGI:2676970]
ENSMUSG00000001995	Sipa1l2	T cells	TC_1	133.03	136.583	3	0	0	0	0	0	0	0	0	0	0	0	0	0	0	0	0	signal-induced proliferation-associated 1 like 2 [Source:MGI Symbol;Acc:MGI:2676970]
ENSMUSG00000001998	Ap4e1	B cells	BC_1	118.27	118.27	2	0	0	0	0	0	0	0	0	0	0	0	0	0	0	0	0	adaptor-related protein complex AP-4, epsilon 1 [Source:MGI Symbol;Acc:MGI:1336993]
ENSMUSG00000001998	Ap4e1	dendritic cells	BMDC_mrna1273_0h_1	122.4	122.4	2	0	0	0	0	0	0	0	0	0	0	0	0	0	0	0	0	adaptor-related protein complex AP-4, epsilon 1 [Source:MGI Symbol;Acc:MGI:1336993]
ENSMUSG00000001998	Ap4e1	macrophages	BMDM_mrna1273_0h_1	79.96	79.96	1	0	0	0	0	0	0	0	0	0	0	0	0	0	0	0	0	adaptor-related protein complex AP-4, epsilon 1 [Source:MGI Symbol;Acc:MGI:1336993]
ENSMUSG00000001998	Ap4e1	macrophages	BMDM_mrna1273_0h_2	183.755	183.755	2	0	0	0	0	0	0	0	0	0	0	0	0	0	0	0	0	adaptor-related protein complex AP-4, epsilon 1 [Source:MGI Symbol;Acc:MGI:1336993]
ENSMUSG00000001998	Ap4e1	T cells	TC_1	73.825	109.733	6	1	0	0	1	1	0	0	1	0.166667	0	0	0.166667	0.00151883	0	0	0.00151883	adaptor-related protein complex AP-4, epsilon 1 [Source:MGI Symbol;Acc:MGI:1336993]
ENSMUSG00000001999	Blvra	B cells	BC_1	86.53	98.344	20	2	1	0	1	2	1	0	1	0.1	0.05	0	0.05	0.00101684	0.000508419	0	0.000508419	biliverdin reductase A [Source:MGI Symbol;Acc:MGI:88170]
ENSMUSG00000001999	Blvra	B cells	BC_2	74.38	94.02	9	0	0	0	0	0	0	0	0	0	0	0	0	0	0	0	0	biliverdin reductase A [Source:MGI Symbol;Acc:MGI:88170]
ENSMUSG00000001999	Blvra	dendritic cells	BMDC_mrna1273_0h_2	103.85	96.16	7	0	0	0	0	0	0	0	0	0	0	0	0	0	0	0	0	biliverdin reductase A [Source:MGI Symbol;Acc:MGI:88170]
ENSMUSG00000001999	Blvra	dendritic cells	BMDC_mrna1273_0h_1	72.31	94.9437	16	1	0	0	1	1	0	0	1	0.0625	0	0	0.0625	0.000658285	0	0	0.000658285	biliverdin reductase A [Source:MGI Symbol;Acc:MGI:88170]
ENSMUSG00000001999	Blvra	macrophages	BMDM_mrna1273_0h_1	83.14	109.388	47	0	0	0	0	0	0	0	0	0	0	0	0	0	0	0	0	biliverdin reductase A [Source:MGI Symbol;Acc:MGI:88170]
ENSMUSG00000001999	Blvra	macrophages	BMDM_mrna1273_0h_2	68.96	106.202	55	1	0	0	1	1	0	0	1	0.0181818	0	0	0.0181818	0.000171201	0	0	0.000171201	biliverdin reductase A [Source:MGI Symbol;Acc:MGI:88170]
ENSMUSG00000001999	Blvra	T cells	TC_1	60.1	68.7234	83	6	5	0	1	6	5	0	1	0.0722892	0.060241	0	0.0120482	0.00105189	0.000876572	0	0.000175314	biliverdin reductase A [Source:MGI Symbol;Acc:MGI:88170]
ENSMUSG00000002006	Pdzd4	dendritic cells	BMDC_mrna1273_0h_2	99.095	98.79	10	0	0	0	0	0	0	0	0	0	0	0	0	0	0	0	0	PDZ domain containing 4 [Source:MGI Symbol;Acc:MGI:2443483]
ENSMUSG00000002006	Pdzd4	dendritic cells	BMDC_mrna1273_0h_1	105.17	116.8	5	1	0	0	1	1	0	0	1	0.2	0	0	0.2	0.00171233	0	0	0.00171233	PDZ domain containing 4 [Source:MGI Symbol;Acc:MGI:2443483]
ENSMUSG00000002007	Srpk3	B cells	BC_1	222.75	231.428	18	0	0	0	0	0	0	0	0	0	0	0	0	0	0	0	0	serine/arginine-rich protein specific kinase 3 [Source:MGI Symbol;Acc:MGI:1891338]
ENSMUSG00000002007	Srpk3	B cells	BC_2	128.1	135.472	9	1	0	0	1	1	0	0	1	0.111111	0	0	0.111111	0.000820176	0	0	0.000820176	serine/arginine-rich protein specific kinase 3 [Source:MGI Symbol;Acc:MGI:1891338]
ENSMUSG00000002007	Srpk3	dendritic cells	BMDC_mrna1273_0h_2	157.19	157.19	1	0	0	0	0	0	0	0	0	0	0	0	0	0	0	0	0	serine/arginine-rich protein specific kinase 3 [Source:MGI Symbol;Acc:MGI:1891338]
ENSMUSG00000002007	Srpk3	dendritic cells	BMDC_mrna1273_0h_1	52.41	52.41	1	0	0	0	0	0	0	0	0	0	0	0	0	0	0	0	0	serine/arginine-rich protein specific kinase 3 [Source:MGI Symbol;Acc:MGI:1891338]
ENSMUSG00000002010	Idh3g	B cells	BC_1	73.395	96.6998	92	10	6	1	4	14	8	2	4	0.108696	0.0652174	0.0108696	0.0434783	0.00157367	0.000899242	0.000224811	0.000449621	isocitrate dehydrogenase 3 (NAD+), gamma [Source:MGI Symbol;Acc:MGI:1099463]
ENSMUSG00000002010	Idh3g	B cells	BC_2	81.79	96.9265	43	3	3	0	0	3	3	0	0	0.0697674	0.0697674	0	0	0.000719797	0.000719797	0	0	isocitrate dehydrogenase 3 (NAD+), gamma [Source:MGI Symbol;Acc:MGI:1099463]
ENSMUSG00000002010	Idh3g	dendritic cells	BMDC_mrna1273_0h_2	73.93	117.455	37	1	0	0	1	1	0	0	1	0.027027	0	0	0.027027	0.000230105	0	0	0.000230105	isocitrate dehydrogenase 3 (NAD+), gamma [Source:MGI Symbol;Acc:MGI:1099463]
ENSMUSG00000002010	Idh3g	dendritic cells	BMDC_mrna1273_0h_1	79.815	109.733	72	1	0	1	0	1	0	1	0	0.0138889	0	0.0138889	0	0.00012657	0	0.00012657	0	isocitrate dehydrogenase 3 (NAD+), gamma [Source:MGI Symbol;Acc:MGI:1099463]
ENSMUSG00000002010	Idh3g	macrophages	BMDM_mrna1273_0h_1	73.125	94.9873	22	3	1	0	2	3	1	0	2	0.136364	0.0454545	0	0.0909091	0.0014356	0.000478533	0	0.000957066	isocitrate dehydrogenase 3 (NAD+), gamma [Source:MGI Symbol;Acc:MGI:1099463]
ENSMUSG00000002010	Idh3g	macrophages	BMDM_mrna1273_0h_2	130.485	143.957	34	4	1	0	3	4	1	0	3	0.117647	0.0294118	0	0.0882353	0.000817239	0.00020431	0	0.000612929	isocitrate dehydrogenase 3 (NAD+), gamma [Source:MGI Symbol;Acc:MGI:1099463]
ENSMUSG00000002010	Idh3g	T cells	TC_1	57.54	70.0507	315	17	11	0	6	21	12	0	9	0.0539683	0.0349206	0	0.0190476	0.000951692	0.000543824	0	0.000407868	isocitrate dehydrogenase 3 (NAD+), gamma [Source:MGI Symbol;Acc:MGI:1099463]
ENSMUSG00000002012	Pnck	dendritic cells	BMDC_mrna1273_0h_2	107.33	107.33	1	0	0	0	0	0	0	0	0	0	0	0	0	0	0	0	0	pregnancy upregulated non-ubiquitously expressed CaM kinase [Source:MGI Symbol;Acc:MGI:1347357]
ENSMUSG00000002014	Ssr4	B cells	BC_1	103.12	111.203	563	49	29	4	18	53	31	4	18	0.0870337	0.0515098	0.0071048	0.0319716	0.000846544	0.000495148	6.38901e-05	0.000287505	signal sequence receptor, delta [Source:MGI Symbol;Acc:MGI:1099464]
ENSMUSG00000002014	Ssr4	B cells	BC_2	111.22	114.707	289	18	8	2	8	21	9	3	9	0.0622837	0.0276817	0.00692042	0.0276817	0.000633477	0.00027149	9.04967e-05	0.00027149	signal sequence receptor, delta [Source:MGI Symbol;Acc:MGI:1099464]
ENSMUSG00000002014	Ssr4	dendritic cells	BMDC_mrna1273_0h_2	58.31	88.3486	103	2	2	0	1	3	2	0	1	0.0194175	0.0194175	0	0.00970874	0.000329674	0.000219782	0	0.000109891	signal sequence receptor, delta [Source:MGI Symbol;Acc:MGI:1099464]
ENSMUSG00000002014	Ssr4	dendritic cells	BMDC_mrna1273_0h_1	67.55	88.7993	149	5	1	2	2	5	1	2	2	0.033557	0.00671141	0.0134228	0.0134228	0.000377898	7.55796e-05	0.000151159	0.000151159	signal sequence receptor, delta [Source:MGI Symbol;Acc:MGI:1099464]
ENSMUSG00000002014	Ssr4	macrophages	BMDM_mrna1273_0h_1	113.195	118.976	48	0	0	0	0	0	0	0	0	0	0	0	0	0	0	0	0	signal sequence receptor, delta [Source:MGI Symbol;Acc:MGI:1099464]
ENSMUSG00000002014	Ssr4	macrophages	BMDM_mrna1273_0h_2	101.13	112.88	91	2	0	0	2	2	0	0	2	0.021978	0	0	0.021978	0.000194702	0	0	0.000194702	signal sequence receptor, delta [Source:MGI Symbol;Acc:MGI:1099464]
ENSMUSG00000002014	Ssr4	T cells	TC_1	61.67	71.9571	349	28	18	6	5	32	21	6	5	0.0802292	0.0515759	0.017192	0.0143266	0.00127424	0.000836219	0.00023892	0.0001991	signal sequence receptor, delta [Source:MGI Symbol;Acc:MGI:1099464]
ENSMUSG00000002015	Bcap31	B cells	BC_1	83.72	91.0167	84	5	3	1	2	8	4	1	3	0.0595238	0.0357143	0.0119048	0.0238095	0.00104638	0.00052319	0.000130798	0.000392393	B cell receptor associated protein 31 [Source:MGI Symbol;Acc:MGI:1350933]
ENSMUSG00000002015	Bcap31	B cells	BC_2	73.635	85.0815	46	3	1	0	2	3	1	0	2	0.0652174	0.0217391	0	0.0434783	0.000766528	0.000255509	0	0.000511019	B cell receptor associated protein 31 [Source:MGI Symbol;Acc:MGI:1350933]
ENSMUSG00000002015	Bcap31	dendritic cells	BMDC_mrna1273_0h_2	95.01	102.08	44	2	0	1	1	3	0	1	2	0.0454545	0	0.0227273	0.0227273	0.000667927	0	0.000222642	0.000445285	B cell receptor associated protein 31 [Source:MGI Symbol;Acc:MGI:1350933]
ENSMUSG00000002015	Bcap31	dendritic cells	BMDC_mrna1273_0h_1	102.89	113.849	58	2	0	0	2	2	0	0	2	0.0344828	0	0	0.0344828	0.00030288	0	0	0.00030288	B cell receptor associated protein 31 [Source:MGI Symbol;Acc:MGI:1350933]
ENSMUSG00000002015	Bcap31	macrophages	BMDM_mrna1273_0h_1	99.32	98.5308	63	3	2	0	1	3	2	0	1	0.047619	0.031746	0	0.015873	0.000483291	0.000322194	0	0.000161097	B cell receptor associated protein 31 [Source:MGI Symbol;Acc:MGI:1350933]
ENSMUSG00000002015	Bcap31	macrophages	BMDM_mrna1273_0h_2	99.97	109.474	82	2	0	1	1	2	0	1	1	0.0243902	0	0.0121951	0.0121951	0.000222794	0	0.000111397	0.000111397	B cell receptor associated protein 31 [Source:MGI Symbol;Acc:MGI:1350933]
ENSMUSG00000002015	Bcap31	T cells	TC_1	68.945	80.514	344	16	12	0	4	18	14	0	4	0.0465116	0.0348837	0	0.0116279	0.000649895	0.000505474	0	0.000144421	B cell receptor associated protein 31 [Source:MGI Symbol;Acc:MGI:1350933]
ENSMUSG00000002017	Fam98a	B cells	BC_1	98.025	104.286	32	1	1	0	0	1	1	0	0	0.03125	0.03125	0	0	0.000299658	0.000299658	0	0	family with sequence similarity 98, member A [Source:MGI Symbol;Acc:MGI:1919972]
ENSMUSG00000002017	Fam98a	B cells	BC_2	115.165	134.608	20	2	0	0	2	2	0	0	2	0.1	0	0	0.1	0.000742895	0	0	0.000742895	family with sequence similarity 98, member A [Source:MGI Symbol;Acc:MGI:1919972]
ENSMUSG00000002017	Fam98a	dendritic cells	BMDC_mrna1273_0h_2	147.96	146.522	10	1	1	0	0	1	1	0	0	0.1	0.1	0	0	0.000682491	0.000682491	0	0	family with sequence similarity 98, member A [Source:MGI Symbol;Acc:MGI:1919972]
ENSMUSG00000002017	Fam98a	dendritic cells	BMDC_mrna1273_0h_1	140.72	183.44	11	2	1	0	1	2	1	0	1	0.181818	0.0909091	0	0.0909091	0.000991159	0.000495579	0	0.000495579	family with sequence similarity 98, member A [Source:MGI Symbol;Acc:MGI:1919972]
ENSMUSG00000002017	Fam98a	macrophages	BMDM_mrna1273_0h_1	138.12	149.579	10	0	0	0	0	0	0	0	0	0	0	0	0	0	0	0	0	family with sequence similarity 98, member A [Source:MGI Symbol;Acc:MGI:1919972]
ENSMUSG00000002017	Fam98a	macrophages	BMDM_mrna1273_0h_2	109.065	115.001	8	0	0	0	0	0	0	0	0	0	0	0	0	0	0	0	0	family with sequence similarity 98, member A [Source:MGI Symbol;Acc:MGI:1919972]
ENSMUSG00000002017	Fam98a	T cells	TC_1	79.515	103.174	28	3	2	0	1	3	2	0	1	0.107143	0.0714286	0	0.0357143	0.00103847	0.000692312	0	0.000346156	family with sequence similarity 98, member A [Source:MGI Symbol;Acc:MGI:1919972]
ENSMUSG00000002020	Ltbp2	macrophages	BMDM_mrna1273_0h_2	102.48	102.48	1	1	0	0	1	1	0	0	1	1	0	0	1	0.009758	0	0	0.009758	latent transforming growth factor beta binding protein 2 [Source:MGI Symbol;Acc:MGI:99502]
ENSMUSG00000002028	Kmt2a	B cells	BC_1	198.065	191.199	14	1	1	0	0	1	1	0	0	0.0714286	0.0714286	0	0	0.000373582	0.000373582	0	0	lysine (K)-specific methyltransferase 2A [Source:MGI Symbol;Acc:MGI:96995]
ENSMUSG00000002028	Kmt2a	B cells	BC_2	229.63	227.095	6	1	0	0	1	1	0	0	1	0.166667	0	0	0.166667	0.000733907	0	0	0.000733907	lysine (K)-specific methyltransferase 2A [Source:MGI Symbol;Acc:MGI:96995]
ENSMUSG00000002028	Kmt2a	dendritic cells	BMDC_mrna1273_0h_2	222.81	200.09	3	2	1	0	1	2	1	0	1	0.666667	0.333333	0	0.333333	0.00333183	0.00166592	0	0.00166592	lysine (K)-specific methyltransferase 2A [Source:MGI Symbol;Acc:MGI:96995]
ENSMUSG00000002028	Kmt2a	dendritic cells	BMDC_mrna1273_0h_1	218.395	200.459	14	2	1	0	2	3	1	0	2	0.142857	0.0714286	0	0.142857	0.00106898	0.000356326	0	0.000712652	lysine (K)-specific methyltransferase 2A [Source:MGI Symbol;Acc:MGI:96995]
ENSMUSG00000002028	Kmt2a	macrophages	BMDM_mrna1273_0h_1	190	190	1	0	0	0	0	0	0	0	0	0	0	0	0	0	0	0	0	lysine (K)-specific methyltransferase 2A [Source:MGI Symbol;Acc:MGI:96995]
ENSMUSG00000002028	Kmt2a	macrophages	BMDM_mrna1273_0h_2	169.535	150.745	12	0	0	0	0	0	0	0	0	0	0	0	0	0	0	0	0	lysine (K)-specific methyltransferase 2A [Source:MGI Symbol;Acc:MGI:96995]
ENSMUSG00000002028	Kmt2a	T cells	TC_1	188.65	166.616	44	4	1	0	3	4	1	0	3	0.0909091	0.0227273	0	0.0681818	0.000545621	0.000136405	0	0.000409216	lysine (K)-specific methyltransferase 2A [Source:MGI Symbol;Acc:MGI:96995]
ENSMUSG00000002031	Ift46	B cells	BC_1	88	90.5164	25	0	0	0	0	0	0	0	0	0	0	0	0	0	0	0	0	intraflagellar transport 46 [Source:MGI Symbol;Acc:MGI:1923818]
ENSMUSG00000002031	Ift46	B cells	BC_2	127.04	126.829	7	0	0	0	0	0	0	0	0	0	0	0	0	0	0	0	0	intraflagellar transport 46 [Source:MGI Symbol;Acc:MGI:1923818]
ENSMUSG00000002031	Ift46	dendritic cells	BMDC_mrna1273_0h_2	110.19	110.811	19	1	1	0	0	1	1	0	0	0.0526316	0.0526316	0	0	0.000474967	0.000474967	0	0	intraflagellar transport 46 [Source:MGI Symbol;Acc:MGI:1923818]
ENSMUSG00000002031	Ift46	dendritic cells	BMDC_mrna1273_0h_1	108.155	119.115	14	0	0	0	0	0	0	0	0	0	0	0	0	0	0	0	0	intraflagellar transport 46 [Source:MGI Symbol;Acc:MGI:1923818]
ENSMUSG00000002031	Ift46	macrophages	BMDM_mrna1273_0h_1	95.345	116.546	14	1	0	1	0	2	0	2	0	0.0714286	0	0.0714286	0	0.00122576	0	0.00122576	0	intraflagellar transport 46 [Source:MGI Symbol;Acc:MGI:1923818]
ENSMUSG00000002031	Ift46	macrophages	BMDM_mrna1273_0h_2	94.15	109.395	15	0	0	0	0	0	0	0	0	0	0	0	0	0	0	0	0	intraflagellar transport 46 [Source:MGI Symbol;Acc:MGI:1923818]
ENSMUSG00000002031	Ift46	T cells	TC_1	75.025	83.5421	52	3	1	1	1	3	1	1	1	0.0576923	0.0192308	0.0192308	0.0192308	0.000690578	0.000230193	0.000230193	0.000230193	intraflagellar transport 46 [Source:MGI Symbol;Acc:MGI:1923818]
ENSMUSG00000002032	Tmem25	macrophages	BMDM_mrna1273_0h_2	113.04	113.04	1	0	0	0	0	0	0	0	0	0	0	0	0	0	0	0	0	transmembrane protein 25 [Source:MGI Symbol;Acc:MGI:1918937]
ENSMUSG00000002033	Cd3g	B cells	BC_1	64.015	64.015	2	0	0	0	0	0	0	0	0	0	0	0	0	0	0	0	0	CD3 antigen, gamma polypeptide [Source:MGI Symbol;Acc:MGI:88333]
ENSMUSG00000002033	Cd3g	T cells	TC_1	70.64	82.302	1487	80	40	18	24	83	40	19	24	0.0537996	0.0268998	0.0121049	0.0161399	0.000678198	0.000326842	0.00015525	0.000196105	CD3 antigen, gamma polypeptide [Source:MGI Symbol;Acc:MGI:88333]
ENSMUSG00000002043	Trappc6a	B cells	BC_1	88.9	96.2707	46	3	2	0	2	4	2	0	2	0.0652174	0.0434783	0	0.0434783	0.000903251	0.000451625	0	0.000451625	trafficking protein particle complex 6A [Source:MGI Symbol;Acc:MGI:1914341]
ENSMUSG00000002043	Trappc6a	B cells	BC_2	71.16	87.2551	45	3	3	0	1	4	3	0	1	0.0666667	0.0666667	0	0.0222222	0.00101872	0.000764043	0	0.000254681	trafficking protein particle complex 6A [Source:MGI Symbol;Acc:MGI:1914341]
ENSMUSG00000002043	Trappc6a	dendritic cells	BMDC_mrna1273_0h_2	97.38	113.996	32	4	0	1	3	4	0	1	3	0.125	0	0.03125	0.09375	0.00109653	0	0.000274132	0.000822395	trafficking protein particle complex 6A [Source:MGI Symbol;Acc:MGI:1914341]
ENSMUSG00000002043	Trappc6a	dendritic cells	BMDC_mrna1273_0h_1	70.44	96.6692	25	1	1	0	0	1	1	0	0	0.04	0.04	0	0	0.000413782	0.000413782	0	0	trafficking protein particle complex 6A [Source:MGI Symbol;Acc:MGI:1914341]
ENSMUSG00000002043	Trappc6a	macrophages	BMDM_mrna1273_0h_1	111.07	108.24	23	0	0	0	0	0	0	0	0	0	0	0	0	0	0	0	0	trafficking protein particle complex 6A [Source:MGI Symbol;Acc:MGI:1914341]
ENSMUSG00000002043	Trappc6a	macrophages	BMDM_mrna1273_0h_2	89.92	107.671	46	5	2	2	1	5	2	2	1	0.108696	0.0434783	0.0434783	0.0217391	0.00100952	0.000403808	0.000403808	0.000201904	trafficking protein particle complex 6A [Source:MGI Symbol;Acc:MGI:1914341]
ENSMUSG00000002043	Trappc6a	T cells	TC_1	62.19	71.8294	157	11	5	0	6	11	5	0	6	0.0700637	0.0318471	0	0.0382166	0.000975419	0.000443372	0	0.000532046	trafficking protein particle complex 6A [Source:MGI Symbol;Acc:MGI:1914341]
ENSMUSG00000002052	Supt6	B cells	BC_1	84.835	114.558	30	3	3	0	1	4	3	0	1	0.1	0.1	0	0.0333333	0.0011639	0.000872923	0	0.000290974	SPT6, histone chaperone and transcription elongation factor [Source:MGI Symbol;Acc:MGI:107726]
ENSMUSG00000002052	Supt6	B cells	BC_2	84.66	95.1817	6	0	0	0	0	0	0	0	0	0	0	0	0	0	0	0	0	SPT6, histone chaperone and transcription elongation factor [Source:MGI Symbol;Acc:MGI:107726]
ENSMUSG00000002052	Supt6	dendritic cells	BMDC_mrna1273_0h_2	138.345	123.583	20	0	0	0	0	0	0	0	0	0	0	0	0	0	0	0	0	SPT6, histone chaperone and transcription elongation factor [Source:MGI Symbol;Acc:MGI:107726]
ENSMUSG00000002052	Supt6	dendritic cells	BMDC_mrna1273_0h_1	132.005	141.388	24	2	2	0	0	2	2	0	0	0.0833333	0.0833333	0	0	0.000589393	0.000589393	0	0	SPT6, histone chaperone and transcription elongation factor [Source:MGI Symbol;Acc:MGI:107726]
ENSMUSG00000002052	Supt6	macrophages	BMDM_mrna1273_0h_1	132.93	122.81	9	0	0	0	0	0	0	0	0	0	0	0	0	0	0	0	0	SPT6, histone chaperone and transcription elongation factor [Source:MGI Symbol;Acc:MGI:107726]
ENSMUSG00000002052	Supt6	macrophages	BMDM_mrna1273_0h_2	116.695	120.902	22	1	1	0	0	1	1	0	0	0.0454545	0.0454545	0	0	0.000375961	0.000375961	0	0	SPT6, histone chaperone and transcription elongation factor [Source:MGI Symbol;Acc:MGI:107726]
ENSMUSG00000002052	Supt6	T cells	TC_1	92.905	94.9152	66	1	0	0	1	1	0	0	1	0.0151515	0	0	0.0151515	0.000159632	0	0	0.000159632	SPT6, histone chaperone and transcription elongation factor [Source:MGI Symbol;Acc:MGI:107726]
ENSMUSG00000002055	Spag5	B cells	BC_1	175.98	188.711	16	2	1	0	1	2	1	0	1	0.125	0.0625	0	0.0625	0.00066239	0.000331195	0	0.000331195	sperm associated antigen 5 [Source:MGI Symbol;Acc:MGI:1927470]
ENSMUSG00000002055	Spag5	B cells	BC_2	79.105	89.84	12	0	0	0	0	0	0	0	0	0	0	0	0	0	0	0	0	sperm associated antigen 5 [Source:MGI Symbol;Acc:MGI:1927470]
ENSMUSG00000002055	Spag5	dendritic cells	BMDC_mrna1273_0h_2	76.66	103.781	10	0	0	0	0	0	0	0	0	0	0	0	0	0	0	0	0	sperm associated antigen 5 [Source:MGI Symbol;Acc:MGI:1927470]
ENSMUSG00000002055	Spag5	dendritic cells	BMDC_mrna1273_0h_1	144.61	171.571	15	1	0	0	1	1	0	0	1	0.0666667	0	0	0.0666667	0.000388565	0	0	0.000388565	sperm associated antigen 5 [Source:MGI Symbol;Acc:MGI:1927470]
ENSMUSG00000002055	Spag5	macrophages	BMDM_mrna1273_0h_1	133.79	133.79	2	0	0	0	0	0	0	0	0	0	0	0	0	0	0	0	0	sperm associated antigen 5 [Source:MGI Symbol;Acc:MGI:1927470]
ENSMUSG00000002055	Spag5	macrophages	BMDM_mrna1273_0h_2	126.9	184.416	5	1	0	1	0	1	0	1	0	0.2	0	0.2	0	0.0010845	0	0.0010845	0	sperm associated antigen 5 [Source:MGI Symbol;Acc:MGI:1927470]
ENSMUSG00000002055	Spag5	T cells	TC_1	90.92	117.864	74	4	0	0	4	4	0	0	4	0.0540541	0	0	0.0540541	0.000458614	0	0	0.000458614	sperm associated antigen 5 [Source:MGI Symbol;Acc:MGI:1927470]
ENSMUSG00000002058	Unc119	B cells	BC_1	118.87	136.698	19	1	0	1	0	1	0	1	0	0.0526316	0	0.0526316	0	0.000385021	0	0.000385021	0	unc-119 lipid binding chaperone [Source:MGI Symbol;Acc:MGI:1328357]
ENSMUSG00000002058	Unc119	B cells	BC_2	129.6	161.269	8	1	1	0	0	1	1	0	0	0.125	0.125	0	0	0.000775104	0.000775104	0	0	unc-119 lipid binding chaperone [Source:MGI Symbol;Acc:MGI:1328357]
ENSMUSG00000002058	Unc119	dendritic cells	BMDC_mrna1273_0h_2	128.33	131.712	27	0	0	0	0	0	0	0	0	0	0	0	0	0	0	0	0	unc-119 lipid binding chaperone [Source:MGI Symbol;Acc:MGI:1328357]
ENSMUSG00000002058	Unc119	dendritic cells	BMDC_mrna1273_0h_1	121.83	134.921	51	3	3	1	1	6	4	1	1	0.0588235	0.0588235	0.0196078	0.0196078	0.000871969	0.000581313	0.000145328	0.000145328	unc-119 lipid binding chaperone [Source:MGI Symbol;Acc:MGI:1328357]
ENSMUSG00000002058	Unc119	macrophages	BMDM_mrna1273_0h_1	99.14	112.018	25	2	1	0	1	3	1	0	2	0.08	0.04	0	0.04	0.00107126	0.000357085	0	0.000714171	unc-119 lipid binding chaperone [Source:MGI Symbol;Acc:MGI:1328357]
ENSMUSG00000002058	Unc119	macrophages	BMDM_mrna1273_0h_2	108.33	107.216	27	0	0	0	0	0	0	0	0	0	0	0	0	0	0	0	0	unc-119 lipid binding chaperone [Source:MGI Symbol;Acc:MGI:1328357]
ENSMUSG00000002058	Unc119	T cells	TC_1	72.695	79.0358	64	3	1	0	2	3	1	0	2	0.046875	0.015625	0	0.03125	0.000593086	0.000197695	0	0.000395391	unc-119 lipid binding chaperone [Source:MGI Symbol;Acc:MGI:1328357]
ENSMUSG00000002059	Rab34	dendritic cells	BMDC_mrna1273_0h_2	105.96	105.96	1	0	0	0	0	0	0	0	0	0	0	0	0	0	0	0	0	RAB34, member RAS oncogene family [Source:MGI Symbol;Acc:MGI:104606]
ENSMUSG00000002059	Rab34	macrophages	BMDM_mrna1273_0h_1	103.54	158.202	9	0	0	0	0	0	0	0	0	0	0	0	0	0	0	0	0	RAB34, member RAS oncogene family [Source:MGI Symbol;Acc:MGI:104606]
ENSMUSG00000002059	Rab34	macrophages	BMDM_mrna1273_0h_2	92.17	108.336	17	1	1	0	0	1	1	0	0	0.0588235	0.0588235	0	0	0.000542974	0.000542974	0	0	RAB34, member RAS oncogene family [Source:MGI Symbol;Acc:MGI:104606]
ENSMUSG00000002059	Rab34	T cells	TC_1	209.11	209.11	1	0	0	0	0	0	0	0	0	0	0	0	0	0	0	0	0	RAB34, member RAS oncogene family [Source:MGI Symbol;Acc:MGI:104606]
ENSMUSG00000002064	Sdf2	B cells	BC_1	97.71	123.863	38	5	3	1	2	6	3	1	2	0.131579	0.0789474	0.0263158	0.0526316	0.00127475	0.000637376	0.000212459	0.000424917	stromal cell derived factor 2 [Source:MGI Symbol;Acc:MGI:108019]
ENSMUSG00000002064	Sdf2	B cells	BC_2	81.27	96.6324	17	1	1	1	0	2	1	1	0	0.0588235	0.0588235	0.0588235	0	0.00121747	0.000608735	0.000608735	0	stromal cell derived factor 2 [Source:MGI Symbol;Acc:MGI:108019]
ENSMUSG00000002064	Sdf2	dendritic cells	BMDC_mrna1273_0h_2	71.84	86.8446	24	1	1	0	0	1	1	0	0	0.0416667	0.0416667	0	0	0.000479784	0.000479784	0	0	stromal cell derived factor 2 [Source:MGI Symbol;Acc:MGI:108019]
ENSMUSG00000002064	Sdf2	dendritic cells	BMDC_mrna1273_0h_1	73.445	110.487	22	3	1	1	2	4	1	1	2	0.136364	0.0454545	0.0454545	0.0909091	0.0016456	0.000411401	0.000411401	0.000822801	stromal cell derived factor 2 [Source:MGI Symbol;Acc:MGI:108019]
ENSMUSG00000002064	Sdf2	macrophages	BMDM_mrna1273_0h_1	97.825	119.04	22	2	0	0	2	2	0	0	2	0.0909091	0	0	0.0909091	0.000763688	0	0	0.000763688	stromal cell derived factor 2 [Source:MGI Symbol;Acc:MGI:108019]
ENSMUSG00000002064	Sdf2	macrophages	BMDM_mrna1273_0h_2	112.08	124.354	29	1	0	0	1	1	0	0	1	0.0344828	0	0	0.0344828	0.000277295	0	0	0.000277295	stromal cell derived factor 2 [Source:MGI Symbol;Acc:MGI:108019]
ENSMUSG00000002064	Sdf2	T cells	TC_1	63.02	73.9675	118	22	8	6	8	26	9	8	9	0.186441	0.0677966	0.0508475	0.0677966	0.00297886	0.00103114	0.000916572	0.00103114	stromal cell derived factor 2 [Source:MGI Symbol;Acc:MGI:108019]
ENSMUSG00000002068	Ccne1	B cells	BC_1	103.96	119.912	13	2	1	1	1	6	2	3	1	0.153846	0.0769231	0.0769231	0.0769231	0.00384899	0.001283	0.0019245	0.000641499	cyclin E1 [Source:MGI Symbol;Acc:MGI:88316]
ENSMUSG00000002068	Ccne1	B cells	BC_2	110.78	131.422	9	1	0	0	1	1	0	0	1	0.111111	0	0	0.111111	0.000845451	0	0	0.000845451	cyclin E1 [Source:MGI Symbol;Acc:MGI:88316]
ENSMUSG00000002068	Ccne1	dendritic cells	BMDC_mrna1273_0h_2	136.19	136.19	2	0	0	0	0	0	0	0	0	0	0	0	0	0	0	0	0	cyclin E1 [Source:MGI Symbol;Acc:MGI:88316]
ENSMUSG00000002068	Ccne1	dendritic cells	BMDC_mrna1273_0h_1	109	128.782	5	0	0	0	0	0	0	0	0	0	0	0	0	0	0	0	0	cyclin E1 [Source:MGI Symbol;Acc:MGI:88316]
ENSMUSG00000002068	Ccne1	macrophages	BMDM_mrna1273_0h_1	143.69	118.522	4	0	0	0	0	0	0	0	0	0	0	0	0	0	0	0	0	cyclin E1 [Source:MGI Symbol;Acc:MGI:88316]
ENSMUSG00000002068	Ccne1	macrophages	BMDM_mrna1273_0h_2	162.74	158.547	6	0	0	0	0	0	0	0	0	0	0	0	0	0	0	0	0	cyclin E1 [Source:MGI Symbol;Acc:MGI:88316]
ENSMUSG00000002068	Ccne1	T cells	TC_1	89.42	95.9734	93	6	3	2	1	6	3	2	1	0.0645161	0.0322581	0.0215054	0.0107527	0.000672229	0.000336114	0.000224076	0.000112038	cyclin E1 [Source:MGI Symbol;Acc:MGI:88316]
ENSMUSG00000002076	Hsf2bp	T cells	TC_1	94.21	94.21	1	0	0	0	0	0	0	0	0	0	0	0	0	0	0	0	0	heat shock transcription factor 2 binding protein [Source:MGI Symbol;Acc:MGI:1921627]
ENSMUSG00000002083	Bbc3	B cells	BC_1	119.18	136.248	27	4	3	0	1	4	3	0	1	0.148148	0.111111	0	0.037037	0.00108734	0.000815505	0	0.000271835	BCL2 binding component 3 [Source:MGI Symbol;Acc:MGI:2181667]
ENSMUSG00000002083	Bbc3	B cells	BC_2	159.79	158.357	15	0	0	0	0	0	0	0	0	0	0	0	0	0	0	0	0	BCL2 binding component 3 [Source:MGI Symbol;Acc:MGI:2181667]
ENSMUSG00000002083	Bbc3	dendritic cells	BMDC_mrna1273_0h_2	58.135	102.338	12	0	0	0	0	0	0	0	0	0	0	0	0	0	0	0	0	BCL2 binding component 3 [Source:MGI Symbol;Acc:MGI:2181667]
ENSMUSG00000002083	Bbc3	dendritic cells	BMDC_mrna1273_0h_1	136.29	122.453	4	0	0	0	0	0	0	0	0	0	0	0	0	0	0	0	0	BCL2 binding component 3 [Source:MGI Symbol;Acc:MGI:2181667]
ENSMUSG00000002083	Bbc3	macrophages	BMDM_mrna1273_0h_1	50.83	98.0457	7	0	0	0	0	0	0	0	0	0	0	0	0	0	0	0	0	BCL2 binding component 3 [Source:MGI Symbol;Acc:MGI:2181667]
ENSMUSG00000002083	Bbc3	macrophages	BMDM_mrna1273_0h_2	122.95	130.35	16	0	0	0	0	0	0	0	0	0	0	0	0	0	0	0	0	BCL2 binding component 3 [Source:MGI Symbol;Acc:MGI:2181667]
ENSMUSG00000002083	Bbc3	T cells	TC_1	77.735	98.3832	60	7	6	1	0	8	7	1	0	0.116667	0.1	0.0166667	0	0.00135525	0.00118584	0.000169406	0	BCL2 binding component 3 [Source:MGI Symbol;Acc:MGI:2181667]
ENSMUSG00000002102	Psmc3	B cells	BC_1	48.98	69.8972	102	5	5	0	0	5	5	0	0	0.0490196	0.0490196	0	0	0.00070131	0.00070131	0	0	proteasome (prosome, macropain) 26S subunit, ATPase 3 [Source:MGI Symbol;Acc:MGI:1098754]
ENSMUSG00000002102	Psmc3	B cells	BC_2	66.01	82.9771	56	1	1	0	0	1	1	0	0	0.0178571	0.0178571	0	0	0.000215206	0.000215206	0	0	proteasome (prosome, macropain) 26S subunit, ATPase 3 [Source:MGI Symbol;Acc:MGI:1098754]
ENSMUSG00000002102	Psmc3	dendritic cells	BMDC_mrna1273_0h_2	68.1	89.418	46	1	1	0	0	1	1	0	0	0.0217391	0.0217391	0	0	0.000243118	0.000243118	0	0	proteasome (prosome, macropain) 26S subunit, ATPase 3 [Source:MGI Symbol;Acc:MGI:1098754]
ENSMUSG00000002102	Psmc3	dendritic cells	BMDC_mrna1273_0h_1	53.48	75.4792	59	0	0	0	0	0	0	0	0	0	0	0	0	0	0	0	0	proteasome (prosome, macropain) 26S subunit, ATPase 3 [Source:MGI Symbol;Acc:MGI:1098754]
ENSMUSG00000002102	Psmc3	macrophages	BMDM_mrna1273_0h_1	74.46	87.8774	47	1	0	0	1	1	0	0	1	0.0212766	0	0	0.0212766	0.000242117	0	0	0.000242117	proteasome (prosome, macropain) 26S subunit, ATPase 3 [Source:MGI Symbol;Acc:MGI:1098754]
ENSMUSG00000002102	Psmc3	macrophages	BMDM_mrna1273_0h_2	95.04	110.914	47	1	0	0	1	1	0	0	1	0.0212766	0	0	0.0212766	0.00019183	0	0	0.00019183	proteasome (prosome, macropain) 26S subunit, ATPase 3 [Source:MGI Symbol;Acc:MGI:1098754]
ENSMUSG00000002102	Psmc3	T cells	TC_1	52.8	67.9992	429	21	11	1	10	24	13	1	10	0.048951	0.025641	0.002331	0.02331	0.000822716	0.000445638	3.42798e-05	0.000342798	proteasome (prosome, macropain) 26S subunit, ATPase 3 [Source:MGI Symbol;Acc:MGI:1098754]
ENSMUSG00000002103	Acp2	dendritic cells	BMDC_mrna1273_0h_2	90.92	103.968	5	0	0	0	0	0	0	0	0	0	0	0	0	0	0	0	0	acid phosphatase 2, lysosomal [Source:MGI Symbol;Acc:MGI:87882]
ENSMUSG00000002103	Acp2	dendritic cells	BMDC_mrna1273_0h_1	98.66	98.66	2	0	0	0	0	0	0	0	0	0	0	0	0	0	0	0	0	acid phosphatase 2, lysosomal [Source:MGI Symbol;Acc:MGI:87882]
ENSMUSG00000002103	Acp2	macrophages	BMDM_mrna1273_0h_1	116.97	127.011	43	2	1	0	1	2	1	0	1	0.0465116	0.0232558	0	0.0232558	0.000366201	0.000183101	0	0.000183101	acid phosphatase 2, lysosomal [Source:MGI Symbol;Acc:MGI:87882]
ENSMUSG00000002103	Acp2	macrophages	BMDM_mrna1273_0h_2	99.54	124.997	45	1	1	0	0	1	1	0	0	0.0222222	0.0222222	0	0	0.000177782	0.000177782	0	0	acid phosphatase 2, lysosomal [Source:MGI Symbol;Acc:MGI:87882]
ENSMUSG00000002103	Acp2	T cells	TC_1	99.08	131.095	11	1	0	1	0	2	0	2	0	0.0909091	0	0.0909091	0	0.00138692	0	0.00138692	0	acid phosphatase 2, lysosomal [Source:MGI Symbol;Acc:MGI:87882]
ENSMUSG00000002104	Rapsn	macrophages	BMDM_mrna1273_0h_1	91.05	106.008	12	1	0	1	0	1	0	1	0	0.0833333	0	0.0833333	0	0.000786102	0	0.000786102	0	receptor-associated protein of the synapse [Source:MGI Symbol;Acc:MGI:99422]
ENSMUSG00000002104	Rapsn	macrophages	BMDM_mrna1273_0h_2	90.69	89.0042	12	0	0	0	0	0	0	0	0	0	0	0	0	0	0	0	0	receptor-associated protein of the synapse [Source:MGI Symbol;Acc:MGI:99422]
ENSMUSG00000002104	Rapsn	T cells	TC_1	58.925	59.3038	8	0	0	0	0	0	0	0	0	0	0	0	0	0	0	0	0	receptor-associated protein of the synapse [Source:MGI Symbol;Acc:MGI:99422]
ENSMUSG00000002105	Slc39a13	B cells	BC_1	165.74	170.117	10	0	0	0	0	0	0	0	0	0	0	0	0	0	0	0	0	solute carrier family 39 (metal ion transporter), member 13 [Source:MGI Symbol;Acc:MGI:1915677]
ENSMUSG00000002105	Slc39a13	B cells	BC_2	29.495	29.495	2	0	0	0	0	0	0	0	0	0	0	0	0	0	0	0	0	solute carrier family 39 (metal ion transporter), member 13 [Source:MGI Symbol;Acc:MGI:1915677]
ENSMUSG00000002105	Slc39a13	dendritic cells	BMDC_mrna1273_0h_2	305.33	305.33	1	0	0	0	0	0	0	0	0	0	0	0	0	0	0	0	0	solute carrier family 39 (metal ion transporter), member 13 [Source:MGI Symbol;Acc:MGI:1915677]
ENSMUSG00000002105	Slc39a13	dendritic cells	BMDC_mrna1273_0h_1	179.99	179.99	2	0	0	0	0	0	0	0	0	0	0	0	0	0	0	0	0	solute carrier family 39 (metal ion transporter), member 13 [Source:MGI Symbol;Acc:MGI:1915677]
ENSMUSG00000002105	Slc39a13	macrophages	BMDM_mrna1273_0h_1	121.5	129.455	4	0	0	0	0	0	0	0	0	0	0	0	0	0	0	0	0	solute carrier family 39 (metal ion transporter), member 13 [Source:MGI Symbol;Acc:MGI:1915677]
ENSMUSG00000002105	Slc39a13	macrophages	BMDM_mrna1273_0h_2	154.075	158.868	6	0	0	0	0	0	0	0	0	0	0	0	0	0	0	0	0	solute carrier family 39 (metal ion transporter), member 13 [Source:MGI Symbol;Acc:MGI:1915677]
ENSMUSG00000002105	Slc39a13	T cells	TC_1	55.33	55.33	2	0	0	0	0	0	0	0	0	0	0	0	0	0	0	0	0	solute carrier family 39 (metal ion transporter), member 13 [Source:MGI Symbol;Acc:MGI:1915677]
ENSMUSG00000002107	Celf2	B cells	BC_1	82.72	105.659	31	0	0	0	0	0	0	0	0	0	0	0	0	0	0	0	0	CUGBP, Elav-like family member 2 [Source:MGI Symbol;Acc:MGI:1338822]
ENSMUSG00000002107	Celf2	B cells	BC_2	92.895	131.705	10	0	0	0	0	0	0	0	0	0	0	0	0	0	0	0	0	CUGBP, Elav-like family member 2 [Source:MGI Symbol;Acc:MGI:1338822]
ENSMUSG00000002107	Celf2	dendritic cells	BMDC_mrna1273_0h_2	130.715	138.232	30	1	1	0	0	1	1	0	0	0.0333333	0.0333333	0	0	0.00024114	0.00024114	0	0	CUGBP, Elav-like family member 2 [Source:MGI Symbol;Acc:MGI:1338822]
ENSMUSG00000002107	Celf2	dendritic cells	BMDC_mrna1273_0h_1	138.92	150.929	49	4	1	0	3	4	1	0	3	0.0816327	0.0204082	0	0.0612245	0.000540869	0.000135217	0	0.000405652	CUGBP, Elav-like family member 2 [Source:MGI Symbol;Acc:MGI:1338822]
ENSMUSG00000002107	Celf2	macrophages	BMDM_mrna1273_0h_1	95.85	113.027	26	1	0	0	1	1	0	0	1	0.0384615	0	0	0.0384615	0.000340287	0	0	0.000340287	CUGBP, Elav-like family member 2 [Source:MGI Symbol;Acc:MGI:1338822]
ENSMUSG00000002107	Celf2	macrophages	BMDM_mrna1273_0h_2	119	127.393	33	3	0	1	2	3	0	1	2	0.0909091	0	0.030303	0.0606061	0.000713611	0	0.00023787	0.000475741	CUGBP, Elav-like family member 2 [Source:MGI Symbol;Acc:MGI:1338822]
ENSMUSG00000002107	Celf2	T cells	TC_1	78.87	95.5407	260	20	9	3	8	26	11	3	12	0.0769231	0.0346154	0.0115385	0.0307692	0.00104667	0.000442824	0.00012077	0.000483081	CUGBP, Elav-like family member 2 [Source:MGI Symbol;Acc:MGI:1338822]
ENSMUSG00000002108	Nr1h3	dendritic cells	BMDC_mrna1273_0h_2	100.5	100.5	1	0	0	0	0	0	0	0	0	0	0	0	0	0	0	0	0	nuclear receptor subfamily 1, group H, member 3 [Source:MGI Symbol;Acc:MGI:1352462]
ENSMUSG00000002108	Nr1h3	macrophages	BMDM_mrna1273_0h_1	90.82	116.642	6	0	0	0	0	0	0	0	0	0	0	0	0	0	0	0	0	nuclear receptor subfamily 1, group H, member 3 [Source:MGI Symbol;Acc:MGI:1352462]
ENSMUSG00000002108	Nr1h3	macrophages	BMDM_mrna1273_0h_2	130.86	143.884	10	0	0	0	0	0	0	0	0	0	0	0	0	0	0	0	0	nuclear receptor subfamily 1, group H, member 3 [Source:MGI Symbol;Acc:MGI:1352462]
ENSMUSG00000002108	Nr1h3	T cells	TC_1	123.83	123.83	1	0	0	0	0	0	0	0	0	0	0	0	0	0	0	0	0	nuclear receptor subfamily 1, group H, member 3 [Source:MGI Symbol;Acc:MGI:1352462]
ENSMUSG00000002109	Ddb2	B cells	BC_1	71.92	78.7125	4	0	0	0	0	0	0	0	0	0	0	0	0	0	0	0	0	damage specific DNA binding protein 2 [Source:MGI Symbol;Acc:MGI:1355314]
ENSMUSG00000002109	Ddb2	B cells	BC_2	179.69	176.187	3	0	0	0	0	0	0	0	0	0	0	0	0	0	0	0	0	damage specific DNA binding protein 2 [Source:MGI Symbol;Acc:MGI:1355314]
ENSMUSG00000002109	Ddb2	dendritic cells	BMDC_mrna1273_0h_1	135.69	183.26	3	0	0	0	0	0	0	0	0	0	0	0	0	0	0	0	0	damage specific DNA binding protein 2 [Source:MGI Symbol;Acc:MGI:1355314]
ENSMUSG00000002109	Ddb2	T cells	TC_1	64.79	105.591	35	8	5	2	1	9	5	3	1	0.228571	0.142857	0.0571429	0.0285714	0.00243528	0.00135293	0.000811761	0.000270587	damage specific DNA binding protein 2 [Source:MGI Symbol;Acc:MGI:1355314]
ENSMUSG00000002111	Spi1	B cells	BC_1	98.07	105.993	43	5	1	1	3	5	1	1	3	0.116279	0.0232558	0.0232558	0.0697674	0.00109705	0.000219409	0.000219409	0.000658228	spleen focus forming virus (SFFV) proviral integration oncogene [Source:MGI Symbol;Acc:MGI:98282]
ENSMUSG00000002111	Spi1	B cells	BC_2	104.29	106	21	2	2	0	0	2	2	0	0	0.0952381	0.0952381	0	0	0.000898473	0.000898473	0	0	spleen focus forming virus (SFFV) proviral integration oncogene [Source:MGI Symbol;Acc:MGI:98282]
ENSMUSG00000002111	Spi1	dendritic cells	BMDC_mrna1273_0h_2	94.035	101.123	58	3	2	1	1	4	2	1	1	0.0517241	0.0344828	0.0172414	0.0172414	0.000681997	0.000340998	0.000170499	0.000170499	spleen focus forming virus (SFFV) proviral integration oncogene [Source:MGI Symbol;Acc:MGI:98282]
ENSMUSG00000002111	Spi1	dendritic cells	BMDC_mrna1273_0h_1	95.84	105.276	169	8	3	4	2	9	3	4	2	0.0473373	0.0177515	0.0236686	0.0118343	0.000505858	0.000168619	0.000224826	0.000112413	spleen focus forming virus (SFFV) proviral integration oncogene [Source:MGI Symbol;Acc:MGI:98282]
ENSMUSG00000002111	Spi1	macrophages	BMDM_mrna1273_0h_1	84.38	97.8671	143	6	3	2	1	7	3	3	1	0.041958	0.020979	0.013986	0.00699301	0.000500179	0.000214362	0.000214362	7.14541e-05	spleen focus forming virus (SFFV) proviral integration oncogene [Source:MGI Symbol;Acc:MGI:98282]
ENSMUSG00000002111	Spi1	macrophages	BMDM_mrna1273_0h_2	110.76	110.551	130	6	5	0	2	7	5	0	2	0.0461538	0.0384615	0	0.0153846	0.000487069	0.000347906	0	0.000139163	spleen focus forming virus (SFFV) proviral integration oncogene [Source:MGI Symbol;Acc:MGI:98282]
ENSMUSG00000002129	Sf3a1	B cells	BC_1	84.72	89.8706	53	8	4	2	2	9	5	2	2	0.150943	0.0754717	0.0377358	0.0377358	0.00188951	0.00104973	0.000419891	0.000419891	splicing factor 3a, subunit 1 [Source:MGI Symbol;Acc:MGI:1914715]
ENSMUSG00000002129	Sf3a1	B cells	BC_2	95.45	97.6696	28	2	1	0	1	2	1	0	1	0.0714286	0.0357143	0	0.0357143	0.000731328	0.000365664	0	0.000365664	splicing factor 3a, subunit 1 [Source:MGI Symbol;Acc:MGI:1914715]
ENSMUSG00000002129	Sf3a1	dendritic cells	BMDC_mrna1273_0h_2	66.4	88.5133	15	0	0	0	0	0	0	0	0	0	0	0	0	0	0	0	0	splicing factor 3a, subunit 1 [Source:MGI Symbol;Acc:MGI:1914715]
ENSMUSG00000002129	Sf3a1	dendritic cells	BMDC_mrna1273_0h_1	83.755	100.473	26	4	3	1	1	5	3	1	1	0.153846	0.115385	0.0384615	0.0384615	0.00191401	0.00114841	0.000382803	0.000382803	splicing factor 3a, subunit 1 [Source:MGI Symbol;Acc:MGI:1914715]
ENSMUSG00000002129	Sf3a1	macrophages	BMDM_mrna1273_0h_1	90.19	121.621	12	1	0	1	1	2	0	1	1	0.0833333	0	0.0833333	0.0833333	0.00137038	0	0.00068519	0.00068519	splicing factor 3a, subunit 1 [Source:MGI Symbol;Acc:MGI:1914715]
ENSMUSG00000002129	Sf3a1	macrophages	BMDM_mrna1273_0h_2	84.94	105.636	10	0	0	0	0	0	0	0	0	0	0	0	0	0	0	0	0	splicing factor 3a, subunit 1 [Source:MGI Symbol;Acc:MGI:1914715]
ENSMUSG00000002129	Sf3a1	T cells	TC_1	74.645	84.9927	224	17	9	2	6	17	9	2	6	0.0758929	0.0401786	0.00892857	0.0267857	0.000892934	0.00047273	0.000105051	0.000315153	splicing factor 3a, subunit 1 [Source:MGI Symbol;Acc:MGI:1914715]
ENSMUSG00000002147	Stat6	B cells	BC_1	137.225	141.339	28	3	1	0	2	3	1	0	2	0.107143	0.0357143	0	0.0714286	0.000758056	0.000252685	0	0.000505371	signal transducer and activator of transcription 6 [Source:MGI Symbol;Acc:MGI:103034]
ENSMUSG00000002147	Stat6	B cells	BC_2	129.42	138.049	7	0	0	0	0	0	0	0	0	0	0	0	0	0	0	0	0	signal transducer and activator of transcription 6 [Source:MGI Symbol;Acc:MGI:103034]
ENSMUSG00000002147	Stat6	dendritic cells	BMDC_mrna1273_0h_2	131.73	127.764	14	0	0	0	0	0	0	0	0	0	0	0	0	0	0	0	0	signal transducer and activator of transcription 6 [Source:MGI Symbol;Acc:MGI:103034]
ENSMUSG00000002147	Stat6	dendritic cells	BMDC_mrna1273_0h_1	112.33	123.957	37	1	0	0	1	2	0	0	2	0.027027	0	0	0.027027	0.000436071	0	0	0.000436071	signal transducer and activator of transcription 6 [Source:MGI Symbol;Acc:MGI:103034]
ENSMUSG00000002147	Stat6	macrophages	BMDM_mrna1273_0h_1	121.24	151.301	45	2	0	0	2	2	0	0	2	0.0444444	0	0	0.0444444	0.000293749	0	0	0.000293749	signal transducer and activator of transcription 6 [Source:MGI Symbol;Acc:MGI:103034]
ENSMUSG00000002147	Stat6	macrophages	BMDM_mrna1273_0h_2	143.255	132.394	48	0	0	0	0	0	0	0	0	0	0	0	0	0	0	0	0	signal transducer and activator of transcription 6 [Source:MGI Symbol;Acc:MGI:103034]
ENSMUSG00000002147	Stat6	T cells	TC_1	84.155	103.892	150	8	4	0	5	9	4	0	5	0.0533333	0.0266667	0	0.0333333	0.000577524	0.000256677	0	0.000320847	signal transducer and activator of transcription 6 [Source:MGI Symbol;Acc:MGI:103034]
ENSMUSG00000002204	Napsa	B cells	BC_1	73.27	85.0267	222	20	6	2	12	20	6	2	12	0.0900901	0.027027	0.00900901	0.0540541	0.00105955	0.000317865	0.000105955	0.00063573	napsin A aspartic peptidase [Source:MGI Symbol;Acc:MGI:109365]
ENSMUSG00000002204	Napsa	B cells	BC_2	75.04	97.631	113	9	6	0	3	9	6	0	3	0.079646	0.0530973	0	0.0265487	0.000815786	0.000543858	0	0.000271929	napsin A aspartic peptidase [Source:MGI Symbol;Acc:MGI:109365]
ENSMUSG00000002204	Napsa	dendritic cells	BMDC_mrna1273_0h_2	67.48	83.6908	247	16	6	2	8	17	6	3	8	0.0647773	0.0242915	0.00809717	0.0323887	0.000822383	0.000290253	0.000145126	0.000387004	napsin A aspartic peptidase [Source:MGI Symbol;Acc:MGI:109365]
ENSMUSG00000002204	Napsa	dendritic cells	BMDC_mrna1273_0h_1	72.765	92.8036	294	20	7	1	13	22	7	2	13	0.0680272	0.0238095	0.00340136	0.0442177	0.000806325	0.000256558	7.33023e-05	0.000476465	napsin A aspartic peptidase [Source:MGI Symbol;Acc:MGI:109365]
ENSMUSG00000002204	Napsa	macrophages	BMDM_mrna1273_0h_1	103.2	109.644	10	0	0	0	0	0	0	0	0	0	0	0	0	0	0	0	0	napsin A aspartic peptidase [Source:MGI Symbol;Acc:MGI:109365]
ENSMUSG00000002204	Napsa	macrophages	BMDM_mrna1273_0h_2	113	118.378	19	3	1	1	1	3	1	1	1	0.157895	0.0526316	0.0526316	0.0526316	0.00133382	0.000444606	0.000444606	0.000444606	napsin A aspartic peptidase [Source:MGI Symbol;Acc:MGI:109365]
ENSMUSG00000002204	Napsa	T cells	TC_1	29.41	70.2471	14	1	1	0	0	1	1	0	0	0.0714286	0.0714286	0	0	0.00101682	0.00101682	0	0	napsin A aspartic peptidase [Source:MGI Symbol;Acc:MGI:109365]
ENSMUSG00000002205	Vrk3	B cells	BC_1	83.21	104.728	31	3	3	0	0	3	3	0	0	0.0967742	0.0967742	0	0	0.000924052	0.000924052	0	0	vaccinia related kinase 3 [Source:MGI Symbol;Acc:MGI:2182465]
ENSMUSG00000002205	Vrk3	B cells	BC_2	110.5	127.194	19	3	2	1	0	4	2	2	0	0.157895	0.105263	0.0526316	0	0.00165516	0.000827582	0.000827582	0	vaccinia related kinase 3 [Source:MGI Symbol;Acc:MGI:2182465]
ENSMUSG00000002205	Vrk3	dendritic cells	BMDC_mrna1273_0h_2	95.065	114.244	22	1	1	0	0	1	1	0	0	0.0454545	0.0454545	0	0	0.000397874	0.000397874	0	0	vaccinia related kinase 3 [Source:MGI Symbol;Acc:MGI:2182465]
ENSMUSG00000002205	Vrk3	dendritic cells	BMDC_mrna1273_0h_1	107.17	124.337	15	2	0	1	1	2	0	1	1	0.133333	0	0.0666667	0.0666667	0.00107236	0	0.000536179	0.000536179	vaccinia related kinase 3 [Source:MGI Symbol;Acc:MGI:2182465]
ENSMUSG00000002205	Vrk3	macrophages	BMDM_mrna1273_0h_1	142	120.253	3	0	0	0	0	0	0	0	0	0	0	0	0	0	0	0	0	vaccinia related kinase 3 [Source:MGI Symbol;Acc:MGI:2182465]
ENSMUSG00000002205	Vrk3	macrophages	BMDM_mrna1273_0h_2	114.375	111.666	10	0	0	0	0	0	0	0	0	0	0	0	0	0	0	0	0	vaccinia related kinase 3 [Source:MGI Symbol;Acc:MGI:2182465]
ENSMUSG00000002205	Vrk3	T cells	TC_1	72.24	86.2611	129	7	2	1	4	7	2	1	4	0.0542636	0.0155039	0.00775194	0.0310078	0.000629062	0.000179732	8.9866e-05	0.000359464	vaccinia related kinase 3 [Source:MGI Symbol;Acc:MGI:2182465]
ENSMUSG00000002210	Smg9	B cells	BC_1	115.7	143.128	5	0	0	0	0	0	0	0	0	0	0	0	0	0	0	0	0	SMG9 nonsense mediated mRNA decay factor [Source:MGI Symbol;Acc:MGI:1919247]
ENSMUSG00000002210	Smg9	B cells	BC_2	59.57	98.662	5	0	0	0	0	0	0	0	0	0	0	0	0	0	0	0	0	SMG9 nonsense mediated mRNA decay factor [Source:MGI Symbol;Acc:MGI:1919247]
ENSMUSG00000002210	Smg9	dendritic cells	BMDC_mrna1273_0h_2	164.1	159.138	11	1	0	1	0	1	0	1	0	0.0909091	0	0.0909091	0	0.000571259	0	0.000571259	0	SMG9 nonsense mediated mRNA decay factor [Source:MGI Symbol;Acc:MGI:1919247]
ENSMUSG00000002210	Smg9	dendritic cells	BMDC_mrna1273_0h_1	172.65	183.76	9	1	1	0	0	1	1	0	0	0.111111	0.111111	0	0	0.000604653	0.000604653	0	0	SMG9 nonsense mediated mRNA decay factor [Source:MGI Symbol;Acc:MGI:1919247]
ENSMUSG00000002210	Smg9	macrophages	BMDM_mrna1273_0h_1	82.795	114.773	6	0	0	0	0	0	0	0	0	0	0	0	0	0	0	0	0	SMG9 nonsense mediated mRNA decay factor [Source:MGI Symbol;Acc:MGI:1919247]
ENSMUSG00000002210	Smg9	macrophages	BMDM_mrna1273_0h_2	150.5	149.735	12	0	0	0	0	0	0	0	0	0	0	0	0	0	0	0	0	SMG9 nonsense mediated mRNA decay factor [Source:MGI Symbol;Acc:MGI:1919247]
ENSMUSG00000002210	Smg9	T cells	TC_1	85.7	100.103	54	5	3	2	1	7	3	3	1	0.0925926	0.0555556	0.037037	0.0185185	0.00129497	0.000554986	0.000554986	0.000184995	SMG9 nonsense mediated mRNA decay factor [Source:MGI Symbol;Acc:MGI:1919247]
ENSMUSG00000002221	Paxip1	B cells	BC_1	167.37	158.008	17	6	4	0	2	7	5	0	2	0.352941	0.235294	0	0.117647	0.00260597	0.00186141	0	0.000744563	PAX interacting (with transcription-activation domain) protein 1 [Source:MGI Symbol;Acc:MGI:1890430]
ENSMUSG00000002221	Paxip1	B cells	BC_2	96.38	127.91	10	1	1	0	0	2	2	0	0	0.1	0.1	0	0	0.0015636	0.0015636	0	0	PAX interacting (with transcription-activation domain) protein 1 [Source:MGI Symbol;Acc:MGI:1890430]
ENSMUSG00000002221	Paxip1	dendritic cells	BMDC_mrna1273_0h_2	253.36	219.176	5	1	1	0	0	1	1	0	0	0.2	0.2	0	0	0.000912509	0.000912509	0	0	PAX interacting (with transcription-activation domain) protein 1 [Source:MGI Symbol;Acc:MGI:1890430]
ENSMUSG00000002221	Paxip1	dendritic cells	BMDC_mrna1273_0h_1	226.79	189.474	9	0	0	0	0	0	0	0	0	0	0	0	0	0	0	0	0	PAX interacting (with transcription-activation domain) protein 1 [Source:MGI Symbol;Acc:MGI:1890430]
ENSMUSG00000002221	Paxip1	macrophages	BMDM_mrna1273_0h_1	71.41	79.238	5	0	0	0	0	0	0	0	0	0	0	0	0	0	0	0	0	PAX interacting (with transcription-activation domain) protein 1 [Source:MGI Symbol;Acc:MGI:1890430]
ENSMUSG00000002221	Paxip1	macrophages	BMDM_mrna1273_0h_2	104.43	140.152	5	1	0	0	1	1	0	0	1	0.2	0	0	0.2	0.00142702	0	0	0.00142702	PAX interacting (with transcription-activation domain) protein 1 [Source:MGI Symbol;Acc:MGI:1890430]
ENSMUSG00000002221	Paxip1	T cells	TC_1	87.775	120.868	68	4	2	2	0	5	2	3	0	0.0588235	0.0294118	0.0294118	0	0.000608347	0.000243339	0.000365008	0	PAX interacting (with transcription-activation domain) protein 1 [Source:MGI Symbol;Acc:MGI:1890430]
ENSMUSG00000002222	Rmnd5a	B cells	BC_1	100.68	108.046	40	3	2	0	1	3	2	0	1	0.075	0.05	0	0.025	0.000694152	0.000462768	0	0.000231384	required for meiotic nuclear division 5 homolog A [Source:MGI Symbol;Acc:MGI:1915727]
ENSMUSG00000002222	Rmnd5a	B cells	BC_2	106.56	133.651	17	0	0	0	0	0	0	0	0	0	0	0	0	0	0	0	0	required for meiotic nuclear division 5 homolog A [Source:MGI Symbol;Acc:MGI:1915727]
ENSMUSG00000002222	Rmnd5a	dendritic cells	BMDC_mrna1273_0h_2	86.5	104.889	9	2	0	0	2	2	0	0	2	0.222222	0	0	0.222222	0.00211864	0	0	0.00211864	required for meiotic nuclear division 5 homolog A [Source:MGI Symbol;Acc:MGI:1915727]
ENSMUSG00000002222	Rmnd5a	dendritic cells	BMDC_mrna1273_0h_1	131.32	130.225	29	0	0	0	0	0	0	0	0	0	0	0	0	0	0	0	0	required for meiotic nuclear division 5 homolog A [Source:MGI Symbol;Acc:MGI:1915727]
ENSMUSG00000002222	Rmnd5a	macrophages	BMDM_mrna1273_0h_1	70.075	107.243	6	0	0	0	0	0	0	0	0	0	0	0	0	0	0	0	0	required for meiotic nuclear division 5 homolog A [Source:MGI Symbol;Acc:MGI:1915727]
ENSMUSG00000002222	Rmnd5a	macrophages	BMDM_mrna1273_0h_2	186.75	198.955	15	0	0	0	0	0	0	0	0	0	0	0	0	0	0	0	0	required for meiotic nuclear division 5 homolog A [Source:MGI Symbol;Acc:MGI:1915727]
ENSMUSG00000002222	Rmnd5a	T cells	TC_1	96.925	107.278	150	10	5	1	4	11	5	1	5	0.0666667	0.0333333	0.00666667	0.0266667	0.000683581	0.000310719	6.21437e-05	0.000310719	required for meiotic nuclear division 5 homolog A [Source:MGI Symbol;Acc:MGI:1915727]
ENSMUSG00000002227	Mov10	B cells	BC_1	140.09	152.416	5	1	1	0	0	1	1	0	0	0.2	0.2	0	0	0.0013122	0.0013122	0	0	Mov10 RISC complex RNA helicase [Source:MGI Symbol;Acc:MGI:97054]
ENSMUSG00000002227	Mov10	B cells	BC_2	118.775	137.515	4	0	0	0	0	0	0	0	0	0	0	0	0	0	0	0	0	Mov10 RISC complex RNA helicase [Source:MGI Symbol;Acc:MGI:97054]
ENSMUSG00000002227	Mov10	dendritic cells	BMDC_mrna1273_0h_2	45.225	62.9175	4	0	0	0	0	0	0	0	0	0	0	0	0	0	0	0	0	Mov10 RISC complex RNA helicase [Source:MGI Symbol;Acc:MGI:97054]
ENSMUSG00000002227	Mov10	macrophages	BMDM_mrna1273_0h_1	97.71	106.032	11	0	0	0	0	0	0	0	0	0	0	0	0	0	0	0	0	Mov10 RISC complex RNA helicase [Source:MGI Symbol;Acc:MGI:97054]
ENSMUSG00000002227	Mov10	macrophages	BMDM_mrna1273_0h_2	75.205	94.5613	8	0	0	0	0	0	0	0	0	0	0	0	0	0	0	0	0	Mov10 RISC complex RNA helicase [Source:MGI Symbol;Acc:MGI:97054]
ENSMUSG00000002227	Mov10	T cells	TC_1	75.55	88.1356	81	3	2	0	1	3	2	0	1	0.037037	0.0246914	0	0.0123457	0.000420228	0.000280152	0	0.000140076	Mov10 RISC complex RNA helicase [Source:MGI Symbol;Acc:MGI:97054]
ENSMUSG00000002228	Ppm1j	dendritic cells	BMDC_mrna1273_0h_2	152.96	152.96	1	0	0	0	0	0	0	0	0	0	0	0	0	0	0	0	0	protein phosphatase 1J [Source:MGI Symbol;Acc:MGI:1919137]
ENSMUSG00000002228	Ppm1j	dendritic cells	BMDC_mrna1273_0h_1	135.71	135.71	2	0	0	0	0	0	0	0	0	0	0	0	0	0	0	0	0	protein phosphatase 1J [Source:MGI Symbol;Acc:MGI:1919137]
ENSMUSG00000002228	Ppm1j	T cells	TC_1	66.58	99.3929	59	3	2	1	0	3	2	1	0	0.0508475	0.0338983	0.0169492	0	0.00051158	0.000341054	0.000170527	0	protein phosphatase 1J [Source:MGI Symbol;Acc:MGI:1919137]
ENSMUSG00000002233	Rhoc	macrophages	BMDM_mrna1273_0h_1	112.68	127.349	46	3	2	0	1	3	2	0	1	0.0652174	0.0434783	0	0.0217391	0.000512115	0.00034141	0	0.000170705	ras homolog family member C [Source:MGI Symbol;Acc:MGI:106028]
ENSMUSG00000002233	Rhoc	macrophages	BMDM_mrna1273_0h_2	111.105	115.836	72	1	1	0	0	1	1	0	0	0.0138889	0.0138889	0	0	0.000119901	0.000119901	0	0	ras homolog family member C [Source:MGI Symbol;Acc:MGI:106028]
ENSMUSG00000002233	Rhoc	T cells	TC_1	84.72	83.1318	17	0	0	0	0	0	0	0	0	0	0	0	0	0	0	0	0	ras homolog family member C [Source:MGI Symbol;Acc:MGI:106028]
ENSMUSG00000002249	Tead3	T cells	TC_1	85.59	85.59	1	0	0	0	0	0	0	0	0	0	0	0	0	0	0	0	0	TEA domain family member 3 [Source:MGI Symbol;Acc:MGI:109241]
ENSMUSG00000002250	Ppard	B cells	BC_1	166.285	173.701	10	1	0	0	1	1	0	0	1	0.1	0	0	0.1	0.000575702	0	0	0.000575702	peroxisome proliferator activator receptor delta [Source:MGI Symbol;Acc:MGI:101884]
ENSMUSG00000002250	Ppard	B cells	BC_2	129.155	147.905	6	0	0	0	0	0	0	0	0	0	0	0	0	0	0	0	0	peroxisome proliferator activator receptor delta [Source:MGI Symbol;Acc:MGI:101884]
ENSMUSG00000002250	Ppard	dendritic cells	BMDC_mrna1273_0h_2	226.76	186.787	4	0	0	0	0	0	0	0	0	0	0	0	0	0	0	0	0	peroxisome proliferator activator receptor delta [Source:MGI Symbol;Acc:MGI:101884]
ENSMUSG00000002250	Ppard	dendritic cells	BMDC_mrna1273_0h_1	204.875	196.926	10	1	1	0	0	1	1	0	0	0.1	0.1	0	0	0.000507805	0.000507805	0	0	peroxisome proliferator activator receptor delta [Source:MGI Symbol;Acc:MGI:101884]
ENSMUSG00000002250	Ppard	macrophages	BMDM_mrna1273_0h_1	83.36	99.234	5	0	0	0	0	0	0	0	0	0	0	0	0	0	0	0	0	peroxisome proliferator activator receptor delta [Source:MGI Symbol;Acc:MGI:101884]
ENSMUSG00000002250	Ppard	macrophages	BMDM_mrna1273_0h_2	120.835	135.779	10	0	0	0	0	0	0	0	0	0	0	0	0	0	0	0	0	peroxisome proliferator activator receptor delta [Source:MGI Symbol;Acc:MGI:101884]
ENSMUSG00000002250	Ppard	T cells	TC_1	72.925	135.398	28	2	1	0	1	2	1	0	1	0.0714286	0.0357143	0	0.0357143	0.000527547	0.000263774	0	0.000263774	peroxisome proliferator activator receptor delta [Source:MGI Symbol;Acc:MGI:101884]
ENSMUSG00000002257	Def6	B cells	BC_1	92.13	108.612	52	6	3	1	2	7	4	1	2	0.115385	0.0576923	0.0192308	0.0384615	0.00123942	0.00070824	0.00017706	0.00035412	differentially expressed in FDCP 6 [Source:MGI Symbol;Acc:MGI:1346328]
ENSMUSG00000002257	Def6	B cells	BC_2	69.975	82.1264	22	0	0	0	0	0	0	0	0	0	0	0	0	0	0	0	0	differentially expressed in FDCP 6 [Source:MGI Symbol;Acc:MGI:1346328]
ENSMUSG00000002257	Def6	dendritic cells	BMDC_mrna1273_0h_2	89.235	99.0014	28	1	0	1	0	1	0	1	0	0.0357143	0	0.0357143	0	0.000360745	0	0.000360745	0	differentially expressed in FDCP 6 [Source:MGI Symbol;Acc:MGI:1346328]
ENSMUSG00000002257	Def6	dendritic cells	BMDC_mrna1273_0h_1	90.855	101.853	36	3	0	3	0	3	0	3	0	0.0833333	0	0.0833333	0	0.000818172	0	0.000818172	0	differentially expressed in FDCP 6 [Source:MGI Symbol;Acc:MGI:1346328]
ENSMUSG00000002257	Def6	macrophages	BMDM_mrna1273_0h_1	95.625	106.051	14	0	0	0	0	0	0	0	0	0	0	0	0	0	0	0	0	differentially expressed in FDCP 6 [Source:MGI Symbol;Acc:MGI:1346328]
ENSMUSG00000002257	Def6	macrophages	BMDM_mrna1273_0h_2	103.385	120.273	14	1	1	0	0	1	1	0	0	0.0714286	0.0714286	0	0	0.000593888	0.000593888	0	0	differentially expressed in FDCP 6 [Source:MGI Symbol;Acc:MGI:1346328]
ENSMUSG00000002257	Def6	T cells	TC_1	69.11	84.432	273	21	9	5	7	23	9	5	9	0.0769231	0.032967	0.018315	0.025641	0.000997834	0.000390457	0.00021692	0.000390457	differentially expressed in FDCP 6 [Source:MGI Symbol;Acc:MGI:1346328]
ENSMUSG00000002265	Peg3	macrophages	BMDM_mrna1273_0h_2	343.56	343.56	1	0	0	0	0	0	0	0	0	0	0	0	0	0	0	0	0	paternally expressed 3 [Source:MGI Symbol;Acc:MGI:104748]
ENSMUSG00000002274	Metrn	B cells	BC_1	92.925	96.497	10	0	0	0	0	0	0	0	0	0	0	0	0	0	0	0	0	meteorin, glial cell differentiation regulator [Source:MGI Symbol;Acc:MGI:1917333]
ENSMUSG00000002274	Metrn	B cells	BC_2	114.115	112.708	12	1	1	0	0	1	1	0	0	0.0833333	0.0833333	0	0	0.000739372	0.000739372	0	0	meteorin, glial cell differentiation regulator [Source:MGI Symbol;Acc:MGI:1917333]
ENSMUSG00000002274	Metrn	dendritic cells	BMDC_mrna1273_0h_2	96.82	127.883	3	0	0	0	0	0	0	0	0	0	0	0	0	0	0	0	0	meteorin, glial cell differentiation regulator [Source:MGI Symbol;Acc:MGI:1917333]
ENSMUSG00000002274	Metrn	dendritic cells	BMDC_mrna1273_0h_1	94.47	102.767	23	0	0	0	0	0	0	0	0	0	0	0	0	0	0	0	0	meteorin, glial cell differentiation regulator [Source:MGI Symbol;Acc:MGI:1917333]
ENSMUSG00000002274	Metrn	macrophages	BMDM_mrna1273_0h_1	87.86	91.34	5	0	0	0	0	0	0	0	0	0	0	0	0	0	0	0	0	meteorin, glial cell differentiation regulator [Source:MGI Symbol;Acc:MGI:1917333]
ENSMUSG00000002274	Metrn	macrophages	BMDM_mrna1273_0h_2	72.7	91.4862	16	1	1	0	0	1	1	0	0	0.0625	0.0625	0	0	0.000683163	0.000683163	0	0	meteorin, glial cell differentiation regulator [Source:MGI Symbol;Acc:MGI:1917333]
ENSMUSG00000002274	Metrn	T cells	TC_1	63.105	73.1709	126	6	1	3	2	6	1	3	2	0.047619	0.00793651	0.0238095	0.015873	0.000650792	0.000108465	0.000325396	0.000216931	meteorin, glial cell differentiation regulator [Source:MGI Symbol;Acc:MGI:1917333]
ENSMUSG00000002279	Lmf1	B cells	BC_1	92.64	107.501	20	0	0	0	0	0	0	0	0	0	0	0	0	0	0	0	0	lipase maturation factor 1 [Source:MGI Symbol;Acc:MGI:1923733]
ENSMUSG00000002279	Lmf1	B cells	BC_2	99.81	92.636	5	0	0	0	0	0	0	0	0	0	0	0	0	0	0	0	0	lipase maturation factor 1 [Source:MGI Symbol;Acc:MGI:1923733]
ENSMUSG00000002279	Lmf1	dendritic cells	BMDC_mrna1273_0h_2	56.31	74.858	15	0	0	0	0	0	0	0	0	0	0	0	0	0	0	0	0	lipase maturation factor 1 [Source:MGI Symbol;Acc:MGI:1923733]
ENSMUSG00000002279	Lmf1	dendritic cells	BMDC_mrna1273_0h_1	81	96.4371	7	0	0	0	0	0	0	0	0	0	0	0	0	0	0	0	0	lipase maturation factor 1 [Source:MGI Symbol;Acc:MGI:1923733]
ENSMUSG00000002279	Lmf1	macrophages	BMDM_mrna1273_0h_1	142.765	138.287	6	0	0	0	0	0	0	0	0	0	0	0	0	0	0	0	0	lipase maturation factor 1 [Source:MGI Symbol;Acc:MGI:1923733]
ENSMUSG00000002279	Lmf1	macrophages	BMDM_mrna1273_0h_2	58.53	66.4825	8	0	0	0	0	0	0	0	0	0	0	0	0	0	0	0	0	lipase maturation factor 1 [Source:MGI Symbol;Acc:MGI:1923733]
ENSMUSG00000002279	Lmf1	T cells	TC_1	50.62	64.2048	29	1	0	1	0	1	0	1	0	0.0344828	0	0.0344828	0	0.000537074	0	0.000537074	0	lipase maturation factor 1 [Source:MGI Symbol;Acc:MGI:1923733]
ENSMUSG00000002280	Ciao3	B cells	BC_1	128.64	134.913	15	2	0	2	0	2	0	2	0	0.133333	0	0.133333	0	0.000988289	0	0.000988289	0	cytosolic iron-sulfur assembly component 3 [Source:MGI Symbol;Acc:MGI:1914813]
ENSMUSG00000002280	Ciao3	B cells	BC_2	127.83	114.996	11	1	1	0	0	1	1	0	0	0.0909091	0.0909091	0	0	0.000790539	0.000790539	0	0	cytosolic iron-sulfur assembly component 3 [Source:MGI Symbol;Acc:MGI:1914813]
ENSMUSG00000002280	Ciao3	dendritic cells	BMDC_mrna1273_0h_2	85.91	108.453	6	0	0	0	0	0	0	0	0	0	0	0	0	0	0	0	0	cytosolic iron-sulfur assembly component 3 [Source:MGI Symbol;Acc:MGI:1914813]
ENSMUSG00000002280	Ciao3	dendritic cells	BMDC_mrna1273_0h_1	168.31	171.598	11	2	1	0	1	2	1	0	1	0.181818	0.0909091	0	0.0909091	0.00105956	0.000529779	0	0.000529779	cytosolic iron-sulfur assembly component 3 [Source:MGI Symbol;Acc:MGI:1914813]
ENSMUSG00000002280	Ciao3	macrophages	BMDM_mrna1273_0h_1	119.275	170.042	8	1	0	1	0	1	0	1	0	0.125	0	0.125	0	0.00073511	0	0.00073511	0	cytosolic iron-sulfur assembly component 3 [Source:MGI Symbol;Acc:MGI:1914813]
ENSMUSG00000002280	Ciao3	macrophages	BMDM_mrna1273_0h_2	145.36	162.103	9	1	1	0	0	1	1	0	0	0.111111	0.111111	0	0	0.000685434	0.000685434	0	0	cytosolic iron-sulfur assembly component 3 [Source:MGI Symbol;Acc:MGI:1914813]
ENSMUSG00000002289	Angptl4	B cells	BC_1	107.48	107.48	1	0	0	0	0	0	0	0	0	0	0	0	0	0	0	0	0	angiopoietin-like 4 [Source:MGI Symbol;Acc:MGI:1888999]
ENSMUSG00000002289	Angptl4	dendritic cells	BMDC_mrna1273_0h_1	89.47	89.47	2	0	0	0	0	0	0	0	0	0	0	0	0	0	0	0	0	angiopoietin-like 4 [Source:MGI Symbol;Acc:MGI:1888999]
ENSMUSG00000002289	Angptl4	macrophages	BMDM_mrna1273_0h_2	65.9	65.9	2	0	0	0	0	0	0	0	0	0	0	0	0	0	0	0	0	angiopoietin-like 4 [Source:MGI Symbol;Acc:MGI:1888999]
ENSMUSG00000002289	Angptl4	T cells	TC_1	75.08	77.8514	14	0	0	0	0	0	0	0	0	0	0	0	0	0	0	0	0	angiopoietin-like 4 [Source:MGI Symbol;Acc:MGI:1888999]
ENSMUSG00000002297	Dbf4	B cells	BC_1	91.83	96.0752	29	5	2	0	3	5	2	0	3	0.172414	0.0689655	0	0.103448	0.00179457	0.000717829	0	0.00107674	DBF4 zinc finger [Source:MGI Symbol;Acc:MGI:1351328]
ENSMUSG00000002297	Dbf4	B cells	BC_2	87.68	110.245	11	0	0	0	0	0	0	0	0	0	0	0	0	0	0	0	0	DBF4 zinc finger [Source:MGI Symbol;Acc:MGI:1351328]
ENSMUSG00000002297	Dbf4	dendritic cells	BMDC_mrna1273_0h_2	113.44	110.205	4	0	0	0	0	0	0	0	0	0	0	0	0	0	0	0	0	DBF4 zinc finger [Source:MGI Symbol;Acc:MGI:1351328]
ENSMUSG00000002297	Dbf4	dendritic cells	BMDC_mrna1273_0h_1	119.71	139.733	15	2	0	1	1	2	0	1	1	0.133333	0	0.0666667	0.0666667	0.000954198	0	0.000477099	0.000477099	DBF4 zinc finger [Source:MGI Symbol;Acc:MGI:1351328]
ENSMUSG00000002297	Dbf4	macrophages	BMDM_mrna1273_0h_1	149.485	128.248	4	0	0	0	0	0	0	0	0	0	0	0	0	0	0	0	0	DBF4 zinc finger [Source:MGI Symbol;Acc:MGI:1351328]
ENSMUSG00000002297	Dbf4	macrophages	BMDM_mrna1273_0h_2	147.3	121.266	8	0	0	0	0	0	0	0	0	0	0	0	0	0	0	0	0	DBF4 zinc finger [Source:MGI Symbol;Acc:MGI:1351328]
ENSMUSG00000002297	Dbf4	T cells	TC_1	83.345	97.5496	104	10	7	0	3	12	8	0	4	0.0961538	0.0673077	0	0.0288462	0.00118283	0.000788553	0	0.000394277	DBF4 zinc finger [Source:MGI Symbol;Acc:MGI:1351328]
ENSMUSG00000002307	Daxx	B cells	BC_1	78.27	96.8996	24	3	3	0	0	3	3	0	0	0.125	0.125	0	0	0.00129	0.00129	0	0	Fas death domain-associated protein [Source:MGI Symbol;Acc:MGI:1197015]
ENSMUSG00000002307	Daxx	B cells	BC_2	118.85	127.102	17	1	1	0	0	1	1	0	0	0.0588235	0.0588235	0	0	0.000462804	0.000462804	0	0	Fas death domain-associated protein [Source:MGI Symbol;Acc:MGI:1197015]
ENSMUSG00000002307	Daxx	dendritic cells	BMDC_mrna1273_0h_2	125.39	118.821	9	0	0	0	0	0	0	0	0	0	0	0	0	0	0	0	0	Fas death domain-associated protein [Source:MGI Symbol;Acc:MGI:1197015]
ENSMUSG00000002307	Daxx	dendritic cells	BMDC_mrna1273_0h_1	133.705	159.726	12	0	0	0	0	0	0	0	0	0	0	0	0	0	0	0	0	Fas death domain-associated protein [Source:MGI Symbol;Acc:MGI:1197015]
ENSMUSG00000002307	Daxx	macrophages	BMDM_mrna1273_0h_1	79.52	64.768	5	0	0	0	0	0	0	0	0	0	0	0	0	0	0	0	0	Fas death domain-associated protein [Source:MGI Symbol;Acc:MGI:1197015]
ENSMUSG00000002307	Daxx	macrophages	BMDM_mrna1273_0h_2	158	148.598	9	0	0	0	0	0	0	0	0	0	0	0	0	0	0	0	0	Fas death domain-associated protein [Source:MGI Symbol;Acc:MGI:1197015]
ENSMUSG00000002307	Daxx	T cells	TC_1	70.78	77.9268	76	5	3	2	2	8	3	3	2	0.0657895	0.0394737	0.0263158	0.0263158	0.00135079	0.000506548	0.000506548	0.000337699	Fas death domain-associated protein [Source:MGI Symbol;Acc:MGI:1197015]
ENSMUSG00000002308	Cd320	B cells	BC_1	72.62	84.5507	14	0	0	0	0	0	0	0	0	0	0	0	0	0	0	0	0	CD320 antigen [Source:MGI Symbol;Acc:MGI:1860083]
ENSMUSG00000002308	Cd320	B cells	BC_2	85.935	86.695	4	0	0	0	0	0	0	0	0	0	0	0	0	0	0	0	0	CD320 antigen [Source:MGI Symbol;Acc:MGI:1860083]
ENSMUSG00000002308	Cd320	dendritic cells	BMDC_mrna1273_0h_1	57.545	115.132	6	0	0	0	0	0	0	0	0	0	0	0	0	0	0	0	0	CD320 antigen [Source:MGI Symbol;Acc:MGI:1860083]
ENSMUSG00000002308	Cd320	macrophages	BMDM_mrna1273_0h_1	57.335	71.1225	4	0	0	0	0	0	0	0	0	0	0	0	0	0	0	0	0	CD320 antigen [Source:MGI Symbol;Acc:MGI:1860083]
ENSMUSG00000002308	Cd320	macrophages	BMDM_mrna1273_0h_2	88	90.132	5	0	0	0	0	0	0	0	0	0	0	0	0	0	0	0	0	CD320 antigen [Source:MGI Symbol;Acc:MGI:1860083]
ENSMUSG00000002308	Cd320	T cells	TC_1	56.175	59.0508	24	0	0	0	0	0	0	0	0	0	0	0	0	0	0	0	0	CD320 antigen [Source:MGI Symbol;Acc:MGI:1860083]
ENSMUSG00000002319	Ipo4	B cells	BC_1	123.98	137.583	18	1	1	0	0	1	1	0	0	0.0555556	0.0555556	0	0	0.000403796	0.000403796	0	0	importin 4 [Source:MGI Symbol;Acc:MGI:1923001]
ENSMUSG00000002319	Ipo4	B cells	BC_2	53	45.82	4	0	0	0	0	0	0	0	0	0	0	0	0	0	0	0	0	importin 4 [Source:MGI Symbol;Acc:MGI:1923001]
ENSMUSG00000002319	Ipo4	dendritic cells	BMDC_mrna1273_0h_2	120.69	152.02	3	0	0	0	0	0	0	0	0	0	0	0	0	0	0	0	0	importin 4 [Source:MGI Symbol;Acc:MGI:1923001]
ENSMUSG00000002319	Ipo4	dendritic cells	BMDC_mrna1273_0h_1	95.885	130.538	10	1	0	1	0	1	0	1	0	0.1	0	0.1	0	0.00076606	0	0.00076606	0	importin 4 [Source:MGI Symbol;Acc:MGI:1923001]
ENSMUSG00000002319	Ipo4	macrophages	BMDM_mrna1273_0h_1	60.34	90.9813	8	0	0	0	0	0	0	0	0	0	0	0	0	0	0	0	0	importin 4 [Source:MGI Symbol;Acc:MGI:1923001]
ENSMUSG00000002319	Ipo4	macrophages	BMDM_mrna1273_0h_2	120.975	115.021	10	0	0	0	0	0	0	0	0	0	0	0	0	0	0	0	0	importin 4 [Source:MGI Symbol;Acc:MGI:1923001]
ENSMUSG00000002319	Ipo4	T cells	TC_1	53.925	109.683	22	1	1	0	0	1	1	0	0	0.0454545	0.0454545	0	0	0.000414417	0.000414417	0	0	importin 4 [Source:MGI Symbol;Acc:MGI:1923001]
ENSMUSG00000002320	Tm9sf1	B cells	BC_1	116.095	133.091	30	4	0	2	2	4	0	2	2	0.133333	0	0.0666667	0.0666667	0.00100182	0	0.00050091	0.00050091	transmembrane 9 superfamily member 1 [Source:MGI Symbol;Acc:MGI:1921390]
ENSMUSG00000002320	Tm9sf1	B cells	BC_2	104.08	126.584	10	2	0	2	0	2	0	2	0	0.2	0	0.2	0	0.00157998	0	0.00157998	0	transmembrane 9 superfamily member 1 [Source:MGI Symbol;Acc:MGI:1921390]
ENSMUSG00000002320	Tm9sf1	dendritic cells	BMDC_mrna1273_0h_2	141.05	180.95	5	1	0	1	0	2	0	2	0	0.2	0	0.2	0	0.00221056	0	0.00221056	0	transmembrane 9 superfamily member 1 [Source:MGI Symbol;Acc:MGI:1921390]
ENSMUSG00000002320	Tm9sf1	dendritic cells	BMDC_mrna1273_0h_1	88.17	119.632	24	3	1	1	1	3	1	1	1	0.125	0.0416667	0.0416667	0.0416667	0.00104487	0.000348291	0.000348291	0.000348291	transmembrane 9 superfamily member 1 [Source:MGI Symbol;Acc:MGI:1921390]
ENSMUSG00000002320	Tm9sf1	macrophages	BMDM_mrna1273_0h_1	109.69	145.193	17	1	1	0	0	2	2	0	0	0.0588235	0.0588235	0	0	0.000810281	0.000810281	0	0	transmembrane 9 superfamily member 1 [Source:MGI Symbol;Acc:MGI:1921390]
ENSMUSG00000002320	Tm9sf1	macrophages	BMDM_mrna1273_0h_2	113	132.373	25	2	0	1	1	2	0	1	1	0.08	0	0.04	0.04	0.000604352	0	0.000302176	0.000302176	transmembrane 9 superfamily member 1 [Source:MGI Symbol;Acc:MGI:1921390]
ENSMUSG00000002320	Tm9sf1	T cells	TC_1	95.45	118.584	67	7	2	3	3	8	2	3	3	0.104478	0.0298507	0.0447761	0.0447761	0.0010069	0.000251726	0.000377589	0.000377589	transmembrane 9 superfamily member 1 [Source:MGI Symbol;Acc:MGI:1921390]
ENSMUSG00000002324	Rec8	T cells	TC_1	56.9	45.5633	3	0	0	0	0	0	0	0	0	0	0	0	0	0	0	0	0	REC8 meiotic recombination protein [Source:MGI Symbol;Acc:MGI:1929645]
ENSMUSG00000002325	Irf9	B cells	BC_1	165.015	149.913	12	0	0	0	0	0	0	0	0	0	0	0	0	0	0	0	0	interferon regulatory factor 9 [Source:MGI Symbol;Acc:MGI:107587]
ENSMUSG00000002325	Irf9	B cells	BC_2	143.8	137.709	7	0	0	0	0	0	0	0	0	0	0	0	0	0	0	0	0	interferon regulatory factor 9 [Source:MGI Symbol;Acc:MGI:107587]
ENSMUSG00000002325	Irf9	dendritic cells	BMDC_mrna1273_0h_2	166.27	168.228	11	1	1	0	0	1	1	0	0	0.0909091	0.0909091	0	0	0.000540392	0.000540392	0	0	interferon regulatory factor 9 [Source:MGI Symbol;Acc:MGI:107587]
ENSMUSG00000002325	Irf9	dendritic cells	BMDC_mrna1273_0h_1	86.975	122.876	32	1	0	0	1	1	0	0	1	0.03125	0	0	0.03125	0.000254322	0	0	0.000254322	interferon regulatory factor 9 [Source:MGI Symbol;Acc:MGI:107587]
ENSMUSG00000002325	Irf9	macrophages	BMDM_mrna1273_0h_1	103.215	115.681	14	1	0	0	1	1	0	0	1	0.0714286	0	0	0.0714286	0.000617459	0	0	0.000617459	interferon regulatory factor 9 [Source:MGI Symbol;Acc:MGI:107587]
ENSMUSG00000002325	Irf9	macrophages	BMDM_mrna1273_0h_2	95.105	108.768	12	0	0	0	0	0	0	0	0	0	0	0	0	0	0	0	0	interferon regulatory factor 9 [Source:MGI Symbol;Acc:MGI:107587]
ENSMUSG00000002325	Irf9	T cells	TC_1	69.28	87.1759	95	5	4	0	1	5	4	0	1	0.0526316	0.0421053	0	0.0105263	0.00060374	0.000482992	0	0.000120748	interferon regulatory factor 9 [Source:MGI Symbol;Acc:MGI:107587]
ENSMUSG00000002326	Gmpr2	B cells	BC_1	115.48	117.18	14	0	0	0	0	0	0	0	0	0	0	0	0	0	0	0	0	guanosine monophosphate reductase 2 [Source:MGI Symbol;Acc:MGI:1917903]
ENSMUSG00000002326	Gmpr2	B cells	BC_2	115.24	126.257	6	1	1	0	0	1	1	0	0	0.166667	0.166667	0	0	0.00132006	0.00132006	0	0	guanosine monophosphate reductase 2 [Source:MGI Symbol;Acc:MGI:1917903]
ENSMUSG00000002326	Gmpr2	dendritic cells	BMDC_mrna1273_0h_2	50.625	50.625	2	0	0	0	0	0	0	0	0	0	0	0	0	0	0	0	0	guanosine monophosphate reductase 2 [Source:MGI Symbol;Acc:MGI:1917903]
ENSMUSG00000002326	Gmpr2	dendritic cells	BMDC_mrna1273_0h_1	112.64	140.651	18	0	0	0	0	0	0	0	0	0	0	0	0	0	0	0	0	guanosine monophosphate reductase 2 [Source:MGI Symbol;Acc:MGI:1917903]
ENSMUSG00000002326	Gmpr2	macrophages	BMDM_mrna1273_0h_1	108.96	109.555	13	0	0	0	0	0	0	0	0	0	0	0	0	0	0	0	0	guanosine monophosphate reductase 2 [Source:MGI Symbol;Acc:MGI:1917903]
ENSMUSG00000002326	Gmpr2	macrophages	BMDM_mrna1273_0h_2	91.84	99.216	20	0	0	0	0	0	0	0	0	0	0	0	0	0	0	0	0	guanosine monophosphate reductase 2 [Source:MGI Symbol;Acc:MGI:1917903]
ENSMUSG00000002326	Gmpr2	T cells	TC_1	58.93	75.3102	56	1	1	0	0	1	1	0	0	0.0178571	0.0178571	0	0	0.000237115	0.000237115	0	0	guanosine monophosphate reductase 2 [Source:MGI Symbol;Acc:MGI:1917903]
ENSMUSG00000002329	Mdp1	B cells	BC_1	94.945	116.67	28	3	2	0	2	4	2	0	2	0.107143	0.0714286	0	0.0714286	0.00122445	0.000612226	0	0.000612226	magnesium-dependent phosphatase 1 [Source:MGI Symbol;Acc:MGI:1915131]
ENSMUSG00000002329	Mdp1	B cells	BC_2	61.04	76.9554	13	0	0	0	0	0	0	0	0	0	0	0	0	0	0	0	0	magnesium-dependent phosphatase 1 [Source:MGI Symbol;Acc:MGI:1915131]
ENSMUSG00000002329	Mdp1	dendritic cells	BMDC_mrna1273_0h_2	65.765	104.357	30	4	2	2	0	4	2	2	0	0.133333	0.0666667	0.0666667	0	0.00127767	0.000638835	0.000638835	0	magnesium-dependent phosphatase 1 [Source:MGI Symbol;Acc:MGI:1915131]
ENSMUSG00000002329	Mdp1	dendritic cells	BMDC_mrna1273_0h_1	104.07	118.161	27	1	0	1	0	1	0	1	0	0.037037	0	0.037037	0	0.000313445	0	0.000313445	0	magnesium-dependent phosphatase 1 [Source:MGI Symbol;Acc:MGI:1915131]
ENSMUSG00000002329	Mdp1	macrophages	BMDM_mrna1273_0h_1	132.795	122.406	8	0	0	0	0	0	0	0	0	0	0	0	0	0	0	0	0	magnesium-dependent phosphatase 1 [Source:MGI Symbol;Acc:MGI:1915131]
ENSMUSG00000002329	Mdp1	macrophages	BMDM_mrna1273_0h_2	119.79	131.147	10	0	0	0	0	0	0	0	0	0	0	0	0	0	0	0	0	magnesium-dependent phosphatase 1 [Source:MGI Symbol;Acc:MGI:1915131]
ENSMUSG00000002329	Mdp1	T cells	TC_1	71.23	94.1239	135	14	6	1	10	19	6	1	12	0.103704	0.0444444	0.00740741	0.0740741	0.00149527	0.000472191	7.86985e-05	0.000944382	magnesium-dependent phosphatase 1 [Source:MGI Symbol;Acc:MGI:1915131]
ENSMUSG00000002332	Dhrs1	B cells	BC_1	86.03	95.197	47	6	4	0	2	6	4	0	2	0.12766	0.0851064	0	0.0425532	0.001341	0.000894003	0	0.000447001	dehydrogenase/reductase (SDR family) member 1 [Source:MGI Symbol;Acc:MGI:1196314]
ENSMUSG00000002332	Dhrs1	B cells	BC_2	74.595	93.7313	24	0	0	0	0	0	0	0	0	0	0	0	0	0	0	0	0	dehydrogenase/reductase (SDR family) member 1 [Source:MGI Symbol;Acc:MGI:1196314]
ENSMUSG00000002332	Dhrs1	dendritic cells	BMDC_mrna1273_0h_2	142.82	142.82	2	0	0	0	0	0	0	0	0	0	0	0	0	0	0	0	0	dehydrogenase/reductase (SDR family) member 1 [Source:MGI Symbol;Acc:MGI:1196314]
ENSMUSG00000002332	Dhrs1	dendritic cells	BMDC_mrna1273_0h_1	147.575	154.823	20	0	0	0	0	0	0	0	0	0	0	0	0	0	0	0	0	dehydrogenase/reductase (SDR family) member 1 [Source:MGI Symbol;Acc:MGI:1196314]
ENSMUSG00000002332	Dhrs1	macrophages	BMDM_mrna1273_0h_1	93.71	110.135	21	0	0	0	0	0	0	0	0	0	0	0	0	0	0	0	0	dehydrogenase/reductase (SDR family) member 1 [Source:MGI Symbol;Acc:MGI:1196314]
ENSMUSG00000002332	Dhrs1	macrophages	BMDM_mrna1273_0h_2	96.32	104.963	20	0	0	0	0	0	0	0	0	0	0	0	0	0	0	0	0	dehydrogenase/reductase (SDR family) member 1 [Source:MGI Symbol;Acc:MGI:1196314]
ENSMUSG00000002332	Dhrs1	T cells	TC_1	76.86	87.3794	63	5	2	0	3	6	2	0	4	0.0793651	0.031746	0	0.047619	0.00108994	0.000363313	0	0.000726625	dehydrogenase/reductase (SDR family) member 1 [Source:MGI Symbol;Acc:MGI:1196314]
ENSMUSG00000002342	Tmem161a	B cells	BC_1	127.665	141.827	14	2	2	1	0	4	2	2	0	0.142857	0.142857	0.0714286	0	0.00201452	0.00100726	0.00100726	0	transmembrane protein 161A [Source:MGI Symbol;Acc:MGI:2384577]
ENSMUSG00000002342	Tmem161a	B cells	BC_2	175.31	143.53	4	1	0	0	1	1	0	0	1	0.25	0	0	0.25	0.0017418	0	0	0.0017418	transmembrane protein 161A [Source:MGI Symbol;Acc:MGI:2384577]
ENSMUSG00000002342	Tmem161a	dendritic cells	BMDC_mrna1273_0h_2	211.96	183.013	3	0	0	0	0	0	0	0	0	0	0	0	0	0	0	0	0	transmembrane protein 161A [Source:MGI Symbol;Acc:MGI:2384577]
ENSMUSG00000002342	Tmem161a	dendritic cells	BMDC_mrna1273_0h_1	180.36	171.59	7	0	0	0	0	0	0	0	0	0	0	0	0	0	0	0	0	transmembrane protein 161A [Source:MGI Symbol;Acc:MGI:2384577]
ENSMUSG00000002342	Tmem161a	macrophages	BMDM_mrna1273_0h_1	104.775	117.05	4	0	0	0	0	0	0	0	0	0	0	0	0	0	0	0	0	transmembrane protein 161A [Source:MGI Symbol;Acc:MGI:2384577]
ENSMUSG00000002342	Tmem161a	macrophages	BMDM_mrna1273_0h_2	123.86	148.513	7	2	1	0	1	2	1	0	1	0.285714	0.142857	0	0.142857	0.00192384	0.000961918	0	0.000961918	transmembrane protein 161A [Source:MGI Symbol;Acc:MGI:2384577]
ENSMUSG00000002342	Tmem161a	T cells	TC_1	72.64	106.385	21	0	0	0	0	0	0	0	0	0	0	0	0	0	0	0	0	transmembrane protein 161A [Source:MGI Symbol;Acc:MGI:2384577]
ENSMUSG00000002343	Armc6	B cells	BC_1	145.83	131.971	9	1	1	0	0	1	1	0	0	0.111111	0.111111	0	0	0.000841935	0.000841935	0	0	armadillo repeat containing 6 [Source:MGI Symbol;Acc:MGI:1924063]
ENSMUSG00000002343	Armc6	B cells	BC_2	20.72	52.6133	3	0	0	0	0	0	0	0	0	0	0	0	0	0	0	0	0	armadillo repeat containing 6 [Source:MGI Symbol;Acc:MGI:1924063]
ENSMUSG00000002343	Armc6	dendritic cells	BMDC_mrna1273_0h_2	130.3	140.166	5	0	0	0	0	0	0	0	0	0	0	0	0	0	0	0	0	armadillo repeat containing 6 [Source:MGI Symbol;Acc:MGI:1924063]
ENSMUSG00000002343	Armc6	dendritic cells	BMDC_mrna1273_0h_1	29.18	29.18	1	0	0	0	0	0	0	0	0	0	0	0	0	0	0	0	0	armadillo repeat containing 6 [Source:MGI Symbol;Acc:MGI:1924063]
ENSMUSG00000002343	Armc6	macrophages	BMDM_mrna1273_0h_1	154.36	154.36	2	0	0	0	0	0	0	0	0	0	0	0	0	0	0	0	0	armadillo repeat containing 6 [Source:MGI Symbol;Acc:MGI:1924063]
ENSMUSG00000002343	Armc6	macrophages	BMDM_mrna1273_0h_2	67.16	67.16	1	0	0	0	0	0	0	0	0	0	0	0	0	0	0	0	0	armadillo repeat containing 6 [Source:MGI Symbol;Acc:MGI:1924063]
ENSMUSG00000002343	Armc6	T cells	TC_1	61.61	80.3461	18	0	0	0	0	0	0	0	0	0	0	0	0	0	0	0	0	armadillo repeat containing 6 [Source:MGI Symbol;Acc:MGI:1924063]
ENSMUSG00000002345	Borcs8	B cells	BC_1	88.79	97.9648	31	0	0	0	0	0	0	0	0	0	0	0	0	0	0	0	0	BLOC-1 related complex subunit 8 [Source:MGI Symbol;Acc:MGI:1919618]
ENSMUSG00000002345	Borcs8	B cells	BC_2	70.7	90.24	11	4	3	0	2	5	3	0	2	0.363636	0.272727	0	0.181818	0.00503707	0.00302224	0	0.00201483	BLOC-1 related complex subunit 8 [Source:MGI Symbol;Acc:MGI:1919618]
ENSMUSG00000002345	Borcs8	dendritic cells	BMDC_mrna1273_0h_2	83.435	99.86	22	0	0	0	0	0	0	0	0	0	0	0	0	0	0	0	0	BLOC-1 related complex subunit 8 [Source:MGI Symbol;Acc:MGI:1919618]
ENSMUSG00000002345	Borcs8	dendritic cells	BMDC_mrna1273_0h_1	93.405	111.547	28	4	1	2	1	4	1	2	1	0.142857	0.0357143	0.0714286	0.0357143	0.00128069	0.000320173	0.000640346	0.000320173	BLOC-1 related complex subunit 8 [Source:MGI Symbol;Acc:MGI:1919618]
ENSMUSG00000002345	Borcs8	macrophages	BMDM_mrna1273_0h_1	95.59	100.895	10	1	1	0	0	1	1	0	0	0.1	0.1	0	0	0.000991129	0.000991129	0	0	BLOC-1 related complex subunit 8 [Source:MGI Symbol;Acc:MGI:1919618]
ENSMUSG00000002345	Borcs8	macrophages	BMDM_mrna1273_0h_2	121.01	126.209	8	1	1	0	0	1	1	0	0	0.125	0.125	0	0	0.000990423	0.000990423	0	0	BLOC-1 related complex subunit 8 [Source:MGI Symbol;Acc:MGI:1919618]
ENSMUSG00000002345	Borcs8	T cells	TC_1	69.78	85.4907	103	3	2	1	2	5	2	1	2	0.0291262	0.0194175	0.00970874	0.0194175	0.000567824	0.00022713	0.000113565	0.00022713	BLOC-1 related complex subunit 8 [Source:MGI Symbol;Acc:MGI:1919618]
ENSMUSG00000002346	Slc25a42	B cells	BC_1	127.08	127.08	2	0	0	0	0	0	0	0	0	0	0	0	0	0	0	0	0	solute carrier family 25, member 42 [Source:MGI Symbol;Acc:MGI:1920345]
ENSMUSG00000002346	Slc25a42	B cells	BC_2	242.585	242.585	2	0	0	0	0	0	0	0	0	0	0	0	0	0	0	0	0	solute carrier family 25, member 42 [Source:MGI Symbol;Acc:MGI:1920345]
ENSMUSG00000002346	Slc25a42	dendritic cells	BMDC_mrna1273_0h_2	134.94	134.94	2	0	0	0	0	0	0	0	0	0	0	0	0	0	0	0	0	solute carrier family 25, member 42 [Source:MGI Symbol;Acc:MGI:1920345]
ENSMUSG00000002346	Slc25a42	dendritic cells	BMDC_mrna1273_0h_1	205.9	205.9	1	0	0	0	0	0	0	0	0	0	0	0	0	0	0	0	0	solute carrier family 25, member 42 [Source:MGI Symbol;Acc:MGI:1920345]
ENSMUSG00000002346	Slc25a42	macrophages	BMDM_mrna1273_0h_2	76.56	88.32	3	0	0	0	0	0	0	0	0	0	0	0	0	0	0	0	0	solute carrier family 25, member 42 [Source:MGI Symbol;Acc:MGI:1920345]
ENSMUSG00000002346	Slc25a42	T cells	TC_1	265.21	230.513	3	1	1	0	0	1	1	0	0	0.333333	0.333333	0	0	0.00144605	0.00144605	0	0	solute carrier family 25, member 42 [Source:MGI Symbol;Acc:MGI:1920345]
ENSMUSG00000002365	Snx9	B cells	BC_1	96.985	106.42	80	7	4	2	2	9	5	2	2	0.0875	0.05	0.025	0.025	0.00105713	0.000587294	0.000234918	0.000234918	sorting nexin 9 [Source:MGI Symbol;Acc:MGI:1913866]
ENSMUSG00000002365	Snx9	B cells	BC_2	81.72	112.014	41	3	1	1	1	3	1	1	1	0.0731707	0.0243902	0.0243902	0.0243902	0.000653229	0.000217743	0.000217743	0.000217743	sorting nexin 9 [Source:MGI Symbol;Acc:MGI:1913866]
ENSMUSG00000002365	Snx9	dendritic cells	BMDC_mrna1273_0h_2	113.965	125.002	20	0	0	0	0	0	0	0	0	0	0	0	0	0	0	0	0	sorting nexin 9 [Source:MGI Symbol;Acc:MGI:1913866]
ENSMUSG00000002365	Snx9	dendritic cells	BMDC_mrna1273_0h_1	106.54	119.786	39	0	0	0	0	0	0	0	0	0	0	0	0	0	0	0	0	sorting nexin 9 [Source:MGI Symbol;Acc:MGI:1913866]
ENSMUSG00000002365	Snx9	macrophages	BMDM_mrna1273_0h_1	119.85	125.205	25	4	2	1	1	6	2	2	2	0.16	0.08	0.04	0.04	0.00191685	0.000638951	0.000638951	0.000638951	sorting nexin 9 [Source:MGI Symbol;Acc:MGI:1913866]
ENSMUSG00000002365	Snx9	macrophages	BMDM_mrna1273_0h_2	116.26	123.507	39	1	0	0	1	1	0	0	1	0.025641	0	0	0.025641	0.000207607	0	0	0.000207607	sorting nexin 9 [Source:MGI Symbol;Acc:MGI:1913866]
ENSMUSG00000002365	Snx9	T cells	TC_1	85.89	105.997	53	5	3	1	2	6	3	1	2	0.0943396	0.0566038	0.0188679	0.0377358	0.00106802	0.000534012	0.000178004	0.000356008	sorting nexin 9 [Source:MGI Symbol;Acc:MGI:1913866]
ENSMUSG00000002372	Ranbp3	B cells	BC_1	100.03	132.313	27	3	0	1	2	3	0	1	2	0.111111	0	0.037037	0.0740741	0.000839762	0	0.000279921	0.000559841	RAN binding protein 3 [Source:MGI Symbol;Acc:MGI:1919060]
ENSMUSG00000002372	Ranbp3	B cells	BC_2	79.3	109.938	17	2	1	1	0	2	1	1	0	0.117647	0.0588235	0.0588235	0	0.00107013	0.000535063	0.000535063	0	RAN binding protein 3 [Source:MGI Symbol;Acc:MGI:1919060]
ENSMUSG00000002372	Ranbp3	dendritic cells	BMDC_mrna1273_0h_2	102.85	126.881	35	2	1	0	1	4	1	0	3	0.0571429	0.0285714	0	0.0285714	0.000900728	0.000225182	0	0.000675546	RAN binding protein 3 [Source:MGI Symbol;Acc:MGI:1919060]
ENSMUSG00000002372	Ranbp3	dendritic cells	BMDC_mrna1273_0h_1	149.57	150.31	47	2	0	1	1	3	0	2	1	0.0425532	0	0.0212766	0.0212766	0.000424653	0	0.000283102	0.000141551	RAN binding protein 3 [Source:MGI Symbol;Acc:MGI:1919060]
ENSMUSG00000002372	Ranbp3	macrophages	BMDM_mrna1273_0h_1	53.75	59.4527	11	0	0	0	0	0	0	0	0	0	0	0	0	0	0	0	0	RAN binding protein 3 [Source:MGI Symbol;Acc:MGI:1919060]
ENSMUSG00000002372	Ranbp3	macrophages	BMDM_mrna1273_0h_2	96.55	103.012	9	0	0	0	0	0	0	0	0	0	0	0	0	0	0	0	0	RAN binding protein 3 [Source:MGI Symbol;Acc:MGI:1919060]
ENSMUSG00000002372	Ranbp3	T cells	TC_1	74.3	94.5004	95	9	7	0	2	9	7	0	2	0.0947368	0.0736842	0	0.0210526	0.0010025	0.000779724	0	0.000222778	RAN binding protein 3 [Source:MGI Symbol;Acc:MGI:1919060]
ENSMUSG00000002379	Ndufa11	B cells	BC_1	70.3	79.9377	107	6	4	1	1	8	5	2	1	0.0560748	0.0373832	0.00934579	0.00934579	0.000935308	0.000584568	0.000233827	0.000116914	NADH:ubiquinone oxidoreductase subunit A11 [Source:MGI Symbol;Acc:MGI:1917125]
ENSMUSG00000002379	Ndufa11	B cells	BC_2	56.71	68.0473	48	6	4	0	2	6	4	0	2	0.125	0.0833333	0	0.0416667	0.00183696	0.00122464	0	0.000612319	NADH:ubiquinone oxidoreductase subunit A11 [Source:MGI Symbol;Acc:MGI:1917125]
ENSMUSG00000002379	Ndufa11	dendritic cells	BMDC_mrna1273_0h_2	76.77	92.0764	61	4	3	0	1	4	3	0	1	0.0655738	0.0491803	0	0.0163934	0.000712167	0.000534125	0	0.000178042	NADH:ubiquinone oxidoreductase subunit A11 [Source:MGI Symbol;Acc:MGI:1917125]
ENSMUSG00000002379	Ndufa11	dendritic cells	BMDC_mrna1273_0h_1	61.18	76.4618	51	1	0	0	1	1	0	0	1	0.0196078	0	0	0.0196078	0.00025644	0	0	0.00025644	NADH:ubiquinone oxidoreductase subunit A11 [Source:MGI Symbol;Acc:MGI:1917125]
ENSMUSG00000002379	Ndufa11	macrophages	BMDM_mrna1273_0h_1	66.47	82.0479	33	1	1	0	0	1	1	0	0	0.030303	0.030303	0	0	0.000369334	0.000369334	0	0	NADH:ubiquinone oxidoreductase subunit A11 [Source:MGI Symbol;Acc:MGI:1917125]
ENSMUSG00000002379	Ndufa11	macrophages	BMDM_mrna1273_0h_2	111.08	110.797	49	3	1	0	2	3	1	0	2	0.0612245	0.0204082	0	0.0408163	0.000552582	0.000184194	0	0.000368388	NADH:ubiquinone oxidoreductase subunit A11 [Source:MGI Symbol;Acc:MGI:1917125]
ENSMUSG00000002379	Ndufa11	T cells	TC_1	54.71	66.542	269	4	3	1	0	4	3	1	0	0.0148699	0.0111524	0.00371747	0	0.000223466	0.0001676	5.58665e-05	0	NADH:ubiquinone oxidoreductase subunit A11 [Source:MGI Symbol;Acc:MGI:1917125]
ENSMUSG00000002393	Nr2f6	B cells	BC_1	83.125	88.4875	4	0	0	0	0	0	0	0	0	0	0	0	0	0	0	0	0	nuclear receptor subfamily 2, group F, member 6 [Source:MGI Symbol;Acc:MGI:1352453]
ENSMUSG00000002393	Nr2f6	B cells	BC_2	61.21	70.908	5	1	1	0	0	1	1	0	0	0.2	0.2	0	0	0.00282056	0.00282056	0	0	nuclear receptor subfamily 2, group F, member 6 [Source:MGI Symbol;Acc:MGI:1352453]
ENSMUSG00000002393	Nr2f6	dendritic cells	BMDC_mrna1273_0h_2	118.575	108.203	4	0	0	0	0	0	0	0	0	0	0	0	0	0	0	0	0	nuclear receptor subfamily 2, group F, member 6 [Source:MGI Symbol;Acc:MGI:1352453]
ENSMUSG00000002393	Nr2f6	dendritic cells	BMDC_mrna1273_0h_1	107.56	146.293	9	1	0	1	0	1	0	1	0	0.111111	0	0.111111	0	0.000759509	0	0.000759509	0	nuclear receptor subfamily 2, group F, member 6 [Source:MGI Symbol;Acc:MGI:1352453]
ENSMUSG00000002393	Nr2f6	macrophages	BMDM_mrna1273_0h_1	92.35	102.674	5	1	0	0	1	1	0	0	1	0.2	0	0	0.2	0.00194791	0	0	0.00194791	nuclear receptor subfamily 2, group F, member 6 [Source:MGI Symbol;Acc:MGI:1352453]
ENSMUSG00000002393	Nr2f6	macrophages	BMDM_mrna1273_0h_2	104.29	104.599	8	0	0	0	0	0	0	0	0	0	0	0	0	0	0	0	0	nuclear receptor subfamily 2, group F, member 6 [Source:MGI Symbol;Acc:MGI:1352453]
ENSMUSG00000002393	Nr2f6	T cells	TC_1	85.46	94.057	23	0	0	0	0	0	0	0	0	0	0	0	0	0	0	0	0	nuclear receptor subfamily 2, group F, member 6 [Source:MGI Symbol;Acc:MGI:1352453]
ENSMUSG00000002395	Use1	B cells	BC_1	62.975	81.4028	76	5	4	0	2	8	5	0	3	0.0657895	0.0526316	0	0.0263158	0.00129312	0.000808197	0	0.000484918	unconventional SNARE in the ER 1 homolog (S. cerevisiae) [Source:MGI Symbol;Acc:MGI:1914273]
ENSMUSG00000002395	Use1	B cells	BC_2	61.77	62.9479	33	0	0	0	0	0	0	0	0	0	0	0	0	0	0	0	0	unconventional SNARE in the ER 1 homolog (S. cerevisiae) [Source:MGI Symbol;Acc:MGI:1914273]
ENSMUSG00000002395	Use1	dendritic cells	BMDC_mrna1273_0h_2	57.83	70.6249	88	4	4	0	0	4	4	0	0	0.0454545	0.0454545	0	0	0.000643605	0.000643605	0	0	unconventional SNARE in the ER 1 homolog (S. cerevisiae) [Source:MGI Symbol;Acc:MGI:1914273]
ENSMUSG00000002395	Use1	dendritic cells	BMDC_mrna1273_0h_1	67.245	86.428	70	1	0	1	0	1	0	1	0	0.0142857	0	0.0142857	0	0.00016529	0	0.00016529	0	unconventional SNARE in the ER 1 homolog (S. cerevisiae) [Source:MGI Symbol;Acc:MGI:1914273]
ENSMUSG00000002395	Use1	macrophages	BMDM_mrna1273_0h_1	75.32	99.1931	35	3	2	1	0	3	2	1	0	0.0857143	0.0571429	0.0285714	0	0.000864115	0.000576077	0.000288038	0	unconventional SNARE in the ER 1 homolog (S. cerevisiae) [Source:MGI Symbol;Acc:MGI:1914273]
ENSMUSG00000002395	Use1	macrophages	BMDM_mrna1273_0h_2	76.155	90.6406	52	0	0	0	0	0	0	0	0	0	0	0	0	0	0	0	0	unconventional SNARE in the ER 1 homolog (S. cerevisiae) [Source:MGI Symbol;Acc:MGI:1914273]
ENSMUSG00000002395	Use1	T cells	TC_1	60.77	75.7553	203	12	5	1	6	12	5	1	6	0.0591133	0.0246305	0.00492611	0.0295567	0.000780319	0.000325133	6.50266e-05	0.000390159	unconventional SNARE in the ER 1 homolog (S. cerevisiae) [Source:MGI Symbol;Acc:MGI:1914273]
ENSMUSG00000002396	Ocel1	B cells	BC_1	67.615	90.905	16	3	2	0	1	3	2	0	1	0.1875	0.125	0	0.0625	0.00206259	0.00137506	0	0.000687531	occludin/ELL domain containing 1 [Source:MGI Symbol;Acc:MGI:1924340]
ENSMUSG00000002396	Ocel1	B cells	BC_2	53.42	86.9914	7	0	0	0	0	0	0	0	0	0	0	0	0	0	0	0	0	occludin/ELL domain containing 1 [Source:MGI Symbol;Acc:MGI:1924340]
ENSMUSG00000002396	Ocel1	dendritic cells	BMDC_mrna1273_0h_2	85.92	91.6492	12	1	0	0	1	1	0	0	1	0.0833333	0	0	0.0833333	0.000909264	0	0	0.000909264	occludin/ELL domain containing 1 [Source:MGI Symbol;Acc:MGI:1924340]
ENSMUSG00000002396	Ocel1	dendritic cells	BMDC_mrna1273_0h_1	67.235	108.848	6	0	0	0	0	0	0	0	0	0	0	0	0	0	0	0	0	occludin/ELL domain containing 1 [Source:MGI Symbol;Acc:MGI:1924340]
ENSMUSG00000002396	Ocel1	macrophages	BMDM_mrna1273_0h_1	114.17	92.8967	3	0	0	0	0	0	0	0	0	0	0	0	0	0	0	0	0	occludin/ELL domain containing 1 [Source:MGI Symbol;Acc:MGI:1924340]
ENSMUSG00000002396	Ocel1	macrophages	BMDM_mrna1273_0h_2	120.96	134.153	7	1	1	0	0	1	1	0	0	0.142857	0.142857	0	0	0.00106488	0.00106488	0	0	occludin/ELL domain containing 1 [Source:MGI Symbol;Acc:MGI:1924340]
ENSMUSG00000002396	Ocel1	T cells	TC_1	69.25	79.7407	45	3	1	0	2	3	1	0	2	0.0666667	0.0222222	0	0.0444444	0.000836044	0.000278681	0	0.000557362	occludin/ELL domain containing 1 [Source:MGI Symbol;Acc:MGI:1924340]
ENSMUSG00000002409	Dyrk1b	B cells	BC_1	84.79	104.952	6	0	0	0	0	0	0	0	0	0	0	0	0	0	0	0	0	dual-specificity tyrosine-(Y)-phosphorylation regulated kinase 1b [Source:MGI Symbol;Acc:MGI:1330302]
ENSMUSG00000002409	Dyrk1b	B cells	BC_2	115.245	115.245	2	1	1	0	0	1	1	0	0	0.5	0.5	0	0	0.00433858	0.00433858	0	0	dual-specificity tyrosine-(Y)-phosphorylation regulated kinase 1b [Source:MGI Symbol;Acc:MGI:1330302]
ENSMUSG00000002409	Dyrk1b	dendritic cells	BMDC_mrna1273_0h_2	35.25	92.1633	3	0	0	0	0	0	0	0	0	0	0	0	0	0	0	0	0	dual-specificity tyrosine-(Y)-phosphorylation regulated kinase 1b [Source:MGI Symbol;Acc:MGI:1330302]
ENSMUSG00000002409	Dyrk1b	dendritic cells	BMDC_mrna1273_0h_1	181.595	166.337	6	0	0	0	0	0	0	0	0	0	0	0	0	0	0	0	0	dual-specificity tyrosine-(Y)-phosphorylation regulated kinase 1b [Source:MGI Symbol;Acc:MGI:1330302]
ENSMUSG00000002409	Dyrk1b	T cells	TC_1	57.09	84.825	14	0	0	0	0	0	0	0	0	0	0	0	0	0	0	0	0	dual-specificity tyrosine-(Y)-phosphorylation regulated kinase 1b [Source:MGI Symbol;Acc:MGI:1330302]
ENSMUSG00000002413	Braf	B cells	BC_1	130.08	171.998	4	1	1	0	0	1	1	0	0	0.25	0.25	0	0	0.00145351	0.00145351	0	0	Braf transforming gene [Source:MGI Symbol;Acc:MGI:88190]
ENSMUSG00000002413	Braf	B cells	BC_2	138.315	145.893	6	0	0	0	0	0	0	0	0	0	0	0	0	0	0	0	0	Braf transforming gene [Source:MGI Symbol;Acc:MGI:88190]
ENSMUSG00000002413	Braf	dendritic cells	BMDC_mrna1273_0h_2	66.87	128.87	3	0	0	0	0	0	0	0	0	0	0	0	0	0	0	0	0	Braf transforming gene [Source:MGI Symbol;Acc:MGI:88190]
ENSMUSG00000002413	Braf	dendritic cells	BMDC_mrna1273_0h_1	235.5	215.916	5	1	1	0	0	1	1	0	0	0.2	0.2	0	0	0.000926286	0.000926286	0	0	Braf transforming gene [Source:MGI Symbol;Acc:MGI:88190]
ENSMUSG00000002413	Braf	macrophages	BMDM_mrna1273_0h_1	51.78	51.78	2	0	0	0	0	0	0	0	0	0	0	0	0	0	0	0	0	Braf transforming gene [Source:MGI Symbol;Acc:MGI:88190]
ENSMUSG00000002413	Braf	macrophages	BMDM_mrna1273_0h_2	169.45	167.038	5	0	0	0	0	0	0	0	0	0	0	0	0	0	0	0	0	Braf transforming gene [Source:MGI Symbol;Acc:MGI:88190]
ENSMUSG00000002413	Braf	T cells	TC_1	101.135	123.504	14	2	2	0	0	2	2	0	0	0.142857	0.142857	0	0	0.0011567	0.0011567	0	0	Braf transforming gene [Source:MGI Symbol;Acc:MGI:88190]
ENSMUSG00000002416	Ndufb2	B cells	BC_1	69.68	85.5469	87	8	6	1	1	8	6	1	1	0.091954	0.0689655	0.0114943	0.0114943	0.0010749	0.000806172	0.000134362	0.000134362	NADH:ubiquinone oxidoreductase subunit B2 [Source:MGI Symbol;Acc:MGI:1915448]
ENSMUSG00000002416	Ndufb2	B cells	BC_2	60.32	69.1603	36	2	2	0	0	2	2	0	0	0.0555556	0.0555556	0	0	0.000803287	0.000803287	0	0	NADH:ubiquinone oxidoreductase subunit B2 [Source:MGI Symbol;Acc:MGI:1915448]
ENSMUSG00000002416	Ndufb2	dendritic cells	BMDC_mrna1273_0h_2	75.665	86.7653	34	2	2	0	0	2	2	0	0	0.0588235	0.0588235	0	0	0.000677962	0.000677962	0	0	NADH:ubiquinone oxidoreductase subunit B2 [Source:MGI Symbol;Acc:MGI:1915448]
ENSMUSG00000002416	Ndufb2	dendritic cells	BMDC_mrna1273_0h_1	90.33	94.4807	45	4	3	1	0	4	3	1	0	0.0888889	0.0666667	0.0222222	0	0.000940816	0.000705612	0.000235204	0	NADH:ubiquinone oxidoreductase subunit B2 [Source:MGI Symbol;Acc:MGI:1915448]
ENSMUSG00000002416	Ndufb2	macrophages	BMDM_mrna1273_0h_1	88.23	97.8289	27	2	1	0	1	2	1	0	1	0.0740741	0.037037	0	0.037037	0.00075718	0.00037859	0	0.00037859	NADH:ubiquinone oxidoreductase subunit B2 [Source:MGI Symbol;Acc:MGI:1915448]
ENSMUSG00000002416	Ndufb2	macrophages	BMDM_mrna1273_0h_2	113.155	109.699	52	0	0	0	0	0	0	0	0	0	0	0	0	0	0	0	0	NADH:ubiquinone oxidoreductase subunit B2 [Source:MGI Symbol;Acc:MGI:1915448]
ENSMUSG00000002416	Ndufb2	T cells	TC_1	55.965	61.6817	248	22	16	5	2	29	19	7	3	0.0887097	0.0645161	0.0201613	0.00806452	0.00189579	0.00124207	0.000457604	0.000196116	NADH:ubiquinone oxidoreductase subunit B2 [Source:MGI Symbol;Acc:MGI:1915448]
ENSMUSG00000002428	Hltf	B cells	BC_1	94.52	121.073	15	0	0	0	0	0	0	0	0	0	0	0	0	0	0	0	0	helicase-like transcription factor [Source:MGI Symbol;Acc:MGI:1196437]
ENSMUSG00000002428	Hltf	B cells	BC_2	125.56	135.428	12	1	1	0	0	1	1	0	0	0.0833333	0.0833333	0	0	0.000615332	0.000615332	0	0	helicase-like transcription factor [Source:MGI Symbol;Acc:MGI:1196437]
ENSMUSG00000002428	Hltf	dendritic cells	BMDC_mrna1273_0h_2	87.745	90.065	4	0	0	0	0	0	0	0	0	0	0	0	0	0	0	0	0	helicase-like transcription factor [Source:MGI Symbol;Acc:MGI:1196437]
ENSMUSG00000002428	Hltf	dendritic cells	BMDC_mrna1273_0h_1	169.63	164.073	15	0	0	0	0	0	0	0	0	0	0	0	0	0	0	0	0	helicase-like transcription factor [Source:MGI Symbol;Acc:MGI:1196437]
ENSMUSG00000002428	Hltf	macrophages	BMDM_mrna1273_0h_1	149.585	149.585	2	0	0	0	0	0	0	0	0	0	0	0	0	0	0	0	0	helicase-like transcription factor [Source:MGI Symbol;Acc:MGI:1196437]
ENSMUSG00000002428	Hltf	macrophages	BMDM_mrna1273_0h_2	66.68	111.369	7	1	1	0	0	1	1	0	0	0.142857	0.142857	0	0	0.00128274	0.00128274	0	0	helicase-like transcription factor [Source:MGI Symbol;Acc:MGI:1196437]
ENSMUSG00000002428	Hltf	T cells	TC_1	69	99.32	41	1	1	0	0	1	1	0	0	0.0243902	0.0243902	0	0	0.000245572	0.000245572	0	0	helicase-like transcription factor [Source:MGI Symbol;Acc:MGI:1196437]
ENSMUSG00000002455	Prpf6	B cells	BC_1	90.87	92.8162	29	2	2	0	0	2	2	0	0	0.0689655	0.0689655	0	0	0.000743033	0.000743033	0	0	pre-mRNA splicing factor 6 [Source:MGI Symbol;Acc:MGI:1922946]
ENSMUSG00000002455	Prpf6	B cells	BC_2	90.65	105.644	18	3	2	0	1	3	2	0	1	0.166667	0.111111	0	0.0555556	0.00157762	0.00105175	0	0.000525873	pre-mRNA splicing factor 6 [Source:MGI Symbol;Acc:MGI:1922946]
ENSMUSG00000002455	Prpf6	dendritic cells	BMDC_mrna1273_0h_2	79.18	94.6617	12	1	0	0	1	1	0	0	1	0.0833333	0	0	0.0833333	0.000880328	0	0	0.000880328	pre-mRNA splicing factor 6 [Source:MGI Symbol;Acc:MGI:1922946]
ENSMUSG00000002455	Prpf6	dendritic cells	BMDC_mrna1273_0h_1	61.895	88.2983	24	1	0	0	1	1	0	0	1	0.0416667	0	0	0.0416667	0.000471885	0	0	0.000471885	pre-mRNA splicing factor 6 [Source:MGI Symbol;Acc:MGI:1922946]
ENSMUSG00000002455	Prpf6	macrophages	BMDM_mrna1273_0h_1	114.195	126.449	10	0	0	0	0	0	0	0	0	0	0	0	0	0	0	0	0	pre-mRNA splicing factor 6 [Source:MGI Symbol;Acc:MGI:1922946]
ENSMUSG00000002455	Prpf6	macrophages	BMDM_mrna1273_0h_2	106.89	112.98	23	2	0	2	0	2	0	2	0	0.0869565	0	0.0869565	0	0.000769666	0	0.000769666	0	pre-mRNA splicing factor 6 [Source:MGI Symbol;Acc:MGI:1922946]
ENSMUSG00000002455	Prpf6	T cells	TC_1	66.79	81.2318	117	9	6	0	4	10	6	0	4	0.0769231	0.0512821	0	0.034188	0.00105218	0.000631305	0	0.00042087	pre-mRNA splicing factor 6 [Source:MGI Symbol;Acc:MGI:1922946]
ENSMUSG00000002458	Rgs19	B cells	BC_1	73.67	98.776	47	4	1	2	1	5	2	2	1	0.0851064	0.0212766	0.0425532	0.0212766	0.00107701	0.000430805	0.000430805	0.000215403	regulator of G-protein signaling 19 [Source:MGI Symbol;Acc:MGI:1915153]
ENSMUSG00000002458	Rgs19	B cells	BC_2	97.355	118.692	20	0	0	0	0	0	0	0	0	0	0	0	0	0	0	0	0	regulator of G-protein signaling 19 [Source:MGI Symbol;Acc:MGI:1915153]
ENSMUSG00000002458	Rgs19	dendritic cells	BMDC_mrna1273_0h_2	99.61	118.663	55	0	0	0	0	0	0	0	0	0	0	0	0	0	0	0	0	regulator of G-protein signaling 19 [Source:MGI Symbol;Acc:MGI:1915153]
ENSMUSG00000002458	Rgs19	dendritic cells	BMDC_mrna1273_0h_1	102.89	124.387	60	4	1	1	2	5	2	1	2	0.0666667	0.0166667	0.0166667	0.0333333	0.000669952	0.000267981	0.00013399	0.000267981	regulator of G-protein signaling 19 [Source:MGI Symbol;Acc:MGI:1915153]
ENSMUSG00000002458	Rgs19	macrophages	BMDM_mrna1273_0h_1	104.54	113.116	25	0	0	0	0	0	0	0	0	0	0	0	0	0	0	0	0	regulator of G-protein signaling 19 [Source:MGI Symbol;Acc:MGI:1915153]
ENSMUSG00000002458	Rgs19	macrophages	BMDM_mrna1273_0h_2	137.5	137.28	31	2	2	0	0	2	2	0	0	0.0645161	0.0645161	0	0	0.000469959	0.000469959	0	0	regulator of G-protein signaling 19 [Source:MGI Symbol;Acc:MGI:1915153]
ENSMUSG00000002458	Rgs19	T cells	TC_1	65.3	82.6185	168	6	4	1	1	6	4	1	1	0.0357143	0.0238095	0.00595238	0.00595238	0.000432279	0.000288186	7.20466e-05	7.20466e-05	regulator of G-protein signaling 19 [Source:MGI Symbol;Acc:MGI:1915153]
ENSMUSG00000002459	Rgs20	macrophages	BMDM_mrna1273_0h_2	140.405	140.405	2	1	1	0	0	1	1	0	0	0.5	0.5	0	0	0.00356113	0.00356113	0	0	regulator of G-protein signaling 20 [Source:MGI Symbol;Acc:MGI:1929866]
ENSMUSG00000002475	Abhd3	macrophages	BMDM_mrna1273_0h_2	75.165	75.165	2	0	0	0	0	0	0	0	0	0	0	0	0	0	0	0	0	abhydrolase domain containing 3 [Source:MGI Symbol;Acc:MGI:2147183]
ENSMUSG00000002477	Snrpd1	B cells	BC_1	108.07	109.369	94	11	7	0	4	11	7	0	4	0.117021	0.0744681	0	0.0425532	0.00106996	0.000680886	0	0.000389078	small nuclear ribonucleoprotein D1 [Source:MGI Symbol;Acc:MGI:98344]
ENSMUSG00000002477	Snrpd1	B cells	BC_2	92.825	99.56	46	7	4	0	3	7	4	0	3	0.152174	0.0869565	0	0.0652174	0.00152846	0.000873408	0	0.000655056	small nuclear ribonucleoprotein D1 [Source:MGI Symbol;Acc:MGI:98344]
ENSMUSG00000002477	Snrpd1	dendritic cells	BMDC_mrna1273_0h_2	109.63	108.194	68	4	3	0	2	5	3	0	2	0.0588235	0.0441176	0	0.0294118	0.000679605	0.000407763	0	0.000271842	small nuclear ribonucleoprotein D1 [Source:MGI Symbol;Acc:MGI:98344]
ENSMUSG00000002477	Snrpd1	dendritic cells	BMDC_mrna1273_0h_1	99.21	114.126	69	3	1	2	0	4	1	3	0	0.0434783	0.0144928	0.0289855	0	0.000507955	0.000126989	0.000380966	0	small nuclear ribonucleoprotein D1 [Source:MGI Symbol;Acc:MGI:98344]
ENSMUSG00000002477	Snrpd1	macrophages	BMDM_mrna1273_0h_1	92.7	96.3378	23	0	0	0	0	0	0	0	0	0	0	0	0	0	0	0	0	small nuclear ribonucleoprotein D1 [Source:MGI Symbol;Acc:MGI:98344]
ENSMUSG00000002477	Snrpd1	macrophages	BMDM_mrna1273_0h_2	100.23	115.365	21	1	0	0	1	1	0	0	1	0.047619	0	0	0.047619	0.000412769	0	0	0.000412769	small nuclear ribonucleoprotein D1 [Source:MGI Symbol;Acc:MGI:98344]
ENSMUSG00000002477	Snrpd1	T cells	TC_1	67.3	77.6184	317	22	13	2	8	26	16	2	8	0.0694006	0.0410095	0.00630915	0.0252366	0.00105669	0.000650274	8.12842e-05	0.000325137	small nuclear ribonucleoprotein D1 [Source:MGI Symbol;Acc:MGI:98344]
ENSMUSG00000002486	Tchp	B cells	BC_1	301.955	246.48	4	1	0	0	1	1	0	0	1	0.25	0	0	0.25	0.00101428	0	0	0.00101428	trichoplein, keratin filament binding [Source:MGI Symbol;Acc:MGI:1925082]
ENSMUSG00000002486	Tchp	B cells	BC_2	273.56	273.56	2	0	0	0	0	0	0	0	0	0	0	0	0	0	0	0	0	trichoplein, keratin filament binding [Source:MGI Symbol;Acc:MGI:1925082]
ENSMUSG00000002486	Tchp	dendritic cells	BMDC_mrna1273_0h_1	302.95	283.94	4	0	0	0	0	0	0	0	0	0	0	0	0	0	0	0	0	trichoplein, keratin filament binding [Source:MGI Symbol;Acc:MGI:1925082]
ENSMUSG00000002486	Tchp	macrophages	BMDM_mrna1273_0h_1	42.69	42.69	1	0	0	0	0	0	0	0	0	0	0	0	0	0	0	0	0	trichoplein, keratin filament binding [Source:MGI Symbol;Acc:MGI:1925082]
ENSMUSG00000002486	Tchp	macrophages	BMDM_mrna1273_0h_2	184.67	184.67	1	0	0	0	0	0	0	0	0	0	0	0	0	0	0	0	0	trichoplein, keratin filament binding [Source:MGI Symbol;Acc:MGI:1925082]
ENSMUSG00000002486	Tchp	T cells	TC_1	127.86	131.61	9	0	0	0	0	0	0	0	0	0	0	0	0	0	0	0	0	trichoplein, keratin filament binding [Source:MGI Symbol;Acc:MGI:1925082]
ENSMUSG00000002489	Tiam1	B cells	BC_2	121.56	110.64	3	0	0	0	0	0	0	0	0	0	0	0	0	0	0	0	0	T cell lymphoma invasion and metastasis 1 [Source:MGI Symbol;Acc:MGI:103306]
ENSMUSG00000002489	Tiam1	dendritic cells	BMDC_mrna1273_0h_2	156.63	193.54	5	1	0	1	0	1	0	1	0	0.2	0	0.2	0	0.00103338	0	0.00103338	0	T cell lymphoma invasion and metastasis 1 [Source:MGI Symbol;Acc:MGI:103306]
ENSMUSG00000002489	Tiam1	dendritic cells	BMDC_mrna1273_0h_1	112.77	110.287	9	2	1	1	1	3	1	1	1	0.222222	0.111111	0.111111	0.111111	0.00302243	0.00100748	0.00100748	0.00100748	T cell lymphoma invasion and metastasis 1 [Source:MGI Symbol;Acc:MGI:103306]
ENSMUSG00000002489	Tiam1	macrophages	BMDM_mrna1273_0h_1	134.17	154.763	3	1	0	1	0	1	0	1	0	0.333333	0	0.333333	0	0.00215383	0	0.00215383	0	T cell lymphoma invasion and metastasis 1 [Source:MGI Symbol;Acc:MGI:103306]
ENSMUSG00000002489	Tiam1	macrophages	BMDM_mrna1273_0h_2	156.095	153.758	6	3	1	2	0	3	1	2	0	0.5	0.166667	0.333333	0	0.00325186	0.00108395	0.0021679	0	T cell lymphoma invasion and metastasis 1 [Source:MGI Symbol;Acc:MGI:103306]
ENSMUSG00000002489	Tiam1	T cells	TC_1	113.32	119.608	17	3	0	1	2	3	0	1	2	0.176471	0	0.0588235	0.117647	0.0014754	0	0.000491802	0.000983603	T cell lymphoma invasion and metastasis 1 [Source:MGI Symbol;Acc:MGI:103306]
ENSMUSG00000002496	Tsc2	B cells	BC_1	50.21	59.36	10	1	1	0	0	2	2	0	0	0.1	0.1	0	0	0.00336927	0.00336927	0	0	TSC complex subunit 2 [Source:MGI Symbol;Acc:MGI:102548]
ENSMUSG00000002496	Tsc2	B cells	BC_2	61.71	82.41	9	1	1	0	0	1	1	0	0	0.111111	0.111111	0	0	0.00134827	0.00134827	0	0	TSC complex subunit 2 [Source:MGI Symbol;Acc:MGI:102548]
ENSMUSG00000002496	Tsc2	dendritic cells	BMDC_mrna1273_0h_2	41.29	72.526	5	0	0	0	0	0	0	0	0	0	0	0	0	0	0	0	0	TSC complex subunit 2 [Source:MGI Symbol;Acc:MGI:102548]
ENSMUSG00000002496	Tsc2	dendritic cells	BMDC_mrna1273_0h_1	72.64	93.822	10	0	0	0	0	0	0	0	0	0	0	0	0	0	0	0	0	TSC complex subunit 2 [Source:MGI Symbol;Acc:MGI:102548]
ENSMUSG00000002496	Tsc2	macrophages	BMDM_mrna1273_0h_1	63.96	110.527	11	2	0	0	2	2	0	0	2	0.181818	0	0	0.181818	0.00164501	0	0	0.00164501	TSC complex subunit 2 [Source:MGI Symbol;Acc:MGI:102548]
ENSMUSG00000002496	Tsc2	macrophages	BMDM_mrna1273_0h_2	102.42	111.86	13	1	0	1	0	1	0	1	0	0.0769231	0	0.0769231	0	0.000687673	0	0.000687673	0	TSC complex subunit 2 [Source:MGI Symbol;Acc:MGI:102548]
ENSMUSG00000002496	Tsc2	T cells	TC_1	74.05	92.1925	36	3	3	0	0	3	3	0	0	0.0833333	0.0833333	0	0	0.000903906	0.000903906	0	0	TSC complex subunit 2 [Source:MGI Symbol;Acc:MGI:102548]
ENSMUSG00000002500	Rpl3l	dendritic cells	BMDC_mrna1273_0h_1	125.93	125.93	1	0	0	0	0	0	0	0	0	0	0	0	0	0	0	0	0	ribosomal protein L3-like [Source:MGI Symbol;Acc:MGI:1913461]
ENSMUSG00000002500	Rpl3l	macrophages	BMDM_mrna1273_0h_1	83	83	1	0	0	0	0	0	0	0	0	0	0	0	0	0	0	0	0	ribosomal protein L3-like [Source:MGI Symbol;Acc:MGI:1913461]
ENSMUSG00000002524	Puf60	B cells	BC_1	105.37	118.518	65	4	3	1	0	4	3	1	0	0.0615385	0.0461538	0.0153846	0	0.000519232	0.000389424	0.000129808	0	poly-U binding splicing factor 60 [Source:MGI Symbol;Acc:MGI:1915209]
ENSMUSG00000002524	Puf60	B cells	BC_2	105.85	113.716	31	4	2	0	2	4	2	0	2	0.129032	0.0645161	0	0.0645161	0.00113469	0.000567345	0	0.000567345	poly-U binding splicing factor 60 [Source:MGI Symbol;Acc:MGI:1915209]
ENSMUSG00000002524	Puf60	dendritic cells	BMDC_mrna1273_0h_2	121.595	125.299	50	2	2	0	0	2	2	0	0	0.04	0.04	0	0	0.000319237	0.000319237	0	0	poly-U binding splicing factor 60 [Source:MGI Symbol;Acc:MGI:1915209]
ENSMUSG00000002524	Puf60	dendritic cells	BMDC_mrna1273_0h_1	105.38	116.092	46	1	1	0	0	1	1	0	0	0.0217391	0.0217391	0	0	0.000187258	0.000187258	0	0	poly-U binding splicing factor 60 [Source:MGI Symbol;Acc:MGI:1915209]
ENSMUSG00000002524	Puf60	macrophages	BMDM_mrna1273_0h_1	121.69	125.1	25	1	1	0	0	1	1	0	0	0.04	0.04	0	0	0.000319743	0.000319743	0	0	poly-U binding splicing factor 60 [Source:MGI Symbol;Acc:MGI:1915209]
ENSMUSG00000002524	Puf60	macrophages	BMDM_mrna1273_0h_2	102.75	106.272	29	1	1	0	0	1	1	0	0	0.0344828	0.0344828	0	0	0.000324475	0.000324475	0	0	poly-U binding splicing factor 60 [Source:MGI Symbol;Acc:MGI:1915209]
ENSMUSG00000002524	Puf60	T cells	TC_1	78.095	92.4285	262	21	10	2	10	22	10	2	10	0.0801527	0.0381679	0.00763359	0.0381679	0.00090848	0.000412946	8.25891e-05	0.000412946	poly-U binding splicing factor 60 [Source:MGI Symbol;Acc:MGI:1915209]
ENSMUSG00000002546	Golga2	B cells	BC_1	148.35	143.427	17	1	1	0	0	1	1	0	0	0.0588235	0.0588235	0	0	0.000410129	0.000410129	0	0	golgi autoantigen, golgin subfamily a, 2 [Source:MGI Symbol;Acc:MGI:2139395]
ENSMUSG00000002546	Golga2	B cells	BC_2	89.12	82.7614	7	1	1	0	0	1	1	0	0	0.142857	0.142857	0	0	0.00172613	0.00172613	0	0	golgi autoantigen, golgin subfamily a, 2 [Source:MGI Symbol;Acc:MGI:2139395]
ENSMUSG00000002546	Golga2	dendritic cells	BMDC_mrna1273_0h_2	173.86	173.114	9	0	0	0	0	0	0	0	0	0	0	0	0	0	0	0	0	golgi autoantigen, golgin subfamily a, 2 [Source:MGI Symbol;Acc:MGI:2139395]
ENSMUSG00000002546	Golga2	dendritic cells	BMDC_mrna1273_0h_1	137.3	151.153	20	0	0	0	0	0	0	0	0	0	0	0	0	0	0	0	0	golgi autoantigen, golgin subfamily a, 2 [Source:MGI Symbol;Acc:MGI:2139395]
ENSMUSG00000002546	Golga2	macrophages	BMDM_mrna1273_0h_1	115.92	133.882	8	0	0	0	0	0	0	0	0	0	0	0	0	0	0	0	0	golgi autoantigen, golgin subfamily a, 2 [Source:MGI Symbol;Acc:MGI:2139395]
ENSMUSG00000002546	Golga2	macrophages	BMDM_mrna1273_0h_2	141.82	140.031	21	0	0	0	0	0	0	0	0	0	0	0	0	0	0	0	0	golgi autoantigen, golgin subfamily a, 2 [Source:MGI Symbol;Acc:MGI:2139395]
ENSMUSG00000002546	Golga2	T cells	TC_1	96.24	101.106	51	2	1	0	1	2	1	0	1	0.0392157	0.0196078	0	0.0196078	0.000387866	0.000193933	0	0.000193933	golgi autoantigen, golgin subfamily a, 2 [Source:MGI Symbol;Acc:MGI:2139395]
ENSMUSG00000002550	Uck1	B cells	BC_1	123.7	133.804	19	0	0	0	0	0	0	0	0	0	0	0	0	0	0	0	0	uridine-cytidine kinase 1 [Source:MGI Symbol;Acc:MGI:98904]
ENSMUSG00000002550	Uck1	B cells	BC_2	87.985	94.253	10	1	0	0	1	1	0	0	1	0.1	0	0	0.1	0.00106097	0	0	0.00106097	uridine-cytidine kinase 1 [Source:MGI Symbol;Acc:MGI:98904]
ENSMUSG00000002550	Uck1	dendritic cells	BMDC_mrna1273_0h_2	106.07	128.283	14	0	0	0	0	0	0	0	0	0	0	0	0	0	0	0	0	uridine-cytidine kinase 1 [Source:MGI Symbol;Acc:MGI:98904]
ENSMUSG00000002550	Uck1	dendritic cells	BMDC_mrna1273_0h_1	142.72	147.727	15	3	1	1	1	3	1	1	1	0.2	0.0666667	0.0666667	0.0666667	0.00135385	0.000451284	0.000451284	0.000451284	uridine-cytidine kinase 1 [Source:MGI Symbol;Acc:MGI:98904]
ENSMUSG00000002550	Uck1	macrophages	BMDM_mrna1273_0h_1	83.55	115.527	7	1	1	0	0	1	1	0	0	0.142857	0.142857	0	0	0.00123657	0.00123657	0	0	uridine-cytidine kinase 1 [Source:MGI Symbol;Acc:MGI:98904]
ENSMUSG00000002550	Uck1	macrophages	BMDM_mrna1273_0h_2	131.36	139.213	11	0	0	0	0	0	0	0	0	0	0	0	0	0	0	0	0	uridine-cytidine kinase 1 [Source:MGI Symbol;Acc:MGI:98904]
ENSMUSG00000002550	Uck1	T cells	TC_1	90.5	99.8635	55	3	3	0	0	3	3	0	0	0.0545455	0.0545455	0	0	0.0005462	0.0005462	0	0	uridine-cytidine kinase 1 [Source:MGI Symbol;Acc:MGI:98904]
ENSMUSG00000002565	Scin	dendritic cells	BMDC_mrna1273_0h_2	107.93	112.603	9	1	0	0	1	1	0	0	1	0.111111	0	0	0.111111	0.000986748	0	0	0.000986748	scinderin [Source:MGI Symbol;Acc:MGI:1306794]
ENSMUSG00000002565	Scin	dendritic cells	BMDC_mrna1273_0h_1	76.675	117.021	32	2	1	1	0	2	1	1	0	0.0625	0.03125	0.03125	0	0.000534091	0.000267046	0.000267046	0	scinderin [Source:MGI Symbol;Acc:MGI:1306794]
ENSMUSG00000002578	Ikzf4	T cells	TC_1	61.88	69.1967	3	0	0	0	0	0	0	0	0	0	0	0	0	0	0	0	0	IKAROS family zinc finger 4 [Source:MGI Symbol;Acc:MGI:1343139]
ENSMUSG00000002580	Mien1	B cells	BC_1	79.93	93.5649	57	5	3	1	1	5	3	1	1	0.0877193	0.0526316	0.0175439	0.0175439	0.000937523	0.000562514	0.000187505	0.000187505	migration and invasion enhancer 1 [Source:MGI Symbol;Acc:MGI:1913678]
ENSMUSG00000002580	Mien1	B cells	BC_2	69.86	77.93	29	1	1	0	0	1	1	0	0	0.0344828	0.0344828	0	0	0.000442484	0.000442484	0	0	migration and invasion enhancer 1 [Source:MGI Symbol;Acc:MGI:1913678]
ENSMUSG00000002580	Mien1	dendritic cells	BMDC_mrna1273_0h_2	61.35	76.6079	19	1	0	0	1	1	0	0	1	0.0526316	0	0	0.0526316	0.000687026	0	0	0.000687026	migration and invasion enhancer 1 [Source:MGI Symbol;Acc:MGI:1913678]
ENSMUSG00000002580	Mien1	dendritic cells	BMDC_mrna1273_0h_1	82.41	90.9878	27	1	1	0	0	1	1	0	0	0.037037	0.037037	0	0	0.000407055	0.000407055	0	0	migration and invasion enhancer 1 [Source:MGI Symbol;Acc:MGI:1913678]
ENSMUSG00000002580	Mien1	macrophages	BMDM_mrna1273_0h_1	83.5	97.1187	24	1	0	0	1	1	0	0	1	0.0416667	0	0	0.0416667	0.000429028	0	0	0.000429028	migration and invasion enhancer 1 [Source:MGI Symbol;Acc:MGI:1913678]
ENSMUSG00000002580	Mien1	macrophages	BMDM_mrna1273_0h_2	113.37	121.062	39	2	0	1	1	2	0	1	1	0.0512821	0	0.025641	0.025641	0.0004236	0	0.0002118	0.0002118	migration and invasion enhancer 1 [Source:MGI Symbol;Acc:MGI:1913678]
ENSMUSG00000002580	Mien1	T cells	TC_1	77.74	92.1699	115	8	7	1	1	9	7	1	1	0.0695652	0.0608696	0.00869565	0.00869565	0.000849093	0.000660406	9.43437e-05	9.43437e-05	migration and invasion enhancer 1 [Source:MGI Symbol;Acc:MGI:1913678]
ENSMUSG00000002588	Pon1	B cells	BC_2	280.14	280.14	1	1	0	0	1	1	0	0	1	1	0	0	1	0.00356964	0	0	0.00356964	paraoxonase 1 [Source:MGI Symbol;Acc:MGI:103295]
ENSMUSG00000002602	Axl	dendritic cells	BMDC_mrna1273_0h_2	93.41	123.332	25	0	0	0	0	0	0	0	0	0	0	0	0	0	0	0	0	AXL receptor tyrosine kinase [Source:MGI Symbol;Acc:MGI:1347244]
ENSMUSG00000002602	Axl	dendritic cells	BMDC_mrna1273_0h_1	154.79	172.816	7	0	0	0	0	0	0	0	0	0	0	0	0	0	0	0	0	AXL receptor tyrosine kinase [Source:MGI Symbol;Acc:MGI:1347244]
ENSMUSG00000002602	Axl	macrophages	BMDM_mrna1273_0h_1	117.885	107.183	6	0	0	0	0	0	0	0	0	0	0	0	0	0	0	0	0	AXL receptor tyrosine kinase [Source:MGI Symbol;Acc:MGI:1347244]
ENSMUSG00000002602	Axl	macrophages	BMDM_mrna1273_0h_2	135.4	135.4	2	0	0	0	0	0	0	0	0	0	0	0	0	0	0	0	0	AXL receptor tyrosine kinase [Source:MGI Symbol;Acc:MGI:1347244]
ENSMUSG00000002602	Axl	T cells	TC_1	89.65	106.862	14	1	1	0	0	1	1	0	0	0.0714286	0.0714286	0	0	0.000668418	0.000668418	0	0	AXL receptor tyrosine kinase [Source:MGI Symbol;Acc:MGI:1347244]
ENSMUSG00000002603	Tgfb1	B cells	BC_1	92.695	97.8711	62	3	2	0	1	4	3	0	1	0.0483871	0.0322581	0	0.016129	0.000659195	0.000494396	0	0.000164799	transforming growth factor, beta 1 [Source:MGI Symbol;Acc:MGI:98725]
ENSMUSG00000002603	Tgfb1	B cells	BC_2	111.88	106.568	30	3	0	1	2	4	0	2	2	0.1	0	0.0333333	0.0666667	0.00125116	0	0.000625579	0.000625579	transforming growth factor, beta 1 [Source:MGI Symbol;Acc:MGI:98725]
ENSMUSG00000002603	Tgfb1	dendritic cells	BMDC_mrna1273_0h_2	82.07	96.4521	96	5	2	3	1	7	2	3	2	0.0520833	0.0208333	0.03125	0.0104167	0.000755989	0.000215997	0.000323995	0.000215997	transforming growth factor, beta 1 [Source:MGI Symbol;Acc:MGI:98725]
ENSMUSG00000002603	Tgfb1	dendritic cells	BMDC_mrna1273_0h_1	93.9	104.114	125	3	0	2	1	4	0	2	2	0.024	0	0.016	0.008	0.000307355	0	0.000153677	0.000153677	transforming growth factor, beta 1 [Source:MGI Symbol;Acc:MGI:98725]
ENSMUSG00000002603	Tgfb1	macrophages	BMDM_mrna1273_0h_1	101.185	108.021	134	5	2	3	0	6	3	3	0	0.0373134	0.0149254	0.0223881	0	0.000414513	0.000207256	0.000207256	0	transforming growth factor, beta 1 [Source:MGI Symbol;Acc:MGI:98725]
ENSMUSG00000002603	Tgfb1	macrophages	BMDM_mrna1273_0h_2	100.92	107.972	147	6	1	4	1	6	1	4	1	0.0408163	0.00680272	0.0272109	0.00680272	0.000378027	6.30045e-05	0.000252018	6.30045e-05	transforming growth factor, beta 1 [Source:MGI Symbol;Acc:MGI:98725]
ENSMUSG00000002603	Tgfb1	T cells	TC_1	69.17	81.8569	455	20	0	5	15	21	0	5	16	0.043956	0	0.010989	0.032967	0.000563836	0	0.000134247	0.000429589	transforming growth factor, beta 1 [Source:MGI Symbol;Acc:MGI:98725]
ENSMUSG00000002608	Ccdc97	B cells	BC_1	130.58	134.451	11	3	1	0	2	3	1	0	2	0.272727	0.0909091	0	0.181818	0.00202845	0.000676151	0	0.0013523	coiled-coil domain containing 97 [Source:MGI Symbol;Acc:MGI:1196455]
ENSMUSG00000002608	Ccdc97	B cells	BC_2	87.28	128.846	7	0	0	0	0	0	0	0	0	0	0	0	0	0	0	0	0	coiled-coil domain containing 97 [Source:MGI Symbol;Acc:MGI:1196455]
ENSMUSG00000002608	Ccdc97	dendritic cells	BMDC_mrna1273_0h_2	128.96	149.605	11	0	0	0	0	0	0	0	0	0	0	0	0	0	0	0	0	coiled-coil domain containing 97 [Source:MGI Symbol;Acc:MGI:1196455]
ENSMUSG00000002608	Ccdc97	dendritic cells	BMDC_mrna1273_0h_1	110.68	124.856	24	1	1	0	0	1	1	0	0	0.0416667	0.0416667	0	0	0.000333718	0.000333718	0	0	coiled-coil domain containing 97 [Source:MGI Symbol;Acc:MGI:1196455]
ENSMUSG00000002608	Ccdc97	macrophages	BMDM_mrna1273_0h_1	121.4	133.231	7	1	1	0	0	1	1	0	0	0.142857	0.142857	0	0	0.00107225	0.00107225	0	0	coiled-coil domain containing 97 [Source:MGI Symbol;Acc:MGI:1196455]
ENSMUSG00000002608	Ccdc97	macrophages	BMDM_mrna1273_0h_2	98.455	103.629	10	0	0	0	0	0	0	0	0	0	0	0	0	0	0	0	0	coiled-coil domain containing 97 [Source:MGI Symbol;Acc:MGI:1196455]
ENSMUSG00000002608	Ccdc97	T cells	TC_1	89.365	110.88	42	5	1	1	3	5	1	1	3	0.119048	0.0238095	0.0238095	0.0714286	0.00107366	0.000214732	0.000214732	0.000644196	coiled-coil domain containing 97 [Source:MGI Symbol;Acc:MGI:1196455]
ENSMUSG00000002617	Zfp40	B cells	BC_1	253.885	261.527	4	0	0	0	0	0	0	0	0	0	0	0	0	0	0	0	0	zinc finger protein 40 [Source:MGI Symbol;Acc:MGI:99185]
ENSMUSG00000002617	Zfp40	B cells	BC_2	105.58	105.58	1	0	0	0	0	0	0	0	0	0	0	0	0	0	0	0	0	zinc finger protein 40 [Source:MGI Symbol;Acc:MGI:99185]
ENSMUSG00000002617	Zfp40	dendritic cells	BMDC_mrna1273_0h_2	77.92	77.92	1	0	0	0	0	0	0	0	0	0	0	0	0	0	0	0	0	zinc finger protein 40 [Source:MGI Symbol;Acc:MGI:99185]
ENSMUSG00000002617	Zfp40	dendritic cells	BMDC_mrna1273_0h_1	258.59	258.59	1	0	0	0	0	0	0	0	0	0	0	0	0	0	0	0	0	zinc finger protein 40 [Source:MGI Symbol;Acc:MGI:99185]
ENSMUSG00000002617	Zfp40	macrophages	BMDM_mrna1273_0h_1	229	235.397	3	1	0	1	0	3	0	3	0	0.333333	0	0.333333	0	0.00424815	0	0.00424815	0	zinc finger protein 40 [Source:MGI Symbol;Acc:MGI:99185]
ENSMUSG00000002617	Zfp40	macrophages	BMDM_mrna1273_0h_2	224.85	224.85	1	0	0	0	0	0	0	0	0	0	0	0	0	0	0	0	0	zinc finger protein 40 [Source:MGI Symbol;Acc:MGI:99185]
ENSMUSG00000002617	Zfp40	T cells	TC_1	156.785	156.785	2	1	0	0	1	1	0	0	1	0.5	0	0	0.5	0.00318908	0	0	0.00318908	zinc finger protein 40 [Source:MGI Symbol;Acc:MGI:99185]
ENSMUSG00000002625	Akap8l	B cells	BC_1	180.975	183.124	26	2	2	0	1	3	2	0	1	0.0769231	0.0769231	0	0.0384615	0.000630091	0.00042006	0	0.00021003	A kinase (PRKA) anchor protein 8-like [Source:MGI Symbol;Acc:MGI:1860606]
ENSMUSG00000002625	Akap8l	B cells	BC_2	106.93	185.715	11	2	1	0	1	3	1	0	2	0.181818	0.0909091	0	0.0909091	0.00146853	0.00048951	0	0.00097902	A kinase (PRKA) anchor protein 8-like [Source:MGI Symbol;Acc:MGI:1860606]
ENSMUSG00000002625	Akap8l	dendritic cells	BMDC_mrna1273_0h_2	150.55	127.8	11	0	0	0	0	0	0	0	0	0	0	0	0	0	0	0	0	A kinase (PRKA) anchor protein 8-like [Source:MGI Symbol;Acc:MGI:1860606]
ENSMUSG00000002625	Akap8l	dendritic cells	BMDC_mrna1273_0h_1	235.375	219.213	8	0	0	0	0	0	0	0	0	0	0	0	0	0	0	0	0	A kinase (PRKA) anchor protein 8-like [Source:MGI Symbol;Acc:MGI:1860606]
ENSMUSG00000002625	Akap8l	macrophages	BMDM_mrna1273_0h_1	106.425	117.724	8	0	0	0	0	0	0	0	0	0	0	0	0	0	0	0	0	A kinase (PRKA) anchor protein 8-like [Source:MGI Symbol;Acc:MGI:1860606]
ENSMUSG00000002625	Akap8l	macrophages	BMDM_mrna1273_0h_2	120.62	142.373	7	1	1	0	0	2	2	0	0	0.142857	0.142857	0	0	0.0020068	0.0020068	0	0	A kinase (PRKA) anchor protein 8-like [Source:MGI Symbol;Acc:MGI:1860606]
ENSMUSG00000002625	Akap8l	T cells	TC_1	86.67	122.241	33	1	0	0	1	1	0	0	1	0.030303	0	0	0.030303	0.000247897	0	0	0.000247897	A kinase (PRKA) anchor protein 8-like [Source:MGI Symbol;Acc:MGI:1860606]
ENSMUSG00000002635	Pdcd2l	B cells	BC_1	103.335	91.4286	14	0	0	0	0	0	0	0	0	0	0	0	0	0	0	0	0	programmed cell death 2-like [Source:MGI Symbol;Acc:MGI:1915329]
ENSMUSG00000002635	Pdcd2l	B cells	BC_2	74.92	110.749	9	1	0	0	1	1	0	0	1	0.111111	0	0	0.111111	0.00100327	0	0	0.00100327	programmed cell death 2-like [Source:MGI Symbol;Acc:MGI:1915329]
ENSMUSG00000002635	Pdcd2l	dendritic cells	BMDC_mrna1273_0h_2	122.07	167.573	3	0	0	0	0	0	0	0	0	0	0	0	0	0	0	0	0	programmed cell death 2-like [Source:MGI Symbol;Acc:MGI:1915329]
[truncated: 78,218 more rows]

## Sheet: summarized_data_bygroup
ensembl ID	symbol	group	poly(A) median	poly(A) mean	counts total	counts nonA	counts C	counts G	counts U	hits nonA	hits C	hits G	hits U	nonA AR	C AR	G AR	U AR	nonA LR	C LR	G LR	U LR	description
ENSMUSG00000000001	Gnai3	B cells	96.63	98.5847	70	8	3	0	5	8	3	0	5	0.114286	0.0428571	0	0.0714286	0.00115926	0.000434724	0	0.00072454	guanine nucleotide binding protein (G protein), alpha inhibiting 3 [Source:MGI Symbol;Acc:MGI:95773]
ENSMUSG00000000001	Gnai3	dendritic cells	124.73	123.721	32	0	0	0	0	0	0	0	0	0	0	0	0	0	0	0	0	guanine nucleotide binding protein (G protein), alpha inhibiting 3 [Source:MGI Symbol;Acc:MGI:95773]
ENSMUSG00000000001	Gnai3	macrophages	119.5	123.8	67	3	2	0	1	3	2	0	1	0.0447761	0.0298507	0	0.0149254	0.000361681	0.000241121	0	0.00012056	guanine nucleotide binding protein (G protein), alpha inhibiting 3 [Source:MGI Symbol;Acc:MGI:95773]
ENSMUSG00000000001	Gnai3	T cells	81.76	92.2428	265	15	6	5	5	18	7	6	5	0.0566038	0.0226415	0.0188679	0.0188679	0.000736367	0.000286365	0.000245456	0.000204546	guanine nucleotide binding protein (G protein), alpha inhibiting 3 [Source:MGI Symbol;Acc:MGI:95773]
ENSMUSG00000000028	Cdc45	B cells	125.08	125.155	51	10	7	2	1	13	9	3	1	0.196078	0.137255	0.0392157	0.0196078	0.00203669	0.00141002	0.000470007	0.000156669	cell division cycle 45 [Source:MGI Symbol;Acc:MGI:1338073]
ENSMUSG00000000028	Cdc45	dendritic cells	116.89	150.516	15	1	1	0	1	2	1	0	1	0.0666667	0.0666667	0	0.0666667	0.000885842	0.000442921	0	0.000442921	cell division cycle 45 [Source:MGI Symbol;Acc:MGI:1338073]
ENSMUSG00000000028	Cdc45	macrophages	117.685	125.07	4	0	0	0	0	0	0	0	0	0	0	0	0	0	0	0	0	cell division cycle 45 [Source:MGI Symbol;Acc:MGI:1338073]
ENSMUSG00000000028	Cdc45	T cells	65.95	94.8215	87	4	1	1	3	5	1	1	3	0.045977	0.0114943	0.0114943	0.0344828	0.0006061	0.00012122	0.00012122	0.00036366	cell division cycle 45 [Source:MGI Symbol;Acc:MGI:1338073]
ENSMUSG00000000037	Scml2	T cells	51.96	51.96	1	0	0	0	0	0	0	0	0	0	0	0	0	0	0	0	0	Scm polycomb group protein like 2 [Source:MGI Symbol;Acc:MGI:1340042]
ENSMUSG00000000056	Narf	B cells	146.775	144.154	36	2	2	0	0	2	2	0	0	0.0555556	0.0555556	0	0	0.00038539	0.00038539	0	0	nuclear prelamin A recognition factor [Source:MGI Symbol;Acc:MGI:1914858]
ENSMUSG00000000056	Narf	dendritic cells	132.16	140.758	16	0	0	0	0	0	0	0	0	0	0	0	0	0	0	0	0	nuclear prelamin A recognition factor [Source:MGI Symbol;Acc:MGI:1914858]
ENSMUSG00000000056	Narf	macrophages	159.98	148.596	12	0	0	0	0	0	0	0	0	0	0	0	0	0	0	0	0	nuclear prelamin A recognition factor [Source:MGI Symbol;Acc:MGI:1914858]
ENSMUSG00000000056	Narf	T cells	113.115	132.096	70	8	2	2	5	9	2	2	5	0.114286	0.0285714	0.0285714	0.0714286	0.000973315	0.000216292	0.000216292	0.000540731	nuclear prelamin A recognition factor [Source:MGI Symbol;Acc:MGI:1914858]
ENSMUSG00000000058	Cav2	dendritic cells	55.32	78.22	7	0	0	0	0	0	0	0	0	0	0	0	0	0	0	0	0	caveolin 2 [Source:MGI Symbol;Acc:MGI:107571]
ENSMUSG00000000058	Cav2	macrophages	102.905	113.205	78	3	1	2	0	3	1	2	0	0.0384615	0.0128205	0.025641	0	0.000339751	0.00011325	0.000226501	0	caveolin 2 [Source:MGI Symbol;Acc:MGI:107571]
[truncated: 50,351 more rows]

## Sheet: summarized_data_tent_targets
ensembl ID	symbol	group	poly(A) median	poly(A) mean	counts total	counts nonA	counts C	counts G	counts U	hits nonA	hits C	hits G	hits U	nonA AR	C AR	G AR	U AR	nonA LR	C LR	G LR	U LR	description
[truncated: 303 more rows]
